# Supplementary material for: Multidimensional definition of the interferonopathy of Down syndrome and its response to JAK inhibition
Source: Sci Adv. 2023 Jun 28;9(26):eadg6218. doi: 10.1126/sciadv.adg6218 (PMC10306300; doi:10.1126/sciadv.adg6218)
Supplement: Supplementary file 2 — Data S1 to S9 [file sciadv.adg6218_data_s1_to_s9.zip]

Archive with 9 entries (9 files):
- adg6218_Data_S1.xlsx
- adg6218_Data_S2.xlsx
- adg6218_Data_S3.xlsx
- adg6218_Data_S4.xlsx
- adg6218_Data_S5.xlsx
- adg6218_Data_S6.xlsx
- adg6218_Data_S7.xlsx
- adg6218_Data_S8.xlsb
- adg6218_Data_S9.xlsx
