# Supplementary material for: Multidimensional definition of the interferonopathy of Down syndrome and its response to JAK inhibition
Source: Sci Adv. 2023 Jun 28;9(26):eadg6218. doi: 10.1126/sciadv.adg6218 (PMC10306300; doi:10.1126/sciadv.adg6218)
Supplement: Supplementary file 2 — Data S1 to S9 [file sciadv.adg6218_data_s1_to_s9.zip › adg6218_Data_S1.xlsx]

## Sheet: A.Cohort characteristics
	All samples
	Characteristic	Control, N = 1461	T21, N = 3561	p-value2
	Age	29 (16, 40)	22 (14, 31)	1.7e-05
	Sex			0.000827
	Female	91 (62%)	163 (46%)
	Male	55 (38%)	193 (54%)
	Race			0.0975
	American Indian or Alaska Native	0 (0%)	3 (0.9%)
	Asian	5 (3.4%)	5 (1.4%)
	Black or African-American	5 (3.4%)	7 (2.0%)
	More than one race	7 (4.8%)	15 (4.3%)
	Native Hawaiian or Other Pacific Islander	0 (0%)	1 (0.3%)
	Other	11 (7.5%)	10 (2.9%)
	White	118 (81%)	306 (88%)
	Unknown	0	9
	Ethnicity			0.668
	Hispanic or Latino	22 (15%)	46 (14%)
	Not Hispanic or Latino	120 (85%)	289 (86%)
	Unknown	4	21
	1Median (IQR); n (%)
	2Wilcoxon rank sum test; Fisher's exact test
	Whole blood RNA-seq
	Characteristic	Control, N = 961	T21, N = 3041	p-value2
	Age	28 (14, 39)	23 (15, 32)	0.025
	Sex			0.2
	Female	52 (54%)	141 (46%)
	Male	44 (46%)	163 (54%)
	1Median (IQR); n (%)
	2Wilcoxon rank sum test; Fisher's exact test
	Plasma cytokine analysis (MSD)
	Characteristic	Control, N = 1311	T21, N = 3461	p-value2
	Age	29 (16, 40)	22 (14, 31)	5.31e-05
	Sex			0.000139
	Female	86 (66%)	159 (46%)
	Male	45 (34%)	187 (54%)
	1Median (IQR); n (%)
	2Wilcoxon rank sum test; Fisher's exact test
	Plasma proteomics (SOMAscan)
	Characteristic	Control, N = 1031	T21, N = 3161	p-value2
	Age	28 (15, 39)	23 (15, 32)	0.012
	Sex			0.2
	Female	56 (54%)	149 (47%)
	Male	47 (46%)	167 (53%)
	1Median (IQR); n (%)
	2Wilcoxon rank sum test; Fisher's exact test
	Mass cytometry
	Characteristic	Control, N = 961	T21, N = 2921	p-value2
	Age	26 (14, 37)	24 (16, 32)	0.2
	Sex			0.2
	Female	53 (55%)	137 (47%)
	Male	43 (45%)	155 (53%)
	1Median (IQR); n (%)
	2Wilcoxon rank sum test; Fisher's exact test
	Plasma metabolome analysis
	Characteristic	Control, N = 1031	T21, N = 3161	p-value2
	Age	28 (15, 39)	23 (15, 32)	0.012
	Sex			0.2
	Female	56 (54%)	149 (47%)
	Male	47 (46%)	167 (53%)
	1Median (IQR); n (%)
	2Wilcoxon rank sum test; Fisher's exact test

## Sheet: B.Transcriptome T21 vs Control
Whole blood RNA-seq: DESeq2 Results for T21 versus Control (euploid)
	All Detected Genes (CPM > 0.5 in at least 2 samples)										Upregulated Genes (q < 0.1)										Downregulated Genes (q < 0.1)
	Gene symbol	Chromosome	Ensembl ID	Base Mean Control	Base Mean T21	Fold-change	Adjusted Fold-change	p-value	FDR q-value (BH)		Gene symbol	Chromosome	Ensembl ID	Base Mean Control	Base Mean T21	Fold-change	Adjusted Fold-change	p-value	FDR q-value (BH)		Gene symbol	Chromosome	Ensembl ID	Base Mean Control	Base Mean T21	Fold-change	Adjusted Fold-change	p-value	FDR q-value (BH)
	POFUT2	chr21	ENSG00000186866.16	1306.9	1936.81	1.59467	1.59325	1.12793e-194	1.88805e-190		MMP1	chr11	ENSG00000196611.5	3.90905	31.3863	13.8075	13.577	1.94378e-76	1.16203e-73		NRCAM	chr7	ENSG00000091129.21	301.1	110.775	0.265061	0.270029	2.69797e-35	2.73705e-33
	VPS26C	chr21	ENSG00000157538.14	2579.36	3570.67	1.47346	1.47238	2.39195e-186	2.00194e-182		CA1	chr8	ENSG00000133742.13	294.733	1571.01	8.77476	8.6246	8.93064e-62	3.322e-59		CNTNAP3	chr9	ENSG00000106714.17	436.658	145.844	0.268565	0.271897	8.13342e-48	2.09454e-45
	SUMO3	chr21	ENSG00000184900.15	2401.95	3572.56	1.60385	1.60216	3.19889e-167	1.78487e-163		HBG1	chr11	ENSG00000213934.8	1094.19	5201.34	7.6171	7.39844	2.76317e-39	3.7912e-37		HRK	chr12	ENSG00000135116.9	121.479	43.2556	0.288439	0.293195	2.77989e-36	3.10217e-34
	RCAN1	chr21	ENSG00000159200.18	431.52	633.412	1.57651	1.57454	1.04997e-134	4.39385e-131		HBG2	chr11	ENSG00000196565.15	3588.56	16949.1	7.37576	7.13798	7.02961e-30	4.5608e-28		XKRX	chrX	ENSG00000182489.9	70.1679	26.656	0.307854	0.311308	2.79391e-49	7.54312e-47
	NDUFV3	chr21	ENSG00000160194.18	1281.74	1725.06	1.42374	1.42232	2.85001e-119	9.54125e-116		IFI27	chr14	ENSG00000165949.12	131.789	836.14	7.10786	6.87684	4.28009e-32	3.3323e-30		LRRN3	chr7	ENSG00000173114.13	1788.78	757.477	0.335359	0.340816	5.02911e-34	4.65096e-32
	DONSON	chr21	ENSG00000159147.18	240.365	357.98	1.60909	1.60639	7.58598e-107	2.11636e-103		BCAM	chr19	ENSG00000187244.12	40.0591	152.745	5.89473	5.78466	9.76959e-48	2.47778e-45		SFRP5	chr10	ENSG00000120057.5	86.3045	38.2636	0.337025	0.347364	4.23928e-20	1.06071e-18
	GART	chr21	ENSG00000159131.17	1658.44	2325.53	1.4981	1.49593	1.69734e-101	4.05883e-98		AC104389.6	chr11	ENSG00000284931.1	1016.25	3861.63	5.44066	5.29512	1.95207e-30	1.3229e-28		COL4A3	chr2	ENSG00000169031.20	57.2241	23.769	0.339982	0.343684	4.61864e-46	1.00404e-43
	PRMT2	chr21	ENSG00000160310.18	6798.07	9807.1	1.54129	1.53879	2.34969e-98	4.91643e-95		HBD	chr11	ENSG00000223609.11	16.1073	53.8532	4.8351	4.72315	8.15741e-34	7.39493e-32		CD248	chr11	ENSG00000174807.4	606.218	261.246	0.352418	0.356627	4.87203e-43	8.49509e-41
	MRPS6	chr21	ENSG00000243927.6	1161.76	1715.29	1.59742	1.59454	7.66808e-98	1.42618e-94		GYPB	chr4	ENSG00000250361.8	51.0397	159.584	4.80297	4.69367	9.58372e-35	9.32686e-33		CCDC144B	chr17	ENSG00000154874.15	38.8506	15.6332	0.35705	0.366163	1.70416e-18	3.59722e-17
	IFNAR2	chr21	ENSG00000159110.19	3433.17	5072.11	1.58775	1.58472	3.08943e-91	5.05056e-88		ABCC13	chr21	ENSG00000243064.8	73.795	240.074	4.60596	4.53681	3.87277e-47	9.53329e-45		GPAT2	chr2	ENSG00000186281.12	44.181	19.7242	0.366943	0.372678	1.63345e-28	9.42838e-27
	AGPAT3	chr21	ENSG00000160216.20	3382.76	5039.11	1.60202	1.59887	3.31897e-91	5.05056e-88		RNF182	chr6	ENSG00000180537.13	36.8781	119.496	4.53858	4.26958	3.493e-13	4.08877e-12		PGM5	chr9	ENSG00000154330.13	110.073	48.9762	0.370119	0.380426	3.08319e-18	6.34024e-17
	YBEY	chr21	ENSG00000182362.14	267.881	495.333	2.05974	2.05301	4.33309e-91	6.04429e-88		RHAG	chr6	ENSG00000112077.17	6.91702	21.8067	4.40713	4.33129	2.56008e-42	4.3286e-40		CACHD1	chr1	ENSG00000158966.16	163.705	74.2142	0.370975	0.376682	9.91706e-32	7.54553e-30
	EPHB6	chr7	ENSG00000106123.12	1197.43	746.396	0.569519	0.570936	4.81773e-91	6.20339e-88		TMEM158	chr3	ENSG00000249992.2	138.735	443.631	4.22225	4.1656	5.18168e-47	1.25705e-44		ALOX15	chr17	ENSG00000161905.13	612.358	272.811	0.381492	0.39056	1.58757e-19	3.71149e-18
	UBE2G2	chr21	ENSG00000184787.19	3774.09	4903.57	1.3654	1.36388	1.36339e-89	1.63012e-86		ADRA2A	chr10	ENSG00000150594.7	28.0121	89.5378	4.11673	4.07432	2.77462e-60	9.88179e-58		KCNH8	chr3	ENSG00000183960.9	113.207	50.4224	0.382377	0.387639	3.81984e-31	2.75604e-29
	SCARF1	chr17	ENSG00000074660.16	1410.02	3599.85	3.01648	3.00041	2.07368e-88	2.31409e-85		NUAK1	chr12	ENSG00000074590.13	16.3963	54.8755	4.10779	4.04599	7.70395e-45	1.51713e-42		FCRL2	chr1	ENSG00000132704.16	1269.62	591.116	0.396655	0.401028	7.34029e-39	9.90881e-37
	HMGN1	chr21	ENSG00000205581.11	4624.01	6526.18	1.50883	1.50624	2.46015e-87	2.46483e-84		AHSP	chr16	ENSG00000169877.10	412.626	1209.57	4.08914	4.01305	1.27406e-35	1.35239e-33		SERPINE2	chr2	ENSG00000135919.13	183.974	86.5582	0.398413	0.40154	3.56734e-52	1.04761e-49
	AL512306.2	chr1	ENSG00000240219.1	255.05	153.215	0.542995	0.544561	2.50326e-87	2.46483e-84		SPDYC	chr11	ENSG00000204710.2	22.3873	66.8515	4.01615	3.89271	1.99651e-21	5.8121e-20		CCR12P	chr13	ENSG00000238241.2	546.032	255.864	0.39899	0.404445	3.87347e-31	2.78275e-29
	CRYZL1	chr21	ENSG00000205758.12	613.853	863.902	1.50085	1.49828	5.61085e-86	5.21778e-83		DUSP13	chr10	ENSG00000079393.20	15.6238	51.509	3.92636	3.88898	2.58468e-61	9.40544e-59		C4BPA	chr1	ENSG00000123838.11	148.043	67.2731	0.400899	0.433493	3.43743e-06	1.41757e-05
	CHAF1B	chr21	ENSG00000159259.8	107.871	178.689	1.82275	1.81759	1.23715e-85	1.08993e-82		XK	chrX	ENSG00000047597.7	196.216	551.655	3.66495	3.61782	5.42976e-47	1.26749e-44		PEG10	chr7	ENSG00000242265.5	63.8034	29.5901	0.401827	0.407358	5.37502e-30	3.52833e-28
	MCM3AP	chr21	ENSG00000160294.11	3744.33	5073.23	1.43427	1.43215	1.85434e-84	1.55199e-81		SNCA	chr4	ENSG00000145335.16	2483.35	6653.11	3.63336	3.56588	8.13796e-34	7.39493e-32		LINC02295	chr14	ENSG00000258511.1	107.391	49.9592	0.403837	0.408773	1.74231e-34	1.66654e-32
	VSIG2	chr11	ENSG00000019102.12	35.1788	86.0213	3.03318	3.01569	2.86825e-84	2.28627e-81		TSPO2	chr6	ENSG00000112212.12	9.63992	25.975	3.58858	3.51419	3.00707e-29	1.85057e-27		TCL6	chr14	ENSG00000187621.14	455.973	213.094	0.40457	0.4105	3.708e-28	2.06894e-26
	RWDD2B	chr21	ENSG00000156253.7	249.201	372.702	1.61982	1.61617	9.29693e-83	7.07369e-80		CD177	chr19	ENSG00000204936.10	243.984	750.224	3.57459	3.39347	6.91367e-14	8.8006e-13		AL161781.2	chr9	ENSG00000250850.2	81.1186	37.9436	0.404736	0.41098	6.05197e-27	3.07915e-25
	SETD4	chr21	ENSG00000185917.13	576.205	735.234	1.33667	1.33523	1.37272e-82	9.99042e-80		MMP8	chr11	ENSG00000118113.12	140.486	436.673	3.57254	3.41237	3.93565e-16	6.5421e-15		H3-2	chr1	ENSG00000273213.3	34.2899	16.1868	0.412326	0.419329	1.07058e-23	4.01802e-22
	CFAP298	chr21	ENSG00000159079.19	437.835	619.263	1.51578	1.51299	1.95008e-82	1.3601e-79		SELENBP1	chr1	ENSG00000143416.21	1893.03	4801.15	3.49812	3.42405	4.80756e-29	2.90519e-27		SDK2	chr17	ENSG00000069188.17	270.267	130.579	0.413566	0.420351	3.05025e-26	1.46298e-24
	CCT8	chr21	ENSG00000156261.13	4041.82	5569.41	1.46972	1.46725	4.91501e-82	3.2909e-79		OLR1	chr12	ENSG00000173391.9	28.2346	82.1087	3.43308	3.30074	3.2516e-17	5.94847e-16		AJAP1	chr1	ENSG00000196581.11	49.7647	23.4452	0.414792	0.419976	1.20127e-30	8.24102e-29
	PTTG1IP	chr21	ENSG00000183255.12	7321.1	11178.4	1.65152	1.64764	5.66832e-82	3.64931e-79		AC005394.2	chr19	ENSG00000283403.1	21.3336	57.3297	3.37717	3.3318	3.61731e-40	5.21984e-38		DIRAS1	chr19	ENSG00000176490.5	85.6035	40.3884	0.419165	0.426063	1.12959e-24	4.76278e-23
	ATG9B	chr7	ENSG00000181652.19	337.397	175.362	0.453494	0.455444	5.49153e-80	3.40455e-77		C1QC	chr1	ENSG00000159189.12	15.2956	45.0428	3.37713	3.27991	2.1514e-21	6.23051e-20		DAAM2	chr6	ENSG00000146122.17	157.147	82.7659	0.427269	0.440641	1.76876e-13	2.15013e-12
	MMP1	chr11	ENSG00000196611.5	3.90905	31.3863	13.8075	13.577	1.94378e-76	1.16203e-73		RAP1GAP	chr1	ENSG00000076864.19	63.817	151.919	3.37458	3.16814	1.12776e-11	1.09562e-10		SIGLEC8	chr19	ENSG00000105366.15	236.928	118.732	0.428076	0.437018	2.17086e-19	5.00523e-18
	SON	chr21	ENSG00000159140.21	9630.51	13253.7	1.46968	1.467	1.57419e-75	9.08635e-73		IFIT1B	chr10	ENSG00000204010.3	244.74	604.046	3.32989	3.26018	4.47254e-28	2.479e-26		NOG	chr17	ENSG00000183691.6	1230.4	617.644	0.432121	0.43825	4.87718e-28	2.67669e-26
	PSMG1	chr21	ENSG00000183527.12	232.021	361.33	1.6889	1.68425	3.38145e-74	1.88673e-71		C1QB	chr1	ENSG00000173369.16	45.5308	123.105	3.28489	3.21687	6.05877e-28	3.29278e-26		CNTNAP2	chr7	ENSG00000174469.23	278.937	138.975	0.433196	0.445379	3.2833e-15	4.92907e-14
	MEOX1	chr17	ENSG00000005102.14	73.6257	158.026	2.52956	2.51564	4.15531e-74	2.24373e-71		OSBP2	chr22	ENSG00000184792.16	886.122	2143.9	3.26966	3.2129	2.36238e-33	2.1034e-31		SLC38A11	chr2	ENSG00000169507.9	47.1122	24.0385	0.437531	0.449692	2.30198e-15	3.53189e-14
	SLC37A1	chr21	ENSG00000160190.14	914.39	1209.88	1.39439	1.39229	4.84793e-74	2.53592e-71		CEACAM6	chr19	ENSG00000086548.9	57.5161	161.893	3.22997	3.09546	2.18668e-15	3.37013e-14		MEG3	chr14	ENSG00000214548.18	45.0587	22.8193	0.437717	0.457486	8.42552e-10	6.27379e-09
	PDXK	chr21	ENSG00000160209.19	3476.38	5125.82	1.58969	1.58586	1.24491e-72	6.31469e-70		AC093866.1	chr4	ENSG00000251095.7	29.0599	60.7697	3.2128	3.11096	5.10969e-19	1.13738e-17		ZNF860	chr3	ENSG00000197385.6	216.354	110.462	0.441312	0.448748	4.4696e-23	1.56194e-21
	HLCS	chr21	ENSG00000159267.14	402.529	606.872	1.63276	1.62847	1.29936e-72	6.39707e-70		HEMGN	chr9	ENSG00000136929.13	291.494	739.617	3.1745	3.12362	8.04475e-33	6.80106e-31		CD200	chr3	ENSG00000091972.18	349.645	177.075	0.446671	0.45125	1.41519e-35	1.48055e-33
	GET1	chr21	ENSG00000182093.16	346.786	545.961	1.71553	1.7104	3.7011e-72	1.77008e-69		BPGM	chr7	ENSG00000172331.12	727.48	1820.35	3.16714	3.11466	1.36141e-32	1.13377e-30		VLDLR	chr9	ENSG00000147852.16	70.0769	35.4469	0.447276	0.453459	5.6782e-27	2.89779e-25
	C21orf58	chr21	ENSG00000160298.17	206.742	312.851	1.63119	1.62689	5.16156e-72	2.39998e-69		LIPH	chr3	ENSG00000163898.10	16.7685	43.9852	3.14805	3.10701	7.87171e-40	1.09804e-37		ISL2	chr15	ENSG00000159556.10	147.768	73.4208	0.450052	0.453776	5.60204e-41	8.52478e-39
	AC010422.8	chr19	ENSG00000285589.1	661.156	880.673	1.40674	1.40447	3.31589e-71	1.50013e-68		ALAS2	chrX	ENSG00000158578.21	10916.4	26588.7	3.14431	3.0626	1.22447e-21	3.65354e-20		FCER2	chr19	ENSG00000104921.15	1960.62	1009.25	0.451238	0.456794	1.25451e-29	8.01499e-28
	AATBC	chr21	ENSG00000215458.8	812.041	1493.24	2.04271	2.03426	4.64769e-71	2.04731e-68		LINC00570	chr2	ENSG00000224177.7	41.691	101.977	3.13303	3.07758	6.36089e-30	4.15917e-28		CRIP2	chr14	ENSG00000182809.10	412.646	217.278	0.451784	0.456221	6.18082e-37	7.44322e-35
	CPT1B	chr22	ENSG00000205560.12	363.691	608.033	1.84883	1.84221	8.21312e-71	3.52511e-68		MSR1	chr8	ENSG00000038945.15	84.8419	228.011	3.1265	3.09614	3.01819e-52	9.02168e-50		ATG9B	chr7	ENSG00000181652.19	337.397	175.362	0.453494	0.455444	5.49153e-80	3.40455e-77
	DYRK1A	chr21	ENSG00000157540.21	3264.74	4323.22	1.3956	1.39337	7.0607e-70	2.95473e-67		ACHE	chr7	ENSG00000087085.15	16.0216	38.5187	3.08452	3.0138	1.07331e-23	4.01926e-22		SHISA8	chr22	ENSG00000234965.2	48.5668	24.5795	0.456553	0.464173	7.70086e-21	2.09942e-19
	BTG3	chr21	ENSG00000154640.14	153.578	246.021	1.75944	1.75345	1.84257e-66	7.52261e-64		VSIG2	chr11	ENSG00000019102.12	35.1788	86.0213	3.03318	3.01569	2.86825e-84	2.28627e-81		CA6	chr1	ENSG00000131686.15	65.326	34.6225	0.457522	0.467694	2.55112e-17	4.73428e-16
	LSS	chr21	ENSG00000160285.15	1444.13	2152.79	1.60676	1.60222	9.09001e-65	3.6228e-62		SCARF1	chr17	ENSG00000074660.16	1410.02	3599.85	3.01648	3.00041	2.07368e-88	2.31409e-85		TNNT3	chr11	ENSG00000130595.19	152.262	77.4583	0.45873	0.462071	3.15243e-45	6.51464e-43
	FAM207A	chr21	ENSG00000160256.13	532.121	776.252	1.57353	1.56932	7.23555e-64	2.81665e-61		SLC4A1	chr17	ENSG00000004939.15	3785.07	8518.84	3.00509	2.93601	1.98312e-23	7.12349e-22		FCRL1	chr1	ENSG00000163534.15	2665.68	1400.95	0.459715	0.46661	2.23536e-24	9.14857e-23
	CSTB	chr21	ENSG00000160213.7	3112.53	4918.35	1.72977	1.72386	6.91955e-63	2.63242e-60		SEC14L4	chr22	ENSG00000133488.15	10.9207	23.9128	2.99536	2.91956	4.37957e-22	1.39637e-20		TEAD2	chr19	ENSG00000074219.13	48.9115	25.6698	0.464136	0.46968	4.77099e-30	3.14416e-28
	CA1	chr8	ENSG00000133742.13	294.733	1571.01	8.77476	8.6246	8.93064e-62	3.322e-59		OXTR	chr3	ENSG00000180914.10	33.3797	84.6999	2.96815	2.9351	6.59008e-44	1.22568e-41		ABCB4	chr7	ENSG00000005471.17	201.095	105.931	0.465824	0.471493	4.71289e-29	2.8583e-27
	DUSP13	chr10	ENSG00000079393.20	15.6238	51.509	3.92636	3.88898	2.58468e-61	9.40544e-59		TM4SF19	chr3	ENSG00000145107.15	36.0799	86.4228	2.95346	2.89137	1.72806e-24	7.1422e-23		DSP	chr6	ENSG00000096696.14	147.468	78.7885	0.465965	0.514012	1.8061e-05	6.52543e-05
	ADRA2A	chr10	ENSG00000150594.7	28.0121	89.5378	4.11673	4.07432	2.77462e-60	9.88179e-58		TRIM71	chr3	ENSG00000206557.6	9.7095	23.2192	2.94571	2.91013	1.0394e-41	1.68917e-39		COPDA1	chr14	ENSG00000253364.2	39.8621	21.1267	0.467989	0.477277	7.8645e-18	1.54511e-16
	AC015813.1	chr17	ENSG00000264112.1	585.375	422.714	0.680395	0.681949	4.6316e-60	1.61517e-57		SLC1A7	chr1	ENSG00000162383.12	52.2268	133.484	2.92627	2.8773	1.91724e-28	1.09531e-26		CDHR3	chr7	ENSG00000128536.16	68.1951	35.6548	0.468075	0.471818	3.3491e-40	4.87484e-38
	AL844908.1	chr21	ENSG00000272825.1	108.632	183.292	1.84805	1.84036	3.23606e-59	1.10548e-56		ACKR1	chr1	ENSG00000213088.12	40.0594	92.7469	2.88942	2.82123	5.60433e-22	1.75676e-20		LINC02397	chr12	ENSG00000205056.8	489.614	262.498	0.471089	0.479854	4.02477e-19	9.04304e-18
	SAMSN1	chr21	ENSG00000155307.18	1088.82	1851.88	1.85538	1.8474	4.22428e-58	1.4142e-55		SFRP2	chr4	ENSG00000145423.5	35.9291	82.4629	2.88514	2.80805	6.13833e-19	1.35375e-17		EDAR	chr2	ENSG00000135960.10	290.278	156.209	0.472005	0.478491	2.41851e-25	1.08535e-23
	CELSR3	chr3	ENSG00000008300.17	157.055	85.5213	0.48784	0.490383	9.13946e-58	2.99972e-55		PAGE2B	chrX	ENSG00000238269.9	12.2858	28.5007	2.86292	2.79863	3.71872e-22	1.1902e-20		LINC01819	chr2	ENSG00000231826.6	20.3346	10.8467	0.473977	0.479448	1.78946e-28	1.02581e-26
	CHKB-CPT1B	chr22	ENSG00000254413.8	120.357	196.547	1.80298	1.79503	5.3296e-55	1.71562e-52		CFAP161	chr15	ENSG00000156206.14	37.9396	89.5088	2.85262	2.82067	8.49575e-41	1.26974e-38		TNFRSF13C	chr22	ENSG00000159958.6	2533.29	1359.9	0.476811	0.481323	2.52892e-35	2.58119e-33
	TMEM50B	chr21	ENSG00000142188.17	1533.08	2307.15	1.62306	1.61741	7.8737e-54	2.48675e-51		GMPR	chr6	ENSG00000137198.10	852.632	1913.72	2.83813	2.78883	5.06168e-28	2.75985e-26		HS3ST1	chr4	ENSG00000002587.10	119.343	64.5447	0.47943	0.484801	2.68264e-29	1.66314e-27
	PFKL	chr21	ENSG00000141959.17	5422.54	7567.67	1.49087	1.48677	4.51436e-53	1.39937e-50		VEPH1	chr3	ENSG00000197415.12	28.2341	64.4019	2.81784	2.78224	1.43622e-37	1.83518e-35		AC006230.1	chr4	ENSG00000287778.1	54.763	30.6896	0.480755	0.491482	9.24042e-16	1.4717e-14
	LANCL3	chrX	ENSG00000147036.11	39.599	73.5053	2.08937	2.07696	1.00812e-52	3.06817e-50		RAB3IL1	chr11	ENSG00000167994.13	46.88	102.894	2.80355	2.75229	1.68516e-27	8.81497e-26		ANKRD55	chr5	ENSG00000164512.18	251.084	137.505	0.481064	0.485153	2.33435e-38	3.07675e-36
	MSR1	chr8	ENSG00000038945.15	84.8419	228.011	3.1265	3.09614	3.01819e-52	9.02168e-50		PDGFRB	chr5	ENSG00000113721.14	79.8684	190.728	2.79115	2.7668	3.94956e-51	1.12054e-48		IGHV5-78	chr14	ENSG00000211978.2	101.901	54.8733	0.481848	0.490477	2.88769e-19	6.57648e-18
	SERPINE2	chr2	ENSG00000135919.13	183.974	86.5582	0.398413	0.40154	3.56734e-52	1.04761e-49		CERCAM	chr9	ENSG00000167123.19	95.7763	224.75	2.79069	2.76617	4.13087e-50	1.15244e-47		PRRT1	chr6	ENSG00000204314.12	46.9896	25.6119	0.485352	0.490747	1.15034e-29	7.40595e-28
	MIS18A	chr21	ENSG00000159055.4	173.121	240.146	1.47565	1.47161	3.54874e-51	1.02418e-48		ARHGEF28	chr5	ENSG00000214944.9	11.5866	27.5654	2.78783	2.73762	1.15268e-25	5.33004e-24		ALPK3	chr15	ENSG00000136383.6	44.8287	24.5733	0.485474	0.489265	6.40568e-40	9.08684e-38
	PDGFRB	chr5	ENSG00000113721.14	79.8684	190.728	2.79115	2.7668	3.94956e-51	1.12054e-48		COL17A1	chr10	ENSG00000065618.21	19.755	46.4959	2.78427	2.65026	4.20219e-12	4.32066e-11		GPRC5B	chr16	ENSG00000167191.12	73.3132	39.5469	0.485727	0.492335	1.31312e-23	4.7992e-22
	CERCAM	chr9	ENSG00000167123.19	95.7763	224.75	2.79069	2.76617	4.13087e-50	1.15244e-47		MYL9	chr20	ENSG00000101335.10	1014.61	2232.86	2.77043	2.71864	1.4197e-24	5.92627e-23		AL139415.1	chr1	ENSG00000232208.2	119.82	67.2712	0.486839	0.496207	1.06759e-18	2.29697e-17
	LINC01547	chr21	ENSG00000183250.12	50.9949	77.8853	1.65691	1.65038	6.53277e-50	1.79266e-47		PTPRF	chr1	ENSG00000142949.17	25.2624	57.1777	2.76825	2.72663	9.65883e-31	6.8219e-29		CELSR3	chr3	ENSG00000008300.17	157.055	85.5213	0.48784	0.490383	9.13946e-58	2.99972e-55
	XKRX	chrX	ENSG00000182489.9	70.1679	26.656	0.307854	0.311308	2.79391e-49	7.54312e-47		PLOD2	chr3	ENSG00000152952.12	13.9731	33.1821	2.7677	2.72933	6.90166e-33	5.86431e-31		OSBPL10	chr3	ENSG00000144645.14	553.496	303.95	0.487893	0.492913	1.18059e-31	8.90176e-30
	PTPRM	chr18	ENSG00000173482.16	121.582	218.493	2.03518	2.02242	7.33325e-49	1.94843e-46		AC073210.3	chr7	ENSG00000286342.1	19.2676	41.1972	2.75824	2.68648	1.87607e-19	4.35556e-18		PAX5	chr9	ENSG00000196092.14	2182.65	1201.69	0.487946	0.494463	1.5567e-25	7.13907e-24
	ADM5	chr19	ENSG00000224420.3	50.8143	93.1096	2.07569	2.06235	3.11576e-48	8.14918e-46		HBA1	chr16	ENSG00000206172.8	1040.53	1971.32	2.75781	2.66447	9.10167e-14	1.14122e-12		SCN3A	chr2	ENSG00000153253.18	165.317	92.2055	0.487987	0.497803	4.42017e-17	7.9902e-16
	CNTNAP3	chr9	ENSG00000106714.17	436.658	145.844	0.268565	0.271897	8.13342e-48	2.09454e-45		ALPK2	chr18	ENSG00000198796.7	6.42699	14.0695	2.7479	2.69453	1.35388e-24	5.67984e-23		C14orf132	chr14	ENSG00000227051.6	51.7661	28.4921	0.489596	0.499618	1.87697e-16	3.20925e-15
	BCAM	chr19	ENSG00000187244.12	40.0591	152.745	5.89473	5.78466	9.76959e-48	2.47778e-45		AMH	chr19	ENSG00000104899.8	23.0753	54.5104	2.74111	2.71532	2.07398e-45	4.33955e-43		CNKSR2	chrX	ENSG00000149970.16	180.013	99.4013	0.490745	0.49507	1.43956e-36	1.67339e-34
	USP25	chr21	ENSG00000155313.15	2179.92	3077.3	1.49929	1.49446	3.44038e-47	8.5953e-45		ABALON	chr20	ENSG00000281376.1	343.402	747.219	2.74043	2.69242	1.13896e-27	6.09106e-26		U62631.1	chr19	ENSG00000269553.1	231.596	127.144	0.492068	0.49959	1.21897e-21	3.64365e-20
	ABCC13	chr21	ENSG00000243064.8	73.795	240.074	4.60596	4.53681	3.87277e-47	9.53329e-45		AQP10	chr1	ENSG00000143595.13	125.033	280.671	2.738	2.705	2.4205e-36	2.75625e-34		CC2D2B	chr10	ENSG00000188649.14	26.8504	14.8059	0.492321	0.497546	3.49006e-29	2.13993e-27
	TMEM158	chr3	ENSG00000249992.2	138.735	443.631	4.22225	4.1656	5.18168e-47	1.25705e-44		TRIM58	chr1	ENSG00000162722.9	1898.79	4027.22	2.73532	2.67082	3.25732e-21	9.2571e-20		ASIC1	chr12	ENSG00000110881.11	97.3242	54.8157	0.495098	0.503382	7.51062e-20	1.82468e-18
	AP001062.1	chr21	ENSG00000184441.4	393.766	543.366	1.46883	1.46446	5.28127e-47	1.2629e-44		NRG1	chr8	ENSG00000157168.20	151.235	343.372	2.71776	2.69111	1.0349e-43	1.86272e-41		MAP3K15	chrX	ENSG00000180815.14	21.7232	11.9022	0.495565	0.502391	1.2046e-22	4.06528e-21
	XK	chrX	ENSG00000047597.7	196.216	551.655	3.66495	3.61782	5.42976e-47	1.26749e-44		EPB42	chr15	ENSG00000166947.14	745.054	1572.93	2.71296	2.65454	8.74066e-23	2.99003e-21		AC093642.2	chr2	ENSG00000280119.1	40.8049	22.9699	0.497067	0.504486	5.28459e-21	1.46213e-19
	FAM83H	chr8	ENSG00000180921.7	209.591	282.564	1.42877	1.42497	5.45191e-47	1.26749e-44		KLF1	chr19	ENSG00000105610.6	251.435	525.244	2.70685	2.65705	3.17577e-26	1.51451e-24		CR2	chr1	ENSG00000117322.17	868.92	482.928	0.497331	0.502072	1.17691e-33	1.05349e-31
	ACACB	chr12	ENSG00000076555.15	514.194	362.41	0.658278	0.660511	7.80639e-47	1.76583e-44		IFNG	chr12	ENSG00000111537.5	15.4875	35.5084	2.70359	2.65514	4.71344e-25	2.0654e-23		STX1B	chr16	ENSG00000099365.11	38.0988	21.3782	0.498572	0.501817	1.6237e-45	3.4404e-43
	SPACA9	chr9	ENSG00000165698.16	81.3498	125.999	1.6807	1.67318	7.75904e-47	1.76583e-44		BCL2L1	chr20	ENSG00000171552.13	6459.93	13924.1	2.6929	2.65226	5.02131e-31	3.59195e-29		TRAV1-1	chr14	ENSG00000255569.1	74.7334	42.4961	0.498968	0.506549	4.89489e-22	1.55476e-20
	MAMDC4	chr9	ENSG00000177943.14	168.818	254.327	1.62252	1.61586	2.38527e-46	5.32359e-44		B3GAT1	chr11	ENSG00000109956.13	282.926	651.08	2.67569	2.64047	3.85263e-33	3.34141e-31		DPPA4	chr3	ENSG00000121570.12	64.9704	36.0955	0.499101	0.50541	6.16555e-25	2.68065e-23
	GNG7	chr19	ENSG00000176533.13	1379.89	908.118	0.607296	0.609921	3.4448e-46	7.58717e-44		OR2W3	chr1	ENSG00000238243.3	315.435	665.21	2.65332	2.59487	2.29971e-21	6.64851e-20		DSEL	chr18	ENSG00000171451.14	61.0615	34.479	0.499208	0.506756	1.32408e-22	4.43275e-21
	COL4A3	chr2	ENSG00000169031.20	57.2241	23.769	0.339982	0.343684	4.61864e-46	1.00404e-43		RETN	chr19	ENSG00000104918.8	242.641	549.999	2.62658	2.58067	5.35629e-27	2.75027e-25		REG4	chr1	ENSG00000134193.15	71.6893	39.9851	0.499797	0.516369	1.1437e-11	1.10918e-10
	FAM71F2	chr7	ENSG00000205085.11	69.6713	40.9151	0.526621	0.529754	1.34289e-45	2.88188e-43		SOX6	chr11	ENSG00000110693.18	12.9331	27.4113	2.62508	2.55313	3.10673e-17	5.70214e-16		LINC00494	chr20	ENSG00000235621.9	206.925	115.96	0.499954	0.505338	1.32586e-29	8.43863e-28
	STX1B	chr16	ENSG00000099365.11	38.0988	21.3782	0.498572	0.501817	1.6237e-45	3.4404e-43		DEFA4	chr8	ENSG00000164821.5	107.404	236.858	2.61808	2.49779	1.14123e-11	1.10742e-10		ZNF300	chr5	ENSG00000145908.12	67.3951	38.3833	0.5	0.50747	3.51441e-21	9.94468e-20
	AMH	chr19	ENSG00000104899.8	23.0753	54.5104	2.74111	2.71532	2.07398e-45	4.33955e-43		LINC02772	chr1	ENSG00000271736.2	17.7143	39.2248	2.61255	2.55227	1.19575e-19	2.84717e-18		LINC00926	chr15	ENSG00000247982.6	4598.32	2593.9	0.504532	0.510138	1.56584e-27	8.21647e-26
	TNNT3	chr11	ENSG00000130595.19	152.262	77.4583	0.45873	0.462071	3.15243e-45	6.51464e-43		C19orf33	chr19	ENSG00000167644.12	47.5808	104.72	2.60651	2.56599	8.24589e-28	4.46692e-26		FCRL5	chr1	ENSG00000143297.19	1691.2	942.764	0.505126	0.513015	5.48137e-20	1.35129e-18
	IL10RB	chr21	ENSG00000243646.10	621.196	923.127	1.59889	1.5925	3.31497e-45	6.76698e-43		PLEK2	chr14	ENSG00000100558.9	114.391	242.056	2.58484	2.54252	9.5505e-27	4.7864e-25		BAIAP3	chr16	ENSG00000007516.13	757.754	427.949	0.506328	0.511554	1.83731e-29	1.1562e-27
	PIGP	chr21	ENSG00000185808.13	272.752	373.401	1.44765	1.44345	4.63505e-45	9.34773e-43		KLC3	chr19	ENSG00000104892.17	152.047	316.996	2.56275	2.50839	2.7268e-21	7.8426e-20		EBF1	chr5	ENSG00000164330.17	236.379	134.831	0.508669	0.515428	1.31106e-23	4.7992e-22
	N4BP3	chr5	ENSG00000145911.6	599.551	371.397	0.56073	0.563839	6.22817e-45	1.24111e-42		AC010615.2	chr19	ENSG00000268119.6	23.4031	56.0286	2.55819	2.49216	9.90698e-17	1.73465e-15		LARGE1	chr22	ENSG00000133424.20	185.369	106.765	0.509373	0.516127	6.79611e-24	2.6212e-22
	NUAK1	chr12	ENSG00000074590.13	16.3963	54.8755	4.10779	4.04599	7.70395e-45	1.51713e-42		TNS1	chr2	ENSG00000079308.19	975.404	1944.15	2.55265	2.49994	1.66839e-22	5.54112e-21		LINC01422	chr22	ENSG00000223704.2	113.849	64.4924	0.509675	0.512969	8.49507e-44	1.56263e-41
	LRRC3	chr21	ENSG00000160233.8	89.8238	139.456	1.68017	1.67242	8.85897e-45	1.72431e-42		AC100835.2	chr15	ENSG00000275527.1	60.3819	116.234	2.54946	2.49371	2.00953e-21	5.83986e-20		SDC2	chr8	ENSG00000169439.12	74.2491	41.3554	0.511232	0.519945	4.3049e-18	8.70287e-17
	GRM2	chr3	ENSG00000164082.15	18.2167	37.5685	2.33341	2.31447	1.1941e-44	2.29747e-42		SLC28A3	chr9	ENSG00000197506.8	15.1225	34.3218	2.53807	2.49899	9.20832e-28	4.95621e-26		KLHL34	chrX	ENSG00000185915.5	47.6927	28.0219	0.512562	0.519895	8.92954e-22	2.72758e-20
	PRSS16	chr6	ENSG00000112812.16	14.3797	29.6064	2.41312	2.39225	1.60834e-44	3.05931e-42		MCEMP1	chr19	ENSG00000183019.7	771.398	1730.73	2.5363	2.50712	1.27653e-35	1.35239e-33		DBNDD1	chr16	ENSG00000003249.14	201.562	115.942	0.512814	0.520962	2.54866e-19	5.84411e-18
	AMY2B	chr1	ENSG00000240038.6	515.646	369.523	0.671863	0.67412	5.07783e-44	9.55032e-42		MEOX1	chr17	ENSG00000005102.14	73.6257	158.026	2.52956	2.51564	4.15531e-74	2.24373e-71		NBEA	chr13	ENSG00000172915.18	89.663	51.8931	0.513592	0.517968	1.09581e-34	1.06027e-32
	OXTR	chr3	ENSG00000180914.10	33.3797	84.6999	2.96815	2.9351	6.59008e-44	1.22568e-41		TRIM10	chr6	ENSG00000204613.11	91.9506	182.026	2.52869	2.48567	2.30943e-26	1.12377e-24		AL161785.1	chr9	ENSG00000224307.2	168.909	96.6796	0.51881	0.523382	3.45439e-32	2.76733e-30
	LINC01422	chr22	ENSG00000223704.2	113.849	64.4924	0.509675	0.512969	8.49507e-44	1.56263e-41		SMIM24	chr19	ENSG00000095932.7	159.28	331.374	2.51711	2.46715	1.19167e-21	3.57479e-20		DACT1	chr14	ENSG00000165617.14	175.246	101.303	0.519846	0.53	7.92111e-16	1.27369e-14
	C21orf91	chr21	ENSG00000154642.11	1516.75	2337.03	1.66092	1.65326	9.66732e-44	1.75893e-41		FAM210B	chr20	ENSG00000124098.10	3399.52	7080.31	2.51105	2.47427	2.81315e-29	1.73761e-27		FCGBP	chr19	ENSG00000275395.6	1023.6	611.368	0.520755	0.52708	1.70781e-24	7.07599e-23
	NRG1	chr8	ENSG00000157168.20	151.235	343.372	2.71776	2.69111	1.0349e-43	1.86272e-41		KRT1	chr12	ENSG00000167768.4	458.622	973.002	2.50892	2.42606	1.28112e-13	1.5838e-12		KRT73-AS1	chr12	ENSG00000257495.5	94.0358	55.3053	0.522155	0.532189	2.93748e-16	4.9368e-15
	TTC9	chr14	ENSG00000133985.3	1714.72	1074.96	0.568789	0.571877	1.41827e-43	2.52557e-41		STRADB	chr2	ENSG00000082146.13	3602.1	7234.12	2.49972	2.4543	3.03909e-24	1.22287e-22		IGHD	chr14	ENSG00000211898.7	4904.54	2808.9	0.522807	0.53076	1.05573e-19	2.52816e-18
	KCNAB3	chr17	ENSG00000170049.9	130.215	182.091	1.48428	1.4794	1.80162e-43	3.17446e-41		TSPEAR	chr21	ENSG00000175894.18	75.0131	160.93	2.49718	2.46128	7.00292e-30	4.5608e-28		CD22	chr19	ENSG00000012124.17	5267	3067.57	0.523286	0.52941	2.19865e-25	9.94681e-24
	CD248	chr11	ENSG00000174807.4	606.218	261.246	0.352418	0.356627	4.87203e-43	8.49509e-41		RUNDC3A-AS1	chr17	ENSG00000267750.6	53.7914	109.819	2.48141	2.43052	5.43768e-21	1.502e-19		IL1RL1	chr2	ENSG00000115602.17	44.1041	25.8168	0.526063	0.539233	1.30347e-12	1.41496e-11
	FCMR	chr1	ENSG00000162894.12	14263.9	10213.3	0.669646	0.672036	1.22449e-42	2.11307e-40		RUNDC3A	chr17	ENSG00000108309.14	823.312	1655.95	2.48096	2.42565	2.5991e-19	5.95162e-18		FAM71F2	chr7	ENSG00000205085.11	69.6713	40.9151	0.526621	0.529754	1.34289e-45	2.88188e-43
	PCNT	chr21	ENSG00000160299.17	1502.94	2030.48	1.42979	1.42555	1.84752e-42	3.15568e-40		ABCA13	chr7	ENSG00000179869.15	30.743	66.8984	2.47415	2.36531	2.76011e-11	2.52743e-10		TPST1	chr7	ENSG00000169902.15	182.475	108.573	0.527885	0.53551	4.9036e-20	1.21602e-18
	RHAG	chr6	ENSG00000112077.17	6.91702	21.8067	4.40713	4.33129	2.56008e-42	4.3286e-40		AL022344.1	chr10	ENSG00000259869.2	22.5465	45.7264	2.47182	2.43268	2.46722e-26	1.19544e-24		GNAI1	chr7	ENSG00000127955.17	47.0868	27.8814	0.5289	0.534	1.18413e-28	6.93045e-27
	PKNOX1	chr21	ENSG00000160199.15	796.129	985.763	1.28824	1.28603	3.17858e-42	5.32063e-40		CXCL8	chr4	ENSG00000169429.11	265.068	587.906	2.4668	2.43429	9.22593e-30	5.96266e-28		RGPD2	chr2	ENSG00000185304.15	78.1068	44.8776	0.528903	0.544368	8.32987e-11	7.14312e-10
	RRP1	chr21	ENSG00000160214.13	754.896	995.325	1.39481	1.39104	4.53071e-42	7.50887e-40		FECH	chr18	ENSG00000066926.11	720.256	1506.53	2.46247	2.431	9.14561e-32	6.99034e-30		PLAAT5	chr11	ENSG00000168004.9	30.3928	18.0086	0.529341	0.539502	1.82867e-15	2.8369e-14
	LINC00671	chr17	ENSG00000213373.7	93.9786	192.41	2.31736	2.29758	7.88411e-42	1.29385e-39		LTF	chr3	ENSG00000012223.13	880.715	2132.41	2.45643	2.29911	1.32032e-08	8.23738e-08		CD79A	chr19	ENSG00000105369.10	9998.44	5835.12	0.530755	0.536867	6.04595e-25	2.6355e-23
	TRIM71	chr3	ENSG00000206557.6	9.7095	23.2192	2.94571	2.91013	1.0394e-41	1.68917e-39		MFSD2B	chr2	ENSG00000205639.11	143.201	286.299	2.45409	2.41322	1.5025e-25	6.90945e-24		COBLL1	chr2	ENSG00000082438.17	329.63	194.249	0.530857	0.535572	6.13415e-32	4.73178e-30
	KIAA0355	chr19	ENSG00000166398.13	1179.97	869.966	0.694974	0.697169	1.51576e-41	2.43964e-39		ESPN	chr1	ENSG00000187017.17	309.817	615.004	2.44922	2.38408	3.34224e-17	6.10095e-16		TCL1A	chr14	ENSG00000100721.11	4379.31	2567.6	0.531516	0.54034	1.35504e-17	2.58043e-16
	UBXN10	chr1	ENSG00000162543.6	83.9925	147.113	1.94505	1.93183	1.93501e-41	3.08477e-39		AL135960.1	chr1	ENSG00000226252.1	24.1887	48.5905	2.4405	2.39264	7.39581e-22	2.2777e-20		FCRLA	chr1	ENSG00000132185.16	1751.47	1038.56	0.532569	0.538885	2.17053e-24	8.90504e-23
	RASGEF1A	chr10	ENSG00000198915.11	222.421	332.472	1.61402	1.60676	2.31623e-41	3.65768e-39		AC136475.9	chr11	ENSG00000270972.1	64.8957	143.195	2.41858	2.36074	1.15273e-17	2.21788e-16		AFF3	chr2	ENSG00000144218.19	1023.32	603.651	0.533218	0.53762	6.46529e-34	5.94629e-32
	SSBP2	chr5	ENSG00000145687.16	990.032	778.722	0.75081	0.752451	2.60474e-41	4.07483e-39		CMBL	chr5	ENSG00000164237.9	27.9581	56.9052	2.41551	2.35328	7.97903e-18	1.56395e-16		AEBP1	chr7	ENSG00000106624.11	570.444	333.836	0.534808	0.538868	1.26517e-35	1.35239e-33
	FOLR2	chr11	ENSG00000165457.14	116.519	205.842	1.9499	1.93692	2.76311e-41	4.28257e-39		PRSS16	chr6	ENSG00000112812.16	14.3797	29.6064	2.41312	2.39225	1.60834e-44	3.05931e-42		EML6	chr2	ENSG00000214595.12	110.688	65.0776	0.536594	0.542749	5.29424e-24	2.06574e-22
	GHRL	chr3	ENSG00000157017.16	201.868	334.231	1.81429	1.8034	3.67939e-41	5.6504e-39		MYEOV	chr11	ENSG00000172927.8	41.0813	82.5304	2.41241	2.3782	9.29445e-28	4.98653e-26		KLHL14	chr18	ENSG00000197705.10	365.544	219.503	0.536995	0.545502	8.16123e-19	1.78111e-17
	ISL2	chr15	ENSG00000159556.10	147.768	73.4208	0.450052	0.453776	5.60204e-41	8.52478e-39		CEACAM8	chr19	ENSG00000124469.12	119.549	259.88	2.40236	2.2653	4.11603e-09	2.77232e-08		PCDH9	chr13	ENSG00000184226.15	542.146	323.407	0.537056	0.549978	2.24646e-12	2.38147e-11
	RAB11FIP5	chr2	ENSG00000135631.17	318.75	558.32	1.94031	1.92683	7.61047e-41	1.14767e-38		ARHGEF37	chr5	ENSG00000183111.12	19.6723	37.7169	2.39717	2.34732	1.63728e-20	4.30919e-19		LINC01359	chr1	ENSG00000226891.9	39.3409	23.4618	0.537159	0.542292	5.03604e-28	2.75484e-26
	CFAP161	chr15	ENSG00000156206.14	37.9396	89.5088	2.85262	2.82067	8.49575e-41	1.26974e-38		TMOD1	chr9	ENSG00000136842.14	434.639	875.607	2.39574	2.35199	1.82099e-22	5.98853e-21		AVIL	chr12	ENSG00000135407.10	566.469	336.135	0.538753	0.54265	5.2299e-36	5.79436e-34
	RHOC	chr1	ENSG00000155366.16	1590.82	2401.94	1.64045	1.63258	1.30351e-40	1.93093e-38		SERPINE1	chr7	ENSG00000106366.9	35.395	73.3325	2.38735	2.35757	1.8464e-31	1.36756e-29		CORO2B	chr15	ENSG00000103647.13	242.069	141.179	0.539076	0.551991	7.55567e-13	8.47116e-12
	OPN3	chr1	ENSG00000054277.14	773.017	581.088	0.711928	0.713993	1.96775e-40	2.88931e-38		SEC14L5	chr16	ENSG00000103184.12	56.5735	106.595	2.38143	2.33236	3.08103e-20	7.8379e-19		AKAP6	chr14	ENSG00000151320.11	42.9879	26.0387	0.5404	0.549253	2.65383e-18	5.49103e-17
	CDHR3	chr7	ENSG00000128536.16	68.1951	35.6548	0.468075	0.471818	3.3491e-40	4.87484e-38		SGIP1	chr1	ENSG00000118473.22	12.9166	26.7818	2.37196	2.29511	2.84597e-13	3.38343e-12		COL19A1	chr6	ENSG00000082293.13	241.346	144.611	0.54091	0.5534	5.03834e-13	5.80832e-12
	AC005394.2	chr19	ENSG00000283403.1	21.3336	57.3297	3.37717	3.3318	3.61731e-40	5.21984e-38		MYL4	chr17	ENSG00000198336.9	1016.96	2006.24	2.37175	2.32255	7.03952e-20	1.72021e-18		VPREB3	chr22	ENSG00000128218.8	608.086	361.043	0.541223	0.549862	5.21473e-18	1.04288e-16
	GLYCTK	chr3	ENSG00000168237.18	645.265	826.813	1.34389	1.34077	3.71115e-40	5.30948e-38		CALHM5	chr6	ENSG00000178033.6	12.9371	26.2009	2.37037	2.33308	2.11314e-25	9.58587e-24		LIX1-AS1	chr5	ENSG00000251513.2	105.437	64.1168	0.542282	0.552064	4.91993e-16	8.02678e-15
	ALPK3	chr15	ENSG00000136383.6	44.8287	24.5733	0.485474	0.489265	6.40568e-40	9.08684e-38		HBM	chr16	ENSG00000206177.7	2288.67	4546.34	2.36528	2.3106	2.20407e-17	4.11763e-16		AL512306.2	chr1	ENSG00000240219.1	255.05	153.215	0.542995	0.544561	2.50326e-87	2.46483e-84
	TRAPPC10	chr21	ENSG00000160218.13	1931.27	2587.6	1.42546	1.421	7.50208e-40	1.05527e-37		TRAPPC3L	chr6	ENSG00000173626.10	21.2353	44.0988	2.35178	2.3241	1.52255e-31	1.13777e-29		CLEC17A	chr19	ENSG00000187912.11	886.93	536.756	0.544184	0.550329	3.19602e-24	1.27986e-22
	LIPH	chr3	ENSG00000163898.10	16.7685	43.9852	3.14805	3.10701	7.87171e-40	1.09804e-37		LRFN2	chr6	ENSG00000156564.9	17.5776	35.6614	2.3516	2.31756	3.10555e-26	1.48525e-24		GIPC3	chr19	ENSG00000179855.8	180.433	108.434	0.545172	0.551201	8.12384e-25	3.46018e-23
	CFAP410	chr21	ENSG00000160226.16	1214.37	1660.73	1.45893	1.45388	1.44955e-39	2.00529e-37		KANK2	chr19	ENSG00000197256.10	55.5385	111.921	2.34665	2.30045	3.69571e-20	9.34478e-19		LEF1-AS1	chr4	ENSG00000232021.7	251.784	152.851	0.545485	0.552718	5.09217e-21	1.41356e-19
	HBG1	chr11	ENSG00000213934.8	1094.19	5201.34	7.6171	7.39844	2.76317e-39	3.7912e-37		NBPF13P	chr1	ENSG00000227242.4	30.791	59.5385	2.34605	2.10921	1.91062e-05	6.86896e-05		BEND5	chr1	ENSG00000162373.13	144.94	87.313	0.547085	0.551316	4.48029e-34	4.16642e-32
	EVA1C	chr21	ENSG00000166979.13	130.761	192.698	1.58907	1.58164	6.48443e-39	8.82462e-37		ERG	chr21	ENSG00000157554.19	15.1127	33.6637	2.34175	2.26069	1.18507e-12	1.29231e-11		UGT8	chr4	ENSG00000174607.11	66.4392	40.7509	0.549265	0.559119	7.91233e-16	1.27351e-14
	FCRL2	chr1	ENSG00000132704.16	1269.62	591.116	0.396655	0.401028	7.34029e-39	9.90881e-37		CYYR1	chr21	ENSG00000166265.13	22.9562	47.3834	2.33888	2.31476	1.3031e-36	1.52535e-34		NIBAN3	chr19	ENSG00000167483.18	4089.42	2490.18	0.550644	0.556691	2.01755e-24	8.29773e-23
	LINC02019	chr3	ENSG00000273356.1	85.6479	58.3213	0.635853	0.63873	1.09741e-38	1.46956e-36		GRM2	chr3	ENSG00000164082.15	18.2167	37.5685	2.33341	2.31447	1.1941e-44	2.29747e-42		AC107884.1	chr11	ENSG00000251364.7	243.365	147.795	0.550975	0.555246	9.50783e-33	7.95758e-31
	COL6A2	chr21	ENSG00000142173.16	1416.79	2676.3	2.09182	2.0748	2.05793e-38	2.73394e-36		AC139495.2	chr5	ENSG00000250138.4	708.496	1455.78	2.32648	2.28039	1.02667e-19	2.46209e-18		PRSS33	chr16	ENSG00000103355.13	500.846	312.071	0.551767	0.570106	3.12572e-09	2.13906e-08
	ANKRD55	chr5	ENSG00000164512.18	251.084	137.505	0.481064	0.485153	2.33435e-38	3.07675e-36		TMEM255A	chrX	ENSG00000125355.15	18.2947	36.9319	2.32549	2.25993	9.08165e-15	1.28938e-13		EFNA1	chr1	ENSG00000169242.12	111.324	67.5575	0.55206	0.558998	4.89957e-21	1.36463e-19
	LGALS3	chr14	ENSG00000131981.16	2325.03	4155.07	2.02245	2.00667	2.88466e-38	3.77237e-36		C1QA	chr1	ENSG00000173372.17	158.242	319.75	2.32132	2.28408	8.76351e-24	3.32636e-22		TMEM121	chr14	ENSG00000184986.11	95.1119	57.9388	0.553401	0.561494	8.37183e-19	1.82232e-17
	IL10RB-DT	chr21	ENSG00000223799.1	249.102	381.22	1.68943	1.68005	5.00879e-38	6.49939e-36		TCN1	chr11	ENSG00000134827.8	234.257	494.559	2.32036	2.27397	1.08371e-19	2.59147e-18		PMEPA1	chr20	ENSG00000124225.16	442.162	268.344	0.555251	0.559243	2.37229e-35	2.43618e-33
	APOBEC3G	chr22	ENSG00000239713.9	2485.42	3478.18	1.48405	1.47836	8.34244e-38	1.07419e-35		LINC00671	chr17	ENSG00000213373.7	93.9786	192.41	2.31736	2.29758	7.88411e-42	1.29385e-39		COL4A4	chr2	ENSG00000081052.13	64.8022	39.9418	0.558024	0.565101	1.0949e-20	2.95129e-19
	VEPH1	chr3	ENSG00000197415.12	28.2341	64.4019	2.81784	2.78224	1.43622e-37	1.83518e-35		TLCD4	chr1	ENSG00000152078.10	25.9488	52.0607	2.31685	2.27003	6.66954e-20	1.63457e-18		PTPRK	chr6	ENSG00000152894.14	254.823	156.611	0.558066	0.56749	6.52961e-17	1.16029e-15
	HLA-DOA	chr6	ENSG00000204252.14	2851.94	1866.88	0.601776	0.605111	1.88771e-37	2.39381e-35		SLC6A9	chr1	ENSG00000196517.12	34.3509	66.1754	2.30754	2.2592	1.83876e-19	4.28678e-18		LRP6	chr12	ENSG00000070018.9	84.0185	51.8217	0.558242	0.565202	1.13751e-20	3.05629e-19
	CRELD1	chr3	ENSG00000163703.18	183.071	142.711	0.744389	0.746284	2.06555e-37	2.59965e-35		GZMH	chr14	ENSG00000100450.13	1646.23	3378.52	2.29684	2.26089	8.87257e-23	3.02481e-21		AL512306.3	chr1	ENSG00000240710.1	65.33	39.5124	0.558604	0.564013	6.36404e-26	2.96735e-24
	SOD1	chr21	ENSG00000142168.14	1767.29	2573.75	1.57765	1.57024	2.53354e-37	3.16485e-35		BMP2	chr20	ENSG00000125845.7	8.92489	17.8967	2.28325	2.24118	1.95733e-21	5.71794e-20		FBLN2	chr3	ENSG00000163520.14	415.079	253.527	0.560061	0.565691	3.02866e-25	1.34118e-23
	TPCN1	chr12	ENSG00000186815.12	1869.1	1490.48	0.763776	0.765444	3.65252e-37	4.52886e-35		SLC6A8	chrX	ENSG00000130821.16	907.335	1676.08	2.28226	2.22939	1.47033e-17	2.7873e-16		N4BP3	chr5	ENSG00000145911.6	599.551	371.397	0.56073	0.563839	6.22817e-45	1.24111e-42
	BTG1	chr12	ENSG00000133639.6	22776.4	19059.1	0.809026	0.81019	4.46552e-37	5.46471e-35		AC131392.2	chr5	ENSG00000251158.1	25.4718	52.0323	2.2652	2.20808	1.41423e-15	2.21448e-14		AC097369.2	chr3	ENSG00000287595.1	41.7837	26.0058	0.560998	0.568115	1.74626e-20	4.58881e-19
	VENTX	chr10	ENSG00000151650.8	459.43	715.16	1.67666	1.66742	4.47258e-37	5.46471e-35		RIPOR3	chr20	ENSG00000042062.13	39.2658	77.4537	2.26395	2.23778	1.60141e-31	1.19138e-29		P2RX5	chr17	ENSG00000083454.22	1071.58	660.022	0.561881	0.565588	9.39328e-37	1.1231e-34
	ATP5PF	chr21	ENSG00000154723.12	463.213	796.973	1.90696	1.89335	5.91335e-37	7.17272e-35		HBA2	chr16	ENSG00000188536.13	7248.41	12428.8	2.2595	2.18886	2.67794e-12	2.81217e-11		TBC1D27P	chr17	ENSG00000128438.10	158.726	98.2125	0.562538	0.570707	4.23155e-18	8.59611e-17
	CRIP2	chr14	ENSG00000182809.10	412.646	217.278	0.451784	0.456221	6.18082e-37	7.44322e-35		TAL1	chr1	ENSG00000162367.11	566.286	1065.3	2.25779	2.22722	1.15086e-27	6.13511e-26		IGHG4	chr14	ENSG00000211892.4	324.172	205.369	0.562776	0.58695	1.64636e-07	8.62276e-07
	P2RX5	chr17	ENSG00000083454.22	1071.58	660.022	0.561881	0.565588	9.39328e-37	1.1231e-34		SLC25A39	chr17	ENSG00000013306.16	29652.1	54680.5	2.2553	2.19437	9.20276e-15	1.30547e-13		ADAM23	chr2	ENSG00000114948.13	64.595	39.8912	0.562898	0.571552	1.92479e-16	3.28431e-15
	RRP1B	chr21	ENSG00000160208.13	1970.87	2539.01	1.35687	1.35311	9.62538e-37	1.14269e-34		GPR146	chr7	ENSG00000164849.10	652.491	1251.44	2.25473	2.21804	1.57794e-23	5.74199e-22		MS4A1	chr11	ENSG00000156738.17	10128	6264.77	0.565425	0.573898	1.83792e-17	3.44127e-16
	TSPAN17	chr5	ENSG00000048140.18	1507.66	1889.81	1.30771	1.30486	9.91977e-37	1.16934e-34		AC073957.2	chr7	ENSG00000257607.1	79.6275	150.951	2.24289	2.20027	2.40203e-20	6.17628e-19		RGL3	chr19	ENSG00000205517.12	43.0162	26.7574	0.566447	0.574662	3.86044e-17	7.02391e-16
	CYYR1	chr21	ENSG00000166265.13	22.9562	47.3834	2.33888	2.31476	1.3031e-36	1.52535e-34		ZNF683	chr1	ENSG00000176083.17	743.886	1533.32	2.24011	2.19136	2.43415e-16	4.12401e-15		AP003071.5	chr11	ENSG00000287725.1	30.8232	19.8081	0.567499	0.580517	3.67854e-12	3.80328e-11
	CNKSR2	chrX	ENSG00000149970.16	180.013	99.4013	0.490745	0.49507	1.43956e-36	1.67339e-34		CTSE	chr1	ENSG00000196188.11	25.6521	47.9929	2.23568	2.16559	3.55376e-13	4.15408e-12		BEND7	chr10	ENSG00000165626.17	25.6922	16.1449	0.568302	0.58071	2.65087e-12	2.78549e-11
	HOXC4	chr12	ENSG00000198353.8	56.1546	105.281	2.12153	2.10261	1.52386e-36	1.75917e-34		CCR5AS	chr3	ENSG00000223552.1	24.8997	50.5045	2.23422	2.2029	2.53098e-26	1.22093e-24		TTC9	chr14	ENSG00000133985.3	1714.72	1074.96	0.568789	0.571877	1.41827e-43	2.52557e-41
	MROH6	chr8	ENSG00000204839.9	340.948	561.223	1.79077	1.77893	2.24808e-36	2.57744e-34		LGSN	chr6	ENSG00000146166.17	14.1524	28.9097	2.2338	2.16173	4.6764e-12	4.77306e-11		COCH	chr14	ENSG00000100473.18	72.2994	44.9735	0.569312	0.578756	2.1119e-15	3.25816e-14
	AQP10	chr1	ENSG00000143595.13	125.033	280.671	2.738	2.705	2.4205e-36	2.75625e-34		AL139220.2	chr1	ENSG00000230615.7	65.7192	123.382	2.23108	2.18383	4.80893e-18	9.6984e-17		AXIN2	chr17	ENSG00000168646.13	406.158	254.084	0.569341	0.573269	1.74193e-34	1.66654e-32
	IFNAR1	chr21	ENSG00000142166.13	5472.93	7919.38	1.55412	1.54681	2.44854e-36	2.76933e-34		MS4A3	chr11	ENSG00000149516.14	138.572	279.503	2.22372	2.16802	2.19161e-15	3.37182e-14		EPHB6	chr7	ENSG00000106123.12	1197.43	746.396	0.569519	0.570936	4.81773e-91	6.20339e-88
	P2RY12	chr3	ENSG00000169313.9	96.0822	170.919	2.00078	1.98449	2.49423e-36	2.80207e-34		AVPR1A	chr12	ENSG00000166148.3	24.6732	48.3424	2.22139	2.19466	6.75203e-29	4.00788e-27		CNR1	chr6	ENSG00000118432.12	58.4167	37.5209	0.569694	0.586215	9.85826e-10	7.26629e-09
	HRK	chr12	ENSG00000135116.9	121.479	43.2556	0.288439	0.293195	2.77989e-36	3.10217e-34		CALD1	chr7	ENSG00000122786.20	49.5017	95.3576	2.22078	2.18752	4.55728e-24	1.78652e-22		PDE7B	chr6	ENSG00000171408.14	69.6043	43.514	0.57092	0.576985	1.15618e-22	3.91769e-21
	AVIL	chr12	ENSG00000135407.10	566.469	336.135	0.538753	0.54265	5.2299e-36	5.79436e-34		C17orf99	chr17	ENSG00000187997.11	11.014	20.4176	2.21098	2.15621	5.79777e-16	9.41308e-15		NKD1	chr16	ENSG00000140807.7	242.169	153.022	0.571716	0.577161	2.03139e-25	9.24007e-24
	TP73-AS1	chr1	ENSG00000227372.12	768.852	621.99	0.775025	0.776635	5.26162e-36	5.79436e-34		SIGLEC1	chr20	ENSG00000088827.12	357.355	828.449	2.20798	2.11586	8.41995e-11	7.20929e-10		GDF7	chr2	ENSG00000143869.7	91.1083	57.5144	0.571916	0.58779	4.57646e-10	3.57301e-09
	ATP5PO	chr21	ENSG00000241837.7	657.125	1060.93	1.76778	1.75643	5.48085e-36	5.99634e-34		C1orf116	chr1	ENSG00000182795.13	32.7421	60.6402	2.19873	2.15905	1.37772e-20	3.65479e-19		ZNF608	chr5	ENSG00000168916.15	94.5743	58.8455	0.573407	0.581333	1.43528e-17	2.72393e-16
	TPST2	chr22	ENSG00000128294.16	3437.03	4342.45	1.32102	1.31789	8.40072e-36	9.13115e-34		HBB	chr11	ENSG00000244734.4	18620.7	31253.5	2.19833	2.13823	7.70656e-14	9.75878e-13		SH3RF3	chr2	ENSG00000172985.11	432.12	272.288	0.574915	0.58018	7.66365e-26	3.56339e-24
	AEBP1	chr7	ENSG00000106624.11	570.444	333.836	0.534808	0.538868	1.26517e-35	1.35239e-33		LYPD2	chr8	ENSG00000197353.4	71.3329	131.822	2.19658	2.15126	7.48363e-18	1.47722e-16		INHBB	chr2	ENSG00000163083.6	21.1811	13.7489	0.575218	0.587464	3.89046e-12	4.01e-11
	STOM	chr9	ENSG00000148175.13	2844.58	4272.67	1.60843	1.59987	1.27273e-35	1.35239e-33		CFAP58-DT	chr10	ENSG00000231233.1	59.0205	115.418	2.19328	2.16877	2.02639e-30	1.36773e-28		MIR4539	chr14	ENSG00000265612.1	449.629	282.484	0.57596	0.5846	1.12078e-16	1.95017e-15
	AHSP	chr16	ENSG00000169877.10	412.626	1209.57	4.08914	4.01305	1.27406e-35	1.35239e-33		BPI	chr20	ENSG00000101425.14	271.971	570.838	2.18199	2.09258	4.63422e-10	3.60806e-09		PPM1H	chr12	ENSG00000111110.12	104.922	66.1822	0.577382	0.581221	2.25508e-34	2.12067e-32
	MCEMP1	chr19	ENSG00000183019.7	771.398	1730.73	2.5363	2.50712	1.27653e-35	1.35239e-33		TGM2	chr20	ENSG00000198959.12	140.41	263.284	2.17624	2.13576	7.52865e-20	1.82641e-18		MIR4538	chr14	ENSG00000263413.2	182.102	114.435	0.578564	0.587587	5.81588e-16	9.43334e-15
	FP565260.6	chr21	ENSG00000280433.1	286.421	406.5	1.53082	1.52389	1.36527e-35	1.43731e-33		GPR84	chr12	ENSG00000139572.4	52.3734	103.127	2.16096	2.12393	6.93221e-21	1.90539e-19		CD19	chr16	ENSG00000177455.15	1614.7	1015.49	0.579627	0.587289	1.49869e-18	3.18762e-17
	CD200	chr3	ENSG00000091972.18	349.645	177.075	0.446671	0.45125	1.41519e-35	1.48055e-33		RHCE	chr1	ENSG00000188672.18	24.3695	44.2134	2.16015	2.12054	8.84748e-20	2.13705e-18		ADORA3	chr1	ENSG00000282608.2	107.198	67.5631	0.583993	0.594517	9.96331e-14	1.24646e-12
	FOXO1	chr13	ENSG00000150907.10	1922.6	1495.62	0.74032	0.742403	2.09195e-35	2.17498e-33		SPTA1	chr1	ENSG00000163554.15	37.0433	65.7017	2.14695	2.08744	2.99479e-14	4.01359e-13		BACH2	chr6	ENSG00000112182.15	2153.79	1374.96	0.584875	0.588668	3.70996e-35	3.69649e-33
	MRPL39	chr21	ENSG00000154719.13	265.205	393.957	1.59348	1.5853	2.1688e-35	2.24095e-33		FCGR1CP	chr1	ENSG00000265531.3	128.404	253.224	2.14482	2.0921	8.4834e-15	1.2106e-13		HLA-DOB	chr6	ENSG00000241106.8	963.244	616.607	0.585086	0.591163	9.0601e-23	3.08246e-21
	PMEPA1	chr20	ENSG00000124225.16	442.162	268.344	0.555251	0.559243	2.37229e-35	2.43618e-33		RIPK4	chr21	ENSG00000183421.12	37.2266	70.5235	2.14343	2.11202	3.72436e-23	1.31246e-21		TTC24	chr1	ENSG00000187862.12	259.551	165.392	0.585731	0.592113	4.19658e-21	1.17469e-19
	TNFRSF13C	chr22	ENSG00000159958.6	2533.29	1359.9	0.476811	0.481323	2.52892e-35	2.58119e-33		BFSP1	chr20	ENSG00000125864.14	45.5653	86.7302	2.13635	2.10985	8.26706e-27	4.15563e-25		FAM238C	chr10	ENSG00000283709.1	31.4614	20.6023	0.588377	0.595738	8.51802e-19	1.85173e-17
	NRCAM	chr7	ENSG00000091129.21	301.1	110.775	0.265061	0.270029	2.69797e-35	2.73705e-33		OTOF	chr2	ENSG00000115155.17	41.804	108.571	2.13312	2.00293	2.21188e-08	1.33808e-07		NPAS2	chr2	ENSG00000170485.17	138.552	92.7625	0.588621	0.600018	1.55415e-13	1.90446e-12
	C2CD2	chr21	ENSG00000157617.17	453.164	585.726	1.35813	1.35427	3.38108e-35	3.40939e-33		SLC26A8	chr6	ENSG00000112053.14	174.665	334.324	2.12551	2.09223	6.12784e-22	1.91369e-20		FAM30A	chr14	ENSG00000226777.7	1375.87	875.641	0.588627	0.594621	4.91395e-22	1.55785e-20
	AJM1	chr9	ENSG00000232434.2	286.043	475.033	1.81077	1.79819	3.53679e-35	3.54505e-33		KIR3DX1	chr19	ENSG00000104970.11	50.1096	94.7031	2.12447	2.09562	4.32117e-24	1.70594e-22		AC139491.7	chr5	ENSG00000285476.1	78.9929	51.4611	0.589083	0.609562	5.08637e-08	2.89595e-07
	BACH2	chr6	ENSG00000112182.15	2153.79	1374.96	0.584875	0.588668	3.70996e-35	3.69649e-33		G0S2	chr1	ENSG00000123689.6	78.2	159.873	2.12383	2.07995	8.24361e-17	1.45712e-15		MIR4537	chr14	ENSG00000264781.1	402.462	259.238	0.590918	0.60045	8.85333e-15	1.2591e-13
	BATF	chr14	ENSG00000156127.8	405.143	600.356	1.59426	1.58608	4.24357e-35	4.19717e-33		HOXC4	chr12	ENSG00000198353.8	56.1546	105.281	2.12153	2.10261	1.52386e-36	1.75917e-34		AC111000.4	chr4	ENSG00000250696.5	214.075	139.869	0.590988	0.611158	6.12534e-08	3.4453e-07
	MCM3AP-AS1	chr21	ENSG00000215424.10	196.891	281.258	1.53298	1.52584	4.26262e-35	4.19717e-33		LINC02185	chr16	ENSG00000262097.2	12.3083	23.2015	2.12049	2.08745	6.23829e-22	1.94456e-20		LEF1	chr4	ENSG00000138795.10	8599.99	5592.7	0.591324	0.595722	2.41689e-30	1.62475e-28
	TNF	chr6	ENSG00000232810.4	351.2	471.379	1.41465	1.40971	9.39866e-35	9.20024e-33		GPX1	chr3	ENSG00000233276.5	13298.8	24313.1	2.11786	2.09482	3.87113e-30	2.57138e-28		MAK	chr6	ENSG00000111837.11	284.775	187.458	0.592523	0.602163	8.36864e-15	1.19626e-13
	GYPB	chr4	ENSG00000250361.8	51.0397	159.584	4.80297	4.69367	9.58372e-35	9.32686e-33		FBXO7	chr22	ENSG00000100225.18	14569.6	26355	2.11532	2.08018	4.80393e-21	1.34022e-19		AGAP7P	chr10	ENSG00000264204.2	251.279	162.326	0.592743	0.601874	5.75693e-15	8.39418e-14
	NBEA	chr13	ENSG00000172915.18	89.663	51.8931	0.513592	0.517968	1.09581e-34	1.06027e-32		GBP1P1	chr1	ENSG00000225492.6	20.5389	56.3813	2.11314	1.99463	4.4776e-08	2.57828e-07		BLK	chr8	ENSG00000136573.14	2077.2	1340.87	0.592906	0.598385	1.52593e-24	6.35386e-23
	AXIN2	chr17	ENSG00000168646.13	406.158	254.084	0.569341	0.573269	1.74193e-34	1.66654e-32		SMIM5	chr17	ENSG00000204323.5	246.733	446.776	2.10643	2.08529	5.38656e-33	4.62388e-31		ZNF662	chr3	ENSG00000182983.15	82.2671	54.792	0.593383	0.602868	3.36916e-15	5.04439e-14
	LINC02295	chr14	ENSG00000258511.1	107.391	49.9592	0.403837	0.408773	1.74231e-34	1.66654e-32		MYO6	chr6	ENSG00000196586.16	82.1527	155.162	2.10547	2.08273	2.99397e-30	2.00464e-28		ZNF711	chrX	ENSG00000147180.16	97.8694	64.1747	0.593836	0.603768	4.34801e-14	5.67274e-13
	SYPL1	chr7	ENSG00000008282.8	1959.17	1612.29	0.792896	0.794358	1.77276e-34	1.68604e-32		DENND2B	chr11	ENSG00000166444.19	21.9185	40.6089	2.10463	2.08025	2.09573e-28	1.18917e-26		CNN3	chr1	ENSG00000117519.16	84.1035	54.9438	0.594287	0.602185	1.50011e-17	2.83413e-16
	ETS2	chr21	ENSG00000157557.13	2067.39	3173.16	1.66138	1.6514	2.15364e-34	2.03671e-32		LINC02009	chr3	ENSG00000283646.2	25.7162	50.3382	2.10441	1.95553	1.21636e-06	5.45568e-06		SORD2P	chr15	ENSG00000259479.6	52.0492	34.7735	0.596013	0.612105	2.58243e-09	1.78404e-08
	PPM1H	chr12	ENSG00000111110.12	104.922	66.1822	0.577382	0.581221	2.25508e-34	2.12067e-32		AC092490.1	chr12	ENSG00000249790.3	6087.48	11033.4	2.10262	2.00966	6.41076e-09	4.19834e-08		KCNG1	chr20	ENSG00000026559.14	447.655	283.604	0.596131	0.611265	2.80366e-10	2.2487e-09
	OSM	chr22	ENSG00000099985.4	246.078	459.508	2.0879	2.0682	2.51205e-34	2.34912e-32		IFI44L	chr1	ENSG00000137959.16	1114.37	2472.13	2.10232	1.99832	7.49076e-09	4.85435e-08		RPS6KL1	chr14	ENSG00000198208.12	46.9497	30.534	0.59667	0.60375	9.08784e-19	1.97048e-17
	BEND5	chr1	ENSG00000162373.13	144.94	87.313	0.547085	0.551316	4.48029e-34	4.16642e-32		CLEC4F	chr2	ENSG00000152672.8	79.0148	157.332	2.10205	1.98129	7.59661e-08	4.20224e-07		HTR6	chr1	ENSG00000158748.4	53.2854	34.061	0.596744	0.618305	1.04389e-07	5.6531e-07
	LRRN3	chr7	ENSG00000173114.13	1788.78	757.477	0.335359	0.340816	5.02911e-34	4.65096e-32		CTSG	chr14	ENSG00000100448.4	43.7516	85.346	2.10001	1.99576	1.45895e-08	9.05498e-08		IGLV7-43	chr22	ENSG00000211652.2	382.899	232.019	0.596815	0.621133	7.43404e-07	3.46432e-06
	AFF3	chr2	ENSG00000144218.19	1023.32	603.651	0.533218	0.53762	6.46529e-34	5.94629e-32		OPLAH	chr8	ENSG00000178814.17	245.939	460.577	2.09516	2.0735	1.04995e-30	7.32296e-29		OLIG2	chr21	ENSG00000205927.5	151.985	100.029	0.597997	0.617953	6.40126e-08	3.58724e-07
	SLC9A3R2	chr16	ENSG00000065054.14	112.832	164.259	1.55568	1.54792	8.17291e-34	7.39493e-32		FAM20A	chr17	ENSG00000108950.12	15.1801	28.0416	2.09368	2.03829	5.29459e-13	6.08696e-12		CXCR5	chr11	ENSG00000160683.5	1936.27	1261.71	0.598199	0.602246	3.91384e-32	3.07576e-30
	SNCA	chr4	ENSG00000145335.16	2483.35	6653.11	3.63336	3.56588	8.13796e-34	7.39493e-32		EGF	chr4	ENSG00000138798.13	67.2659	120.631	2.09187	2.05917	1.37985e-21	4.08803e-20		Z98886.1	chr1	ENSG00000287586.1	108.593	70.0218	0.598808	0.610884	1.11175e-11	1.08132e-10
	HBD	chr11	ENSG00000223609.11	16.1073	53.8532	4.8351	4.72315	8.15741e-34	7.39493e-32		COL6A2	chr21	ENSG00000142173.16	1416.79	2676.3	2.09182	2.0748	2.05793e-38	2.73394e-36		TOX2	chr20	ENSG00000124191.18	134.406	87.3036	0.599163	0.603958	1.31422e-25	6.06026e-24
	AL591895.1	chr1	ENSG00000242861.1	405.614	301.139	0.702954	0.705586	9.17005e-34	8.25256e-32		LANCL3	chrX	ENSG00000147036.11	39.599	73.5053	2.08937	2.07696	1.00812e-52	3.06817e-50		MIR600HG	chr9	ENSG00000236901.6	961.05	626.356	0.599348	0.603607	4.18993e-30	2.77214e-28
	CR2	chr1	ENSG00000117322.17	868.92	482.928	0.497331	0.502072	1.17691e-33	1.05349e-31		OSM	chr22	ENSG00000099985.4	246.078	459.508	2.0879	2.0682	2.51205e-34	2.34912e-32		SLC7A8	chr14	ENSG00000092068.20	132.995	89.8259	0.60059	0.617635	4.09688e-09	2.76077e-08
	OSBP2	chr22	ENSG00000184792.16	886.122	2143.9	3.26966	3.2129	2.36238e-33	2.1034e-31		EPHX4	chr1	ENSG00000172031.7	22.6452	42.1539	2.0829	2.04457	1.40261e-17	2.66799e-16		NPM1P25	chr10	ENSG00000229417.1	68.3985	44.969	0.601237	0.608683	4.24345e-18	8.5994e-17
	CDKN2C	chr1	ENSG00000123080.12	149.089	207.082	1.4716	1.46542	2.52428e-33	2.23566e-31		AC114752.2	chr2	ENSG00000238201.1	29.1234	54.4922	2.08271	2.0452	4.24192e-18	8.5994e-17		AL160272.1	chr9	ENSG00000284977.2	62.3669	40.9856	0.601427	0.61143	2.15824e-13	2.59718e-12
	GCNA	chrX	ENSG00000147174.11	152.311	109.854	0.678638	0.681566	3.4018e-33	2.99698e-31		KEL	chr7	ENSG00000197993.9	84.2144	144.447	2.07912	2.03171	1.27026e-15	2.00404e-14		HLA-DOA	chr6	ENSG00000204252.14	2851.94	1866.88	0.601776	0.605111	1.88771e-37	2.39381e-35
	BCL11A	chr2	ENSG00000119866.22	1033.21	726.029	0.657262	0.660489	3.79442e-33	3.32538e-31		FAXDC2	chr5	ENSG00000170271.11	743.914	1294.08	2.07661	2.04408	1.90085e-21	5.56265e-20		LARGE2	chr11	ENSG00000165905.18	467.278	304.94	0.601888	0.606337	9.19067e-29	5.417e-27
	WDR4	chr21	ENSG00000160193.12	358.382	449.49	1.30649	1.30331	3.82044e-33	3.33075e-31		ADM5	chr19	ENSG00000224420.3	50.8143	93.1096	2.07569	2.06235	3.11576e-48	8.14918e-46		KLHL29	chr2	ENSG00000119771.15	53.924	36.0362	0.602117	0.609434	2.37007e-18	4.92216e-17
	B3GAT1	chr11	ENSG00000109956.13	282.926	651.08	2.67569	2.64047	3.85263e-33	3.34141e-31		TMCC2	chr1	ENSG00000133069.17	540.32	944.674	2.07056	2.02641	3.26861e-16	5.46586e-15		AL078622.1	chr22	ENSG00000286381.1	38.2321	26.0432	0.603892	0.631897	6.63744e-06	2.60075e-05
	DOP1B	chr21	ENSG00000142197.12	1328.39	1696.04	1.34401	1.34011	5.17598e-33	4.46602e-31		DMTN	chr8	ENSG00000158856.18	8204.41	14098.5	2.06249	2.01562	1.39956e-15	2.19356e-14		AL122035.1	chr14	ENSG00000258824.2	50.6511	33.4592	0.60464	0.611112	6.04283e-20	1.48315e-18
	SMIM5	chr17	ENSG00000204323.5	246.733	446.776	2.10643	2.08529	5.38656e-33	4.62388e-31		YBEY	chr21	ENSG00000182362.14	267.881	495.333	2.05974	2.05301	4.33309e-91	6.04429e-88		LINC01801	chr19	ENSG00000267767.3	44.5423	28.9441	0.604807	0.610868	1.14495e-20	3.07137e-19
	HVCN1	chr12	ENSG00000122986.13	4157.56	3114.54	0.713261	0.715804	5.98695e-33	5.11304e-31		TMEM92	chr17	ENSG00000167105.8	10.5958	19.9971	2.05706	1.9994	1.30031e-12	1.41246e-11		CECR7	chr22	ENSG00000237438.7	33.8922	22.6789	0.606138	0.620007	5.52069e-10	4.23515e-09
	PLOD2	chr3	ENSG00000152952.12	13.9731	33.1821	2.7677	2.72933	6.90166e-33	5.86431e-31		DDO	chr6	ENSG00000203797.10	9.21199	17.9318	2.05676	2.01493	1.0117e-16	1.76958e-15		IGHJ5	chr14	ENSG00000242472.1	246.613	162.727	0.606217	0.619227	6.63659e-11	5.76192e-10
	HEMGN	chr9	ENSG00000136929.13	291.494	739.617	3.1745	3.12362	8.04475e-33	6.80106e-31		AC136475.5	chr11	ENSG00000255328.1	90.737	176.584	2.05562	1.99792	2.0657e-12	2.1996e-11		AC010894.5	chr2	ENSG00000279884.1	211.69	139.837	0.606643	0.611079	4.85744e-28	2.67463e-26
	APOBEC3H	chr22	ENSG00000100298.15	70.4497	124.063	1.92653	1.91035	9.04724e-33	7.61013e-31		LEXM	chr1	ENSG00000162398.11	30.6216	56.0984	2.05467	2.02721	8.69579e-24	3.30815e-22		GNG7	chr19	ENSG00000176533.13	1379.89	908.118	0.607296	0.609921	3.4448e-46	7.58717e-44
	AC107884.1	chr11	ENSG00000251364.7	243.365	147.795	0.550975	0.555246	9.50783e-33	7.95758e-31		MX1	chr21	ENSG00000157601.14	5351.45	11187.4	2.04547	1.97844	6.17135e-12	6.19318e-11		DNAH6	chr2	ENSG00000115423.19	72.2588	47.8112	0.607955	0.620518	1.575e-11	1.4971e-10
	BPGM	chr7	ENSG00000172331.12	727.48	1820.35	3.16714	3.11466	1.36141e-32	1.13377e-30		AATBC	chr21	ENSG00000215458.8	812.041	1493.24	2.04271	2.03426	4.64769e-71	2.04731e-68		ADGRE4P	chr19	ENSG00000268758.7	422.058	278.508	0.609304	0.621217	1.59026e-11	1.50904e-10
	ITGB2-AS1	chr21	ENSG00000227039.6	3202.53	4663.03	1.57055	1.562	1.61133e-32	1.33525e-30		IL10	chr1	ENSG00000136634.7	10.6558	19.8023	2.0395	2.0024	1.69533e-17	3.18856e-16		ALDH8A1	chr6	ENSG00000118514.14	46.8621	30.8903	0.609463	0.616679	7.74425e-18	1.52507e-16
	CBR1	chr21	ENSG00000159228.13	867.345	1182.2	1.44009	1.43425	1.76068e-32	1.45182e-30		LINC00469	chr17	ENSG00000177338.14	12.2869	22.2958	2.0376	2.00208	1.80183e-18	3.78905e-17		FAM153A	chr5	ENSG00000170074.19	65.1256	42.884	0.610067	0.62267	3.49713e-11	3.15062e-10
	NUMBL	chr19	ENSG00000105245.9	231.877	302.203	1.37138	1.36686	2.24785e-32	1.84445e-30		FHL2	chr2	ENSG00000115641.19	48.9021	88.382	2.0363	2.01242	9.78924e-27	4.89141e-25		LINC02289	chr14	ENSG00000258819.2	253.69	169.12	0.611357	0.622422	3.79313e-12	3.91209e-11
	AC004865.2	chr1	ENSG00000239636.1	169.171	236.634	1.4833	1.47667	2.28912e-32	1.86915e-30		PTPRM	chr18	ENSG00000173482.16	121.582	218.493	2.03518	2.02242	7.33325e-49	1.94843e-46		IGHJ6	chr14	ENSG00000211900.2	258.556	173.685	0.611653	0.624063	3.15426e-11	2.86952e-10
	AC100861.1	chr8	ENSG00000246582.3	207.909	149.974	0.676503	0.679585	2.97095e-32	2.41411e-30		TUBB2A	chr6	ENSG00000137267.6	178.14	313.988	2.03316	1.91014	9.75242e-07	4.44933e-06		SATB1-AS1	chr3	ENSG00000228956.8	654.4	435.771	0.612266	0.617314	7.9138e-25	3.37931e-23
	ZDHHC8	chr22	ENSG00000099904.15	1526.44	1296.29	0.822777	0.823933	3.12678e-32	2.52846e-30		CABP5	chr19	ENSG00000105507.3	73.7843	127.799	2.02888	1.99337	1.01888e-18	2.19782e-17		LRRN2	chr1	ENSG00000170382.12	33.7947	22.6145	0.612394	0.617858	1.8703e-22	6.13863e-21
	ACOT7	chr1	ENSG00000097021.19	267.049	388.619	1.57032	1.56176	3.45523e-32	2.76733e-30		AP001610.2	chr21	ENSG00000228318.3	109.286	222.325	2.02727	1.95148	1.08577e-10	9.18844e-10		P3H3	chr12	ENSG00000110811.20	26.5404	17.5546	0.612444	0.619111	3.22059e-19	7.31471e-18
	AL161785.1	chr9	ENSG00000224307.2	168.909	96.6796	0.51881	0.523382	3.45439e-32	2.76733e-30		LGALS3	chr14	ENSG00000131981.16	2325.03	4155.07	2.02245	2.00667	2.88466e-38	3.77237e-36		CACNA1D	chr3	ENSG00000157388.19	28.7787	19.7135	0.613158	0.626053	9.63219e-11	8.20395e-10
	ZSCAN18	chr19	ENSG00000121413.12	1102.35	814.954	0.693506	0.696415	3.51015e-32	2.79792e-30		GPX1P1	chrX	ENSG00000197582.5	13.5266	24.0033	2.02188	1.93353	1.33723e-08	8.33664e-08		TRABD2A	chr2	ENSG00000186854.11	2053.3	1365.77	0.61384	0.618824	3.02559e-25	1.34118e-23
	PPARD	chr6	ENSG00000112033.14	1620.99	1382.03	0.826158	0.827279	3.7005e-32	2.93567e-30		CRISP3	chr6	ENSG00000096006.11	91.9375	176.98	2.01675	1.9061	2.11021e-07	1.08385e-06		C3orf35	chr3	ENSG00000198590.12	39.493	24.639	0.614811	0.623987	3.49296e-13	4.08877e-12
	NCAM1	chr11	ENSG00000149294.16	288.689	462.715	1.76167	1.74884	3.83109e-32	3.02494e-30		PTPRN	chr2	ENSG00000054356.14	29.2409	49.6904	2.01607	1.96651	9.07621e-14	1.13888e-12		AC093642.1	chr2	ENSG00000226423.1	51.5856	35.2002	0.616591	0.632499	3.16061e-09	2.15941e-08
	CXCR5	chr11	ENSG00000160683.5	1936.27	1261.71	0.598199	0.602246	3.91384e-32	3.07576e-30		RGS9	chr17	ENSG00000108370.17	114.723	209.431	2.01597	1.99654	6.12824e-31	4.36513e-29		TRAV2	chr14	ENSG00000211776.2	104.505	70.133	0.616619	0.621877	3.6624e-24	1.45617e-22
	CLEC10A	chr17	ENSG00000132514.13	552.613	883.09	1.73432	1.72221	4.22428e-32	3.30422e-30		BLVRB	chr19	ENSG00000090013.11	3495.48	6163.9	2.01498	1.98812	4.49143e-23	1.56403e-21		IGHJ3P	chr14	ENSG00000237111.1	201.363	136.872	0.618228	0.630057	1.55988e-11	1.48357e-10
	IFI27	chr14	ENSG00000165949.12	131.789	836.14	7.10786	6.87684	4.28009e-32	3.3323e-30		AC243772.2	chr1	ENSG00000233030.2	70.439	129.924	2.0126	1.97182	3.28025e-16	5.47984e-15		ERFL	chr19	ENSG00000268041.2	121.944	81.0384	0.618246	0.622881	2.25406e-26	1.10002e-24
	IFNGR2	chr21	ENSG00000159128.14	7729.67	11153.4	1.54071	1.53274	5.62756e-32	4.3611e-30		SMPD5	chr8	ENSG00000204791.10	21.7283	38.9033	2.01204	1.98306	1.41425e-21	4.18252e-20		DCAF4L1	chr4	ENSG00000182308.7	46.3884	31.1695	0.619318	0.626503	1.11741e-17	2.15488e-16
	COBLL1	chr2	ENSG00000082438.17	329.63	194.249	0.530857	0.535572	6.13415e-32	4.73178e-30		AC090409.1	chr18	ENSG00000267279.2	42.1902	74.2584	2.0108	1.9813	9.37211e-21	2.53851e-19		AC022239.1	chr8	ENSG00000269954.2	90.0072	60.5274	0.619968	0.629456	3.58171e-14	4.74322e-13
	ERBB2	chr17	ENSG00000141736.13	457.625	747.842	1.77837	1.76499	6.74009e-32	5.17534e-30		DOCK4	chr7	ENSG00000128512.23	302.414	545.812	2.00363	1.97337	2.42317e-21	6.99336e-20		BANK1	chr4	ENSG00000153064.12	2624.52	1761.33	0.620046	0.626309	1.38721e-20	3.67413e-19
	FECH	chr18	ENSG00000066926.11	720.256	1506.53	2.46247	2.431	9.14561e-32	6.99034e-30		P2RY12	chr3	ENSG00000169313.9	96.0822	170.919	2.00078	1.98449	2.49423e-36	2.80207e-34		LGR4	chr11	ENSG00000205213.14	39.3635	26.2945	0.620199	0.628442	8.80559e-16	1.40915e-14
	CACHD1	chr1	ENSG00000158966.16	163.705	74.2142	0.370975	0.376682	9.91706e-32	7.54553e-30		DPCD	chr10	ENSG00000166171.13	58.2785	102.825	2.00022	1.98015	2.03274e-29	1.27438e-27		RNF212	chr4	ENSG00000178222.13	47.0041	32.6023	0.622021	0.632095	5.60435e-13	6.42103e-12
	PATZ1	chr22	ENSG00000100105.18	1966.84	1680.15	0.828287	0.829404	1.09337e-31	8.28144e-30		TMPRSS9	chr19	ENSG00000178297.13	131.708	224.025	1.99088	1.93708	6.63706e-13	7.52694e-12		LINC01597	chr20	ENSG00000205611.5	22.9057	15.6126	0.622677	0.651776	1.57233e-05	5.74404e-05
	OSBPL10	chr3	ENSG00000144645.14	553.496	303.95	0.487893	0.492913	1.18059e-31	8.90176e-30		LTBP1	chr2	ENSG00000049323.16	97.8286	169.618	1.98921	1.96179	2.58719e-22	8.37659e-21		PPL	chr16	ENSG00000118898.16	21.0814	14.432	0.623295	0.634268	9.0852e-12	8.95098e-11
	C12orf75	chr12	ENSG00000235162.8	673.615	983.589	1.56562	1.55714	1.41656e-31	1.06331e-29		PDCD1LG2	chr9	ENSG00000197646.8	19.2641	37.601	1.98576	1.91925	1.14582e-10	9.65754e-10		DCBLD2	chr3	ENSG00000057019.16	36.5562	24.924	0.62345	0.63268	6.16637e-14	7.89135e-13
	TRAPPC3L	chr6	ENSG00000173626.10	21.2353	44.0988	2.35178	2.3241	1.52255e-31	1.13777e-29		FCGR1A	chr1	ENSG00000150337.13	830.414	1530.65	1.98443	1.93246	8.98657e-13	9.9686e-12		FAM153B	chr5	ENSG00000182230.12	19.7807	12.9978	0.624246	0.648131	1.58424e-06	6.94204e-06
	RIPOR3	chr20	ENSG00000042062.13	39.2658	77.4537	2.26395	2.23778	1.60141e-31	1.19138e-29		TNIP3	chr4	ENSG00000050730.16	17.2471	30.5702	1.98186	1.95623	2.66188e-23	9.46014e-22		AC099521.3	chr16	ENSG00000279693.1	130.192	88.0327	0.624486	0.642742	7.05463e-08	3.92317e-07
	SERPINE1	chr7	ENSG00000106366.9	35.395	73.3325	2.38735	2.35757	1.8464e-31	1.36756e-29		GPER1	chr7	ENSG00000164850.15	26.9915	49.4801	1.98115	1.94893	4.43393e-19	9.9224e-18		CAND2	chr3	ENSG00000144712.12	46.9654	31.4895	0.62533	0.634762	1.10579e-13	1.3762e-12
	CHMP7	chr8	ENSG00000147457.14	6006.78	4792.92	0.762654	0.764697	1.94317e-31	1.43289e-29		SAMD14	chr17	ENSG00000167100.14	115.365	198.14	1.98106	1.94257	2.25897e-16	3.83497e-15		CD79B	chr17	ENSG00000007312.12	5075.93	3394.21	0.625548	0.631504	1.00105e-20	2.70268e-19
	ITPKB	chr1	ENSG00000143772.9	6921.24	5911.76	0.827847	0.828982	2.55537e-31	1.87607e-29		AF064858.1	chr21	ENSG00000235888.3	13.0134	23.0111	1.97662	1.9577	3.49099e-30	2.32812e-28		CD72	chr9	ENSG00000137101.13	1218.42	818.486	0.625842	0.632443	9.01272e-19	1.95673e-17
	PRAG1	chr8	ENSG00000275342.5	1290.45	914.458	0.659462	0.662929	3.01367e-31	2.20287e-29		IGF2BP2	chr3	ENSG00000073792.15	469.861	810.756	1.976	1.93757	1.10977e-16	1.93303e-15		KLHL13	chrX	ENSG00000003096.14	26.6215	18.2357	0.626499	0.63431	3.85841e-16	6.42646e-15
	ICAM5	chr19	ENSG00000105376.5	32.706	58.1402	1.97504	1.95657	3.04225e-31	2.21409e-29		ICAM5	chr19	ENSG00000105376.5	32.706	58.1402	1.97504	1.95657	3.04225e-31	2.21409e-29		AL122035.2	chr14	ENSG00000272909.1	105.723	71.8134	0.627457	0.632609	1.94413e-23	7.01353e-22
	CX3CR1	chr3	ENSG00000168329.13	5808.55	8939.93	1.65981	1.64903	3.61166e-31	2.61713e-29		TTC25	chr17	ENSG00000204815.10	26.5437	45.2909	1.97463	1.92515	2.12155e-13	2.55671e-12		MINAR1	chr15	ENSG00000169330.9	42.968	28.9062	0.627858	0.636553	2.65735e-14	3.57568e-13
	KCNH8	chr3	ENSG00000183960.9	113.207	50.4224	0.382377	0.387639	3.81984e-31	2.75604e-29		SLPI	chr20	ENSG00000124107.5	200.265	367.493	1.96974	1.92073	2.89858e-13	3.44109e-12		SASH1	chr6	ENSG00000111961.18	77.7634	53.6556	0.627931	0.639442	1.88772e-11	1.76928e-10
	CCR12P	chr13	ENSG00000238241.2	546.032	255.864	0.39899	0.404445	3.87347e-31	2.78275e-29		CTNNAL1	chr9	ENSG00000119326.15	76.6336	136.336	1.96865	1.93962	2.37885e-20	6.1261e-19		CDCA7L	chr7	ENSG00000164649.20	1344.97	912.78	0.628905	0.632744	9.94317e-31	6.96396e-29
	BCL2L1	chr20	ENSG00000171552.13	6459.93	13924.1	2.6929	2.65226	5.02131e-31	3.59195e-29		YBX3	chr12	ENSG00000060138.13	10411.4	17839.3	1.96331	1.91662	8.13699e-14	1.02719e-12		DACH1	chr13	ENSG00000276644.5	91.7158	62.9666	0.628983	0.636966	1.34475e-15	2.10963e-14
	RGS9	chr17	ENSG00000108370.17	114.723	209.431	2.01597	1.99654	6.12824e-31	4.36513e-29		TENT5C	chr1	ENSG00000183508.5	1651.29	2932.21	1.96153	1.92869	1.35708e-18	2.89378e-17		OTX1	chr2	ENSG00000115507.10	80.0594	54.7882	0.62942	0.643592	1.69511e-09	1.20231e-08
	TAPT1	chr4	ENSG00000169762.17	1171.15	945.559	0.776158	0.778025	6.67402e-31	4.73375e-29		PRSS23	chr11	ENSG00000150687.12	466.958	830.328	1.96041	1.93076	1.20992e-19	2.86867e-18		LINC00665	chr19	ENSG00000232677.8	218.675	146.882	0.62948	0.637178	4.65849e-16	7.62998e-15
	PTPRF	chr1	ENSG00000142949.17	25.2624	57.1777	2.76825	2.72663	9.65883e-31	6.8219e-29		CR1L	chr1	ENSG00000197721.17	20.743	34.3484	1.96005	1.90905	7.43441e-13	8.35199e-12		MTCO1P12	chr1	ENSG00000237973.1	1739.44	1314.58	0.630536	0.66644	0.000158123	0.000475192
	NPDC1	chr9	ENSG00000107281.10	1270.75	1956.01	1.67973	1.66814	9.91476e-31	6.96396e-29		CXCL10	chr4	ENSG00000169245.6	34.7497	109.601	1.9595	1.83426	1.08526e-06	4.90847e-06		ADAM28	chr8	ENSG00000042980.13	1016.91	695.384	0.631211	0.635774	3.90573e-26	1.84163e-24
	CDCA7L	chr7	ENSG00000164649.20	1344.97	912.78	0.628905	0.632744	9.94317e-31	6.96396e-29		OLFML2B	chr1	ENSG00000162745.10	20.0215	35.1716	1.95844	1.93484	2.29671e-24	9.37675e-23		AL139020.1	chr14	ENSG00000257275.6	306.303	201.256	0.631398	0.655325	2.4168e-06	1.02495e-05
	OPLAH	chr8	ENSG00000178814.17	245.939	460.577	2.09516	2.0735	1.04995e-30	7.32296e-29		TESC	chr12	ENSG00000088992.18	1930.87	3279.47	1.95744	1.92786	2.61353e-20	6.70979e-19		DOCK6	chr19	ENSG00000130158.14	33.5203	23.1354	0.63164	0.638981	9.0989e-17	1.60154e-15
	TMPRSS3	chr21	ENSG00000160183.16	55.9838	97.0062	1.92491	1.90751	1.09825e-30	7.62806e-29		TFPI	chr2	ENSG00000003436.16	14.7765	26.3669	1.9567	1.92565	4.15864e-19	9.33129e-18		DDR1	chr6	ENSG00000204580.13	396.183	270.749	0.631878	0.636014	1.45808e-28	8.47456e-27
	PLPP5	chr8	ENSG00000147535.17	1311.55	920.121	0.657756	0.661236	1.12833e-30	7.80457e-29		PPBP	chr4	ENSG00000163736.4	1792.9	3130.92	1.95384	1.92432	1.86776e-19	4.34833e-18		FAM177B	chr1	ENSG00000197520.10	63.1369	43.0269	0.631891	0.650388	6.58115e-08	3.68065e-07
	ZNF844	chr19	ENSG00000223547.10	286.474	203.372	0.663929	0.667364	1.17622e-30	8.10237e-29		NPTX1	chr17	ENSG00000171246.6	24.6182	43.7358	1.9501	1.90565	1.29571e-13	1.60065e-12		TTC28	chr22	ENSG00000100154.14	87.9195	59.7343	0.631908	0.637388	1.74992e-21	5.13892e-20
	AJAP1	chr1	ENSG00000196581.11	49.7647	23.4452	0.414792	0.419976	1.20127e-30	8.24102e-29		FOLR2	chr11	ENSG00000165457.14	116.519	205.842	1.9499	1.93692	2.76311e-41	4.28257e-39		TSPAN13	chr7	ENSG00000106537.8	854.125	582.933	0.632192	0.638955	5.08014e-18	1.01718e-16
	DNMT3A	chr2	ENSG00000119772.16	2969.17	2479.23	0.807298	0.808744	1.44289e-30	9.85815e-29		UBXN10	chr1	ENSG00000162543.6	83.9925	147.113	1.94505	1.93183	1.93501e-41	3.08477e-39		AC007271.1	chr2	ENSG00000287771.1	20.003	13.753	0.632201	0.648464	1.62346e-08	1.00314e-07
	TMEM63A	chr1	ENSG00000196187.12	6180	5018.6	0.781618	0.783455	1.67061e-30	1.13676e-28		SLC14A1	chr18	ENSG00000141469.18	407.612	706.801	1.94148	1.91181	5.33452e-20	1.31703e-18		PDZD2	chr5	ENSG00000133401.16	30.4348	21.0405	0.632883	0.642815	7.46315e-13	8.37865e-12
	AC104389.6	chr11	ENSG00000284931.1	1016.25	3861.63	5.44066	5.29512	1.95207e-30	1.3229e-28		IFITM3	chr11	ENSG00000142089.16	8885.85	15543.4	1.94123	1.88345	6.52884e-11	5.67426e-10		AC005534.1	chr7	ENSG00000224903.2	44.5348	30.5996	0.632972	0.63844	1.34183e-21	3.9895e-20
	CFAP58-DT	chr10	ENSG00000231233.1	59.0205	115.418	2.19328	2.16877	2.02639e-30	1.36773e-28		RAB11FIP5	chr2	ENSG00000135631.17	318.75	558.32	1.94031	1.92683	7.61047e-41	1.14767e-38		IL5RA	chr3	ENSG00000091181.19	402.881	275.321	0.633057	0.646507	5.42329e-10	4.17366e-09
	LEF1	chr4	ENSG00000138795.10	8599.99	5592.7	0.591324	0.595722	2.41689e-30	1.62475e-28		BEND2	chrX	ENSG00000177324.14	159.345	271.631	1.93987	1.91085	4.04473e-20	1.01812e-18		MOXD1	chr6	ENSG00000079931.15	49.0967	33.1309	0.633066	0.646176	3.95868e-10	3.10809e-09
	MYO6	chr6	ENSG00000196586.16	82.1527	155.162	2.10547	2.08273	2.99397e-30	2.00464e-28		CCNA1	chr13	ENSG00000133101.10	18.2923	33.1037	1.93974	1.86886	1.49458e-09	1.06868e-08		AC090948.3	chr3	ENSG00000272529.1	165.232	114.14	0.63339	0.639392	4.52014e-20	1.12929e-18
	AF064858.1	chr21	ENSG00000235888.3	13.0134	23.0111	1.97662	1.9577	3.49099e-30	2.32812e-28		LAIR2	chr19	ENSG00000167618.10	78.3879	135.887	1.93549	1.89483	1.73538e-14	2.38103e-13		LINC01619	chr12	ENSG00000257242.8	67.9234	46.9113	0.633588	0.639438	1.10771e-20	2.98103e-19
	GPX1	chr3	ENSG00000233276.5	13298.8	24313.1	2.11786	2.09482	3.87113e-30	2.57138e-28		DCAF12	chr9	ENSG00000198876.13	5232.5	8817.83	1.93533	1.90774	3.07067e-21	8.75637e-20		RALGPS2	chr1	ENSG00000116191.17	2871.36	1958.11	0.633889	0.639928	3.03017e-20	7.72025e-19
	MIR600HG	chr9	ENSG00000236901.6	961.05	626.356	0.599348	0.603607	4.18993e-30	2.77214e-28		GP6	chr19	ENSG00000088053.11	106.305	180.957	1.93432	1.90603	2.66754e-20	6.82751e-19		LINC02631	chr2	ENSG00000237772.2	37.394	25.7283	0.634125	0.641598	4.67582e-16	7.65089e-15
	TEAD2	chr19	ENSG00000074219.13	48.9115	25.6698	0.464136	0.46968	4.77099e-30	3.14416e-28		BCL2A1	chr15	ENSG00000140379.8	525.571	937.422	1.93161	1.89982	1.49525e-17	2.82813e-16		OBSCN	chr1	ENSG00000154358.21	1978.8	1347.01	0.634363	0.6387	7.14316e-27	3.61237e-25
	PEG10	chr7	ENSG00000242265.5	63.8034	29.5901	0.401827	0.407358	5.37502e-30	3.52833e-28		RSAD2	chr2	ENSG00000134321.12	1449.81	3780.23	1.93138	1.74372	2.49801e-05	8.74042e-05		AC074132.1	chr5	ENSG00000285618.1	20.2085	13.7601	0.634424	0.64649	7.52057e-11	6.46568e-10
	LINC00570	chr2	ENSG00000224177.7	41.691	101.977	3.13303	3.07758	6.36089e-30	4.15917e-28		TSTA3	chr8	ENSG00000104522.16	1688.93	2932.59	1.93137	1.91029	1.15862e-26	5.72097e-25		HES1	chr3	ENSG00000114315.4	67.9746	46.0804	0.635351	0.643713	1.73426e-14	2.38103e-13
	TSPEAR	chr21	ENSG00000175894.18	75.0131	160.93	2.49718	2.46128	7.00292e-30	4.5608e-28		HP	chr16	ENSG00000257017.9	163.441	303.137	1.93063	1.85939	1.24295e-09	9.00726e-09		EDN1	chr6	ENSG00000078401.7	46.6301	32.2046	0.635367	0.641125	1.37078e-20	3.64754e-19
	HBG2	chr11	ENSG00000196565.15	3588.56	16949.1	7.37576	7.13798	7.02961e-30	4.5608e-28		MRC2	chr17	ENSG00000011028.14	251.588	413.995	1.92993	1.89191	3.55608e-16	5.93472e-15		TMIE	chr3	ENSG00000181585.6	52.6457	36.0392	0.635688	0.643616	1.34061e-15	2.10511e-14
	CXCL8	chr4	ENSG00000169429.11	265.068	587.906	2.4668	2.43429	9.22593e-30	5.96266e-28		FKBP1B	chr2	ENSG00000119782.14	78.4677	134.084	1.92893	1.90922	4.84544e-28	2.67463e-26		LINC02019	chr3	ENSG00000273356.1	85.6479	58.3213	0.635853	0.63873	1.09741e-38	1.46956e-36
	PRRT1	chr6	ENSG00000204314.12	46.9896	25.6119	0.485352	0.490747	1.15034e-29	7.40595e-28		APOBEC3H	chr22	ENSG00000100298.15	70.4497	124.063	1.92653	1.91035	9.04724e-33	7.61013e-31		LINC02288	chr14	ENSG00000246548.3	19.5861	13.5762	0.635956	0.645423	1.97049e-13	2.38324e-12
	TLE2	chr19	ENSG00000065717.15	412.621	281.946	0.637267	0.64116	1.21336e-29	7.78176e-28		TMPRSS3	chr21	ENSG00000160183.16	55.9838	97.0062	1.92491	1.90751	1.09825e-30	7.62806e-29		KRT72	chr12	ENSG00000170486.11	228.584	153.266	0.636485	0.661185	3.19936e-06	1.32658e-05
	FCER2	chr19	ENSG00000104921.15	1960.62	1009.25	0.451238	0.456794	1.25451e-29	8.01499e-28		GLRX5	chr14	ENSG00000182512.5	1282.19	2177.57	1.92456	1.89873	1.09524e-21	3.30925e-20		CRIP3	chr6	ENSG00000146215.13	150.05	102.9	0.63675	0.640879	8.43946e-28	4.55703e-26
	LINC00494	chr20	ENSG00000235621.9	206.925	115.96	0.499954	0.505338	1.32586e-29	8.43863e-28		AL162424.1	chr9	ENSG00000269970.1	41.556	70.0385	1.92416	1.8964	3.78409e-20	9.55384e-19		TLE2	chr19	ENSG00000065717.15	412.621	281.946	0.637267	0.64116	1.21336e-29	7.78176e-28
	E2F2	chr1	ENSG00000007968.7	491.056	787.907	1.75757	1.7436	1.40159e-29	8.88681e-28		B4GALNT4	chr11	ENSG00000182272.12	28.4029	49.32	1.92144	1.88018	1.60455e-14	2.21059e-13		IGHV1-69D	chr14	ENSG00000280411.1	208.538	156.194	0.63737	0.674519	9.34391e-05	0.000294037
	SLC19A1	chr21	ENSG00000173638.19	3632.46	5507.93	1.64061	1.62958	1.42152e-29	8.97916e-28		RAB6B	chr3	ENSG00000154917.11	54.2987	92.8496	1.91886	1.88632	1.67413e-17	3.15222e-16		MMP11	chr22	ENSG00000099953.10	125.663	86.0981	0.638412	0.644086	6.79874e-21	1.87178e-19
	BAIAP3	chr16	ENSG00000007516.13	757.754	427.949	0.506328	0.511554	1.83731e-29	1.1562e-27		SPTB	chr14	ENSG00000070182.21	303.262	508.941	1.916	1.88237	2.93194e-17	5.40503e-16		CCND1	chr11	ENSG00000110092.4	88.3002	44.2986	0.638943	0.656497	3.89967e-09	2.63744e-08
	DPCD	chr10	ENSG00000166171.13	58.2785	102.825	2.00022	1.98015	2.03274e-29	1.27438e-27		IFI44	chr1	ENSG00000137965.11	938.717	1789.76	1.91206	1.84036	2.7674e-09	1.90396e-08		IGHV3-49	chr14	ENSG00000211965.4	196.382	137.336	0.640095	0.659985	5.05652e-07	2.43221e-06
	ITPRIPL1	chr2	ENSG00000198885.9	277.018	412.818	1.601	1.59093	2.42551e-29	1.51495e-27		GLB1L2	chr11	ENSG00000149328.15	45.2447	81.0896	1.91046	1.86084	1.31367e-11	1.26522e-10		GLI1	chr12	ENSG00000111087.10	78.5214	53.8971	0.640711	0.645808	1.796e-22	5.91796e-21
	EGFL7	chr9	ENSG00000172889.16	92.6461	158.803	1.90868	1.89087	2.45243e-29	1.52607e-27		FGFBP2	chr4	ENSG00000137441.8	1897.97	3289.06	1.90969	1.88667	1.40193e-22	4.68401e-21		AC011726.3	chr8	ENSG00000254362.1	27.6379	19.2148	0.641114	0.657869	2.90134e-08	1.72035e-07
	HS3ST1	chr4	ENSG00000002587.10	119.343	64.5447	0.47943	0.484801	2.68264e-29	1.66314e-27		MXRA7	chr17	ENSG00000182534.13	453.981	789.883	1.9094	1.88112	1.20052e-19	2.85043e-18		WLS	chr1	ENSG00000116729.14	1372.46	940.341	0.641486	0.652428	1.34675e-11	1.29484e-10
	FAM210B	chr20	ENSG00000124098.10	3399.52	7080.31	2.51105	2.47427	2.81315e-29	1.73761e-27		C2	chr6	ENSG00000166278.15	57.5519	104.54	1.90873	1.87315	4.55051e-16	7.46775e-15		DCHS1	chr11	ENSG00000166341.8	484.563	334.26	0.641635	0.650192	1.6514e-14	2.27139e-13
	TSPO2	chr6	ENSG00000112212.12	9.63992	25.975	3.58858	3.51419	3.00707e-29	1.85057e-27		EGFL7	chr9	ENSG00000172889.16	92.6461	158.803	1.90868	1.89087	2.45243e-29	1.52607e-27		AL121820.3	chr14	ENSG00000287385.1	31.8804	21.8024	0.641906	0.653571	5.19133e-11	4.57356e-10
	CC2D2B	chr10	ENSG00000188649.14	26.8504	14.8059	0.492321	0.497546	3.49006e-29	2.13993e-27		ATP5PF	chr21	ENSG00000154723.12	463.213	796.973	1.90696	1.89335	5.91335e-37	7.17272e-35		AC096733.3	chr4	ENSG00000273472.1	62.0725	43.0528	0.642736	0.650526	3.50726e-15	5.22778e-14
	LINC01963	chr2	ENSG00000260804.3	295.193	235.095	0.76197	0.764177	4.00209e-29	2.44493e-27		SPATC1	chr8	ENSG00000186583.12	14.2008	25.0059	1.9038	1.85998	3.29888e-13	3.88326e-12		DPEP3	chr16	ENSG00000141096.6	196.6	136.256	0.643149	0.649676	8.60884e-18	1.68345e-16
	SH3D21	chr1	ENSG00000214193.11	256.198	369.313	1.53688	1.52826	4.1137e-29	2.50397e-27		MIR3945HG	chr4	ENSG00000251230.6	107.159	185.563	1.90283	1.8699	9.43489e-17	1.65894e-15		C1orf220	chr1	ENSG00000213057.5	209.543	145.153	0.643337	0.654418	2.20789e-11	2.05322e-10
	ABCB4	chr7	ENSG00000005471.17	201.095	105.931	0.465824	0.471493	4.71289e-29	2.8583e-27		THEM5	chr1	ENSG00000196407.12	26.1268	43.9829	1.90164	1.85704	5.91796e-13	6.75261e-12		ECRG4	chr2	ENSG00000119147.10	26.1096	18.2613	0.644682	0.660159	6.09267e-09	4.00413e-08
	SELENBP1	chr1	ENSG00000143416.21	1893.03	4801.15	3.49812	3.42405	4.80756e-29	2.90519e-27		PLVAP	chr19	ENSG00000130300.9	241.64	386.9	1.90043	1.84333	3.01468e-11	2.74553e-10		PLPP7	chr9	ENSG00000160539.6	27.9985	19.4759	0.645281	0.654881	1.13866e-12	1.24412e-11
	TIAM1	chr21	ENSG00000156299.13	1269.38	1649.78	1.3682	1.36315	5.46098e-29	3.28818e-27		ADIPOR1	chr1	ENSG00000159346.13	12532.8	20989.1	1.89641	1.86777	2.8291e-19	6.46943e-18		TRAV3	chr14	ENSG00000211777.2	164.775	116.664	0.645908	0.653813	5.91453e-16	9.57526e-15
	FOXP1	chr3	ENSG00000114861.21	2610.67	2079.4	0.759773	0.762068	5.58921e-29	3.35333e-27		PODN	chr1	ENSG00000174348.14	49.1882	84.7467	1.89182	1.85813	4.09835e-16	6.75884e-15		GPC2	chr7	ENSG00000213420.8	235.998	164.111	0.64673	0.650548	5.72568e-29	3.42293e-27
	GPC2	chr7	ENSG00000213420.8	235.998	164.111	0.64673	0.650548	5.72568e-29	3.42293e-27		GP1BA	chr17	ENSG00000185245.8	108.702	181.605	1.89177	1.86272	4.58949e-19	1.02568e-17		ANKRD36BP2	chr2	ENSG00000230006.7	175.113	125.286	0.646777	0.669352	1.61798e-06	7.07508e-06
	SUN1	chr7	ENSG00000164828.18	1816.76	1470.47	0.777586	0.77957	6.30127e-29	3.75363e-27		ADAMTS1	chr21	ENSG00000154734.15	85.9524	149.381	1.89136	1.866	4.94077e-21	1.37381e-19		SPIB	chr19	ENSG00000269404.7	1538.12	1061.77	0.647327	0.652996	1.86013e-20	4.85752e-19
	AVPR1A	chr12	ENSG00000166148.3	24.6732	48.3424	2.22139	2.19466	6.75203e-29	4.00788e-27		ALOX12P2	chr17	ENSG00000262943.7	18.5122	31.9626	1.8903	1.86685	1.17908e-22	3.98718e-21		AC139491.5	chr5	ENSG00000251623.2	19.567	14.0063	0.647387	0.673229	7.17584e-06	2.79146e-05
	ITGB2	chr21	ENSG00000160255.18	42404.6	60329.1	1.52955	1.52085	6.83038e-29	4.04006e-27		SLFN14	chr17	ENSG00000236320.3	21.1463	34.9674	1.88916	1.84038	7.68911e-12	7.63392e-11		AC007877.1	chr2	ENSG00000287255.1	76.2102	54.4656	0.647663	0.663009	1.00361e-08	6.39005e-08
	LARGE2	chr11	ENSG00000165905.18	467.278	304.94	0.601888	0.606337	9.19067e-29	5.417e-27		GZMA	chr5	ENSG00000145649.8	1405.77	2440.14	1.88694	1.86379	7.97764e-22	2.44575e-20		ABCA1	chr9	ENSG00000165029.16	989.258	696.551	0.647977	0.658652	1.6058e-11	1.52119e-10
	ANKZF1	chr2	ENSG00000163516.14	2363.42	2021.1	0.830465	0.831659	1.08719e-28	6.3854e-27		ITGAD	chr16	ENSG00000156886.12	58.2615	99.1075	1.87899	1.83975	1.05487e-13	1.31576e-12		ZC3H12B	chrX	ENSG00000102053.12	44.8865	31.6823	0.648101	0.654168	3.41149e-19	7.72733e-18
	GNAI1	chr7	ENSG00000127955.17	47.0868	27.8814	0.5289	0.534	1.18413e-28	6.93045e-27		ADRB1	chr10	ENSG00000043591.6	19.9479	34.1595	1.87781	1.83826	3.11698e-13	3.68729e-12		PNMA3	chrX	ENSG00000183837.9	351.262	246.268	0.649312	0.660575	7.14187e-11	6.1718e-10
	AK1	chr9	ENSG00000106992.19	307.848	435.8	1.52169	1.51292	1.19972e-28	6.99728e-27		KLHDC8A	chr1	ENSG00000162873.14	26.8407	42.8091	1.87535	1.81958	9.5609e-11	8.14867e-10		AC092745.4	chr12	ENSG00000286504.1	22.3621	15.6887	0.649318	0.668757	7.53454e-07	3.50432e-06
	DDR1	chr6	ENSG00000204580.13	396.183	270.749	0.631878	0.636014	1.45808e-28	8.47456e-27		CHST8	chr19	ENSG00000124302.13	26.7167	44.4994	1.87504	1.82237	1.95314e-10	1.59715e-09		PITPNM3	chr17	ENSG00000091622.16	25.6783	18.0901	0.649902	0.65755	2.85914e-15	4.33115e-14
	MDK	chr11	ENSG00000110492.15	56.1979	94.611	1.81994	1.80352	1.54532e-28	8.95057e-27		BBOF1	chr14	ENSG00000119636.16	158.047	267.765	1.87417	1.84546	1.5486e-18	3.28127e-17		LINC01800	chr2	ENSG00000234572.1	78.4088	55.2414	0.649933	0.66227	3.53485e-10	2.79425e-09
	GPAT2	chr2	ENSG00000186281.12	44.181	19.7242	0.366943	0.372678	1.63345e-28	9.42838e-27		FCGR1B	chr1	ENSG00000198019.13	443.819	757.309	1.87218	1.83282	6.38099e-14	8.15977e-13		KLHL33	chr14	ENSG00000185271.9	55.8953	39.8316	0.650148	0.661221	3.50704e-11	3.15784e-10
	AC008537.3	chr19	ENSG00000279108.1	82.6621	59.1356	0.67163	0.675154	1.75025e-28	1.00678e-26		ANKRD9	chr14	ENSG00000156381.9	268.013	439.793	1.87184	1.84144	1.33411e-17	2.54369e-16		HLA-W	chr6	ENSG00000235290.1	32.4288	22.4798	0.651094	0.672889	3.19003e-06	1.32304e-05
	LINC01819	chr2	ENSG00000231826.6	20.3346	10.8467	0.473977	0.479448	1.78946e-28	1.02581e-26		CA3-AS1	chr8	ENSG00000253549.6	29.8554	49.5937	1.87122	1.81933	1.26266e-11	1.2189e-10		GSDME	chr7	ENSG00000105928.16	29.9913	21.9277	0.651231	0.667284	2.29734e-08	1.38777e-07
	SLC1A7	chr1	ENSG00000162383.12	52.2268	133.484	2.92627	2.8773	1.91724e-28	1.09531e-26		C20orf204	chr20	ENSG00000196421.8	36.7927	51.7571	1.86599	1.77466	2.15219e-07	1.10372e-06		LINC00886	chr3	ENSG00000240875.6	50.8202	35.7467	0.651587	0.662499	2.25468e-11	2.09323e-10
	ITGA6	chr2	ENSG00000091409.15	2347.88	1675.8	0.66705	0.670793	2.07523e-28	1.18154e-26		ENTPD2	chr9	ENSG00000054179.12	48.4338	86.2705	1.86246	1.81397	4.85389e-11	4.29436e-10		ANKK1	chr11	ENSG00000170209.5	28.6538	20.1641	0.651734	0.663855	1.29792e-10	1.08521e-09
	DENND2B	chr11	ENSG00000166444.19	21.9185	40.6089	2.10463	2.08025	2.09573e-28	1.18917e-26		SYTL4	chrX	ENSG00000102362.15	33.3263	54.8311	1.86012	1.82864	8.82963e-17	1.55742e-15		SIRPB3P	chr20	ENSG00000223750.1	34.2426	24.545	0.652669	0.661306	1.33645e-13	1.64855e-12
	MORC3	chr21	ENSG00000159256.13	2996.6	3988.41	1.39869	1.39289	2.46724e-28	1.39524e-26		TTC39C-AS1	chr18	ENSG00000264745.1	17.3342	29.026	1.85804	1.82978	2.59052e-18	5.36667e-17		LINC00304	chr16	ENSG00000180422.3	26.5221	19.1429	0.652693	0.663814	4.06011e-11	3.62079e-10
	FHOD1	chr16	ENSG00000135723.14	1518	1875.57	1.28436	1.28107	2.94482e-28	1.65971e-26		ANO7L1	chr1	ENSG00000237276.8	53.1216	89.1736	1.8578	1.82369	8.11529e-16	1.30366e-14		AC025279.1	chr16	ENSG00000198106.8	234.411	163.92	0.652981	0.661086	1.97711e-14	2.69721e-13
	USP16	chr21	ENSG00000156256.15	1272.89	1843.98	1.54563	1.53645	3.06034e-28	1.71903e-26		ITGA2B	chr17	ENSG00000005961.19	1146.14	1801.74	1.85711	1.80851	2.9764e-11	2.71213e-10		POLN	chr4	ENSG00000130997.16	19.9784	14.2111	0.653069	0.659865	1.6146e-16	2.77197e-15
	SLC9A7	chrX	ENSG00000065923.10	766.529	546.955	0.669182	0.672868	3.14047e-28	1.75814e-26		SAMSN1	chr21	ENSG00000155307.18	1088.82	1851.88	1.85538	1.8474	4.22428e-58	1.4142e-55		AC068587.2	chr8	ENSG00000255122.1	26.4471	18.8532	0.653185	0.665612	4.0365e-10	3.16621e-09
	TCL6	chr14	ENSG00000187621.14	455.973	213.094	0.40457	0.4105	3.708e-28	2.06894e-26		COLGALT2	chr1	ENSG00000198756.12	83.1731	142.236	1.85504	1.81637	5.99829e-14	7.6998e-13		EFHD1	chr2	ENSG00000115468.12	32.4627	23.0827	0.653349	0.668089	7.1988e-09	4.68666e-08
	ADA	chr20	ENSG00000196839.13	1184.78	1543.08	1.37207	1.36686	3.81411e-28	2.12108e-26		CPT1B	chr22	ENSG00000205560.12	363.691	608.033	1.84883	1.84221	8.21312e-71	3.52511e-68		TMTC1	chr12	ENSG00000133687.16	37.5618	29.1695	0.653565	0.710122	0.00121076	0.00302626
	IFIT1B	chr10	ENSG00000204010.3	244.74	604.046	3.32989	3.26018	4.47254e-28	2.479e-26		AL844908.1	chr21	ENSG00000272825.1	108.632	183.292	1.84805	1.84036	3.23606e-59	1.10548e-56		LINC02615	chr4	ENSG00000251432.7	44.5549	31.1389	0.654651	0.661291	2.90287e-17	5.35735e-16
	FKBP1B	chr2	ENSG00000119782.14	78.4677	134.084	1.92893	1.90922	4.84544e-28	2.67463e-26		GFRA2	chr8	ENSG00000168546.11	34.2835	57.3831	1.84594	1.82181	1.45656e-20	3.84565e-19		ATP7B	chr13	ENSG00000123191.15	54.8347	38.54	0.654737	0.660051	4.1851e-21	1.17469e-19
	AC010894.5	chr2	ENSG00000279884.1	211.69	139.837	0.606643	0.611079	4.85744e-28	2.67463e-26		OLFM1	chr9	ENSG00000130558.19	96.1045	160.299	1.84555	1.81431	4.00277e-16	6.61749e-15		GPRASP1	chrX	ENSG00000198932.13	759.249	534.192	0.654754	0.660875	1.17911e-18	2.53041e-17
	NOG	chr17	ENSG00000183691.6	1230.4	617.644	0.432121	0.43825	4.87718e-28	2.67669e-26		SMOX	chr20	ENSG00000088826.18	747.733	1199.01	1.84339	1.81092	8.27142e-16	1.32493e-14		TRAV10	chr14	ENSG00000211784.2	79.8237	56.5825	0.654798	0.66173	6.23768e-17	1.11077e-15
	LINC01359	chr1	ENSG00000226891.9	39.3409	23.4618	0.537159	0.542292	5.03604e-28	2.75484e-26		RBM38	chr20	ENSG00000132819.17	8395	13643.8	1.84134	1.81681	1.98363e-20	5.17196e-19		AL079338.1	chr20	ENSG00000286546.1	59.1684	40.7588	0.655288	0.677084	2.36471e-06	1.0049e-05
	GMPR	chr6	ENSG00000137198.10	852.632	1913.72	2.83813	2.78883	5.06168e-28	2.75985e-26		PCSK1N	chrX	ENSG00000102109.9	162.921	261.989	1.83805	1.79518	1.18383e-12	1.29179e-11		C17orf107	chr17	ENSG00000205710.4	29.4282	20.7207	0.655333	0.661326	1.45098e-18	3.09008e-17
	C1QB	chr1	ENSG00000173369.16	45.5308	123.105	3.28489	3.21687	6.05877e-28	3.29278e-26		AC079209.1	chr8	ENSG00000253214.2	13.3563	22.7459	1.83508	1.80081	1.15862e-14	1.62158e-13		AL359715.1	chr6	ENSG00000233967.7	27.1422	19.1091	0.655456	0.664073	2.27956e-13	2.73531e-12
	C19orf33	chr19	ENSG00000167644.12	47.5808	104.72	2.60651	2.56599	8.24589e-28	4.46692e-26		HBQ1	chr16	ENSG00000086506.3	573.619	898.462	1.83507	1.78897	1.31755e-11	1.26749e-10		TIAM2	chr6	ENSG00000146426.18	149.222	105.3	0.65619	0.664638	8.8247e-14	1.10898e-12
	CRIP3	chr6	ENSG00000146215.13	150.05	102.9	0.63675	0.640879	8.43946e-28	4.55703e-26		NTRK1	chr1	ENSG00000198400.11	39.0484	61.3994	1.8329	1.77961	3.40923e-10	2.69948e-09		AC020951.1	chr19	ENSG00000278897.1	122.128	83.1099	0.656351	0.677952	2.66269e-06	1.12213e-05
	SLC28A3	chr9	ENSG00000197506.8	15.1225	34.3218	2.53807	2.49899	9.20832e-28	4.95621e-26		AC026333.3	chr12	ENSG00000256249.1	110.659	177.146	1.83264	1.80045	1.1026e-15	1.74777e-14		LINC02132	chr16	ENSG00000268804.1	50.3752	35.147	0.657042	0.66418	6.03511e-16	9.75113e-15
	MYEOV	chr11	ENSG00000172927.8	41.0813	82.5304	2.41241	2.3782	9.29445e-28	4.98653e-26		CAMP	chr3	ENSG00000164047.6	373.793	659.375	1.83113	1.74262	6.24738e-07	2.94412e-06		BCL11A	chr2	ENSG00000119866.22	1033.21	726.029	0.657262	0.660489	3.79442e-33	3.32538e-31
	ABALON	chr20	ENSG00000281376.1	343.402	747.219	2.74043	2.69242	1.13896e-27	6.09106e-26		C2orf88	chr2	ENSG00000187699.10	554.788	907.335	1.82974	1.80972	5.6546e-24	2.19611e-22		ADAMTS17	chr15	ENSG00000140470.14	79.4352	56.4871	0.657371	0.66437	2.74633e-16	4.62948e-15
	TAL1	chr1	ENSG00000162367.11	566.286	1065.3	2.25779	2.22722	1.15086e-27	6.13511e-26		WNT5B	chr12	ENSG00000111186.13	41.1656	69.0876	1.82449	1.80329	2.18377e-22	7.11168e-21		LMO7	chr13	ENSG00000136153.20	368.142	262.804	0.657541	0.662364	2.89911e-23	1.02814e-21
	NCAPH	chr2	ENSG00000121152.10	47.6078	74.8232	1.69225	1.67922	1.1546e-27	6.13548e-26		ESAM	chr11	ENSG00000149564.12	321.766	523.088	1.8237	1.80585	3.2048e-26	1.52401e-24		PLPP5	chr8	ENSG00000147535.17	1311.55	920.121	0.657756	0.661236	1.12833e-30	7.80457e-29
	PRADC1	chr2	ENSG00000135617.4	228.454	292.77	1.34393	1.33929	1.44117e-27	7.63408e-26		VWCE	chr11	ENSG00000167992.13	317.687	490.807	1.82355	1.75844	1.97215e-08	1.20043e-07		ACACB	chr12	ENSG00000076555.15	514.194	362.41	0.658278	0.660511	7.80639e-47	1.76583e-44
	TCTN1	chr12	ENSG00000204852.16	392.977	277.663	0.665397	0.669216	1.48524e-27	7.84272e-26		CHAF1B	chr21	ENSG00000159259.8	107.871	178.689	1.82275	1.81759	1.23715e-85	1.08993e-82		PARM1	chr4	ENSG00000169116.11	170.47	121.145	0.658522	0.666667	5.1337e-14	6.65631e-13
	RHOU	chr1	ENSG00000116574.6	493.492	676.823	1.44942	1.44232	1.53159e-27	8.06207e-26		MDK	chr11	ENSG00000110492.15	56.1979	94.611	1.81994	1.80352	1.54532e-28	8.95057e-27		FHIT	chr3	ENSG00000189283.10	537.148	375.01	0.658571	0.668254	2.48688e-12	2.61976e-11
	LINC00926	chr15	ENSG00000247982.6	4598.32	2593.9	0.504532	0.510138	1.56584e-27	8.21647e-26		AL732406.1	chr1	ENSG00000286151.1	22.5234	37.4065	1.81906	1.7569	1.27412e-08	7.96393e-08		IGHJ4	chr14	ENSG00000240041.1	128.449	89.8199	0.658998	0.678451	5.41337e-07	2.5875e-06
	RAB3IL1	chr11	ENSG00000167994.13	46.88	102.894	2.80355	2.75229	1.68516e-27	8.81497e-26		GHRL	chr3	ENSG00000157017.16	201.868	334.231	1.81429	1.8034	3.67939e-41	5.6504e-39		SEMA3B	chr3	ENSG00000012171.20	37.3526	26.5045	0.659168	0.667954	3.91872e-13	4.5584e-12
	LENG8	chr19	ENSG00000167615.16	16566.4	14193	0.831655	0.832885	1.74577e-27	9.10359e-26		PRSS57	chr19	ENSG00000185198.11	45.9159	75.9308	1.81335	1.77929	1.02092e-14	1.43969e-13		PRAG1	chr8	ENSG00000275342.5	1290.45	914.458	0.659462	0.662929	3.01367e-31	2.20287e-29
	SWAP70	chr11	ENSG00000133789.15	1818.77	1298.48	0.668691	0.67253	2.87853e-27	1.49639e-25		MFAP3L	chr4	ENSG00000198948.12	270.09	442.184	1.81252	1.79516	1.05963e-26	5.26323e-25		AGAP14P	chr10	ENSG00000279058.2	45.3366	32.0175	0.659467	0.674486	1.67023e-08	1.03052e-07
	PRR5L	chr11	ENSG00000135362.14	1171.19	1656.54	1.51045	1.50175	2.92392e-27	1.51528e-25		AJM1	chr9	ENSG00000232434.2	286.043	475.033	1.81077	1.79819	3.53679e-35	3.54505e-33		MAN1C1	chr1	ENSG00000117643.14	1329.24	941.271	0.66045	0.664532	1.24693e-26	6.13892e-25
	C1orf216	chr1	ENSG00000142686.8	332.423	430.444	1.35862	1.35359	3.10941e-27	1.60643e-25		PHLDA3	chr1	ENSG00000174307.7	10.2707	17.2683	1.80881	1.7814	2.49062e-17	4.64259e-16		TRDV1	chr14	ENSG00000211804.3	127.103	90.8553	0.660765	0.680044	1.11238e-06	5.01755e-06
	SLC46A1	chr17	ENSG00000076351.13	234.148	301.218	1.34557	1.34081	3.56716e-27	1.83725e-25		NFIX	chr19	ENSG00000008441.16	559.902	896.533	1.80795	1.77452	8.76718e-15	1.24791e-13		SLC16A10	chr6	ENSG00000112394.17	407.207	290.363	0.661017	0.675147	4.69644e-09	3.13827e-08
	RETN	chr19	ENSG00000104918.8	242.641	549.999	2.62658	2.58067	5.35629e-27	2.75027e-25		SMIM1	chr1	ENSG00000235169.8	339.497	509.797	1.80765	1.69935	7.49399e-06	2.90576e-05		SLC22A1	chr6	ENSG00000175003.15	82.6641	59.0565	0.661151	0.670055	7.31027e-13	8.23463e-12
	CAMK1D	chr10	ENSG00000183049.12	3694.18	2705.36	0.692329	0.695827	5.55338e-27	2.84275e-25		MYO7B	chr2	ENSG00000169994.18	449.801	735.343	1.80714	1.78764	2.32293e-23	8.27309e-22		MFSD6L	chr17	ENSG00000185156.6	26.5483	18.9558	0.661441	0.67212	4.64021e-11	4.10966e-10
	VLDLR	chr9	ENSG00000147852.16	70.0769	35.4469	0.447276	0.453459	5.6782e-27	2.89779e-25		INSC	chr11	ENSG00000188487.11	18.4035	31.3652	1.80672	1.75492	5.96861e-10	4.56412e-09		SLC22A17	chr14	ENSG00000092096.16	120.072	85.1039	0.662515	0.671264	1.49062e-13	1.83197e-12
	AL161781.2	chr9	ENSG00000250850.2	81.1186	37.9436	0.404736	0.41098	6.05197e-27	3.07915e-25		AC008033.3	chr12	ENSG00000273824.1	110.219	184.119	1.80594	1.76108	9.97906e-11	8.47057e-10		AMN	chr14	ENSG00000166126.10	111.24	79.0648	0.662899	0.669423	4.6338e-17	8.34352e-16
	OBSCN	chr1	ENSG00000154358.21	1978.8	1347.01	0.634363	0.6387	7.14316e-27	3.61237e-25		HCAR3	chr12	ENSG00000255398.3	2028.18	3347.43	1.80362	1.78393	2.00343e-23	7.18104e-22		FOXJ1	chr17	ENSG00000129654.8	70.9722	50.3807	0.663129	0.677274	3.60358e-09	2.4441e-08
	SLC35E3	chr12	ENSG00000175782.11	749.437	616.166	0.794017	0.795894	7.13325e-27	3.61237e-25		SUCNR1	chr3	ENSG00000198829.6	30.675	52.1437	1.80314	1.77131	5.52145e-15	8.07898e-14		SLC16A14	chr2	ENSG00000163053.11	32.4197	22.9085	0.663145	0.679137	7.32528e-08	4.0602e-07
	PAN2	chr12	ENSG00000135473.15	1503.54	1253.57	0.805048	0.806745	8.15707e-27	4.11269e-25		CHKB-CPT1B	chr22	ENSG00000254413.8	120.357	196.547	1.80298	1.79503	5.3296e-55	1.71562e-52		IMPG2	chr3	ENSG00000081148.12	28.6483	20.3317	0.663517	0.671323	3.06772e-14	4.10804e-13
	BFSP1	chr20	ENSG00000125864.14	45.5653	86.7302	2.13635	2.10985	8.26706e-27	4.15563e-25		AL031777.1	chr6	ENSG00000217275.2	27.3989	45.3017	1.8009	1.77028	1.50776e-15	2.35433e-14		BLNK	chr10	ENSG00000095585.16	780.371	556.067	0.663804	0.669312	4.58246e-20	1.14316e-18
	PLEK2	chr14	ENSG00000100558.9	114.391	242.056	2.58484	2.54252	9.5505e-27	4.7864e-25		SH3BGRL2	chr6	ENSG00000198478.8	575.436	920.845	1.79795	1.77352	3.89783e-19	8.78141e-18		CACNG8	chr19	ENSG00000142408.4	76.7429	53.3199	0.663815	0.684582	2.05936e-06	8.82757e-06
	FHL2	chr2	ENSG00000115641.19	48.9021	88.382	2.0363	2.01242	9.78924e-27	4.89141e-25		CARD17	chr11	ENSG00000255221.3	27.1125	47.7971	1.79788	1.75575	5.74477e-12	5.77548e-11		ZNF844	chr19	ENSG00000223547.10	286.474	203.372	0.663929	0.667364	1.17622e-30	8.10237e-29
	TUT4	chr1	ENSG00000134744.14	1871.38	1486.48	0.762464	0.764898	1.00284e-26	4.99597e-25		LAG3	chr12	ENSG00000089692.9	301.808	498.491	1.79718	1.77402	9.15731e-20	2.20553e-18		SMPD3	chr16	ENSG00000103056.12	966.492	683.147	0.664117	0.674883	6.0181e-11	5.24672e-10
	MFAP3L	chr4	ENSG00000198948.12	270.09	442.184	1.81252	1.79516	1.05963e-26	5.26323e-25		TNFSF15	chr9	ENSG00000181634.8	39.2603	65.1448	1.79579	1.76426	3.64908e-15	5.42468e-14		CCR7	chr17	ENSG00000126353.3	10961.2	7830	0.664152	0.670291	2.3826e-18	4.94204e-17
	RGS10	chr10	ENSG00000148908.15	1834.01	2645.05	1.55334	1.54329	1.15099e-26	5.7001e-25		VIL1	chr2	ENSG00000127831.11	80.4579	127.721	1.79316	1.75986	1.80949e-14	2.47484e-13		TCTN1	chr12	ENSG00000204852.16	392.977	277.663	0.665397	0.669216	1.48524e-27	7.84272e-26
	TSTA3	chr8	ENSG00000104522.16	1688.93	2932.59	1.93137	1.91029	1.15862e-26	5.72097e-25		MROH6	chr8	ENSG00000204839.9	340.948	561.223	1.79077	1.77893	2.24808e-36	2.57744e-34		LZTS3	chr20	ENSG00000088899.15	123.671	88.1696	0.665747	0.670843	2.79655e-21	8.0294e-20
	MAN1C1	chr1	ENSG00000117643.14	1329.24	941.271	0.66045	0.664532	1.24693e-26	6.13892e-25		NRXN2	chr11	ENSG00000110076.19	21.801	35.5066	1.79029	1.7631	1.10491e-16	1.92657e-15		DOK7	chr4	ENSG00000175920.18	91.7539	65.9746	0.66695	0.67782	7.41868e-11	6.39121e-10
	FUNDC2	chrX	ENSG00000165775.18	1002.12	1527.54	1.6574	1.64433	2.09781e-26	1.02977e-24		CLEC4D	chr12	ENSG00000166527.8	232.248	390.306	1.78928	1.7568	2.21606e-14	3.00604e-13		ITGA6	chr2	ENSG00000091409.15	2347.88	1675.8	0.66705	0.670793	2.07523e-28	1.18154e-26
	ABI3	chr17	ENSG00000108798.9	2090.37	2890.25	1.46979	1.46185	2.13843e-26	1.04664e-24		DYRK3	chr1	ENSG00000143479.17	38.9469	62.9284	1.78886	1.75611	1.4626e-14	2.02465e-13		AC018638.7	chr7	ENSG00000271553.1	64.2958	46.1124	0.668381	0.674378	4.91318e-18	9.87296e-17
	ERFL	chr19	ENSG00000268041.2	121.944	81.0384	0.618246	0.622881	2.25406e-26	1.10002e-24		GP9	chr3	ENSG00000169704.4	534.147	829.612	1.78767	1.75558	1.94126e-14	2.65263e-13		SLIT1	chr10	ENSG00000187122.17	61.0503	43.4886	0.668584	0.675674	3.24249e-15	4.87655e-14
	TRIM10	chr6	ENSG00000204613.11	91.9506	182.026	2.52869	2.48567	2.30943e-26	1.12377e-24		MT1E	chr16	ENSG00000169715.15	33.3575	56.1488	1.78621	1.75587	1.40246e-14	1.9482e-13		SWAP70	chr11	ENSG00000133789.15	1818.77	1298.48	0.668691	0.67253	2.87853e-27	1.49639e-25
	STARD8	chrX	ENSG00000130052.13	258.851	384.887	1.59927	1.58775	2.47101e-26	1.19544e-24		TPGS2	chr18	ENSG00000134779.15	1658.11	2653.42	1.78228	1.76413	7.12439e-25	3.08153e-23		PLEKHB1	chr11	ENSG00000021300.14	781.963	559.844	0.66898	0.673538	1.82078e-23	6.58274e-22
	AL022344.1	chr10	ENSG00000259869.2	22.5465	45.7264	2.47182	2.43268	2.46722e-26	1.19544e-24		LINC01943	chr2	ENSG00000280721.1	24.8613	39.4552	1.78057	1.75795	3.35896e-20	8.53196e-19		AC090948.2	chr3	ENSG00000272498.1	90.361	64.9486	0.669004	0.681256	1.18101e-09	8.58399e-09
	CCR5AS	chr3	ENSG00000223552.1	24.8997	50.5045	2.23422	2.2029	2.53098e-26	1.22093e-24		KCNJ15	chr21	ENSG00000157551.19	5774.7	9345.74	1.77949	1.75643	2.50859e-19	5.76011e-18		SLC9A7	chrX	ENSG00000065923.10	766.529	546.955	0.669182	0.672868	3.14047e-28	1.75814e-26
	HIP1R	chr12	ENSG00000130787.14	2189.05	1693.67	0.737428	0.740302	2.9646e-26	1.42599e-24		ERBB2	chr17	ENSG00000141736.13	457.625	747.842	1.77837	1.76499	6.74009e-32	5.17534e-30		SYNPO	chr5	ENSG00000171992.13	368.691	264.99	0.669489	0.679024	4.32849e-12	4.43962e-11
	SDK2	chr17	ENSG00000069188.17	270.267	130.579	0.413566	0.420351	3.05025e-26	1.46298e-24		MSC	chr8	ENSG00000178860.8	79.9818	130.726	1.77414	1.74111	3.41439e-14	4.5396e-13		FCMR	chr1	ENSG00000162894.12	14263.9	10213.3	0.669646	0.672036	1.22449e-42	2.11307e-40
	LRFN2	chr6	ENSG00000156564.9	17.5776	35.6614	2.3516	2.31756	3.10555e-26	1.48525e-24		USP18	chr22	ENSG00000184979.10	174.035	352.457	1.77347	1.70161	4.01592e-08	2.32684e-07		AC233976.1	chrX	ENSG00000229151.2	43.5882	32.0983	0.669749	0.680741	1.10571e-10	9.33829e-10
	KLF1	chr19	ENSG00000105610.6	251.435	525.244	2.70685	2.65705	3.17577e-26	1.51451e-24		MIR155HG	chr21	ENSG00000234883.6	69.9524	114.591	1.77151	1.73542	1.17556e-12	1.28361e-11		CUBN	chr10	ENSG00000107611.16	299.41	210.676	0.670308	0.677671	9.2253e-15	1.30756e-13
	ESAM	chr11	ENSG00000149564.12	321.766	523.088	1.8237	1.80585	3.2048e-26	1.52401e-24		GUK1	chr1	ENSG00000143774.16	10954.2	17010.3	1.77132	1.74301	3.95754e-16	6.57195e-15		AC096642.1	chr1	ENSG00000277007.1	24.9105	17.8299	0.670766	0.67801	5.95942e-15	8.65298e-14
	CAPN2	chr1	ENSG00000162909.18	6232.54	7580.54	1.26136	1.25827	3.29411e-26	1.56204e-24		F2RL3	chr19	ENSG00000127533.4	57.079	91.0067	1.7699	1.74534	1.02657e-17	1.9888e-16		EPPK1	chr8	ENSG00000261150.3	134.194	96.9761	0.671359	0.685462	9.8223e-09	6.26106e-08
	TOGARAM2	chr2	ENSG00000189350.12	222.775	336.128	1.6191	1.60721	3.48154e-26	1.64626e-24		ITLN1	chr1	ENSG00000179914.5	31.6042	51.7023	1.76954	1.70977	3.24841e-08	1.9079e-07		FAM153CP	chr5	ENSG00000204677.13	111.35	78.3926	0.671522	0.694059	4.10723e-06	1.67236e-05
	ADAM28	chr8	ENSG00000042980.13	1016.91	695.384	0.631211	0.635774	3.90573e-26	1.84163e-24		GSPT1	chr16	ENSG00000103342.13	4370.66	6941.14	1.7679	1.74548	7.41e-20	1.8081e-18		AC008537.3	chr19	ENSG00000279108.1	82.6621	59.1356	0.67163	0.675154	1.75025e-28	1.00678e-26
	ABLIM1	chr10	ENSG00000099204.20	8297.93	6065.87	0.68576	0.689576	3.98453e-26	1.87351e-24		ATP5PO	chr21	ENSG00000241837.7	657.125	1060.93	1.76778	1.75643	5.48085e-36	5.99634e-34		AMY2B	chr1	ENSG00000240038.6	515.646	369.523	0.671863	0.67412	5.07783e-44	9.55032e-42
	PNP	chr14	ENSG00000198805.11	2096.01	2664.62	1.33153	1.32686	5.74215e-26	2.69237e-24		SLAMF8	chr1	ENSG00000158714.11	160.889	259.881	1.76491	1.74672	9.09961e-24	3.43834e-22		IL24	chr1	ENSG00000162892.16	167.722	113.197	0.672221	0.682885	6.63066e-11	5.75976e-10
	SMAD4	chr18	ENSG00000141646.14	2303.85	2064.09	0.877717	0.878362	5.80396e-26	2.71375e-24		MAGI2-AS3	chr7	ENSG00000234456.8	32.6823	54.4325	1.76476	1.71421	8.66294e-10	6.44198e-09		AC093495.1	chr3	ENSG00000228242.6	356.241	254.334	0.672351	0.679316	2.70859e-15	4.11053e-14
	AL512306.3	chr1	ENSG00000240710.1	65.33	39.5124	0.558604	0.564013	6.36404e-26	2.96735e-24		LINC02384	chr12	ENSG00000251301.7	238.315	388.152	1.76456	1.72983	1.31488e-12	1.42458e-11		TRAV8-1	chr14	ENSG00000211782.2	86.4728	63.5539	0.672382	0.681722	2.38137e-12	2.51493e-11
	SH3RF3	chr2	ENSG00000172985.11	432.12	272.288	0.574915	0.58018	7.66365e-26	3.56339e-24		VSIG4	chrX	ENSG00000155659.15	44.9828	71.9344	1.76375	1.73802	4.63557e-17	8.34352e-16		CDH2	chr18	ENSG00000170558.9	35.0905	24.8525	0.673267	0.69676	6.67351e-06	2.61305e-05
	MC1R	chr16	ENSG00000258839.3	271.454	378.616	1.48709	1.47843	1.01487e-25	4.70578e-24		AC005387.1	chr19	ENSG00000268938.2	106.791	161.578	1.76361	1.71498	4.47062e-10	3.492e-09		NIPSNAP3B	chr9	ENSG00000165028.12	119.477	85.8968	0.673282	0.680095	6.66113e-16	1.07419e-14
	ARHGEF28	chr5	ENSG00000214944.9	11.5866	27.5654	2.78783	2.73762	1.15268e-25	5.33004e-24		NCAM1	chr11	ENSG00000149294.16	288.689	462.715	1.76167	1.74884	3.83109e-32	3.02494e-30		KRT73	chr12	ENSG00000186049.8	135.867	97.0554	0.673389	0.697148	9.01448e-06	3.44742e-05
	TOX2	chr20	ENSG00000124191.18	134.406	87.3036	0.599163	0.603958	1.31422e-25	6.06026e-24		BTG3	chr21	ENSG00000154640.14	153.578	246.021	1.75944	1.75345	1.84257e-66	7.52261e-64		LAMC1	chr1	ENSG00000135862.6	190.461	136.009	0.673733	0.684199	3.6e-11	3.23507e-10
	MFSD2B	chr2	ENSG00000205639.11	143.201	286.299	2.45409	2.41322	1.5025e-25	6.90945e-24		DNAJC6	chr1	ENSG00000116675.16	21.0498	33.6525	1.75901	1.73243	5.49292e-17	9.82329e-16		DIPK1B	chr9	ENSG00000165716.11	185.553	131.647	0.67374	0.682445	8.11692e-13	9.06399e-12
	PAX5	chr9	ENSG00000196092.14	2182.65	1201.69	0.487946	0.494463	1.5567e-25	7.13907e-24		PTPRN2	chr7	ENSG00000155093.19	372.663	597.108	1.7584	1.74158	1.80906e-25	8.27374e-24		OVGP1	chr1	ENSG00000085465.13	136.409	98.1034	0.674459	0.679244	7.40229e-22	2.2777e-20
	PTPRN2	chr7	ENSG00000155093.19	372.663	597.108	1.7584	1.74158	1.80906e-25	8.27374e-24		E2F2	chr1	ENSG00000007968.7	491.056	787.907	1.75757	1.7436	1.40159e-29	8.88681e-28		SIGLEC10	chr19	ENSG00000142512.15	3856.32	2762.59	0.674955	0.681982	3.17365e-15	4.77731e-14
	NBPF9	chr1	ENSG00000269713.7	514.085	391.74	0.722359	0.725617	2.00396e-25	9.14015e-24		ICAM4	chr19	ENSG00000105371.10	135.283	216.424	1.75703	1.73756	1.36716e-21	4.05761e-20		KCNH3	chr12	ENSG00000135519.8	375.686	270.936	0.676122	0.680389	9.51892e-24	3.58868e-22
	NKD1	chr16	ENSG00000140807.7	242.169	153.022	0.571716	0.577161	2.03139e-25	9.24007e-24		AP000692.2	chr21	ENSG00000273199.1	14.53	23.4339	1.75551	1.7378	8.98657e-24	3.40331e-22		AK5	chr1	ENSG00000154027.19	476.228	344.392	0.676455	0.685966	7.13791e-12	7.12472e-11
	CALHM5	chr6	ENSG00000178033.6	12.9371	26.2009	2.37037	2.33308	2.11314e-25	9.58587e-24		GSDMA	chr17	ENSG00000167914.12	16.1841	26.1123	1.75539	1.68213	4.69199e-07	2.27123e-06		AC100861.1	chr8	ENSG00000246582.3	207.909	149.974	0.676503	0.679585	2.97095e-32	2.41411e-30
	CD22	chr19	ENSG00000012124.17	5267	3067.57	0.523286	0.52941	2.19865e-25	9.94681e-24		AL109955.1	chr20	ENSG00000218018.3	334.72	520.681	1.7502	1.72439	3.95576e-17	7.17393e-16		ADTRP	chr6	ENSG00000111863.12	151.877	110.724	0.67679	0.690695	2.11536e-08	1.28154e-07
	AMZ2	chr17	ENSG00000196704.12	1366.84	1536.06	1.14948	1.14849	2.35327e-25	1.06176e-23		SMPD4P1	chr22	ENSG00000223553.6	14.9321	23.6712	1.74859	1.68325	1.95006e-07	1.00841e-06		DAPK2	chr15	ENSG00000035664.11	1267.65	914.131	0.676809	0.681774	2.10842e-20	5.48026e-19
	RNF144A	chr2	ENSG00000151692.15	1407.56	1084.54	0.733152	0.736259	2.40993e-25	1.08441e-23		ABLIM3	chr5	ENSG00000173210.19	246.29	375.466	1.74789	1.71104	2.83683e-12	2.96971e-11		TMEM252	chr9	ENSG00000181778.4	84.3541	62.5705	0.676823	0.694238	4.27306e-07	2.0835e-06
	EDAR	chr2	ENSG00000135960.10	290.278	156.209	0.472005	0.478491	2.41851e-25	1.08535e-23		FCRL6	chr1	ENSG00000181036.14	921.909	1492.43	1.7427	1.71805	1.14282e-16	1.98646e-15		AC027607.1	chr4	ENSG00000248936.1	29.5911	21.3749	0.676905	0.684306	1.57818e-14	2.17605e-13
	WDR91	chr7	ENSG00000105875.14	961.363	846.382	0.860443	0.861339	2.53686e-25	1.13541e-23		UTF1	chr10	ENSG00000171794.4	31.0442	49.4826	1.74216	1.71973	1.55931e-18	3.29979e-17		DBH-AS1	chr9	ENSG00000225756.1	170.035	121.406	0.67765	0.687707	5.11359e-11	4.50982e-10
	DXO	chr6	ENSG00000204348.10	414.98	350.341	0.818171	0.819743	2.59667e-25	1.15909e-23		IGLV3-10	chr22	ENSG00000211669.3	217.836	361.335	1.74029	1.6727	1.91686e-07	9.93076e-07		CHRM3-AS2	chr1	ENSG00000233355.7	1824.29	1352.45	0.678127	0.690444	1.6198e-09	1.15231e-08
	CRYBG2	chr1	ENSG00000176092.15	52.1726	75.9689	1.5689	1.55784	2.72215e-25	1.21186e-23		MYLK	chr3	ENSG00000065534.18	258.237	403.107	1.74004	1.71608	8.99675e-18	1.75725e-16		GCNA	chrX	ENSG00000147174.11	152.311	109.854	0.678638	0.681566	3.4018e-33	2.99698e-31
	FBLN2	chr3	ENSG00000163520.14	415.079	253.527	0.560061	0.565691	3.02866e-25	1.34118e-23		FCER1A	chr1	ENSG00000179639.10	879.658	1431.26	1.73751	1.70595	1.51697e-13	1.86299e-12		RHEX	chr1	ENSG00000263961.8	40.4321	29.0951	0.679594	0.712848	0.000145093	0.000439664
	TRABD2A	chr2	ENSG00000186854.11	2053.3	1365.77	0.61384	0.618824	3.02559e-25	1.34118e-23		NAIPP1	chr5	ENSG00000250687.6	35.415	56.237	1.73712	1.70316	9.07343e-13	1.00516e-11		AC012676.1	chr16	ENSG00000262712.1	34.5254	25.0017	0.679597	0.684914	4.6558e-19	1.03911e-17
	FCER1G	chr1	ENSG00000158869.11	6458.11	9856.28	1.65648	1.64293	3.28705e-25	1.45177e-23		AC011498.6	chr19	ENSG00000267769.1	512.337	784.34	1.73623	1.70523	3.54647e-14	4.70027e-13		PLCL1	chr2	ENSG00000115896.16	271.256	197.082	0.679935	0.686955	5.6424e-15	8.23437e-14
	EFNB1	chrX	ENSG00000090776.6	334.464	425.86	1.32949	1.32469	3.98116e-25	1.7537e-23		MXI1	chr10	ENSG00000119950.21	1510.09	2386.42	1.73567	1.70797	1.27468e-15	2.00912e-14		AC015813.1	chr17	ENSG00000264112.1	585.375	422.714	0.680395	0.681949	4.6316e-60	1.61517e-57
	DGKD	chr2	ENSG00000077044.10	6310.02	5556.72	0.859602	0.860526	4.68766e-25	2.05949e-23		AC123912.4	chr19	ENSG00000268555.2	195.669	307.101	1.73556	1.6646	6.12474e-07	2.89447e-06		TRBV6-4	chr7	ENSG00000211713.3	64.4914	46.72	0.681136	0.699276	5.31477e-07	2.54546e-06
	IFNG	chr12	ENSG00000111537.5	15.4875	35.5084	2.70359	2.65514	4.71344e-25	2.0654e-23		CLEC10A	chr17	ENSG00000132514.13	552.613	883.09	1.73432	1.72221	4.22428e-32	3.30422e-30		LINC01550	chr14	ENSG00000246223.9	364.64	264.671	0.681497	0.687495	2.76668e-17	5.12294e-16
	FOXJ3	chr1	ENSG00000198815.9	2150.64	1881.93	0.853424	0.854447	4.7745e-25	2.0867e-23		CDC34	chr19	ENSG00000099804.9	3655.81	5692.01	1.73291	1.71244	4.14674e-20	1.03911e-18		E2F5	chr8	ENSG00000133740.11	378.04	272.739	0.68164	0.688914	1.38468e-14	1.92669e-13
	CD79A	chr19	ENSG00000105369.10	9998.44	5835.12	0.530755	0.536867	6.04595e-25	2.6355e-23		NAIP	chr5	ENSG00000249437.7	491.749	777.796	1.73132	1.70305	3.39424e-15	5.07741e-14		AL670729.3	chr1	ENSG00000287315.1	49.3008	35.5027	0.681731	0.692319	2.49212e-10	2.01524e-09
	DPPA4	chr3	ENSG00000121570.12	64.9704	36.0955	0.499101	0.50541	6.16555e-25	2.68065e-23		CSTB	chr21	ENSG00000160213.7	3112.53	4918.35	1.72977	1.72386	6.91955e-63	2.63242e-60		GNA11	chr19	ENSG00000088256.9	255.282	186.424	0.68186	0.68611	1.63913e-23	5.93884e-22
	CBR3-AS1	chr21	ENSG00000236830.7	73.0604	102.341	1.49282	1.48354	6.24983e-25	2.71026e-23		TMC5	chr16	ENSG00000103534.17	50.9114	79.6932	1.72968	1.68248	1.54782e-09	1.10439e-08		GPA33	chr1	ENSG00000143167.12	554.548	405.274	0.681997	0.686957	7.5319e-21	2.05671e-19
	TPGS2	chr18	ENSG00000134779.15	1658.11	2653.42	1.78228	1.76413	7.12439e-25	3.08153e-23		DZIP1L	chr3	ENSG00000158163.15	14.5364	25.2052	1.72887	1.66625	7.20918e-08	4.0038e-07		TRIM9	chr14	ENSG00000100505.13	37.4534	27.1358	0.682395	0.7012	8.83328e-07	4.05875e-06
	ZMYND8	chr20	ENSG00000101040.19	1289.43	1107.45	0.834085	0.835429	7.19052e-25	3.10171e-23		UTS2	chr1	ENSG00000049247.13	44.2446	62.5768	1.72841	1.57558	0.000165078	0.000494142		AC027682.4	chr16	ENSG00000261386.2	35.8318	26.0536	0.682887	0.688933	5.74871e-17	1.02588e-15
	IL10RA	chr11	ENSG00000110324.10	11663.5	13638.1	1.20403	1.20202	7.20812e-25	3.10171e-23		UBBP4	chr17	ENSG00000263563.6	18.5347	27.6017	1.72797	1.66346	2.46237e-07	1.25168e-06		AL390195.3	chr1	ENSG00000260948.1	64.6778	47.168	0.683747	0.690739	7.50876e-15	1.0798e-13
	ETHE1	chr19	ENSG00000105755.8	712.662	885.597	1.29658	1.29254	7.32595e-25	3.14434e-23		TSPAN5	chr4	ENSG00000168785.8	888.8	1377.1	1.7273	1.70377	5.4414e-18	1.08562e-16		ZNF135	chr19	ENSG00000176293.19	170.334	124.327	0.684081	0.693783	3.48295e-11	3.13953e-10
	PLEKHG2	chr19	ENSG00000090924.15	1015.81	811.273	0.767756	0.770239	7.53751e-25	3.22686e-23		FRMD3	chr9	ENSG00000172159.16	131.083	214.372	1.72712	1.70151	1.5548e-16	2.6748e-15		EID3	chr12	ENSG00000255150.2	127.451	92.7279	0.684105	0.689471	1.52064e-18	3.23021e-17
	SATB1-AS1	chr3	ENSG00000228956.8	654.4	435.771	0.612266	0.617314	7.9138e-25	3.37931e-23		HMMR	chr5	ENSG00000072571.20	31.5352	51.67	1.72566	1.69053	5.16853e-12	5.2434e-11		DOCK3	chr3	ENSG00000088538.13	59.6	43.3258	0.684948	0.693109	6.77879e-13	7.67728e-12
	GIPC3	chr19	ENSG00000179855.8	180.433	108.434	0.545172	0.551201	8.12384e-25	3.46018e-23		VIT	chr2	ENSG00000205221.12	18.3297	29.7938	1.72554	1.6818	6.59843e-10	5.01139e-09		TLR10	chr4	ENSG00000174123.11	925.514	677.127	0.685	0.69089	2.80145e-17	5.18161e-16
	MAP3K14-AS1	chr17	ENSG00000267278.6	452.682	359.44	0.758853	0.761534	8.17189e-25	3.47181e-23		FAM201A	chr9	ENSG00000204860.5	23.2511	36.3677	1.72426	1.70195	5.38145e-19	1.19311e-17		AC097634.1	chr3	ENSG00000270562.1	78.9457	57.6121	0.685387	0.69122	4.43239e-17	8.00364e-16
	AKIP1	chr11	ENSG00000166452.12	228.579	284.932	1.29996	1.29581	8.28294e-25	3.51008e-23		PCLAF	chr15	ENSG00000166803.13	39.0764	63.0628	1.7238	1.69314	2.16627e-13	2.60497e-12		GPR162	chr12	ENSG00000250510.8	513.006	369.972	0.685483	0.693356	7.34551e-13	8.26876e-12
	AC096921.2	chr3	ENSG00000261468.1	92.6593	67.9373	0.68748	0.691362	8.7013e-25	3.67806e-23		PFDN4	chr20	ENSG00000101132.10	40.5009	65.2903	1.72322	1.66184	1.18395e-07	6.36623e-07		GP5	chr3	ENSG00000178732.5	171.478	125.528	0.685553	0.692494	2.4118e-15	3.68014e-14
	DIRAS1	chr19	ENSG00000176490.5	85.6035	40.3884	0.419165	0.426063	1.12959e-24	4.76278e-23		STON2	chr14	ENSG00000140022.13	69.6979	109.37	1.72185	1.70499	6.72323e-24	2.59908e-22		MOCS1	chr6	ENSG00000124615.20	31.0075	22.2433	0.685606	0.704141	1.09913e-06	4.9645e-06
	SEPTIN8	chr5	ENSG00000164402.14	245.795	313.582	1.33994	1.33472	1.32786e-24	5.58468e-23		AQP1	chr7	ENSG00000240583.12	64.4758	97.0131	1.72104	1.67459	4.06503e-10	3.1871e-09		AC009237.14	chr2	ENSG00000272913.1	48.9944	35.8	0.685727	0.694409	3.57742e-12	3.70331e-11
	ALPK2	chr18	ENSG00000198796.7	6.42699	14.0695	2.7479	2.69453	1.35388e-24	5.67984e-23		PF4V1	chr4	ENSG00000109272.4	171.007	270.305	1.72101	1.6589	8.23166e-08	4.53704e-07		ABLIM1	chr10	ENSG00000099204.20	8297.93	6065.87	0.68576	0.689576	3.98453e-26	1.87351e-24
	AC018809.2	chr3	ENSG00000269982.1	48.8652	69.6008	1.52568	1.51552	1.37425e-24	5.75088e-23		ISG15	chr1	ENSG00000187608.10	2112.75	4261.62	1.72034	1.62597	4.05509e-06	1.65315e-05		RSPH14	chr22	ENSG00000100218.12	14.5565	10.9855	0.686254	0.700726	5.76336e-08	3.25044e-07
	MYL9	chr20	ENSG00000101335.10	1014.61	2232.86	2.77043	2.71864	1.4197e-24	5.92627e-23		IGLV2-18	chr22	ENSG00000211664.3	84.135	142.006	1.71945	1.64687	7.82627e-07	3.63354e-06		LAMA5	chr20	ENSG00000130702.15	254.562	187.716	0.686461	0.697304	2.55493e-10	2.06404e-09
	BLK	chr8	ENSG00000136573.14	2077.2	1340.87	0.592906	0.598385	1.52593e-24	6.35386e-23		TRIM51BP	chr11	ENSG00000204455.7	24.3264	35.9165	1.71725	1.64354	9.8587e-07	4.49414e-06		AC006378.1	chr7	ENSG00000278959.1	58.7156	43.4216	0.68663	0.692146	3.80672e-18	7.78981e-17
	LOXL1	chr15	ENSG00000129038.16	29.8527	45.6718	1.64977	1.63576	1.59384e-24	6.62019e-23		AC093151.5	chr1	ENSG00000286640.1	21.9466	36.1559	1.71679	1.6596	1.14823e-07	6.18611e-07		LINC01480	chr19	ENSG00000270164.1	107.564	78.2041	0.686911	0.693857	9.35803e-15	1.32413e-13
	FCGBP	chr19	ENSG00000275395.6	1023.6	611.368	0.520755	0.52708	1.70781e-24	7.07599e-23		GET1	chr21	ENSG00000182093.16	346.786	545.961	1.71553	1.7104	3.7011e-72	1.77008e-69		AC096921.2	chr3	ENSG00000261468.1	92.6593	67.9373	0.68748	0.691362	8.7013e-25	3.67806e-23
	TM4SF19	chr3	ENSG00000145107.15	36.0799	86.4228	2.95346	2.89137	1.72806e-24	7.1422e-23		FKBP8	chr19	ENSG00000105701.16	82655.2	123873	1.71517	1.66799	1.40626e-09	1.00984e-08		BCL7A	chr12	ENSG00000110987.8	831.641	605.514	0.687649	0.694331	3.07063e-15	4.63523e-14
	TPMT	chr6	ENSG00000137364.5	607.507	769.072	1.32065	1.31595	1.89326e-24	7.80573e-23		DNAH10	chr12	ENSG00000197653.16	25.9231	42.1061	1.71492	1.67818	6.87671e-12	6.8763e-11		PTK7	chr6	ENSG00000112655.16	263.704	193.32	0.687938	0.694846	5.19149e-15	7.62284e-14
	NIBAN3	chr19	ENSG00000167483.18	4089.42	2490.18	0.550644	0.556691	2.01755e-24	8.29773e-23		ANXA3	chr4	ENSG00000138772.13	765.028	1238.02	1.71329	1.66847	7.58968e-10	5.69958e-09		KLHL32	chr6	ENSG00000186231.17	44.4543	32.6957	0.688733	0.696199	5.84324e-14	7.52384e-13
	FCRLA	chr1	ENSG00000132185.16	1751.47	1038.56	0.532569	0.538885	2.17053e-24	8.90504e-23		CDK1	chr10	ENSG00000170312.16	45.4282	72.956	1.71306	1.6822	2.1715e-13	2.60939e-12		PLXDC1	chr17	ENSG00000161381.14	800.255	587.402	0.689121	0.697844	6.29608e-12	6.30323e-11
	FCRL1	chr1	ENSG00000163534.15	2665.68	1400.95	0.459715	0.46661	2.23536e-24	9.14857e-23		PRKAR2B	chr7	ENSG00000005249.13	1325.35	2062	1.70951	1.6896	1.51407e-19	3.55456e-18		MPP2	chr17	ENSG00000108852.14	33.7974	24.6833	0.689689	0.702646	1.16213e-08	7.3324e-08
	OLFML2B	chr1	ENSG00000162745.10	20.0215	35.1716	1.95844	1.93484	2.29671e-24	9.37675e-23		GUCY1B1	chr4	ENSG00000061918.13	142.652	222.708	1.70817	1.68925	1.35381e-20	3.6085e-19		AASS	chr7	ENSG00000008311.15	70.9169	51.5062	0.689774	0.701579	1.6614e-09	1.1799e-08
	ZNF263	chr16	ENSG00000006194.10	1440.56	1301.92	0.887113	0.887679	2.38642e-24	9.71928e-23		IGKV1D-33	chr2	ENSG00000239975.2	32.2002	54.9227	1.70765	1.6266	2.51963e-06	1.06586e-05		ID3	chr1	ENSG00000117318.9	1057.75	773.533	0.690277	0.695348	1.63089e-19	3.80746e-18
	ELOVL6	chr4	ENSG00000170522.9	185.648	279.857	1.6278	1.61462	2.40155e-24	9.75715e-23		TMEM63C	chr14	ENSG00000165548.11	147.595	232.635	1.70736	1.67439	2.5032e-12	2.63529e-11		RAB30	chr11	ENSG00000137502.10	1042.88	763.137	0.690547	0.695723	2.92119e-19	6.64373e-18
	TNFRSF14-AS1	chr1	ENSG00000238164.6	631.438	775.223	1.27405	1.27042	2.48859e-24	1.00863e-22		GPRC5D	chr12	ENSG00000111291.8	25.1964	42.3538	1.70672	1.63823	6.51988e-07	3.05889e-06		POU2AF1	chr11	ENSG00000110777.12	2199.52	1619.37	0.690627	0.698699	4.05974e-13	4.71262e-12
	AP000688.1	chr21	ENSG00000230212.6	65.5401	92.5019	1.48873	1.47942	2.50869e-24	1.01432e-22		AC116533.1	chr11	ENSG00000244398.1	55.7714	75.8025	1.70602	1.5821	0.000238665	0.00069082		DGKK	chrX	ENSG00000274588.2	25.4883	18.4466	0.691117	0.725037	0.000295084	0.000838041
	PAXBP1	chr21	ENSG00000159086.15	1183.57	1555.82	1.37893	1.37265	2.93633e-24	1.18437e-22		TMEM40	chr3	ENSG00000088726.16	210.571	326.501	1.70532	1.68499	6.69701e-19	1.46729e-17		TMIGD3	chr1	ENSG00000121933.19	18.6638	13.8265	0.691285	0.705775	1.22302e-07	6.55318e-07
	STRADB	chr2	ENSG00000082146.13	3602.1	7234.12	2.49972	2.4543	3.03909e-24	1.22287e-22		CBR3	chr21	ENSG00000159231.6	105.03	163.333	1.70411	1.68419	2.89591e-20	7.38943e-19		CBX2	chr17	ENSG00000173894.11	57.6848	42.5872	0.69173	0.701385	7.19753e-11	6.21669e-10
	FAM104A	chr17	ENSG00000133193.12	1731.41	2405.63	1.48393	1.47464	3.17932e-24	1.27623e-22		PDE5A	chr4	ENSG00000138735.16	184.957	289.005	1.70337	1.68358	1.18519e-19	2.82606e-18		PROC	chr2	ENSG00000115718.17	40.7321	29.5175	0.691774	0.703354	2.59189e-09	1.7891e-08
	CLEC17A	chr19	ENSG00000187912.11	886.93	536.756	0.544184	0.550329	3.19602e-24	1.27986e-22		TPRG1	chr3	ENSG00000188001.10	24.5122	38.6969	1.70333	1.68193	4.82365e-18	9.71638e-17		MADCAM1	chr19	ENSG00000099866.15	50.6871	37.1866	0.69185	0.700144	1.53091e-12	1.65009e-11
	LRFN4	chr11	ENSG00000173621.9	244.959	328.947	1.41484	1.40757	3.21382e-24	1.28392e-22		MS4A4A	chr11	ENSG00000110079.18	94.0002	151.695	1.70045	1.67258	2.6299e-14	3.54158e-13		AP003717.1	chr11	ENSG00000255847.5	154.55	111.946	0.691934	0.705011	2.78103e-08	1.65664e-07
	PIK3IP1	chr22	ENSG00000100100.13	8793.26	6646.52	0.711392	0.71509	3.57778e-24	1.42592e-22		GPR153	chr1	ENSG00000158292.7	102.43	160.631	1.6969	1.67475	1.90461e-17	3.56215e-16		HEY1	chr8	ENSG00000164683.17	43.9561	33.6098	0.692229	0.719764	5.19095e-05	0.000171383
	TRAV2	chr14	ENSG00000211776.2	104.505	70.133	0.616619	0.621877	3.6624e-24	1.45617e-22		IGKV3D-20	chr2	ENSG00000211625.2	90.5332	143.489	1.69681	1.64588	8.94336e-09	5.73355e-08		SDHDP6	chr1	ENSG00000224183.1	34.0077	25.4968	0.692244	0.716466	3.35085e-05	0.000114492
	TTC17	chr11	ENSG00000052841.15	2066.9	1871.6	0.88951	0.890053	3.95359e-24	1.56823e-22		RAB20	chr13	ENSG00000139832.5	487.082	761.844	1.69563	1.67268	1.06113e-16	1.85217e-15		CAMK1D	chr10	ENSG00000183049.12	3694.18	2705.36	0.692329	0.695827	5.55338e-27	2.84275e-25
	ITSN1	chr21	ENSG00000205726.15	193.369	278.02	1.54402	1.53303	4.18435e-24	1.65584e-22		IGLV3-9	chr22	ENSG00000211670.2	107.075	171.392	1.69563	1.64916	1.68116e-09	1.19342e-08		EPHA1	chr7	ENSG00000146904.9	484.09	357.102	0.692857	0.700597	1.24854e-13	1.54581e-12
	KIR3DX1	chr19	ENSG00000104970.11	50.1096	94.7031	2.12447	2.09562	4.32117e-24	1.70594e-22		ITGB8	chr7	ENSG00000105855.10	43.7363	66.5994	1.69245	1.60017	2.12374e-05	7.55565e-05		IQSEC3	chr12	ENSG00000120645.12	129.639	90.3325	0.692866	0.749629	0.00517247	0.0110394
	HMBS	chr11	ENSG00000256269.10	415.383	635.213	1.68125	1.66603	4.50814e-24	1.77557e-22		NCAPH	chr2	ENSG00000121152.10	47.6078	74.8232	1.69225	1.67922	1.1546e-27	6.13548e-26		AC055839.1	chr17	ENSG00000282980.1	28.5212	20.6156	0.692897	0.70645	4.46619e-08	2.57259e-07
	HSPA13	chr21	ENSG00000155304.6	1050.42	1492.41	1.50263	1.49288	4.54133e-24	1.78444e-22		IL10RB-DT	chr21	ENSG00000223799.1	249.102	381.22	1.68943	1.68005	5.00879e-38	6.49939e-36		GGT5	chr22	ENSG00000099998.17	53.5103	38.7132	0.69301	0.719786	6.80621e-05	0.000219728
	CALD1	chr7	ENSG00000122786.20	49.5017	95.3576	2.22078	2.18752	4.55728e-24	1.78652e-22		PSMG1	chr21	ENSG00000183527.12	232.021	361.33	1.6889	1.68425	3.38145e-74	1.88673e-71		ECHDC3	chr10	ENSG00000134463.15	124.239	89.8569	0.693414	0.701351	9.88313e-13	1.09197e-11
	DNASE1L2	chr16	ENSG00000167968.13	82.489	114.782	1.47406	1.46509	4.89588e-24	1.91477e-22		RILP	chr17	ENSG00000167705.12	1192.8	1787.83	1.68834	1.65937	7.85863e-14	9.94298e-13		LINC01238	chr2	ENSG00000237940.3	133.308	98.8105	0.693451	0.701679	1.79262e-12	1.92104e-11
	EML6	chr2	ENSG00000214595.12	110.688	65.0776	0.536594	0.542749	5.29424e-24	2.06574e-22		ACVRL1	chr12	ENSG00000139567.13	53.2833	82.7923	1.6881	1.67126	1.23595e-21	3.68124e-20		ZSCAN18	chr19	ENSG00000121413.12	1102.35	814.954	0.693506	0.696415	3.51015e-32	2.79792e-30
	RNF11	chr1	ENSG00000123091.5	2336.99	3511.12	1.61905	1.60582	5.58153e-24	2.17277e-22		SHISA4	chr1	ENSG00000198892.6	390.116	596.945	1.68695	1.6294	8.65636e-08	4.75078e-07		LIPC	chr15	ENSG00000166035.11	83.0051	59.6741	0.693775	0.71461	5.27866e-06	2.10982e-05
	C2orf88	chr2	ENSG00000187699.10	554.788	907.335	1.82974	1.80972	5.6546e-24	2.19611e-22		CEP55	chr10	ENSG00000138180.16	36.339	57.9438	1.68573	1.65889	3.11099e-14	4.16266e-13		AC027682.7	chr16	ENSG00000280214.1	73.0661	53.6002	0.6941	0.700762	5.96026e-15	8.65298e-14
	STRIP2	chr7	ENSG00000128578.10	25.6236	39.5099	1.65811	1.64373	6.19236e-24	2.3994e-22		UBXN6	chr19	ENSG00000167671.12	11286.8	16847.6	1.68413	1.65416	2.41119e-13	2.88499e-12		THBS4	chr5	ENSG00000113296.14	32.5344	24.1514	0.694427	0.710318	4.17112e-07	2.03558e-06
	STON2	chr14	ENSG00000140022.13	69.6979	109.37	1.72185	1.70499	6.72323e-24	2.59908e-22		EXOC3L1	chr16	ENSG00000179044.16	69.8589	121.317	1.68398	1.61923	2.82539e-07	1.4211e-06		KIAA0355	chr19	ENSG00000166398.13	1179.97	869.966	0.694974	0.697169	1.51576e-41	2.43964e-39
	LARGE1	chr22	ENSG00000133424.20	185.369	106.765	0.509373	0.516127	6.79611e-24	2.6212e-22		C1orf61	chr1	ENSG00000125462.18	10.9648	16.8726	1.68361	1.65445	2.4195e-13	2.89285e-12		LRRN1	chr3	ENSG00000175928.6	83.3192	63.2817	0.695856	0.710348	8.9479e-08	4.89633e-07
	HDAC1	chr1	ENSG00000116478.12	4951.64	4297.24	0.845417	0.846617	6.87654e-24	2.64613e-22		HMBS	chr11	ENSG00000256269.10	415.383	635.213	1.68125	1.66603	4.50814e-24	1.77557e-22		OBSCN-AS1	chr1	ENSG00000162913.10	76.3385	56.347	0.695884	0.702606	1.482e-14	2.0468e-13
	BATF3	chr1	ENSG00000123685.9	77.8855	120.12	1.66654	1.6519	7.8913e-24	3.02964e-22		SPACA9	chr9	ENSG00000165698.16	81.3498	125.999	1.6807	1.67318	7.75904e-47	1.76583e-44		LINC02580	chr2	ENSG00000230587.2	118.028	86.0141	0.696762	0.70677	2.36965e-10	1.92365e-09
	SYT11	chr1	ENSG00000132718.9	909.692	1207.53	1.40806	1.40078	8.0364e-24	3.07829e-22		GATA2	chr3	ENSG00000179348.12	967.21	1383.35	1.68047	1.61698	4.08872e-07	1.99886e-06		MORC2-AS1	chr22	ENSG00000235989.4	47.5964	34.9546	0.697177	0.706563	4.35382e-11	3.87035e-10
	TRPV1	chr17	ENSG00000196689.12	190.118	155.474	0.787197	0.789472	8.16483e-24	3.12034e-22		LRRC3	chr21	ENSG00000160233.8	89.8238	139.456	1.68017	1.67242	8.85897e-45	1.72431e-42		ALG1L13P	chr8	ENSG00000253981.5	335.183	248.891	0.697246	0.70591	1.27229e-11	1.22749e-10
	BRWD1	chr21	ENSG00000185658.13	2297.39	2985.99	1.36585	1.35976	8.26143e-24	3.15007e-22		ABCG2	chr4	ENSG00000118777.12	30.6251	46.2107	1.68014	1.6344	3.20426e-09	2.18744e-08		VSIG8	chr1	ENSG00000243284.1	26.437	20.1201	0.697949	0.710007	8.15899e-09	5.25687e-08
	LEXM	chr1	ENSG00000162398.11	30.6216	56.0984	2.05467	2.02721	8.69579e-24	3.30815e-22		HOPX	chr4	ENSG00000171476.22	827.995	1295.28	1.67994	1.66475	2.23682e-23	7.9834e-22		AC022506.2	chr12	ENSG00000287200.1	63.4462	47.2861	0.698667	0.706828	5.47151e-12	5.52065e-11
	C1QA	chr1	ENSG00000173372.17	158.242	319.75	2.32132	2.28408	8.76351e-24	3.32636e-22		NPDC1	chr9	ENSG00000107281.10	1270.75	1956.01	1.67973	1.66814	9.91476e-31	6.96396e-29		MUC20	chr3	ENSG00000176945.17	110.783	83.5753	0.698712	0.717773	3.33831e-06	1.37907e-05
	AP000692.2	chr21	ENSG00000273199.1	14.53	23.4339	1.75551	1.7378	8.98657e-24	3.40331e-22		TYMS	chr18	ENSG00000176890.16	149.677	236.551	1.67875	1.65326	9.30825e-15	1.3182e-13		LRP5	chr11	ENSG00000162337.12	111.522	84.4604	0.698867	0.706723	6.54132e-13	7.42844e-12
	SLAMF8	chr1	ENSG00000158714.11	160.889	259.881	1.76491	1.74672	9.09961e-24	3.43834e-22		KIR2DS4	chr19	ENSG00000221957.8	103.901	159.868	1.67695	1.58656	2.58363e-05	9.02681e-05		AC103996.2	chr15	ENSG00000258831.1	20.4265	15.0733	0.698873	0.725653	9.35765e-05	0.000294376
	KCNH3	chr12	ENSG00000135519.8	375.686	270.936	0.676122	0.680389	9.51892e-24	3.58868e-22		VENTX	chr10	ENSG00000151650.8	459.43	715.16	1.67666	1.66742	4.47258e-37	5.46471e-35		MAP1LC3A	chr20	ENSG00000101460.13	390.071	287.439	0.70044	0.708604	5.35415e-12	5.41857e-11
	RNF216	chr7	ENSG00000011275.18	3758.65	3346.94	0.870781	0.871591	1.01438e-23	3.81567e-22		CALHM6	chr6	ENSG00000188820.13	331.624	536.44	1.67578	1.63982	3.74379e-11	3.35478e-10		MARC1	chr1	ENSG00000186205.13	819.336	608.035	0.700505	0.709297	2.78266e-11	2.5453e-10
	H3-2	chr1	ENSG00000273213.3	34.2899	16.1868	0.412326	0.419329	1.07058e-23	4.01802e-22		ATF3	chr1	ENSG00000162772.17	67.5788	146.435	1.67404	1.58985	3.05742e-06	1.27214e-05		LINC01857	chr2	ENSG00000224137.1	52.518	39.0498	0.70065	0.719092	1.50879e-06	6.63051e-06
	ACHE	chr7	ENSG00000087085.15	16.0216	38.5187	3.08452	3.0138	1.07331e-23	4.01926e-22		TUBB1	chr20	ENSG00000101162.4	4641.37	7015.09	1.67127	1.64635	3.94463e-15	5.84329e-14		AC007569.1	chr12	ENSG00000257221.4	137.047	103.018	0.70069	0.708898	2.79121e-12	2.92745e-11
	AL355488.1	chr1	ENSG00000273373.1	294.463	237.337	0.775682	0.778155	1.09797e-23	4.10243e-22		PDZK1IP1	chr1	ENSG00000162366.8	844.428	1210.58	1.66911	1.61764	2.08065e-08	1.26371e-07		LY86-AS1	chr6	ENSG00000216863.10	54.0737	40.1997	0.701121	0.708255	8.01182e-14	1.01215e-12
	NRDE2	chr14	ENSG00000119720.18	1064.61	956.482	0.880458	0.881129	1.10703e-23	4.12709e-22		CLDND2	chr19	ENSG00000160318.6	284.643	440.785	1.669	1.6496	3.27704e-18	6.7306e-17		PTCH2	chr1	ENSG00000117425.14	55.8285	41.4098	0.701205	0.705694	2.74561e-20	7.01661e-19
	NEIL1	chr15	ENSG00000140398.14	415.85	308.549	0.702254	0.706058	1.1163e-23	4.15239e-22		BIRC5	chr17	ENSG00000089685.15	80.0813	125.165	1.66883	1.63934	1.40594e-12	1.52127e-11		LINC00683	chr18	ENSG00000266256.3	17.357	13.0872	0.701254	0.73402	0.000370413	0.00102996
	LDHA	chr11	ENSG00000134333.14	5771.71	6776.87	1.21085	1.2086	1.11898e-23	4.15313e-22		ALOX12	chr17	ENSG00000108839.12	338.949	510.998	1.66658	1.64111	1.02633e-14	1.44611e-13		NT5E	chr6	ENSG00000135318.12	943.88	709.619	0.70148	0.71063	2.21464e-11	2.05835e-10
	PEA15	chr1	ENSG00000162734.12	2605.31	3171.18	1.25978	1.25644	1.13303e-23	4.19596e-22		BATF3	chr1	ENSG00000123685.9	77.8855	120.12	1.66654	1.6519	7.8913e-24	3.02964e-22		PNOC	chr8	ENSG00000168081.9	267.268	195.838	0.702002	0.709124	1.53459e-13	1.88324e-12
	NAA16	chr13	ENSG00000172766.19	961.951	755.048	0.748794	0.751823	1.1655e-23	4.3067e-22		AC096970.1	chr3	ENSG00000287131.1	16.4166	25.2936	1.66626	1.632	2.71115e-11	2.48668e-10		EPN2	chr17	ENSG00000072134.15	431.258	319.376	0.702152	0.706491	3.29118e-21	9.33748e-20
	PHLDA1	chr12	ENSG00000139289.13	101.247	135.063	1.4186	1.41097	1.17535e-23	4.33353e-22		M1AP	chr2	ENSG00000159374.17	14.6431	22.7547	1.66448	1.63987	6.04812e-15	8.77291e-14		NEIL1	chr15	ENSG00000140398.14	415.85	308.549	0.702254	0.706058	1.1163e-23	4.15239e-22
	MFGE8	chr15	ENSG00000140545.15	585.461	438.131	0.706172	0.709983	1.22822e-23	4.51849e-22		AC008750.8	chr19	ENSG00000269403.1	68.0015	105.639	1.66435	1.64186	9.07763e-16	1.44991e-14		TAS2R4	chr7	ENSG00000127364.3	54.6203	40.5414	0.702345	0.708841	8.16253e-15	1.1688e-13
	AC103810.3	chr17	ENSG00000265982.1	242.637	330.095	1.44105	1.43296	1.29863e-23	4.76705e-22		ANLN	chr7	ENSG00000011426.11	25.3108	40.1104	1.66341	1.62338	7.46599e-10	5.62183e-09		AC027020.2	chr15	ENSG00000270127.2	623.108	464.604	0.702506	0.713904	4.16294e-09	2.79853e-08
	EBF1	chr5	ENSG00000164330.17	236.379	134.831	0.508669	0.515428	1.31106e-23	4.7992e-22		NCS1	chr9	ENSG00000107130.10	29.3969	45.0208	1.66277	1.63605	7.12027e-14	9.0567e-13		MIRLET7BHG	chr22	ENSG00000197182.14	161.05	119.162	0.702621	0.707755	9.15549e-18	1.78409e-16
	GPRC5B	chr16	ENSG00000167191.12	73.3132	39.5469	0.485727	0.492335	1.31312e-23	4.7992e-22		ADGRG1	chr16	ENSG00000205336.12	2245.87	3468.25	1.66253	1.64014	5.53675e-16	8.99803e-15		C2orf50	chr2	ENSG00000150873.12	21.3915	16.1818	0.702947	0.715416	2.21545e-08	1.33976e-07
	RPS6KA5	chr14	ENSG00000100784.12	1451.08	1140.38	0.749645	0.75264	1.42493e-23	5.19651e-22		MLC1	chr22	ENSG00000100427.15	680.154	1049.53	1.66213	1.64728	1.61142e-23	5.85108e-22		AL591895.1	chr1	ENSG00000242861.1	405.614	301.139	0.702954	0.705586	9.17005e-34	8.25256e-32
	GPR146	chr7	ENSG00000164849.10	652.491	1251.44	2.25473	2.21804	1.57794e-23	5.74199e-22		AC022167.3	chr16	ENSG00000260979.1	35.15	51.6749	1.6614	1.61415	1.19126e-08	7.49359e-08		GPRASP2	chrX	ENSG00000158301.18	64.9806	48.4949	0.703934	0.710353	7.68713e-15	1.10356e-13
	MLC1	chr22	ENSG00000100427.15	680.154	1049.53	1.66213	1.64728	1.61142e-23	5.85108e-22		ETS2	chr21	ENSG00000157557.13	2067.39	3173.16	1.66138	1.6514	2.15364e-34	2.03671e-32		HGD	chr3	ENSG00000113924.12	62.2785	46.2962	0.704337	0.712997	3.21028e-11	2.91731e-10
	GNA11	chr19	ENSG00000088256.9	255.282	186.424	0.68186	0.68611	1.63913e-23	5.93884e-22		C21orf91	chr21	ENSG00000154642.11	1516.75	2337.03	1.66092	1.65326	9.66732e-44	1.75893e-41		GAL3ST4	chr7	ENSG00000197093.11	469.065	350.37	0.705247	0.711574	5.18024e-15	7.613e-14
	PLEKHB1	chr11	ENSG00000021300.14	781.963	559.844	0.66898	0.673538	1.82078e-23	6.58274e-22		LY6G6F	chr6	ENSG00000204424.9	74.2792	110.481	1.66066	1.63008	2.79749e-12	2.9322e-11		KCNQ5	chr6	ENSG00000185760.15	165.711	123.422	0.705258	0.71188	1.62168e-14	2.23234e-13
	AL122035.2	chr14	ENSG00000272909.1	105.723	71.8134	0.627457	0.632609	1.94413e-23	7.01353e-22		CX3CR1	chr3	ENSG00000168329.13	5808.55	8939.93	1.65981	1.64903	3.61166e-31	2.61713e-29		LINC01127	chr2	ENSG00000281162.2	479.817	357.843	0.705288	0.716944	7.20121e-09	4.68666e-08
	INSIG1	chr7	ENSG00000186480.13	1727.08	2089.61	1.25397	1.2507	1.97148e-23	7.0969e-22		IFI6	chr1	ENSG00000126709.15	3979.17	6559.25	1.65885	1.59716	2.935e-07	1.47137e-06		KCNIP2	chr10	ENSG00000120049.19	101.385	75.2755	0.705428	0.709549	6.49249e-22	2.02003e-20
	SLC4A1	chr17	ENSG00000004939.15	3785.07	8518.84	3.00509	2.93601	1.98312e-23	7.12349e-22		AC137932.2	chr16	ENSG00000261253.2	92.4386	134.769	1.65821	1.62412	3.60053e-11	3.23507e-10		AGAP10P	chr10	ENSG00000230869.1	19.2219	15.0126	0.705781	0.732406	0.000103919	0.000324321
	HCAR3	chr12	ENSG00000255398.3	2028.18	3347.43	1.80362	1.78393	2.00343e-23	7.18104e-22		STRIP2	chr7	ENSG00000128578.10	25.6236	39.5099	1.65811	1.64373	6.19236e-24	2.3994e-22		C10orf105	chr10	ENSG00000214688.6	441.683	330.903	0.705784	0.711734	2.1885e-15	3.37013e-14
	BCL9	chr1	ENSG00000116128.11	459.188	355.269	0.73608	0.73943	2.15069e-23	7.69239e-22		GATD3B	chr21	ENSG00000280071.4	191.566	283.753	1.65766	1.63217	3.27162e-14	4.36364e-13		AL132656.4	chr10	ENSG00000280355.1	44.5291	34.1682	0.70601	0.720871	3.76151e-07	1.85188e-06
	HOPX	chr4	ENSG00000171476.22	827.995	1295.28	1.67994	1.66475	2.23682e-23	7.9834e-22		FUNDC2	chrX	ENSG00000165775.18	1002.12	1527.54	1.6574	1.64433	2.09781e-26	1.02977e-24		MFGE8	chr15	ENSG00000140545.15	585.461	438.131	0.706172	0.709983	1.22822e-23	4.51849e-22
	MYO7B	chr2	ENSG00000169994.18	449.801	735.343	1.80714	1.78764	2.32293e-23	8.27309e-22		WDFY3-AS2	chr4	ENSG00000180769.10	25.2938	39.1661	1.65692	1.63501	2.25632e-16	3.83437e-15		ZNF577	chr19	ENSG00000161551.14	294.945	220.859	0.706205	0.712031	4.00473e-16	6.61749e-15
	TNIP3	chr4	ENSG00000050730.16	17.2471	30.5702	1.98186	1.95623	2.66188e-23	9.46014e-22		LINC01547	chr21	ENSG00000183250.12	50.9949	77.8853	1.65691	1.65038	6.53277e-50	1.79266e-47		TMEM119	chr12	ENSG00000183160.9	19.3261	14.8916	0.706763	0.731437	3.1198e-05	0.000107233
	LMO7	chr13	ENSG00000136153.20	368.142	262.804	0.657541	0.662364	2.89911e-23	1.02814e-21		FP565260.1	chr21	ENSG00000275464.5	320.177	482.59	1.65689	1.63492	3.10843e-16	5.21363e-15		PRKXP1	chr15	ENSG00000259205.2	154.736	117.962	0.707342	0.729419	2.26529e-05	8.01493e-05
	TRPM2	chr21	ENSG00000142185.16	620.457	904.979	1.56362	1.55162	2.99478e-23	1.05982e-21		FCER1G	chr1	ENSG00000158869.11	6458.11	9856.28	1.65648	1.64293	3.28705e-25	1.45177e-23		AC008083.3	chr12	ENSG00000258181.1	31.4566	23.3242	0.707342	0.725382	3.12478e-06	1.29758e-05
	TNFRSF10A	chr8	ENSG00000104689.10	716.779	570.807	0.762483	0.765331	3.48717e-23	1.23147e-21		CXCL9	chr4	ENSG00000138755.6	16.2095	24.8365	1.65642	1.61447	1.88997e-09	1.32981e-08		AFF2	chrX	ENSG00000155966.14	61.5996	47.3805	0.707423	0.722298	2.84228e-07	1.42831e-06
	RIPK4	chr21	ENSG00000183421.12	37.2266	70.5235	2.14343	2.11202	3.72436e-23	1.31246e-21		CHIT1	chr1	ENSG00000133063.16	40.4423	67.524	1.65639	1.53136	0.000225192	0.000656249		ADAMTS7P1	chr15	ENSG00000274376.4	140.71	105.859	0.707601	0.721962	1.29334e-07	6.89466e-07
	SATB1	chr3	ENSG00000182568.17	5451.51	4268.4	0.746212	0.749386	3.79665e-23	1.33513e-21		JCHAIN	chr4	ENSG00000132465.11	6165.09	9743.78	1.65457	1.60674	2.5664e-08	1.53865e-07		Z99572.1	chr1	ENSG00000213062.5	38.4806	29.1318	0.707864	0.719833	2.10295e-08	1.27587e-07
	SCAF4	chr21	ENSG00000156304.15	1503.09	1831.71	1.26614	1.26247	3.96866e-23	1.39269e-21		LAMB2	chr3	ENSG00000172037.14	63.7127	97.0936	1.65442	1.63908	2.62943e-22	8.49692e-21		AL021407.3	chr6	ENSG00000218073.1	21.494	16.1808	0.707953	0.719896	2.58009e-08	1.5463e-07
	LGALS1	chr22	ENSG00000100097.12	3189.8	4466.43	1.51255	1.50227	4.09788e-23	1.43503e-21		RRM2	chr2	ENSG00000171848.15	282.527	444.415	1.65291	1.62693	1.88709e-13	2.28898e-12		GRAMD1C	chr3	ENSG00000178075.20	260.724	196.261	0.708013	0.719609	1.11709e-08	7.0669e-08
	ZNF860	chr3	ENSG00000197385.6	216.354	110.462	0.441312	0.448748	4.4696e-23	1.56194e-21		PTTG1IP	chr21	ENSG00000183255.12	7321.1	11178.4	1.65152	1.64764	5.66832e-82	3.64931e-79		ZNF347	chr19	ENSG00000197937.12	304.332	226.708	0.708193	0.712664	3.44973e-20	8.74925e-19
	MCF2L2	chr3	ENSG00000053524.12	35.885	53.7633	1.62112	1.60728	4.49429e-23	1.56403e-21		AC093484.3	chr17	ENSG00000265401.1	3066.18	4526.6	1.6515	1.60912	3.15533e-09	2.15756e-08		AC004069.1	chr4	ENSG00000251259.1	57.2305	42.9149	0.708287	0.716837	3.87611e-11	3.46778e-10
	BLVRB	chr19	ENSG00000090013.11	3495.48	6163.9	2.01498	1.98812	4.49143e-23	1.56403e-21		NXN	chr17	ENSG00000167693.17	21.0909	31.1147	1.65058	1.61996	3.5586e-12	3.68611e-11		MME	chr3	ENSG00000196549.10	8709.96	6590.29	0.70845	0.719544	4.88669e-09	3.25407e-08
	UBE2F	chr2	ENSG00000184182.18	1030.12	1299.44	1.31638	1.31149	4.64969e-23	1.61475e-21		DPM2	chr9	ENSG00000136908.17	1076.51	1601.83	1.65037	1.63219	2.838e-19	6.48094e-18		MDS2	chr1	ENSG00000197880.8	141.919	106.014	0.708503	0.718274	3.03229e-10	2.42279e-09
	FBXL8	chr16	ENSG00000135722.9	224.338	280.546	1.29993	1.29546	4.76769e-23	1.6523e-21		LOXL1	chr15	ENSG00000129038.16	29.8527	45.6718	1.64977	1.63576	1.59384e-24	6.62019e-23		PFN2	chr3	ENSG00000070087.14	111.384	83.7898	0.708759	0.717231	2.02463e-11	1.8912e-10
	PXYLP1	chr3	ENSG00000155893.13	492.274	377.894	0.727271	0.730807	5.19355e-23	1.79617e-21		PBX1	chr1	ENSG00000185630.18	140.682	208.495	1.64829	1.61339	5.66611e-11	4.95792e-10		AC025034.1	chr12	ENSG00000258302.2	21.4883	16.3949	0.708985	0.721072	1.9696e-08	1.19932e-07
	YTHDC1	chr4	ENSG00000083896.12	3493.77	3094.21	0.864813	0.865743	5.43921e-23	1.87726e-21		SDSL	chr12	ENSG00000139410.15	62.1933	94.388	1.64733	1.62699	3.27255e-17	5.98026e-16		CDON	chr11	ENSG00000064309.14	34.2554	25.3704	0.709121	0.72185	3.35327e-08	1.96293e-07
	SYNJ1	chr21	ENSG00000159082.17	1170.8	1489.32	1.33428	1.32882	5.63662e-23	1.94138e-21		ETV7	chr6	ENSG00000010030.14	161.16	277.995	1.64602	1.54887	4.69419e-05	0.000156246		RPGRIP1	chr14	ENSG00000092200.12	240.907	179.495	0.709374	0.715918	5.93201e-14	7.62641e-13
	SOX4	chr6	ENSG00000124766.7	421.872	320.009	0.721809	0.725355	6.92555e-23	2.38043e-21		MELK	chr9	ENSG00000165304.8	26.1395	40.5302	1.64479	1.61521	2.97295e-12	3.10444e-11		EFCAB12	chr3	ENSG00000172771.12	55.5423	42.1479	0.709574	0.717757	1.57714e-11	1.49828e-10
	MAF	chr16	ENSG00000178573.7	1537.46	1982.83	1.3583	1.35206	8.53361e-23	2.92713e-21		KIF19	chr17	ENSG00000196169.15	90.0092	137.4	1.64474	1.59705	4.28632e-08	2.47239e-07		C10orf25	chr10	ENSG00000165511.6	41.6342	31.3644	0.709956	0.718238	1.22543e-11	1.1857e-10
	CYTH2	chr19	ENSG00000105443.15	1972.24	2353.66	1.23176	1.22896	8.75271e-23	2.99003e-21		H2BC18	chr1	ENSG00000203814.6	222.39	345.92	1.64266	1.61538	4.84719e-13	5.59566e-12		AL049779.4	chr14	ENSG00000286861.1	27.8295	20.8876	0.710029	0.719987	7.95782e-10	5.95467e-09
	EPB42	chr15	ENSG00000166947.14	745.054	1572.93	2.71296	2.65454	8.74066e-23	2.99003e-21		NCAPG	chr4	ENSG00000109805.10	54.5011	84.6515	1.64249	1.61933	5.77676e-15	8.41577e-14		MMP28	chr17	ENSG00000271447.6	112.287	86.3251	0.710556	0.737286	7.20538e-05	0.000231632
	GZMH	chr14	ENSG00000100450.13	1646.23	3378.52	2.29684	2.26089	8.87257e-23	3.02481e-21		HECW2-AS1	chr2	ENSG00000229056.2	57.3547	88.9093	1.64187	1.61293	2.43269e-12	2.56589e-11		DOC2GP	chr11	ENSG00000231793.5	148.486	110.443	0.710689	0.720507	7.98513e-10	5.97243e-09
	HLA-DOB	chr6	ENSG00000241106.8	963.244	616.607	0.585086	0.591163	9.0601e-23	3.08246e-21		AC011511.5	chr19	ENSG00000267607.1	43.6276	64.0981	1.64157	1.61864	3.09136e-15	4.66182e-14		STRBP	chr9	ENSG00000165209.19	940.745	704.428	0.711142	0.715241	7.03581e-22	2.17694e-20
	LDLRAD2	chr1	ENSG00000187942.12	47.8389	71.0944	1.59494	1.58151	1.03782e-22	3.52373e-21		CMTM5	chr14	ENSG00000166091.21	284.87	417.161	1.64108	1.6053	2.74078e-10	2.20144e-09		RNU6-322P	chr15	ENSG00000251819.1	60.2738	45.6651	0.711364	0.731934	1.48613e-05	5.45413e-05
	PDE7B	chr6	ENSG00000171408.14	69.6043	43.514	0.57092	0.576985	1.15618e-22	3.91769e-21		SLC6A4	chr17	ENSG00000108576.10	21.4979	31.9011	1.64071	1.6019	8.85191e-10	6.57374e-09		PIK3IP1	chr22	ENSG00000100100.13	8793.26	6646.52	0.711392	0.71509	3.57778e-24	1.42592e-22
	ALOX12P2	chr17	ENSG00000262943.7	18.5122	31.9626	1.8903	1.86685	1.17908e-22	3.98718e-21		SLC19A1	chr21	ENSG00000173638.19	3632.46	5507.93	1.64061	1.62958	1.42152e-29	8.97916e-28		FKBP9	chr7	ENSG00000122642.11	75.6102	57.146	0.711535	0.721232	7.098e-10	5.36404e-09
	MAP3K15	chrX	ENSG00000180815.14	21.7232	11.9022	0.495565	0.502391	1.2046e-22	4.06528e-21		IGKV5-2	chr2	ENSG00000211599.2	89.3678	142.742	1.64054	1.58115	6.32138e-07	2.97564e-06		TG	chr8	ENSG00000042832.12	39.6421	30.0057	0.711669	0.724393	5.26909e-08	2.99184e-07
	SSBP4	chr19	ENSG00000130511.16	2931.33	3711.49	1.32127	1.31616	1.2233e-22	4.12008e-21		S100A8	chr1	ENSG00000143546.10	8121.1	12559.4	1.64049	1.59576	2.64737e-08	1.58209e-07		OPN3	chr1	ENSG00000054277.14	773.017	581.088	0.711928	0.713993	1.96775e-40	2.88931e-38
	PRPF3	chr1	ENSG00000117360.13	2068.08	1891.29	0.899401	0.899859	1.26043e-22	4.23662e-21		RHOC	chr1	ENSG00000155366.16	1590.82	2401.94	1.64045	1.63258	1.30351e-40	1.93093e-38		IRS2	chr13	ENSG00000185950.9	1467.33	1097.4	0.712062	0.718676	5.12954e-14	6.65608e-13
	FBXO46	chr19	ENSG00000177051.6	1373.11	1201.5	0.852234	0.853393	1.3174e-22	4.41924e-21		DNM3	chr1	ENSG00000197959.14	117.939	179.376	1.6403	1.62316	4.68749e-20	1.16762e-18		TRAV1-2	chr14	ENSG00000256553.1	221.814	167.303	0.7121	0.727676	5.94704e-07	2.8203e-06
	DSEL	chr18	ENSG00000171451.14	61.0615	34.479	0.499208	0.506756	1.32408e-22	4.43275e-21		KIR2DL3	chr19	ENSG00000243772.8	71.8033	108.606	1.63726	1.6057	1.28094e-11	1.23512e-10		TLCD3A	chr17	ENSG00000167695.15	49.7112	37.4652	0.712275	0.719589	6.43999e-13	7.3233e-12
	FGFBP2	chr4	ENSG00000137441.8	1897.97	3289.06	1.90969	1.88667	1.40193e-22	4.68401e-21		GNG11	chr7	ENSG00000127920.6	482.442	723.212	1.63652	1.6126	2.02045e-14	2.75186e-13		AC103858.3	chr15	ENSG00000286488.1	312.827	236.722	0.713212	0.719574	3.69289e-14	4.88658e-13
	MOB3C	chr1	ENSG00000142961.14	1573.02	1991.71	1.31301	1.30802	1.43842e-22	4.79636e-21		CD274	chr9	ENSG00000120217.14	400.606	687.924	1.63632	1.57308	5.18982e-07	2.49115e-06		HVCN1	chr12	ENSG00000122986.13	4157.56	3114.54	0.713261	0.715804	5.98695e-33	5.11304e-31
	KBTBD11	chr8	ENSG00000176595.4	733.212	578.578	0.754709	0.757733	1.52158e-22	5.06356e-21		HCAR2	chr12	ENSG00000182782.8	1861.74	2827.76	1.63486	1.61568	9.10505e-18	1.77633e-16		STAP1	chr4	ENSG00000035720.8	467.481	354.201	0.713311	0.724252	2.82972e-09	1.94365e-08
	TNS1	chr2	ENSG00000079308.19	975.404	1944.15	2.55265	2.49994	1.66839e-22	5.54112e-21		IGHV6-1	chr14	ENSG00000211933.2	168.654	271.847	1.63482	1.58799	2.5881e-08	1.54999e-07		AC092746.1	chr12	ENSG00000255801.1	71.1883	53.0345	0.713755	0.729314	1.08464e-06	4.90699e-06
	CEP41	chr7	ENSG00000106477.19	392.893	318.79	0.777731	0.780362	1.70679e-22	5.65742e-21		AC092868.2	chr15	ENSG00000259674.1	24.9339	37.6759	1.63468	1.61699	1.28679e-18	2.74741e-17		AL390719.1	chr1	ENSG00000217801.10	28.7319	21.6492	0.71393	0.729331	7.6871e-07	3.57032e-06
	EIF2AK3	chr2	ENSG00000172071.14	904.239	757.451	0.810715	0.812655	1.72728e-22	5.71403e-21		PDGFA	chr7	ENSG00000197461.13	40.5095	61.0038	1.63433	1.60964	3.87769e-14	5.11495e-13		PNPLA7	chr9	ENSG00000130653.16	326.107	246.114	0.714126	0.71991	1.47558e-15	2.30838e-14
	VANGL1	chr1	ENSG00000173218.15	176.65	231.577	1.38451	1.37753	1.75216e-22	5.7849e-21		DNAJC28	chr21	ENSG00000177692.11	20.901	31.0922	1.63395	1.6175	2.12197e-20	5.50692e-19		ADAMTSL4-AS2	chr1	ENSG00000237781.3	200.627	153.56	0.714147	0.726518	3.22681e-08	1.89721e-07
	GLI1	chr12	ENSG00000111087.10	78.5214	53.8971	0.640711	0.645808	1.796e-22	5.91796e-21		C8G	chr9	ENSG00000176919.13	22.7224	34.81	1.63328	1.60651	6.94282e-13	7.84183e-12		TSPYL5	chr8	ENSG00000180543.5	143.451	108.64	0.714357	0.721474	5.70563e-13	6.52807e-12
	TMOD1	chr9	ENSG00000136842.14	434.639	875.607	2.39574	2.35199	1.82099e-22	5.98853e-21		HLCS	chr21	ENSG00000159267.14	402.529	606.872	1.63276	1.62847	1.29936e-72	6.39707e-70		FCRL3	chr1	ENSG00000160856.21	2490.41	1875	0.714678	0.721831	1.11818e-12	1.22575e-11
	LRRN2	chr1	ENSG00000170382.12	33.7947	22.6145	0.612394	0.617858	1.8703e-22	6.13863e-21		CHPT1	chr12	ENSG00000111666.11	1382.79	2081.57	1.6322	1.61084	2.75582e-16	4.64082e-15		ARHGAP24	chr4	ENSG00000138639.18	314.13	238.186	0.715461	0.720501	1.23071e-17	2.35977e-16
	ADCY10P1	chr6	ENSG00000161912.18	501.453	396.585	0.755652	0.758671	1.90349e-22	6.23534e-21		GATA1	chrX	ENSG00000102145.15	611.178	878.385	1.63139	1.59654	1.17225e-10	9.85643e-10		TP53INP2	chr20	ENSG00000078804.13	745.127	558.896	0.715594	0.722814	1.103e-12	1.2103e-11
	GABPB1	chr15	ENSG00000104064.17	633.09	566.502	0.875969	0.876749	1.99975e-22	6.53787e-21		C21orf58	chr21	ENSG00000160298.17	206.742	312.851	1.63119	1.62689	5.16156e-72	2.39998e-69		FGFR2	chr10	ENSG00000066468.22	31.8928	24.0818	0.715894	0.747128	0.000435967	0.00119262
	DIP2A	chr21	ENSG00000160305.18	3335.45	4521.34	1.42812	1.41987	2.16179e-22	7.05385e-21		IGFBP3	chr7	ENSG00000146674.15	33.6347	50.1479	1.63118	1.59812	6.67537e-11	5.79259e-10		TAS2R5	chr7	ENSG00000127366.5	28.2276	21.3987	0.716211	0.728806	7.73326e-08	4.27077e-07
	WNT5B	chr12	ENSG00000111186.13	41.1656	69.0876	1.82449	1.80329	2.18377e-22	7.11168e-21		AGAP1	chr2	ENSG00000157985.19	208.772	315.794	1.63083	1.61177	1.83054e-17	3.43129e-16		AC123595.1	chr5	ENSG00000234292.3	37.6901	28.5518	0.716326	0.731359	6.17294e-07	2.91164e-06
	HDGFL3	chr15	ENSG00000166503.9	189.166	270.569	1.5304	1.5189	2.3982e-22	7.79486e-21		AC093388.1	chr2	ENSG00000272979.1	16.2353	23.8586	1.63038	1.59984	8.50085e-12	8.40495e-11		BHLHE41	chr12	ENSG00000123095.6	105.899	80.8565	0.716334	0.730327	1.73022e-07	9.03372e-07
	FAM50B	chr6	ENSG00000145945.7	342.503	259.041	0.723201	0.726944	2.40601e-22	7.80506e-21		YPEL4	chr11	ENSG00000166793.12	54.4624	78.6296	1.63	1.59033	1.93093e-09	1.35692e-08		DTX1	chr12	ENSG00000135144.7	785.817	591.722	0.716375	0.722486	7.6218e-15	1.09512e-13
	LTBP1	chr2	ENSG00000049323.16	97.8286	169.618	1.98921	1.96179	2.58719e-22	8.37659e-21		NRN1	chr6	ENSG00000124785.9	29.4266	44.3382	1.62908	1.56773	5.94631e-07	2.8203e-06		AC084036.1	chr3	ENSG00000272990.1	37.3367	28.2285	0.716603	0.723047	5.62151e-14	7.25508e-13
	LAMB2	chr3	ENSG00000172037.14	63.7127	97.0936	1.65442	1.63908	2.62943e-22	8.49692e-21		ELOVL6	chr4	ENSG00000170522.9	185.648	279.857	1.6278	1.61462	2.40155e-24	9.75715e-23		PHF24	chr9	ENSG00000122733.12	31.1477	23.9046	0.71662	0.740479	7.21147e-05	0.000231783
	SLC8B1	chr12	ENSG00000089060.11	2386.16	2044.12	0.831816	0.833366	2.91186e-22	9.39144e-21		MSC-AS1	chr8	ENSG00000235531.11	33.5002	49.9686	1.62319	1.59903	2.62025e-14	3.53143e-13		PDE3B	chr11	ENSG00000152270.9	2739.45	2087.1	0.717215	0.721441	9.16948e-21	2.48765e-19
	RUNX1	chr21	ENSG00000159216.18	2426.24	2854.32	1.21749	1.21491	2.98846e-22	9.61996e-21		TMEM50B	chr21	ENSG00000142188.17	1533.08	2307.15	1.62306	1.61741	7.8737e-54	2.48675e-51		CCN3	chr8	ENSG00000136999.5	434.163	328.9	0.717215	0.729812	7.51378e-08	4.16054e-07
	CD226	chr18	ENSG00000150637.9	1987.13	2738.77	1.47197	1.46222	3.11948e-22	1.00224e-20		MAMDC4	chr9	ENSG00000177943.14	168.818	254.327	1.62252	1.61586	2.38527e-46	5.32359e-44		MPZL1	chr1	ENSG00000197965.12	2377.43	1821.15	0.71727	0.726978	6.07962e-10	4.64476e-09
	WHAMMP3	chr15	ENSG00000276141.4	236.882	303.299	1.34425	1.33825	3.29867e-22	1.05779e-20		MCF2L2	chr3	ENSG00000053524.12	35.885	53.7633	1.62112	1.60728	4.49429e-23	1.56403e-21		RELL1	chr4	ENSG00000181826.10	1140.69	859.945	0.717283	0.721359	5.22966e-21	1.44932e-19
	PAGE2B	chrX	ENSG00000238269.9	12.2858	28.5007	2.86292	2.79863	3.71872e-22	1.1902e-20		CDCP1	chr3	ENSG00000163814.8	22.4572	34.4204	1.62111	1.59413	7.09704e-13	8.00521e-12		PRICKLE1	chr12	ENSG00000139174.12	224.296	169.076	0.717567	0.726532	8.51014e-11	7.28278e-10
	UBASH3A	chr21	ENSG00000160185.15	1632.26	2127.56	1.37383	1.36694	4.06192e-22	1.29757e-20		TSPAN9	chr12	ENSG00000011105.14	188.659	276.285	1.62036	1.59153	4.2402e-12	4.35708e-11		AC103563.7	chr2	ENSG00000233850.1	83.2599	63.1826	0.717635	0.727776	1.39895e-09	1.00502e-08
	SEC14L4	chr22	ENSG00000133488.15	10.9207	23.9128	2.99536	2.91956	4.37957e-22	1.39637e-20		RWDD2B	chr21	ENSG00000156253.7	249.201	372.702	1.61982	1.61617	9.29693e-83	7.07369e-80		CLEC18B	chr16	ENSG00000140839.11	34.8025	26.9871	0.718254	0.73543	3.5555e-06	1.46158e-05
	CD300A	chr17	ENSG00000167851.15	6764.32	9045.05	1.40548	1.39776	4.77953e-22	1.521e-20		LINC00880	chr3	ENSG00000243629.2	17.7585	26.8644	1.61967	1.60261	2.04837e-19	4.73587e-18		AL034550.2	chr20	ENSG00000277301.1	155.019	118.512	0.718384	0.733732	6.37438e-07	2.99721e-06
	TRAV1-1	chr14	ENSG00000255569.1	74.7334	42.4961	0.498968	0.506549	4.89489e-22	1.55476e-20		AL158071.4	chr9	ENSG00000237422.2	13.7359	21.2341	1.61911	1.55962	1.56766e-06	6.87298e-06		PRUNE2	chr9	ENSG00000106772.18	72.4206	55.6541	0.718513	0.76209	0.00300719	0.00684769
	FAM30A	chr14	ENSG00000226777.7	1375.87	875.641	0.588627	0.594621	4.91395e-22	1.55785e-20		TOGARAM2	chr2	ENSG00000189350.12	222.775	336.128	1.6191	1.60721	3.48154e-26	1.64626e-24		CNR2	chr1	ENSG00000188822.8	983.56	744.132	0.718629	0.723449	5.75645e-18	1.14711e-16
	PPP1R3E	chr14	ENSG00000235194.9	1101.92	891.955	0.777823	0.780474	4.92821e-22	1.55942e-20		RNF11	chr1	ENSG00000123091.5	2336.99	3511.12	1.61905	1.60582	5.58153e-24	2.17277e-22		ABHD17AP5	chr22	ENSG00000263366.2	66.7074	49.8373	0.719305	0.742577	4.45642e-05	0.000149132
	MSANTD3	chr9	ENSG00000066697.14	215.658	267.799	1.2929	1.28832	4.95685e-22	1.56552e-20		RBPMS2	chr15	ENSG00000166831.9	71.243	105.094	1.61827	1.54795	9.22356e-06	3.51773e-05		VNN3	chr6	ENSG00000093134.15	1582.34	1204.68	0.719508	0.727383	1.85764e-11	1.74495e-10
	CALHM2	chr10	ENSG00000138172.11	1621.25	1999.98	1.28054	1.27636	4.97723e-22	1.569e-20		LINGO2	chr9	ENSG00000174482.10	15.8919	23.4915	1.61683	1.55636	1.09446e-06	4.94551e-06		AC093157.1	chr1	ENSG00000233184.7	526.019	400.53	0.719619	0.725589	9.85077e-15	1.39267e-13
	HDX	chrX	ENSG00000165259.14	44.6737	60.9236	1.44604	1.43689	5.17069e-22	1.62692e-20		AC130456.3	chr16	ENSG00000260592.1	585.243	863.222	1.61647	1.56857	7.29275e-08	4.04618e-07		RIMBP3B	chr22	ENSG00000274600.1	23.0936	17.4503	0.719886	0.730914	4.80386e-09	3.20749e-08
	ZNF740	chr12	ENSG00000139651.11	2917.03	2647.66	0.890988	0.891566	5.41918e-22	1.70191e-20		AC008622.2	chr19	ENSG00000275719.1	66.3101	98.2135	1.61622	1.59918	5.03172e-19	1.12152e-17		RN7SL473P	chr1	ENSG00000277452.1	49.6265	36.637	0.719948	0.735879	1.64644e-06	7.18636e-06
	ACKR1	chr1	ENSG00000213088.12	40.0594	92.7469	2.88942	2.82123	5.60433e-22	1.75676e-20		UBB	chr17	ENSG00000170315.14	29431.2	43121.2	1.61612	1.58269	1.93977e-10	1.58699e-09		NPTXR	chr22	ENSG00000221890.4	266.454	205.152	0.719953	0.726878	5.51918e-13	6.33211e-12
	SOX12	chr20	ENSG00000177732.8	777.396	608.217	0.74698	0.750284	6.07657e-22	1.90123e-20		PROK2	chr3	ENSG00000163421.9	5090.73	7709.97	1.61523	1.58373	5.37121e-11	4.7221e-10		APCDD1	chr18	ENSG00000154856.13	51.3896	38.4263	0.720324	0.733805	3.28074e-07	1.6268e-06
	SLC26A8	chr6	ENSG00000112053.14	174.665	334.324	2.12551	2.09223	6.12784e-22	1.91369e-20		WASF3	chr13	ENSG00000132970.14	25.1297	36.154	1.61503	1.57395	5.56911e-09	3.67302e-08		SLC46A2	chr9	ENSG00000119457.8	286.541	216.581	0.720774	0.727639	8.31102e-13	9.25603e-12
	LINC02185	chr16	ENSG00000262097.2	12.3083	23.2015	2.12049	2.08745	6.23829e-22	1.94456e-20		GGT1	chr22	ENSG00000100031.19	38.0469	56.085	1.61441	1.59481	1.15177e-16	1.99761e-15		SPNS3	chr17	ENSG00000182557.8	396.857	300.209	0.720954	0.728356	3.06088e-12	3.19029e-11
	KCNIP2	chr10	ENSG00000120049.19	101.385	75.2755	0.705428	0.709549	6.49249e-22	2.02003e-20		RASGEF1A	chr10	ENSG00000198915.11	222.421	332.472	1.61402	1.60676	2.31623e-41	3.65768e-39		ZFP28	chr19	ENSG00000196867.8	150.626	115.198	0.720957	0.726745	3.25561e-15	4.89189e-14
	ARL6IP5	chr3	ENSG00000144746.7	7654.16	8741.92	1.17094	1.16937	6.6426e-22	2.0629e-20		PTP4A2P2	chr11	ENSG00000254481.1	37.6561	55.3782	1.61357	1.57922	4.32804e-10	3.3838e-09		LINC00954	chr2	ENSG00000228784.9	508.65	385.496	0.721569	0.725879	1.19815e-19	2.84884e-18
	ACIN1	chr14	ENSG00000100813.14	8593.6	7855.32	0.898079	0.898571	6.69427e-22	2.0751e-20		RPL34	chr4	ENSG00000109475.16	1797.66	2746.37	1.61332	1.53237	3.77059e-05	0.000127636		SOX4	chr6	ENSG00000124766.7	421.872	320.009	0.721809	0.725355	6.92555e-23	2.38043e-21
	STRBP	chr9	ENSG00000165209.19	940.745	704.428	0.711142	0.715241	7.03581e-22	2.17694e-20		LRRC75B	chr22	ENSG00000178026.13	24.0915	35.7329	1.61235	1.59197	9.97924e-16	1.58786e-14		SMIM10L2A	chrX	ENSG00000178947.9	61.638	47.151	0.721956	0.73001	2.35737e-11	2.1817e-10
	AC104825.1	chr4	ENSG00000251615.3	129.909	105.525	0.777188	0.779892	7.13533e-22	2.20366e-20		KRT8	chr12	ENSG00000170421.12	16.7637	24.6301	1.6122	1.57992	8.31028e-11	7.12998e-10		CES1	chr16	ENSG00000198848.12	519.357	391.955	0.721996	0.745979	8.55182e-05	0.000271321
	OVGP1	chr1	ENSG00000085465.13	136.409	98.1034	0.674459	0.679244	7.40229e-22	2.2777e-20		CYSTM1	chr5	ENSG00000120306.11	746.618	1146.99	1.61164	1.58195	1.12294e-11	1.09157e-10		NCMAP-DT	chr1	ENSG00000264443.1	39.611	29.2008	0.722142	0.740246	4.7149e-06	1.89946e-05
	AL135960.1	chr1	ENSG00000226252.1	24.1887	48.5905	2.4405	2.39264	7.39581e-22	2.2777e-20		CMKLR1	chr12	ENSG00000174600.14	586.662	883.678	1.61126	1.59507	1.36104e-19	3.20429e-18		BCAT1	chr12	ENSG00000060982.15	149.61	114.557	0.722197	0.734759	8.4119e-08	4.62875e-07
	LTB4R	chr14	ENSG00000213903.9	3145.59	4255.78	1.43054	1.42199	7.49633e-22	2.3024e-20		GNAO1	chr16	ENSG00000087258.15	79.5509	119.847	1.6111	1.59083	3.69241e-16	6.1561e-15		NBPF9	chr1	ENSG00000269713.7	514.085	391.74	0.722359	0.725617	2.00396e-25	9.14015e-24
	GZMA	chr5	ENSG00000145649.8	1405.77	2440.14	1.88694	1.86379	7.97764e-22	2.44575e-20		TK1	chr17	ENSG00000167900.12	119.756	181.939	1.61004	1.58848	6.56544e-15	9.49681e-14		AC090948.1	chr3	ENSG00000271964.1	213.6	162.762	0.722512	0.731227	1.18781e-10	9.98127e-10
	CARMIL2	chr16	ENSG00000159753.14	2623.93	2107.42	0.768244	0.771161	8.77185e-22	2.68432e-20		H2AC18	chr1	ENSG00000203812.2	28.201	28.8658	1.60994	1.49336	0.000424937	0.00116664		LINC00899	chr22	ENSG00000231711.2	34.2163	26.2307	0.722534	0.729635	2.31868e-12	2.45183e-11
	KLHL34	chrX	ENSG00000185915.5	47.6927	28.0219	0.512562	0.519895	8.92954e-22	2.72758e-20		DONSON	chr21	ENSG00000159147.18	240.365	357.98	1.60909	1.60639	7.58598e-107	2.11636e-103		FAM50B	chr6	ENSG00000145945.7	342.503	259.041	0.723201	0.726944	2.40601e-22	7.80506e-21
	RGS3	chr9	ENSG00000138835.22	2183.05	2776.44	1.32885	1.32323	8.95406e-22	2.73009e-20		STOM	chr9	ENSG00000148175.13	2844.58	4272.67	1.60843	1.59987	1.27273e-35	1.35239e-33		AC099489.1	chr16	ENSG00000188897.9	1630.19	1256.1	0.723484	0.735357	4.69684e-08	2.69248e-07
	C7orf31	chr7	ENSG00000153790.12	288.877	246.71	0.827976	0.82965	9.95239e-22	3.02896e-20		LSS	chr21	ENSG00000160285.15	1444.13	2152.79	1.60676	1.60222	9.09001e-65	3.6228e-62		AC109449.1	chr16	ENSG00000259940.2	85.8326	65.9472	0.723672	0.72914	8.91269e-16	1.42492e-14
	AL596244.1	chr9	ENSG00000261534.1	72.2783	55.9451	0.734905	0.738471	1.00163e-21	3.04288e-20		GNLY	chr2	ENSG00000115523.16	11839.4	17797	1.60659	1.58407	2.27238e-14	3.07746e-13		AC091825.3	chr5	ENSG00000280047.1	63.8282	48.4405	0.724036	0.728662	1.94716e-18	4.08381e-17
	IL16	chr15	ENSG00000172349.17	15606.9	13608.5	0.847853	0.849144	1.02037e-21	3.09418e-20		TTC16	chr9	ENSG00000167094.16	451.112	670.939	1.60562	1.58784	1.2151e-17	2.3352e-16		TNFRSF13B	chr17	ENSG00000240505.9	178.532	134.973	0.724113	0.741701	6.05555e-06	2.38616e-05
	TFDP1	chr13	ENSG00000198176.13	1763.83	2414.68	1.44843	1.43919	1.06523e-21	3.2244e-20		GYPC	chr2	ENSG00000136732.16	17323.7	24610.7	1.60481	1.56172	1.41138e-08	8.77277e-08		PIWIL2	chr8	ENSG00000197181.12	24.8877	19.2294	0.724184	0.73563	2.58233e-08	1.54709e-07
	GLRX5	chr14	ENSG00000182512.5	1282.19	2177.57	1.92456	1.89873	1.09524e-21	3.30925e-20		CCL5	chr17	ENSG00000271503.6	12690	18964.7	1.60457	1.58775	2.82395e-18	5.8358e-17		ADAMTS6	chr5	ENSG00000049192.15	44.8601	34.8122	0.724241	0.741958	4.68479e-06	1.8887e-05
	GIGYF1	chr7	ENSG00000146830.10	5641.27	4926.7	0.850946	0.852172	1.09949e-21	3.31611e-20		CARMIL3	chr14	ENSG00000186648.15	87.1259	131.388	1.60453	1.58351	3.43976e-15	5.13631e-14		IRS1	chr2	ENSG00000169047.5	202.664	154.685	0.72435	0.733195	2.08162e-10	1.69641e-09
	CNNM4	chr2	ENSG00000158158.12	420.063	363.534	0.841301	0.842715	1.11499e-21	3.35679e-20		AC021188.1	chr2	ENSG00000230747.1	35.5063	53.1667	1.60435	1.58968	2.95872e-21	8.46598e-20		COL7A1	chr3	ENSG00000114270.17	41.2492	31.7365	0.724896	0.733544	2.71241e-10	2.18179e-09
	SDC4	chr20	ENSG00000124145.6	68.132	96.4847	1.51416	1.50269	1.12368e-21	3.37688e-20		AL158071.3	chr9	ENSG00000230537.2	18.6734	28.8424	1.60429	1.55578	2.36299e-07	1.20555e-06		AC007191.1	chr19	ENSG00000279407.1	217.875	165.347	0.725081	0.733023	3.41497e-11	3.08824e-10
	SMIM24	chr19	ENSG00000095932.7	159.28	331.374	2.51711	2.46715	1.19167e-21	3.57479e-20		AC092053.6	chr3	ENSG00000287958.1	70.1698	105.792	1.60397	1.57477	2.49607e-11	2.29822e-10		IL1R1	chr2	ENSG00000115594.12	400.849	307.897	0.72546	0.733441	3.99084e-11	3.56471e-10
	VPS41	chr7	ENSG00000006715.16	2030.75	1742.8	0.834153	0.835711	1.21357e-21	3.63398e-20		SUMO3	chr21	ENSG00000184900.15	2401.95	3572.56	1.60385	1.60216	3.19889e-167	1.78487e-163		PHLPP1	chr18	ENSG00000081913.14	379.874	291.316	0.726047	0.732934	9.42428e-13	1.04334e-11
	U62631.1	chr19	ENSG00000269553.1	231.596	127.144	0.492068	0.49959	1.21897e-21	3.64365e-20		NGFR	chr17	ENSG00000064300.9	21.5535	32.6221	1.60382	1.5685	8.34242e-10	6.21468e-09		NOS3	chr7	ENSG00000164867.11	156.791	120.581	0.726183	0.731654	9.11277e-16	1.45413e-14
	ALAS2	chrX	ENSG00000158578.21	10916.4	26588.7	3.14431	3.0626	1.22447e-21	3.65354e-20		TPX2	chr20	ENSG00000088325.16	88.7266	134.485	1.60336	1.57813	5.94077e-13	6.77402e-12		REM2	chr14	ENSG00000139890.10	698.924	533.63	0.726962	0.733753	1.53892e-12	1.65766e-11
	ACVRL1	chr12	ENSG00000139567.13	53.2833	82.7923	1.6881	1.67126	1.23595e-21	3.68124e-20		SHROOM1	chr5	ENSG00000164403.14	245.131	369.474	1.60318	1.57869	2.13711e-13	2.5736e-12		PXYLP1	chr3	ENSG00000155893.13	492.274	377.894	0.727271	0.730807	5.19355e-23	1.79617e-21
	AC005534.1	chr7	ENSG00000224903.2	44.5348	30.5996	0.632972	0.63844	1.34183e-21	3.9895e-20		AGPAT3	chr21	ENSG00000160216.20	3382.76	5039.11	1.60202	1.59887	3.31897e-91	5.05056e-88		AC011676.5	chr8	ENSG00000280035.1	22.2678	17.4488	0.727729	0.745543	1.07109e-05	4.03534e-05
	ICAM4	chr19	ENSG00000105371.10	135.283	216.424	1.75703	1.73756	1.36716e-21	4.05761e-20		ANK1	chr8	ENSG00000029534.20	586.015	846.793	1.60182	1.56109	6.49709e-09	4.25322e-08		SPEG	chr2	ENSG00000072195.15	291.976	224.093	0.72786	0.737761	2.26936e-09	1.58213e-08
	EGF	chr4	ENSG00000138798.13	67.2659	120.631	2.09187	2.05917	1.37985e-21	4.08803e-20		KIF4A	chrX	ENSG00000090889.12	25.7383	38.7008	1.60176	1.56584	1.14886e-09	8.37213e-09		PLAG1	chr8	ENSG00000181690.8	238.6	186.325	0.728147	0.742442	4.46123e-07	2.1688e-06
	SMPD5	chr8	ENSG00000204791.10	21.7283	38.9033	2.01204	1.98306	1.41425e-21	4.18252e-20		IGKV6-21	chr2	ENSG00000211611.2	78.1076	125.716	1.60156	1.52576	3.11592e-05	0.000107143		ATP6V0E2-AS1	chr7	ENSG00000204934.10	221.896	171.317	0.728513	0.734981	2.74657e-13	3.26991e-12
	ANKRD6	chr6	ENSG00000135299.17	185.672	149.006	0.770818	0.773672	1.49594e-21	4.41633e-20		ITPRIPL1	chr2	ENSG00000198885.9	277.018	412.818	1.601	1.59093	2.42551e-29	1.51495e-27		DTX4	chr11	ENSG00000110042.8	811.282	624.145	0.728618	0.734164	4.77158e-15	7.03713e-14
	AL353807.3	chr1	ENSG00000246203.2	52.6771	68.6654	1.3751	1.36804	1.56601e-21	4.61505e-20		SUSD4	chr1	ENSG00000143502.15	347.775	512.063	1.5995	1.58325	1.39316e-19	3.2753e-18		LINC01891	chr2	ENSG00000231682.1	94.8617	72.7493	0.728797	0.745565	4.69066e-06	1.89061e-05
	AC009779.3	chr12	ENSG00000258056.2	149.809	181.888	1.25479	1.2512	1.72964e-21	5.08829e-20		STARD8	chrX	ENSG00000130052.13	258.851	384.887	1.59927	1.58775	2.47101e-26	1.19544e-24		AC104964.1	chr8	ENSG00000253641.6	22.203	17.1403	0.729102	0.741378	1.20394e-07	6.45923e-07
	TTC28	chr22	ENSG00000100154.14	87.9195	59.7343	0.631908	0.637388	1.74992e-21	5.13892e-20		IL10RB	chr21	ENSG00000243646.10	621.196	923.127	1.59889	1.5925	3.31497e-45	6.76698e-43		CYP4F12	chr19	ENSG00000186204.15	75.8624	56.7475	0.730625	0.747584	6.89201e-06	2.69235e-05
	ISCA1	chr9	ENSG00000135070.15	982.864	1317.04	1.42102	1.41255	1.78422e-21	5.23047e-20		CISD2	chr4	ENSG00000145354.12	466.894	692.404	1.5984	1.58214	6.05916e-19	1.33805e-17		TMEM220	chr17	ENSG00000187824.8	83.6903	64.4894	0.730754	0.73882	7.3309e-11	6.3221e-10
	FAXDC2	chr5	ENSG00000170271.11	743.914	1294.08	2.07661	2.04408	1.90085e-21	5.56265e-20		C9orf78	chr9	ENSG00000136819.15	4570.07	6668.85	1.59797	1.57563	1.27829e-14	1.7846e-13		IGLV3-27	chr22	ENSG00000211658.2	110.719	82.0489	0.731015	0.815783	0.021398	0.0391027
	BMP2	chr20	ENSG00000125845.7	8.92489	17.8967	2.28325	2.24118	1.95733e-21	5.71794e-20		H2BC7	chr6	ENSG00000277224.2	35.122	52.7016	1.5978	1.56309	8.23646e-10	6.14394e-09		BEAN1-AS1	chr16	ENSG00000261656.5	21.5939	16.4214	0.731103	0.742793	6.15645e-08	3.45931e-07
	TPM1	chr15	ENSG00000140416.22	543.116	734.654	1.42426	1.41567	1.98086e-21	5.77659e-20		IL27	chr16	ENSG00000197272.2	27.0456	42.6318	1.59763	1.55549	1.87892e-08	1.14869e-07		TMEM9B-AS1	chr11	ENSG00000254860.6	431.444	332.255	0.73113	0.742454	4.11567e-08	2.37888e-07
	SPDYC	chr11	ENSG00000204710.2	22.3873	66.8515	4.01615	3.89271	1.99651e-21	5.8121e-20		MRPS6	chr21	ENSG00000243927.6	1161.76	1715.29	1.59742	1.59454	7.66808e-98	1.42618e-94		CARMIL1	chr6	ENSG00000079691.18	228.531	177.139	0.731248	0.740872	2.19992e-09	1.53627e-08
	AC100835.2	chr15	ENSG00000275527.1	60.3819	116.234	2.54946	2.49371	2.00953e-21	5.83986e-20		AC009093.1	chr16	ENSG00000259807.2	13.2693	19.5285	1.59718	1.56971	3.31138e-12	3.43641e-11		ADD2	chr2	ENSG00000075340.23	369.645	283.743	0.731275	0.738506	4.71755e-12	4.81213e-11
	NTAN1	chr16	ENSG00000157045.9	539.367	716.203	1.4057	1.39768	2.0459e-21	5.93525e-20		PTGES	chr9	ENSG00000148344.11	41.9229	61.7129	1.59709	1.53532	4.42889e-06	1.79331e-05		AL158055.1	chrX	ENSG00000226530.2	64.9091	50.7179	0.731427	0.747652	3.70857e-06	1.51928e-05
	C1QC	chr1	ENSG00000159189.12	15.2956	45.0428	3.37713	3.27991	2.1514e-21	6.23051e-20		HAGH	chr16	ENSG00000063854.13	2182.08	3163.26	1.59636	1.57369	2.40678e-14	3.25158e-13		AC079944.2	chr3	ENSG00000241889.1	31.733	24.2068	0.731657	0.745579	7.99324e-07	3.70429e-06
	OR2W3	chr1	ENSG00000238243.3	315.435	665.21	2.65332	2.59487	2.29971e-21	6.64851e-20		DMKN	chr19	ENSG00000161249.21	16.21	23.9647	1.59588	1.57251	1.30675e-13	1.61311e-12		ZFP2	chr5	ENSG00000198939.8	26.3739	20.677	0.731734	0.746373	1.14747e-06	5.16329e-06
	DOCK4	chr7	ENSG00000128512.23	302.414	545.812	2.00363	1.97337	2.42317e-21	6.99336e-20		DOC2B	chr17	ENSG00000272636.4	19.6829	30.8244	1.59587	1.49816	0.000131039	0.000400413		CCDC153	chr11	ENSG00000248712.7	79.826	61.0297	0.731767	0.739899	1.98837e-10	1.62358e-09
	DUSP5	chr10	ENSG00000138166.6	559.684	773.638	1.45233	1.44267	2.57423e-21	7.41652e-20		AKAP12	chr6	ENSG00000131016.17	164.841	222.283	1.59555	1.5119	4.55125e-05	0.000152002		JADE3	chrX	ENSG00000102221.14	79.7358	61.268	0.731858	0.739163	5.30074e-12	5.37101e-11
	KLC3	chr19	ENSG00000104892.17	152.047	316.996	2.56275	2.50839	2.7268e-21	7.8426e-20		LDLRAD2	chr1	ENSG00000187942.12	47.8389	71.0944	1.59494	1.58151	1.03782e-22	3.52373e-21		SH3PXD2A	chr10	ENSG00000107957.16	606.704	467.342	0.73192	0.737306	3.90409e-15	5.78835e-14
	LZTS3	chr20	ENSG00000088899.15	123.671	88.1696	0.665747	0.670843	2.79655e-21	8.0294e-20		IGHV2-5	chr14	ENSG00000211937.3	273.518	418.941	1.59483	1.53706	1.05662e-06	4.79448e-06		AC090948.4	chr3	ENSG00000287377.1	62.7351	48.4239	0.732214	0.737083	6.92745e-17	1.22837e-15
	SLC35D2	chr9	ENSG00000130958.13	272.99	321.98	1.21918	1.21644	2.90409e-21	8.3239e-20		POFUT2	chr21	ENSG00000186866.16	1306.9	1936.81	1.59467	1.59325	1.12793e-194	1.88805e-190		SARDH	chr9	ENSG00000123453.18	181.27	138.9	0.732322	0.742921	1.22485e-08	7.68472e-08
	AC021188.1	chr2	ENSG00000230747.1	35.5063	53.1667	1.60435	1.58968	2.95872e-21	8.46598e-20		BATF	chr14	ENSG00000156127.8	405.143	600.356	1.59426	1.58608	4.24357e-35	4.19717e-33		AL035252.4	chr20	ENSG00000277938.1	27.2052	21.0286	0.732639	0.740133	2.35097e-11	2.1778e-10
	C21orf59-TCP10L	chr21	ENSG00000265590.10	22.8893	32.7579	1.5434	1.53082	3.01001e-21	8.59804e-20		TUBBP5	chr9	ENSG00000159247.13	22.6638	34.8404	1.59416	1.5262	6.7226e-06	2.63042e-05		AC073172.1	chr11	ENSG00000254789.3	27.8105	22.7929	0.732653	0.79471	0.0153836	0.0291593
	DCAF12	chr9	ENSG00000198876.13	5232.5	8817.83	1.93533	1.90774	3.07067e-21	8.75637e-20		MRPL39	chr21	ENSG00000154719.13	265.205	393.957	1.59348	1.5853	2.1688e-35	2.24095e-33		MACROD2	chr20	ENSG00000172264.17	226.727	172.149	0.732707	0.763147	0.000716217	0.00187764
	GABPA	chr21	ENSG00000154727.10	1792.87	2366.66	1.3845	1.37708	3.1229e-21	8.89018e-20		RNASE3	chr14	ENSG00000169397.3	75.1558	109.945	1.59213	1.50988	4.21045e-05	0.000141467		SLC15A2	chr3	ENSG00000163406.11	440.596	338.013	0.732717	0.737022	1.53201e-18	3.25023e-17
	TRIM58	chr1	ENSG00000162722.9	1898.79	4027.22	2.73532	2.67082	3.25732e-21	9.2571e-20		SLC25A37	chr8	ENSG00000147454.14	29109.6	42810.6	1.5918	1.57531	9.24227e-19	1.99879e-17		ABCC6	chr16	ENSG00000091262.15	89.3754	68.8792	0.732973	0.739853	5.38597e-12	5.44419e-11
	EPN2	chr17	ENSG00000072134.15	431.258	319.376	0.702152	0.706491	3.29118e-21	9.33748e-20		SHARPIN	chr8	ENSG00000179526.17	2246.68	3276.17	1.59091	1.57402	2.92393e-18	6.03498e-17		ZNF665	chr19	ENSG00000197497.11	57.8427	44.4388	0.733072	0.742205	1.22173e-09	8.86841e-09
	ZNF300	chr5	ENSG00000145908.12	67.3951	38.3833	0.5	0.50747	3.51441e-21	9.94468e-20		SAPCD1-AS1	chr6	ENSG00000235663.1	15.5445	22.9004	1.59037	1.56998	2.40772e-15	3.67726e-14		RNF144A	chr2	ENSG00000151692.15	1407.56	1084.54	0.733152	0.736259	2.40993e-25	1.08441e-23
	N6AMT1	chr21	ENSG00000156239.12	399.177	532.425	1.40404	1.39591	3.51708e-21	9.94468e-20		PDXK	chr21	ENSG00000160209.19	3476.38	5125.82	1.58969	1.58586	1.24491e-72	6.31469e-70		STAG3	chr7	ENSG00000066923.17	120.229	92.257	0.733236	0.736968	4.05348e-21	1.14228e-19
	BAIAP2-DT	chr17	ENSG00000226137.5	949.888	1269.14	1.40611	1.39805	4.02089e-21	1.135e-19		JAKMIP1	chr4	ENSG00000152969.20	41.7401	61.4304	1.58925	1.56422	1.44724e-12	1.56394e-11		AC105052.5	chr7	ENSG00000286830.1	21.4687	16.129	0.733333	0.77301	0.00263691	0.00608901
	STAG3	chr7	ENSG00000066923.17	120.229	92.257	0.733236	0.736968	4.05348e-21	1.14228e-19		EVA1C	chr21	ENSG00000166979.13	130.761	192.698	1.58907	1.58164	6.48443e-39	8.82462e-37		AL355377.3	chr9	ENSG00000286782.1	18.3641	14.2679	0.733421	0.743714	1.06742e-08	6.77289e-08
	PTGER2	chr14	ENSG00000125384.7	1176.11	1449.37	1.2837	1.27918	4.11283e-21	1.15705e-19		PF4	chr4	ENSG00000163737.4	1716.99	2448.41	1.58894	1.55831	1.79622e-10	1.47749e-09		TRAV8-5	chr14	ENSG00000256379.2	28.6011	22.5854	0.733822	0.755365	5.44757e-05	0.000178876
	ATP7B	chr13	ENSG00000123191.15	54.8347	38.54	0.654737	0.660051	4.1851e-21	1.17469e-19		IFIT1	chr10	ENSG00000185745.10	1959.8	3585.74	1.58892	1.46438	0.000363636	0.00101414		ALDH1A1	chr9	ENSG00000165092.13	860.429	666.998	0.734036	0.74322	1.79447e-09	1.26581e-08
	PBX3	chr9	ENSG00000167081.18	453.371	397.796	0.856267	0.857437	4.19319e-21	1.17469e-19		ELANE	chr19	ENSG00000197561.7	83.3986	127.095	1.58888	1.46508	0.000450475	0.0012277		IGKJ5	chr2	ENSG00000211593.2	68.4952	53.6636	0.734109	0.755226	5.98463e-05	0.000195141
	TTC24	chr1	ENSG00000187862.12	259.551	165.392	0.585731	0.592113	4.19658e-21	1.17469e-19		MARCO	chr2	ENSG00000019169.10	245.362	367.78	1.58885	1.55432	1.20661e-09	8.76246e-09		RORA-AS1	chr15	ENSG00000245534.7	28.1935	22.1554	0.734402	0.747606	3.8626e-07	1.89552e-06
	ZCCHC14	chr16	ENSG00000140948.13	527.959	425.445	0.776244	0.779063	4.34579e-21	1.21443e-19		AC147651.1	chr7	ENSG00000223855.2	65.5139	94.5896	1.58848	1.56137	9.88349e-12	9.7089e-11		RPS6P25	chr19	ENSG00000240616.1	23.6702	18.1136	0.734434	0.747494	4.01492e-07	1.96623e-06
	FBXO7	chr22	ENSG00000100225.18	14569.6	26355	2.11532	2.08018	4.80393e-21	1.34022e-19		ANKRD35	chr1	ENSG00000198483.13	15.6755	22.6147	1.588	1.56364	1.06586e-12	1.17224e-11		AC018445.5	chr18	ENSG00000286186.1	55.7352	42.8893	0.734662	0.744477	5.79637e-09	3.81539e-08
	EFNA1	chr1	ENSG00000169242.12	111.324	67.5575	0.55206	0.558998	4.89957e-21	1.36463e-19		IFNAR2	chr21	ENSG00000159110.19	3433.17	5072.11	1.58775	1.58472	3.08943e-91	5.05056e-88		AL596244.1	chr9	ENSG00000261534.1	72.2783	55.9451	0.734905	0.738471	1.00163e-21	3.04288e-20
	ADAMTS1	chr21	ENSG00000154734.15	85.9524	149.381	1.89136	1.866	4.94077e-21	1.37381e-19		ARHGEF12	chr11	ENSG00000196914.9	552.6	805.238	1.58758	1.56913	5.23408e-17	9.39049e-16		LINC02422	chr12	ENSG00000255760.2	127.54	98.6599	0.735212	0.740365	2.01595e-15	3.11877e-14
	LEF1-AS1	chr4	ENSG00000232021.7	251.784	152.851	0.545485	0.552718	5.09217e-21	1.41356e-19		SCN1B	chr19	ENSG00000105711.12	158.651	232.079	1.58748	1.56892	8.57774e-17	1.51459e-15		CPAMD8	chr19	ENSG00000160111.13	213.645	164.409	0.735372	0.745093	4.28342e-09	2.87146e-08
	RELL1	chr4	ENSG00000181826.10	1140.69	859.945	0.717283	0.721359	5.22966e-21	1.44932e-19		H1-2	chr6	ENSG00000187837.3	961.553	1402.21	1.58723	1.56494	8.29055e-14	1.04578e-12		C8orf88	chr8	ENSG00000253250.3	26.1865	20.6627	0.735986	0.74837	2.56111e-07	1.29753e-06
	AC093642.2	chr2	ENSG00000280119.1	40.8049	22.9699	0.497067	0.504486	5.28459e-21	1.46213e-19		NKG7	chr19	ENSG00000105374.10	9114.19	13500.5	1.58695	1.56946	6.32322e-17	1.12481e-15		LTBP3	chr11	ENSG00000168056.16	3055.06	2356.16	0.736076	0.741366	2.32631e-15	3.56594e-14
	RUNDC3A-AS1	chr17	ENSG00000267750.6	53.7914	109.819	2.48141	2.43052	5.43768e-21	1.502e-19		RPL31	chr2	ENSG00000071082.11	3108.91	4558.75	1.58663	1.52287	6.90044e-06	2.69434e-05		BCL9	chr1	ENSG00000116128.11	459.188	355.269	0.73608	0.73943	2.15069e-23	7.69239e-22
	ARHGAP18	chr6	ENSG00000146376.11	544.357	676.781	1.29814	1.2932	5.4854e-21	1.51269e-19		MX2	chr21	ENSG00000183486.13	8222.65	12441.8	1.5862	1.56713	1.6972e-16	2.90782e-15		FADS3	chr11	ENSG00000221968.9	436.662	337.463	0.736685	0.74097	4.18497e-18	8.51181e-17
	MMP11	chr22	ENSG00000099953.10	125.663	86.0981	0.638412	0.644086	6.79874e-21	1.87178e-19		PPP2R2B	chr5	ENSG00000156475.18	175.894	261.278	1.5859	1.57032	5.35291e-19	1.18836e-17		MEST	chr7	ENSG00000106484.16	165.491	128.637	0.736697	0.742327	1.45844e-14	2.02093e-13
	GPR84	chr12	ENSG00000139572.4	52.3734	103.127	2.16096	2.12393	6.93221e-21	1.90539e-19		BAG1	chr9	ENSG00000107262.24	4513.54	6612.74	1.58575	1.55691	2.45526e-11	2.26189e-10		ABCA11P	chr4	ENSG00000251595.7	73.8294	57.4678	0.73678	0.743317	1.10336e-12	1.2103e-11
	OTUD1	chr10	ENSG00000165312.6	1199.29	996.932	0.800473	0.802781	7.05811e-21	1.93681e-19		RNF10	chr12	ENSG00000022840.16	9746.94	14104.9	1.58525	1.56136	2.00972e-13	2.42893e-12		LINC02298	chr14	ENSG00000257556.2	24.4457	19.1209	0.736849	0.748923	1.5208e-07	8.0128e-07
	MPHOSPH8	chr13	ENSG00000196199.14	3008.73	2662.38	0.865523	0.866545	7.15017e-21	1.95887e-19		RGL1	chr1	ENSG00000143344.15	111.507	169.027	1.58314	1.56616	2.32858e-18	4.84801e-17		FSCN2	chr17	ENSG00000186765.11	31.4933	24.5425	0.736929	0.749061	2.22454e-07	1.13839e-06
	SCP2	chr1	ENSG00000116171.18	2020.86	2328.72	1.18365	1.18172	7.30627e-21	1.99836e-19		TACSTD2	chr1	ENSG00000184292.7	27.4907	43.6579	1.58203	1.45497	0.000951701	0.0024314		NEB	chr2	ENSG00000183091.19	43.2565	33.4973	0.736942	0.748399	8.86462e-08	4.85235e-07
	GPA33	chr1	ENSG00000143167.12	554.548	405.274	0.681997	0.686957	7.5319e-21	2.05671e-19		H2BC6	chr6	ENSG00000274290.2	87.476	129.726	1.58158	1.56263	5.91482e-16	9.57526e-15		NBPF1	chr1	ENSG00000219481.10	237.168	183.844	0.737044	0.743687	2.04701e-12	2.18109e-11
	SHISA8	chr22	ENSG00000234965.2	48.5668	24.5795	0.456553	0.464173	7.70086e-21	2.09942e-19		SPX	chr12	ENSG00000134548.11	56.4202	82.7232	1.58118	1.54677	1.50553e-09	1.07559e-08		ARHGAP32	chr11	ENSG00000134909.18	248.297	191.041	0.73721	0.742536	5.80732e-15	8.45294e-14
	ZNF518B	chr4	ENSG00000178163.8	775.193	649.341	0.811308	0.813409	7.94881e-21	2.1635e-19		TRNP1	chr1	ENSG00000253368.4	37.8325	55.5362	1.58049	1.55695	3.30921e-13	3.88722e-12		HIP1R	chr12	ENSG00000130787.14	2189.05	1693.67	0.737428	0.740302	2.9646e-26	1.42599e-24
	AC025164.2	chr12	ENSG00000245904.4	770.966	632.854	0.792112	0.794634	8.51035e-21	2.31258e-19		ASS1P1	chr6	ENSG00000220517.2	16.3819	24.3996	1.58024	1.55805	6.67023e-14	8.51014e-13		ZNF439	chr19	ENSG00000171291.8	491.624	384.968	0.737564	0.745861	3.82574e-10	3.00794e-09
	PDE3B	chr11	ENSG00000152270.9	2739.45	2087.1	0.717215	0.721441	9.16948e-21	2.48765e-19		LYNX1	chr8	ENSG00000180155.20	123.951	182.051	1.57976	1.55947	6.87421e-15	9.91107e-14		PPP1R9A	chr7	ENSG00000158528.12	39.0358	30.5461	0.737909	0.759435	7.29012e-05	0.000234086
	AC090409.1	chr18	ENSG00000267279.2	42.1902	74.2584	2.0108	1.9813	9.37211e-21	2.53851e-19		SEZ6L	chr22	ENSG00000100095.19	44.6183	65.0065	1.5792	1.56218	1.33422e-17	2.54369e-16		FAM167A	chr8	ENSG00000154319.16	102.865	78.22	0.738113	0.763206	0.000230504	0.00067021
	TMEM9B	chr11	ENSG00000175348.11	1800.41	2035.95	1.15802	1.15662	9.63597e-21	2.60576e-19		CYP4F29P	chr21	ENSG00000228314.1	53.8641	83.017	1.57896	1.44657	0.000963893	0.00245954		CYP4F35P	chr18	ENSG00000265787.2	20.3021	16.055	0.738537	0.763119	0.000240134	0.000694831
	CD79B	chr17	ENSG00000007312.12	5075.93	3394.21	0.625548	0.631504	1.00105e-20	2.70268e-19		C4orf50	chr4	ENSG00000181215.15	12.4663	18.4918	1.57815	1.53758	4.52822e-08	2.60563e-07		AC008555.1	chr19	ENSG00000261754.2	68.3369	53.0963	0.738543	0.746	6.23514e-11	5.43028e-10
	COL4A4	chr2	ENSG00000081052.13	64.8022	39.9418	0.558024	0.565101	1.0949e-20	2.95129e-19		SLC1A5	chr19	ENSG00000105281.12	1260.31	1833.32	1.57788	1.56359	1.35151e-20	3.60811e-19		RCAN3	chr1	ENSG00000117602.12	4824.31	3750.79	0.738747	0.743755	3.99412e-16	6.61749e-15
	LINC01619	chr12	ENSG00000257242.8	67.9234	46.9113	0.633588	0.639438	1.10771e-20	2.98103e-19		COL5A1	chr9	ENSG00000130635.16	22.6351	32.3514	1.57778	1.5393	4.65239e-09	3.11008e-08		TNK1	chr17	ENSG00000174292.12	183.708	142.973	0.739372	0.746518	1.07071e-11	1.04383e-10
	LRP6	chr12	ENSG00000070018.9	84.0185	51.8217	0.558242	0.565202	1.13751e-20	3.05629e-19		SOD1	chr21	ENSG00000142168.14	1767.29	2573.75	1.57765	1.57024	2.53354e-37	3.16485e-35		ADAMTS7P4	chr15	ENSG00000218052.5	43.7484	34.53	0.739575	0.758871	3.90854e-05	0.000131958
	LINC01801	chr19	ENSG00000267767.3	44.5423	28.9441	0.604807	0.610868	1.14495e-20	3.07137e-19		SPATS2L	chr2	ENSG00000196141.14	247.816	422.769	1.57733	1.52166	5.24934e-07	2.51629e-06		HORMAD1	chr1	ENSG00000143452.16	65.3288	51.1307	0.739949	0.756518	1.09378e-05	4.11247e-05
	OPTN	chr10	ENSG00000123240.17	3053.01	4279.28	1.49348	1.48208	1.16875e-20	3.1302e-19		KNDC1	chr10	ENSG00000171798.18	100.028	145.641	1.5773	1.54133	4.54022e-09	3.03631e-08		ANKRD20A5P	chr18	ENSG00000186481.16	33.4715	26.0778	0.739993	0.759953	4.77245e-05	0.000158536
	VWA7	chr6	ENSG00000204396.11	45.7975	66.0711	1.54394	1.5309	1.18657e-20	3.17286e-19		ADAMTS5	chr21	ENSG00000154736.6	29.9536	44.4338	1.57719	1.55348	6.18818e-13	7.04653e-12		AC108519.1	chr4	ENSG00000288075.1	39.5828	30.9766	0.7402	0.752657	3.25755e-07	1.6168e-06
	SLC1A5	chr19	ENSG00000105281.12	1260.31	1833.32	1.57788	1.56359	1.35151e-20	3.60811e-19		CMPK2	chr2	ENSG00000134326.11	669.242	1193.44	1.57697	1.48204	7.81291e-05	0.000249533		FOXO1	chr13	ENSG00000150907.10	1922.6	1495.62	0.74032	0.742403	2.09195e-35	2.17498e-33
	GUCY1B1	chr4	ENSG00000061918.13	142.652	222.708	1.70817	1.68925	1.35381e-20	3.6085e-19		RCAN1	chr21	ENSG00000159200.18	431.52	633.412	1.57651	1.57454	1.04997e-134	4.39385e-131		APBB1	chr11	ENSG00000166313.19	1883.58	1465.48	0.74049	0.744833	4.95227e-18	9.92768e-17
	EDN1	chr6	ENSG00000078401.7	46.6301	32.2046	0.635367	0.641125	1.37078e-20	3.64754e-19		EMP1	chr12	ENSG00000134531.10	103.234	151.402	1.57639	1.55489	1.46354e-14	2.02465e-13		PRKCZ-AS1	chr1	ENSG00000182873.5	60.3787	46.7226	0.740701	0.745579	1.00764e-15	1.6018e-14
	PDE7A	chr8	ENSG00000205268.10	5272.48	4330.4	0.789306	0.791925	1.37281e-20	3.64754e-19		AC009570.2	chr4	ENSG00000286848.1	103.127	119.715	1.57595	1.46706	0.000441772	0.00120633		FLVCR1	chr1	ENSG00000162769.13	540.269	419.215	0.740878	0.745638	4.82746e-16	7.89129e-15
	C1orf116	chr1	ENSG00000182795.13	32.7421	60.6402	2.19873	2.15905	1.37772e-20	3.65479e-19		AC067930.3	chr8	ENSG00000254859.1	68.6731	94.2419	1.57586	1.47213	0.000222962	0.000650542		LYPD3	chr19	ENSG00000124466.9	60.1815	46.851	0.740951	0.748164	2.51968e-11	2.31741e-10
	BANK1	chr4	ENSG00000153064.12	2624.52	1761.33	0.620046	0.626309	1.38721e-20	3.67413e-19		FAM207A	chr21	ENSG00000160256.13	532.121	776.252	1.57353	1.56932	7.23555e-64	2.81665e-61		AC027682.1	chr16	ENSG00000259804.1	29.7437	23.1935	0.740985	0.75319	2.82817e-07	1.42207e-06
	RAB29	chr1	ENSG00000117280.13	2627.69	3083.51	1.21028	1.20767	1.39196e-20	3.6809e-19		IRF7	chr11	ENSG00000185507.21	3573.33	5564.34	1.57258	1.54375	2.34542e-11	2.17386e-10		ADGRA3	chr4	ENSG00000152990.14	150.996	117.21	0.74163	0.753261	1.63115e-07	8.55921e-07
	GFRA2	chr8	ENSG00000168546.11	34.2835	57.3831	1.84594	1.82181	1.45656e-20	3.84565e-19		CKAP2L	chr2	ENSG00000169607.13	20.3384	29.9915	1.57251	1.53999	8.48355e-10	6.31419e-09		RUBCNL	chr13	ENSG00000102445.18	2551.51	1997.98	0.741819	0.747814	4.63773e-13	5.36126e-12
	ARHGEF37	chr5	ENSG00000183111.12	19.6723	37.7169	2.39717	2.34732	1.63728e-20	4.30919e-19		MMRN1	chr4	ENSG00000138722.10	101.06	148.133	1.57235	1.54307	3.66201e-11	3.28501e-10		CD34	chr1	ENSG00000174059.17	17.5278	13.7753	0.742033	0.760983	2.89738e-05	0.000100143
	SLC5A3	chr21	ENSG00000198743.7	1307.36	1747.83	1.41653	1.40774	1.63477e-20	4.30919e-19		ST6GALNAC1	chr17	ENSG00000070526.15	103.653	151.814	1.57229	1.54685	5.41421e-12	5.46943e-11		CHI3L2	chr1	ENSG00000064886.14	935.485	719.395	0.742741	0.751296	2.29704e-09	1.59942e-08
	AC097369.2	chr3	ENSG00000287595.1	41.7837	26.0058	0.560998	0.568115	1.74626e-20	4.58881e-19		ITGB2-AS1	chr21	ENSG00000227039.6	3202.53	4663.03	1.57055	1.562	1.61133e-32	1.33525e-30		PIK3R6	chr17	ENSG00000276231.5	452.299	350.97	0.742814	0.750122	4.47035e-11	3.96972e-10
	MYH3	chr17	ENSG00000109063.15	249.675	202.382	0.779552	0.782386	1.75154e-20	4.59009e-19		ACOT7	chr1	ENSG00000097021.19	267.049	388.619	1.57032	1.56176	3.45523e-32	2.76733e-30		VMO1	chr17	ENSG00000182853.12	33.0199	24.6312	0.742963	0.77733	0.00181004	0.00434134
	PTTG1	chr5	ENSG00000164611.13	120.418	173.344	1.52879	1.51646	1.75224e-20	4.59009e-19		ULBP3	chr6	ENSG00000131019.11	26.6508	38.377	1.57027	1.54272	2.68426e-11	2.46472e-10		IGKJ4	chr2	ENSG00000211594.2	55.2209	43.8316	0.742975	0.763761	8.73838e-05	0.000276558
	YWHAQ	chr2	ENSG00000134308.14	4838.13	5598.5	1.18978	1.18765	1.75851e-20	4.59934e-19		C3AR1	chr12	ENSG00000171860.5	933.001	1382.12	1.56976	1.55355	5.31149e-18	1.06097e-16		TTN	chr2	ENSG00000155657.26	500.267	387.456	0.743033	0.750025	1.13453e-11	1.10156e-10
	SPIB	chr19	ENSG00000269404.7	1538.12	1061.77	0.647327	0.652996	1.86013e-20	4.85752e-19		AC243919.1	chr15	ENSG00000237550.5	2806.36	3856.86	1.56915	1.44278	0.0013025	0.00322809		HPCAL4	chr1	ENSG00000116983.13	414.08	323.922	0.743088	0.755512	2.38147e-07	1.2135e-06
	RBM38	chr20	ENSG00000132819.17	8395	13643.8	1.84134	1.81681	1.98363e-20	5.17196e-19		CRYBG2	chr1	ENSG00000176092.15	52.1726	75.9689	1.5689	1.55784	2.72215e-25	1.21186e-23		ALOX15B	chr17	ENSG00000179593.16	24.1077	18.9894	0.743334	0.769913	0.000434712	0.00118958
	TUBGCP3	chr13	ENSG00000126216.15	1267.3	1111.93	0.856232	0.857439	2.05362e-20	5.34611e-19		LINC00892	chrX	ENSG00000233093.6	23.1876	33.8267	1.56865	1.54698	1.459e-13	1.79443e-12		NRP2	chr2	ENSG00000118257.16	19.6369	15.5148	0.743471	0.758095	2.40468e-06	1.02085e-05
	DAPK2	chr15	ENSG00000035664.11	1267.65	914.131	0.676809	0.681774	2.10842e-20	5.48026e-19		RTP5	chr2	ENSG00000188011.5	43.8439	63.8048	1.56821	1.52482	1.86049e-07	9.66266e-07		ELOCP19	chr1	ENSG00000241975.1	59.1612	48.0106	0.743762	0.767004	0.000202702	0.00059621
	DNAJC28	chr21	ENSG00000177692.11	20.901	31.0922	1.63395	1.6175	2.12197e-20	5.50692e-19		IGHGP	chr14	ENSG00000253755.1	87.9189	137.74	1.56793	1.47012	0.00040875	0.00112627		AC131009.4	chr12	ENSG00000279283.1	51.8356	39.1051	0.743859	0.755416	1.97557e-07	1.02033e-06
	USP46	chr4	ENSG00000109189.13	222.458	275.503	1.29178	1.28683	2.24776e-20	5.81534e-19		CDC20	chr1	ENSG00000117399.14	75.0809	111.891	1.56701	1.52587	6.96652e-08	3.87933e-07		BTBD6P1	chr1	ENSG00000229106.1	85.8646	66.7575	0.743918	0.7548	7.29223e-08	4.04618e-07
	GRAP	chr17	ENSG00000154016.13	3135.28	2471.21	0.754482	0.757922	2.24466e-20	5.81534e-19		C12orf75	chr12	ENSG00000235162.8	673.615	983.589	1.56562	1.55714	1.41656e-31	1.06331e-29		RASGRF2-AS1	chr5	ENSG00000251450.2	37.9127	29.9035	0.743928	0.755932	2.346e-07	1.19761e-06
	ZNNT1	chr8	ENSG00000261087.1	292.442	234.283	0.767148	0.770293	2.27602e-20	5.87938e-19		HMGN5	chrX	ENSG00000198157.11	19.7821	29.3271	1.56516	1.53297	7.99811e-10	5.97947e-09		ANKRD44-IT1	chr2	ENSG00000236977.1	48.5102	36.867	0.744039	0.755385	1.25203e-07	6.69315e-07
	AOC3	chr17	ENSG00000131471.7	528.789	771.993	1.55274	1.53946	2.35982e-20	6.08644e-19		TBC1D8B	chrX	ENSG00000133138.20	12.1861	18.145	1.56484	1.54143	2.55621e-13	3.05195e-12		COL11A2	chr6	ENSG00000204248.11	60.2508	47.8214	0.744064	0.754649	4.22202e-08	2.43782e-07
	CTNNAL1	chr9	ENSG00000119326.15	76.6336	136.336	1.96865	1.93962	2.37885e-20	6.1261e-19		PCYT1B	chrX	ENSG00000102230.14	40.8648	57.8415	1.56404	1.52521	1.79987e-08	1.10521e-07		CRELD1	chr3	ENSG00000163703.18	183.071	142.711	0.744389	0.746284	2.06555e-37	2.59965e-35
	AC073957.2	chr7	ENSG00000257607.1	79.6275	150.951	2.24289	2.20027	2.40203e-20	6.17628e-19		TRPM2	chr21	ENSG00000142185.16	620.457	904.979	1.56362	1.55162	2.99478e-23	1.05982e-21		SALL2	chr14	ENSG00000165821.12	155.946	122.081	0.744545	0.750253	8.59035e-14	1.08197e-12
	TESC	chr12	ENSG00000088992.18	1930.87	3279.47	1.95744	1.92786	2.61353e-20	6.70979e-19		COPZ2	chr17	ENSG00000005243.10	34.0813	49.3116	1.56285	1.54876	5.68341e-20	1.39904e-18		KATNBL1	chr15	ENSG00000134152.11	1104.29	861.064	0.744775	0.750103	2.20262e-14	2.99267e-13
	PITPNM2	chr12	ENSG00000090975.12	1445.23	1141.87	0.754563	0.758035	2.64295e-20	6.77495e-19		PCDH12	chr5	ENSG00000113555.5	40.3076	59.0423	1.56174	1.54597	3.76091e-18	7.7055e-17		KANK1	chr9	ENSG00000107104.19	149.24	116.325	0.74492	0.757987	7.60567e-07	3.53348e-06
	GP6	chr19	ENSG00000088053.11	106.305	180.957	1.93432	1.90603	2.66754e-20	6.82751e-19		CROCC2	chr2	ENSG00000226321.5	36.1105	51.9335	1.56074	1.53393	2.93174e-11	2.67727e-10		NHLH1	chr1	ENSG00000171786.6	21.4873	17.1507	0.744972	0.756767	2.81825e-07	1.41836e-06
	PTCH2	chr1	ENSG00000117425.14	55.8285	41.4098	0.701205	0.705694	2.74561e-20	7.01661e-19		NPRL3	chr16	ENSG00000103148.16	3623.49	5103.66	1.56039	1.51691	1.14589e-07	6.17549e-07		LINC02175	chr16	ENSG00000262155.2	88.6054	70.1465	0.745346	0.759448	2.28008e-06	9.71895e-06
	CBR3	chr21	ENSG00000159231.6	105.03	163.333	1.70411	1.68419	2.89591e-20	7.38943e-19		F2R	chr5	ENSG00000181104.7	466.493	673.672	1.55933	1.54498	9.40384e-20	2.25846e-18		GCM1	chr6	ENSG00000137270.11	31.2445	24.4924	0.745658	0.757358	2.95139e-07	1.4787e-06
	RALGPS2	chr1	ENSG00000116191.17	2871.36	1958.11	0.633889	0.639928	3.03017e-20	7.72025e-19		MKRN1	chr7	ENSG00000133606.11	8825.42	12658.6	1.55886	1.54181	5.33552e-17	9.55201e-16		BCAS4	chr20	ENSG00000124243.17	1075.55	846.169	0.745806	0.750857	3.01136e-15	4.55349e-14
	SEC14L5	chr16	ENSG00000103184.12	56.5735	106.595	2.38143	2.33236	3.08103e-20	7.8379e-19		KIR2DL1	chr19	ENSG00000125498.20	64.4184	95.7529	1.55783	1.51609	6.86915e-08	3.82765e-07		MIR29B2CHG	chr1	ENSG00000203709.12	1344.18	1051.23	0.745867	0.750868	5.9473e-15	8.64916e-14
	LINC01943	chr2	ENSG00000280721.1	24.8613	39.4552	1.78057	1.75795	3.35896e-20	8.53196e-19		PRRT3-AS1	chr3	ENSG00000230082.1	19.2802	27.7672	1.557	1.54245	3.81246e-19	8.60063e-18		CLEC4C	chr12	ENSG00000198178.10	219.787	170.498	0.746027	0.759573	1.92708e-06	8.3116e-06
	ZNF347	chr19	ENSG00000197937.12	304.332	226.708	0.708193	0.712664	3.44973e-20	8.74925e-19		SLC9A3R2	chr16	ENSG00000065054.14	112.832	164.259	1.55568	1.54792	8.17291e-34	7.39493e-32		DRICH1	chr22	ENSG00000189269.12	50.7992	39.7322	0.746108	0.762926	1.52755e-05	5.59634e-05
	ADRB2	chr5	ENSG00000169252.5	738.1	943.011	1.33879	1.33252	3.5222e-20	8.91953e-19		S100B	chr21	ENSG00000160307.10	499.8	744.055	1.5555	1.46946	0.00013917	0.000423251		SATB1	chr3	ENSG00000182568.17	5451.51	4268.4	0.746212	0.749386	3.79665e-23	1.33513e-21
	KANK2	chr19	ENSG00000197256.10	55.5385	111.921	2.34665	2.30045	3.69571e-20	9.34478e-19		HSPA7	chr1	ENSG00000225217.1	1050.88	1523.98	1.55489	1.52615	3.16382e-10	2.51707e-09		LINC01772	chr1	ENSG00000226029.1	124.698	97.1824	0.746684	0.753633	3.7865e-11	3.39123e-10
	AL162424.1	chr9	ENSG00000269970.1	41.556	70.0385	1.92416	1.8964	3.78409e-20	9.55384e-19		AC083855.2	chr3	ENSG00000285906.2	16.0194	23.7869	1.55469	1.52399	7.13574e-10	5.38769e-09		SOX12	chr20	ENSG00000177732.8	777.396	608.217	0.74698	0.750284	6.07657e-22	1.90123e-20
	ARHGEF1	chr19	ENSG00000076928.17	22671	19739.1	0.846663	0.848084	3.85739e-20	9.72422e-19		IFNAR1	chr21	ENSG00000142166.13	5472.93	7919.38	1.55412	1.54681	2.44854e-36	2.76933e-34		PIK3IP1-AS1	chr22	ENSG00000228839.5	28.804	22.6662	0.747084	0.755751	2.01353e-09	1.41082e-08
	BEND2	chrX	ENSG00000177324.14	159.345	271.631	1.93987	1.91085	4.04473e-20	1.01812e-18		TPM1-AS	chr15	ENSG00000259498.1	21.7588	31.1079	1.55336	1.52995	1.85752e-12	1.98932e-11		MATN1-AS1	chr1	ENSG00000186056.10	183.349	143.5	0.747131	0.751628	1.5357e-16	2.64466e-15
	MTHFD2	chr2	ENSG00000065911.12	848.073	1118.07	1.37605	1.36846	4.0644e-20	1.02153e-18		RGS10	chr10	ENSG00000148908.15	1834.01	2645.05	1.55334	1.54329	1.15099e-26	5.7001e-25		LINC02325	chr14	ENSG00000246084.5	186.287	147.036	0.747679	0.755104	1.31088e-10	1.09495e-09
	GNGT2	chr17	ENSG00000167083.7	235.628	292.918	1.29256	1.28763	4.11664e-20	1.03311e-18		HEATR9	chr17	ENSG00000270379.6	49.4514	69.9732	1.55315	1.52509	1.42883e-10	1.18991e-09		NET1	chr10	ENSG00000173848.19	315.809	248.21	0.748539	0.75395	4.04167e-14	5.31032e-13
	CDC34	chr19	ENSG00000099804.9	3655.81	5692.01	1.73291	1.71244	4.14674e-20	1.03911e-18		PLSCR1	chr3	ENSG00000188313.13	1817.85	2744.52	1.55298	1.52062	7.39537e-10	5.57366e-09		TRAJ3	chr14	ENSG00000211886.1	25.1331	20.1993	0.748554	0.765523	2.08067e-05	7.42926e-05
	SFRP5	chr10	ENSG00000120057.5	86.3045	38.2636	0.337025	0.347364	4.23928e-20	1.06071e-18		SERPINB10	chr18	ENSG00000242550.6	29.8245	45.9954	1.55288	1.45452	0.000294546	0.000836795		NAA16	chr13	ENSG00000172766.19	961.951	755.048	0.748794	0.751823	1.1655e-23	4.3067e-22
	AC090948.3	chr3	ENSG00000272529.1	165.232	114.14	0.63339	0.639392	4.52014e-20	1.12929e-18		CD160	chr1	ENSG00000117281.16	398.611	585.776	1.55285	1.53215	2.04095e-13	2.46312e-12		RGMB	chr5	ENSG00000174136.13	190.128	151.07	0.748897	0.756612	1.59842e-10	1.32194e-09
	BLNK	chr10	ENSG00000095585.16	780.371	556.067	0.663804	0.669312	4.58246e-20	1.14316e-18		AL354920.1	chr9	ENSG00000254473.1	27.3361	39.884	1.5528	1.51312	4.05263e-08	2.34405e-07		CDK5R1	chr17	ENSG00000176749.9	608.705	481.687	0.749329	0.757296	5.09127e-10	3.94003e-09
	DNM3	chr1	ENSG00000197959.14	117.939	179.376	1.6403	1.62316	4.68749e-20	1.16762e-18		AOC3	chr17	ENSG00000131471.7	528.789	771.993	1.55274	1.53946	2.35982e-20	6.08644e-19		NKX3-1	chr8	ENSG00000167034.10	259.262	199.868	0.749423	0.815536	0.0227026	0.0412213
	ARNTL	chr11	ENSG00000133794.18	1410.59	1188.95	0.814308	0.816411	4.70536e-20	1.17033e-18		CMTM2	chr16	ENSG00000140932.10	2251.71	3250.95	1.5524	1.53057	6.45185e-13	7.3318e-12		ZNRF3	chr22	ENSG00000183579.16	30.2484	23.7701	0.749577	0.758258	3.51768e-09	2.39074e-08
	FAM117A	chr17	ENSG00000121104.8	3583.4	4603.68	1.34678	1.34001	4.84302e-20	1.20278e-18		SLC27A2	chr15	ENSG00000140284.11	33.881	49.097	1.55232	1.53398	1.22156e-15	1.92903e-14		RPS6KA5	chr14	ENSG00000100784.12	1451.08	1140.38	0.749645	0.75264	1.42493e-23	5.19651e-22
	TPST1	chr7	ENSG00000169902.15	182.475	108.573	0.527885	0.53551	4.9036e-20	1.21602e-18		ESCO2	chr8	ENSG00000171320.15	27.3295	39.7438	1.5516	1.52921	8.98299e-13	9.9686e-12		IKZF2	chr2	ENSG00000030419.16	1332.99	1046.94	0.749736	0.759192	1.3702e-08	8.53581e-08
	GDPD5	chr11	ENSG00000158555.15	967.788	1279.95	1.39629	1.38797	5.24049e-20	1.29764e-18		RPS3AP26	chr7	ENSG00000214389.2	42.384	61.7593	1.55072	1.47674	5.73389e-05	0.00018746		TRBV6-1	chr7	ENSG00000211706.2	188.448	148.674	0.750194	0.758303	8.33991e-10	6.21468e-09
	DOK2	chr8	ENSG00000147443.13	5722.2	6994.92	1.2728	1.26841	5.29947e-20	1.31031e-18		CDC25A	chr3	ENSG00000164045.12	27.6293	40.749	1.54897	1.51423	1.04229e-08	6.62376e-08		AJUBA	chr14	ENSG00000129474.16	41.3559	32.6552	0.750326	0.758528	1.35881e-09	9.77442e-09
	SLC14A1	chr18	ENSG00000141469.18	407.612	706.801	1.94148	1.91181	5.33452e-20	1.31703e-18		CDC45	chr22	ENSG00000093009.10	27.822	41.043	1.54768	1.51428	7.07979e-09	4.61482e-08		AL109615.4	chr6	ENSG00000287562.1	155.151	121.886	0.75049	0.755017	6.12877e-16	9.89291e-15
	FCRL5	chr1	ENSG00000143297.19	1691.2	942.764	0.505126	0.513015	5.48137e-20	1.35129e-18		USP16	chr21	ENSG00000156256.15	1272.89	1843.98	1.54563	1.53645	3.06034e-28	1.71903e-26		RIMBP3	chr22	ENSG00000275793.1	74.9466	59.1863	0.750636	0.757566	2.09521e-11	1.95276e-10
	COPZ2	chr17	ENSG00000005243.10	34.0813	49.3116	1.56285	1.54876	5.68341e-20	1.39904e-18		CDCA2	chr8	ENSG00000184661.14	22.6225	33.1714	1.54561	1.51574	5.03325e-10	3.90054e-09		SSBP2	chr5	ENSG00000145687.16	990.032	778.722	0.75081	0.752451	2.60474e-41	4.07483e-39
	CTC1	chr17	ENSG00000178971.16	3866.67	3326.01	0.835997	0.837648	5.84543e-20	1.43681e-18		TNFRSF17	chr16	ENSG00000048462.11	147.804	215.681	1.54487	1.49485	1.66039e-06	7.24537e-06		TRAV8-2	chr14	ENSG00000211786.3	173.837	137.173	0.751083	0.756872	3.59475e-13	4.19906e-12
	AL122035.1	chr14	ENSG00000258824.2	50.6511	33.4592	0.60464	0.611112	6.04283e-20	1.48315e-18		XCL2	chr1	ENSG00000143185.4	123.621	176.437	1.54415	1.51232	3.15718e-09	2.15795e-08		ACVR1C	chr2	ENSG00000123612.16	45.6123	36.2562	0.751965	0.774437	0.000174584	0.000519994
	TLCD4	chr1	ENSG00000152078.10	25.9488	52.0607	2.31685	2.27003	6.66954e-20	1.63457e-18		ITSN1	chr21	ENSG00000205726.15	193.369	278.02	1.54402	1.53303	4.18435e-24	1.65584e-22		PCSK5	chr9	ENSG00000099139.14	369.833	291.373	0.752399	0.756383	6.40765e-18	1.27233e-16
	CELF1	chr11	ENSG00000149187.18	6298.11	5407.87	0.834823	0.836492	6.84586e-20	1.67533e-18		VWA7	chr6	ENSG00000204396.11	45.7975	66.0711	1.54394	1.5309	1.18657e-20	3.17286e-19		GAB1	chr4	ENSG00000109458.8	568.28	449.809	0.752459	0.7574	8.43167e-15	1.20425e-13
	MYL4	chr17	ENSG00000198336.9	1016.96	2006.24	2.37175	2.32255	7.03952e-20	1.72021e-18		TFR2	chr7	ENSG00000106327.13	115.847	166.475	1.54379	1.5301	1.10824e-19	2.64634e-18		RNF157-AS1	chr17	ENSG00000267128.2	150.685	119.608	0.752598	0.760597	7.73841e-10	5.80606e-09
	GSPT1	chr16	ENSG00000103342.13	4370.66	6941.14	1.7679	1.74548	7.41e-20	1.8081e-18		TLR3	chr4	ENSG00000164342.12	44.8129	64.6983	1.54352	1.5246	1.21354e-14	1.69703e-13		ZNF154	chr19	ENSG00000179909.15	848.791	670.267	0.752783	0.765678	1.3358e-06	5.92788e-06
	UCN	chr2	ENSG00000163794.6	44.1055	60.357	1.46175	1.4511	7.43492e-20	1.81037e-18		C21orf59-TCP10L	chr21	ENSG00000265590.10	22.8893	32.7579	1.5434	1.53082	3.01001e-21	8.59804e-20		NBPF20	chr1	ENSG00000162825.16	82.8581	63.7143	0.752824	0.763125	4.98876e-08	2.84424e-07
	SSR4P1	chr21	ENSG00000235374.2	49.0911	66.4642	1.44094	1.43072	7.44091e-20	1.81037e-18		NDUFA4	chr7	ENSG00000189043.10	654.833	946.953	1.54298	1.51905	7.33173e-12	7.29642e-11		CEBPE	chr14	ENSG00000092067.5	332.828	265.054	0.753101	0.774364	0.000160642	0.000482243
	ASIC1	chr12	ENSG00000110881.11	97.3242	54.8157	0.495098	0.503382	7.51062e-20	1.82468e-18		KIAA1671	chr22	ENSG00000197077.13	292.895	425.338	1.54262	1.5148	2.48376e-10	2.00945e-09		SNED1	chr2	ENSG00000162804.14	325.406	257.039	0.753142	0.759589	8.27637e-12	8.19268e-11
	TGM2	chr20	ENSG00000198959.12	140.41	263.284	2.17624	2.13576	7.52865e-20	1.82641e-18		TNFRSF18	chr1	ENSG00000186891.14	237.793	342.114	1.54259	1.52568	2.48152e-16	4.20001e-15		MYO1B	chr2	ENSG00000128641.19	54.5297	43.391	0.753699	0.778118	0.00027844	0.000795224
	ARHGEF18	chr19	ENSG00000104880.18	5050.7	4339.33	0.834924	0.836625	7.80923e-20	1.89173e-18		PRMT2	chr21	ENSG00000160310.18	6798.07	9807.1	1.54129	1.53879	2.34969e-98	4.91643e-95		SPRY1	chr4	ENSG00000164056.11	69.4625	55.179	0.75423	0.765381	2.07517e-07	1.06848e-06
	HOXB4	chr17	ENSG00000182742.6	178.28	237.561	1.4145	1.40555	8.75495e-20	2.11776e-18		CYP4F22	chr19	ENSG00000171954.13	76.5489	110.339	1.54125	1.5171	9.99926e-12	9.79389e-11		LOXL2	chr8	ENSG00000134013.16	89.7367	70.8499	0.754477	0.758911	4.03566e-16	6.66202e-15
	RHCE	chr1	ENSG00000188672.18	24.3695	44.2134	2.16015	2.12054	8.84748e-20	2.13705e-18		BSG	chr19	ENSG00000172270.20	12976	18292.6	1.54079	1.52192	1.36935e-14	1.90854e-13		GRAP	chr17	ENSG00000154016.13	3135.28	2471.21	0.754482	0.757922	2.24466e-20	5.81534e-19
	TMCO6	chr5	ENSG00000113119.12	654.769	582.587	0.870372	0.871359	8.86999e-20	2.13941e-18		IFNGR2	chr21	ENSG00000159128.14	7729.67	11153.4	1.54071	1.53274	5.62756e-32	4.3611e-30		PITPNM2	chr12	ENSG00000090975.12	1445.23	1141.87	0.754563	0.758035	2.64295e-20	6.77495e-19
	LAG3	chr12	ENSG00000089692.9	301.808	498.491	1.79718	1.77402	9.15731e-20	2.20553e-18		CST7	chr20	ENSG00000077984.6	4109.72	5952.67	1.54034	1.52155	1.37973e-14	1.9214e-13		CYSLTR2	chr13	ENSG00000152207.7	381	300.604	0.754588	0.761588	9.95952e-11	8.45826e-10
	EIF2B2	chr14	ENSG00000119718.11	587.735	673.247	1.17714	1.17523	9.40406e-20	2.25846e-18		MIR1282	chr15	ENSG00000221792.1	1716.71	2399.51	1.54009	1.51986	1.06058e-13	1.32181e-12		MTMR9LP	chr1	ENSG00000220785.7	23.5875	19.1	0.754612	0.775568	0.000120591	0.000371812
	F2R	chr5	ENSG00000181104.7	466.493	673.672	1.55933	1.54498	9.40384e-20	2.25846e-18		HJURP	chr2	ENSG00000123485.12	41.1617	59.9355	1.53917	1.51022	6.3674e-10	4.84252e-09		LRRC6	chr8	ENSG00000129295.9	228.356	185.816	0.754643	0.775849	0.000176789	0.000525718
	AC139495.2	chr5	ENSG00000250138.4	708.496	1455.78	2.32648	2.28039	1.02667e-19	2.46209e-18		PRTN3	chr19	ENSG00000196415.10	23.864	36.4147	1.53868	1.35826	0.0046289	0.0100058		KBTBD11	chr8	ENSG00000176595.4	733.212	578.578	0.754709	0.757733	1.52158e-22	5.06356e-21
	IGHD	chr14	ENSG00000211898.7	4904.54	2808.9	0.522807	0.53076	1.05573e-19	2.52816e-18		SH3TC2	chr5	ENSG00000169247.13	44.1925	63.362	1.53811	1.50537	4.95856e-09	3.29632e-08		CAMK4	chr5	ENSG00000152495.11	3396.88	2687.05	0.755081	0.763147	1.1551e-09	8.41029e-09
	TCN1	chr11	ENSG00000134827.8	234.257	494.559	2.32036	2.27397	1.08371e-19	2.59147e-18		AOC1	chr7	ENSG00000002726.20	93.4002	124.242	1.53742	1.35834	0.00581772	0.012253		TAF4B	chr18	ENSG00000141384.12	325.426	257.836	0.755118	0.760409	5.97836e-14	7.68011e-13
	TFR2	chr7	ENSG00000106327.13	115.847	166.475	1.54379	1.5301	1.10824e-19	2.64634e-18		SH3D21	chr1	ENSG00000214193.11	256.198	369.313	1.53688	1.52826	4.1137e-29	2.50397e-27		FRG1BP	chr20	ENSG00000149531.15	369.399	292.061	0.755238	0.769136	4.50945e-06	1.82372e-05
	PDE5A	chr4	ENSG00000138735.16	184.957	289.005	1.70337	1.68358	1.18519e-19	2.82606e-18		IGLV6-57	chr22	ENSG00000211640.4	291.814	440.835	1.53608	1.48497	1.7251e-06	7.51013e-06		SORD	chr15	ENSG00000140263.14	606.042	476.702	0.755269	0.759385	4.17599e-17	7.56514e-16
	LINC02772	chr1	ENSG00000271736.2	17.7143	39.2248	2.61255	2.55227	1.19575e-19	2.84717e-18		CRAT	chr9	ENSG00000095321.17	698.483	990.265	1.53335	1.51764	3.23171e-17	5.91856e-16		FKBP5	chr6	ENSG00000096060.14	3956.85	3122.83	0.755648	0.762432	2.38132e-11	2.20105e-10
	LINC00954	chr2	ENSG00000228784.9	508.65	385.496	0.721569	0.725879	1.19815e-19	2.84884e-18		MCM3AP-AS1	chr21	ENSG00000215424.10	196.891	281.258	1.53298	1.52584	4.26262e-35	4.19717e-33		ADCY10P1	chr6	ENSG00000161912.18	501.453	396.585	0.755652	0.758671	1.90349e-22	6.23534e-21
	MXRA7	chr17	ENSG00000182534.13	453.981	789.883	1.9094	1.88112	1.20052e-19	2.85043e-18		ADORA1	chr1	ENSG00000163485.17	25.6962	38.1152	1.5322	1.46645	4.98987e-05	0.000165266		GLIS2	chr16	ENSG00000126603.8	44.8093	35.6036	0.755701	0.771694	1.98436e-05	7.10964e-05
	PRSS23	chr11	ENSG00000150687.12	466.958	830.328	1.96041	1.93076	1.20992e-19	2.86867e-18		SHB	chr9	ENSG00000107338.10	21.0663	29.7671	1.53219	1.51385	8.25277e-15	1.18071e-13		AC022210.2	chr2	ENSG00000287625.1	54.1157	42.8302	0.755708	0.763775	1.82607e-09	1.28701e-08
	KIAA0895L	chr16	ENSG00000196123.13	160.39	212.215	1.37657	1.3688	1.21275e-19	2.87131e-18		FAAHP1	chr1	ENSG00000232022.7	60.8761	87.3358	1.53184	1.50696	2.43382e-11	2.24461e-10		PPFIBP1	chr12	ENSG00000110841.14	109.348	87.0463	0.755748	0.762862	1.11136e-10	9.38126e-10
	CACNB1	chr17	ENSG00000067191.16	334.206	409.023	1.27074	1.26629	1.23028e-19	2.9087e-18		IGHV1-3	chr14	ENSG00000211935.3	277.628	436.721	1.53171	1.42051	0.000529715	0.00142303		AL683807.1	chrX	ENSG00000223511.7	28.1133	22.9343	0.756264	0.794717	0.00477016	0.0102843
	CRTC3	chr15	ENSG00000140577.16	2914.31	2503.03	0.833825	0.835575	1.28062e-19	3.02345e-18		GLDC	chr9	ENSG00000178445.9	67.6408	103.967	1.53151	1.45424	0.000127162	0.00039006		TIGD3	chr11	ENSG00000173825.7	566.735	442.404	0.756411	0.766623	1.28002e-07	6.82582e-07
	RTN2	chr19	ENSG00000125744.12	332.348	470.988	1.51275	1.50022	1.35263e-19	3.18896e-18		ADORA2B	chr17	ENSG00000170425.3	30.6501	44.0029	1.53127	1.51787	3.43573e-19	7.77171e-18		TRAJ1	chr14	ENSG00000211888.2	31.4963	24.7371	0.757116	0.770631	3.06771e-06	1.27547e-05
	CMKLR1	chr12	ENSG00000174600.14	586.662	883.678	1.61126	1.59507	1.36104e-19	3.20429e-18		FP565260.6	chr21	ENSG00000280433.1	286.421	406.5	1.53082	1.52389	1.36527e-35	1.43731e-33		USP6NL	chr10	ENSG00000148429.14	490.455	388.765	0.757328	0.760949	4.2968e-19	9.62841e-18
	SUSD4	chr1	ENSG00000143502.15	347.775	512.063	1.5995	1.58325	1.39316e-19	3.2753e-18		NAT8B	chr2	ENSG00000204872.4	36.9362	49.9659	1.53074	1.48963	2.21879e-07	1.13648e-06		SLC16A11	chr17	ENSG00000174326.13	47.0011	37.4711	0.757687	0.768594	2.41279e-07	1.22722e-06
	PRKAR2B	chr7	ENSG00000005249.13	1325.35	2062	1.70951	1.6896	1.51407e-19	3.55456e-18		HDGFL3	chr15	ENSG00000166503.9	189.166	270.569	1.5304	1.5189	2.3982e-22	7.79486e-21		SLC8A1	chr2	ENSG00000183023.18	681.538	541.701	0.757714	0.765145	4.11801e-10	3.22562e-09
	PYM1	chr12	ENSG00000170473.17	746.395	873.411	1.20803	1.20533	1.52465e-19	3.57439e-18		BATF2	chr11	ENSG00000168062.10	262.623	440.78	1.52991	1.43779	0.000227312	0.000661849		C12orf42	chr12	ENSG00000179088.14	61.7279	48.6058	0.758129	0.764485	1.78765e-11	1.68373e-10
	GFI1	chr1	ENSG00000162676.12	629.056	887.745	1.5041	1.49201	1.56197e-19	3.65677e-18		ATP5F1E	chr20	ENSG00000124172.10	2645.75	3770.25	1.52987	1.51487	3.86502e-17	7.0246e-16		NPR2	chr9	ENSG00000159899.14	98.9365	78.1762	0.758208	0.762754	2.34249e-15	3.58419e-14
	ALOX15	chr17	ENSG00000161905.13	612.358	272.811	0.381492	0.39056	1.58757e-19	3.71149e-18		SYNGR3	chr16	ENSG00000127561.15	35.4545	50.7724	1.52985	1.50864	8.57691e-13	9.53313e-12		STK32B	chr4	ENSG00000152953.13	18.0563	14.2044	0.758372	0.771858	4.15883e-06	1.69214e-05
	ID3	chr1	ENSG00000117318.9	1057.75	773.533	0.690277	0.695348	1.63089e-19	3.80746e-18		ITGB2	chr21	ENSG00000160255.18	42404.6	60329.1	1.52955	1.52085	6.83038e-29	4.04006e-27		IGHV3-21	chr14	ENSG00000211947.2	755.791	606.366	0.758506	0.792001	0.00294212	0.00671321
	SLC6A9	chr1	ENSG00000196517.12	34.3509	66.1754	2.30754	2.2592	1.83876e-19	4.28678e-18		PTTG1	chr5	ENSG00000164611.13	120.418	173.344	1.52879	1.51646	1.75224e-20	4.59009e-19		CHST13	chr3	ENSG00000180767.10	306.769	236.348	0.758553	0.77996	0.000224915	0.000655556
	PPBP	chr4	ENSG00000163736.4	1792.9	3130.92	1.95384	1.92432	1.86776e-19	4.34833e-18		ARHGAP27P2	chr17	ENSG00000267472.1	22.3499	32.3411	1.52752	1.50452	7.37097e-12	7.33111e-11		AL133410.1	chr9	ENSG00000227388.3	66.9817	53.3825	0.758591	0.764326	1.41941e-12	1.53485e-11
	GGT7	chr20	ENSG00000131067.17	796.008	647.711	0.781715	0.784681	1.87096e-19	4.34973e-18		RNF208	chr9	ENSG00000212864.3	68.9275	95.4548	1.52716	1.49759	1.04648e-09	7.68287e-09		AP002761.4	chr11	ENSG00000260401.1	273.632	217.19	0.758688	0.767305	7.10194e-09	4.62746e-08
	AC073210.3	chr7	ENSG00000286342.1	19.2676	41.1972	2.75824	2.68648	1.87607e-19	4.35556e-18		CXCR2P1	chr2	ENSG00000229754.1	673.73	971.594	1.5258	1.49739	4.84408e-10	3.75916e-09		TMC3-AS1	chr15	ENSG00000259343.7	49.5727	39.8544	0.758793	0.771614	1.77202e-06	7.69638e-06
	ZBTB40	chr1	ENSG00000184677.18	2452.42	2059.19	0.813663	0.815857	1.88751e-19	4.37604e-18		AC018809.2	chr3	ENSG00000269982.1	48.8652	69.6008	1.52568	1.51552	1.37425e-24	5.75088e-23		MAP3K14-AS1	chr17	ENSG00000267278.6	452.682	359.44	0.758853	0.761534	8.17189e-25	3.47181e-23
	BACE1	chr11	ENSG00000186318.16	148.962	194.011	1.36989	1.36213	1.97464e-19	4.57173e-18		PRTFDC1	chr10	ENSG00000099256.19	24.7524	35.2122	1.52562	1.50739	1.40056e-14	1.94718e-13		AC131212.2	chr12	ENSG00000279700.1	65.6464	51.4987	0.758893	0.767622	9.47552e-09	6.05154e-08
	LINC00880	chr3	ENSG00000243629.2	17.7585	26.8644	1.61967	1.60261	2.04837e-19	4.73587e-18		CCNB2	chr15	ENSG00000157456.8	57.8977	84.4215	1.52521	1.49707	8.64445e-10	6.43108e-09		AC245014.3	chr1	ENSG00000276216.1	36.6704	29.4949	0.759116	0.77119	1.1534e-06	5.18859e-06
	RAB27B	chr18	ENSG00000041353.10	385.555	542.993	1.50058	1.48828	2.16886e-19	5.00523e-18		GFPT2	chr5	ENSG00000131459.13	12.8925	18.5844	1.52473	1.46918	5.65109e-06	2.24634e-05		FOXP1	chr3	ENSG00000114861.21	2610.67	2079.4	0.759773	0.762068	5.58921e-29	3.35333e-27
	SIGLEC8	chr19	ENSG00000105366.15	236.928	118.732	0.428076	0.437018	2.17086e-19	5.00523e-18		JAG2	chr14	ENSG00000184916.9	45.5731	65.4391	1.52409	1.50844	2.71154e-16	4.57545e-15		AGMAT	chr1	ENSG00000116771.6	598.089	474.807	0.759848	0.764651	1.05839e-14	1.48752e-13
	UROD	chr1	ENSG00000126088.14	970.965	1159.32	1.23969	1.23609	2.32164e-19	5.34553e-18		AIM2	chr1	ENSG00000163568.15	273.941	406.715	1.52399	1.49444	5.86998e-10	4.4928e-09		DENND5B	chr12	ENSG00000170456.16	255.577	202.954	0.760033	0.772526	1.08347e-06	4.903e-06
	RALGDS	chr9	ENSG00000160271.16	514.43	617.682	1.24106	1.2374	2.365e-19	5.43787e-18		RPS7	chr2	ENSG00000171863.15	3045.29	4340.11	1.52335	1.4741	2.55509e-06	1.08004e-05		LUCAT1	chr5	ENSG00000248323.7	3357.3	2654.89	0.760337	0.768817	9.70358e-09	6.19246e-08
	KCNJ15	chr21	ENSG00000157551.19	5774.7	9345.74	1.77949	1.75643	2.50859e-19	5.76011e-18		LINC01871	chr2	ENSG00000235576.1	59.3947	85.38	1.52249	1.49297	2.50144e-09	1.73023e-08		C1QTNF3	chr5	ENSG00000082196.20	72.1424	57.2373	0.760487	0.76525	2.39657e-14	3.24041e-13
	DBNDD1	chr16	ENSG00000003249.14	201.562	115.942	0.512814	0.520962	2.54866e-19	5.84411e-18		AF129075.4	chr21	ENSG00000286018.1	32.951	45.365	1.52186	1.49974	2.78654e-12	2.92439e-11		AL121839.2	chr14	ENSG00000260711.2	318.682	253.849	0.760582	0.765753	2.36637e-13	2.83541e-12
	RUNDC3A	chr17	ENSG00000108309.14	823.312	1655.95	2.48096	2.42565	2.5991e-19	5.95162e-18		AK1	chr9	ENSG00000106992.19	307.848	435.8	1.52169	1.51292	1.19972e-28	6.99728e-27		BTLA	chr3	ENSG00000186265.10	902.131	718.914	0.761098	0.771543	1.83559e-07	9.54223e-07
	ADIPOR1	chr1	ENSG00000159346.13	12532.8	20989.1	1.89641	1.86777	2.8291e-19	6.46943e-18		PRSS30P	chr16	ENSG00000172460.17	94.7325	135.704	1.52119	1.49029	3.49262e-09	2.37558e-08		PSD	chr10	ENSG00000059915.17	210.106	168.081	0.761277	0.772328	3.24432e-07	1.61099e-06
	DPM2	chr9	ENSG00000136908.17	1076.51	1601.83	1.65037	1.63219	2.838e-19	6.48094e-18		GCAT	chr22	ENSG00000100116.16	85.9724	120.489	1.52099	1.4798	3.49746e-07	1.72747e-06		TMIGD2	chr19	ENSG00000167664.8	1006.05	795.115	0.761378	0.768986	9.12784e-10	6.76665e-09
	NABP2	chr12	ENSG00000139579.13	487.904	575.239	1.21445	1.21154	2.85302e-19	6.50635e-18		RPL41P1	chr20	ENSG00000227063.5	428.977	602.828	1.52068	1.48419	5.599e-08	3.16521e-07		AMIGO1	chr1	ENSG00000181754.7	988.983	787.039	0.761421	0.766414	4.93971e-14	6.41472e-13
	IGHV5-78	chr14	ENSG00000211978.2	101.901	54.8733	0.481848	0.490477	2.88769e-19	6.57648e-18		EPS8	chr12	ENSG00000151491.14	73.8416	105.359	1.51997	1.5056	9.66357e-18	1.88091e-16		LINC01963	chr2	ENSG00000260804.3	295.193	235.095	0.76197	0.764177	4.00209e-29	2.44493e-27
	RAB30	chr11	ENSG00000137502.10	1042.88	763.137	0.690547	0.695723	2.92119e-19	6.64373e-18		MKI67	chr10	ENSG00000148773.14	230.519	334.367	1.51869	1.49448	4.55887e-11	4.04403e-10		ABCA10	chr17	ENSG00000154263.17	15.3834	12.6704	0.762137	0.776531	7.11193e-06	2.76981e-05
	P3H3	chr12	ENSG00000110811.20	26.5404	17.5546	0.612444	0.619111	3.22059e-19	7.31471e-18		OAS3	chr12	ENSG00000111331.13	3360.72	5705.5	1.51792	1.42209	0.000235117	0.000682082		TCF4	chr18	ENSG00000196628.18	984.672	784.354	0.762436	0.768501	8.5366e-12	8.43531e-11
	ZC3H12B	chrX	ENSG00000102053.12	44.8865	31.6823	0.648101	0.654168	3.41149e-19	7.72733e-18		RAB13	chr1	ENSG00000143545.10	39.4102	56.5061	1.51784	1.49763	3.79265e-13	4.42405e-12		TUT4	chr1	ENSG00000134744.14	1871.38	1486.48	0.762464	0.764898	1.00284e-26	4.99597e-25
	SERTAD2	chr2	ENSG00000179833.4	2128.87	1769.69	0.80313	0.805629	3.40902e-19	7.72733e-18		ITGB5	chr3	ENSG00000082781.12	398.517	546.257	1.51745	1.48886	1.28321e-09	9.27045e-09		TNFRSF10A	chr8	ENSG00000104689.10	716.779	570.807	0.762483	0.765331	3.48717e-23	1.23147e-21
	ADORA2B	chr17	ENSG00000170425.3	30.6501	44.0029	1.53127	1.51787	3.43573e-19	7.77171e-18		JSRP1	chr19	ENSG00000167476.10	31.7223	44.6928	1.51656	1.48991	3.10255e-10	2.47458e-09		AP000769.3	chr11	ENSG00000274072.1	75.6359	59.3529	0.762538	0.77224	9.50526e-08	5.17932e-07
	NEURL4	chr17	ENSG00000215041.10	1152.22	1035.19	0.87797	0.878856	3.53719e-19	7.99043e-18		CD1E	chr1	ENSG00000158488.16	37.9496	54.2974	1.51644	1.49717	1.69763e-13	2.06816e-12		CHMP7	chr8	ENSG00000147457.14	6006.78	4792.92	0.762654	0.764697	1.94317e-31	1.43289e-29
	PRRT3-AS1	chr3	ENSG00000230082.1	19.2802	27.7672	1.557	1.54245	3.81246e-19	8.60063e-18		B4GALNT3	chr12	ENSG00000139044.12	152.436	215.263	1.51618	1.40699	0.000701955	0.00184343		RASGRP3	chr2	ENSG00000152689.18	495.549	398.318	0.762927	0.77043	7.07433e-10	5.34856e-09
	SH3BGRL2	chr6	ENSG00000198478.8	575.436	920.845	1.79795	1.77352	3.89783e-19	8.78141e-18		PIP5KL1	chr9	ENSG00000167103.12	16.0644	22.1242	1.51618	1.48159	2.1082e-08	1.27859e-07		SPATA6	chr1	ENSG00000132122.12	116.706	93.3869	0.763023	0.767892	4.17077e-14	5.47136e-13
	DDX42	chr17	ENSG00000198231.13	2913.41	2619.46	0.880867	0.881706	3.90399e-19	8.78346e-18		CFAP298	chr21	ENSG00000159079.19	437.835	619.263	1.51578	1.51299	1.95008e-82	1.3601e-79		EFCAB8	chr20	ENSG00000215529.12	43.4636	34.8198	0.763153	0.770635	1.17296e-09	8.52917e-09
	LINC02397	chr12	ENSG00000205056.8	489.614	262.498	0.471089	0.479854	4.02477e-19	9.04304e-18		RPS3A	chr4	ENSG00000145425.10	11555.7	16647.3	1.51576	1.45919	1.24977e-05	4.65198e-05		SPTBN1	chr2	ENSG00000115306.16	3582.91	2852.34	0.76325	0.767652	1.29565e-15	2.03834e-14
	TFPI	chr2	ENSG00000003436.16	14.7765	26.3669	1.9567	1.92565	4.15864e-19	9.33129e-18		DLGAP5	chr14	ENSG00000126787.13	48.3036	69.859	1.51546	1.48134	3.00276e-08	1.77734e-07		KIT	chr4	ENSG00000157404.15	74.3489	59.2785	0.763271	0.773702	2.04724e-07	1.05515e-06
	USP6NL	chr10	ENSG00000148429.14	490.455	388.765	0.757328	0.760949	4.2968e-19	9.62841e-18		RBX1	chr22	ENSG00000100387.9	542.141	765.549	1.51536	1.49736	3.28252e-14	4.3712e-13		MRPS31P5	chr13	ENSG00000243406.6	45.1879	36.0898	0.763296	0.776916	5.70182e-06	2.26436e-05
	GPER1	chr7	ENSG00000164850.15	26.9915	49.4801	1.98115	1.94893	4.43393e-19	9.9224e-18		PI3	chr20	ENSG00000124102.5	1047.55	1472.24	1.51504	1.46057	7.82675e-06	3.02358e-05		TRBV30	chr7	ENSG00000237254.2	203.609	157.538	0.763302	0.787709	0.000583035	0.00155232
	GP1BA	chr17	ENSG00000185245.8	108.702	181.605	1.89177	1.86272	4.58949e-19	1.02568e-17		AL356417.3	chr6	ENSG00000285492.1	21.7272	31.3254	1.51486	1.4801	4.62583e-08	2.65632e-07		AC011342.1	chr5	ENSG00000285420.1	35.5679	28.6177	0.763348	0.773624	2.35414e-07	1.2014e-06
	AC012676.1	chr16	ENSG00000262712.1	34.5254	25.0017	0.679597	0.684914	4.6558e-19	1.03911e-17		SDC4	chr20	ENSG00000124145.6	68.132	96.4847	1.51416	1.50269	1.12368e-21	3.37688e-20		CFAP44	chr3	ENSG00000206530.11	289.821	230.75	0.763519	0.767727	5.99867e-16	9.70162e-15
	AC008622.2	chr19	ENSG00000275719.1	66.3101	98.2135	1.61622	1.59918	5.03172e-19	1.12152e-17		CKS2	chr9	ENSG00000123975.5	75.0357	106.181	1.51347	1.48843	1.07287e-10	9.08843e-10		GOLGA6L9	chr15	ENSG00000197978.9	32.9547	26.598	0.763738	0.77946	3.13193e-05	0.000107606
	AC093866.1	chr4	ENSG00000251095.7	29.0599	60.7697	3.2128	3.11096	5.10969e-19	1.13738e-17		RTN2	chr19	ENSG00000125744.12	332.348	470.988	1.51275	1.50022	1.35263e-19	3.18896e-18		TPCN1	chr12	ENSG00000186815.12	1869.1	1490.48	0.763776	0.765444	3.65252e-37	4.52886e-35
	IP6K2	chr3	ENSG00000068745.15	1899.55	1738.1	0.899948	0.900493	5.13674e-19	1.14188e-17		MRPL13	chr8	ENSG00000172172.8	150.872	215.112	1.51266	1.48643	3.66125e-10	2.88947e-09		OCM	chr7	ENSG00000122543.11	54.5286	43.7307	0.763794	0.772204	6.85333e-09	4.47417e-08
	PPP2R2B	chr5	ENSG00000156475.18	175.894	261.278	1.5859	1.57032	5.35291e-19	1.18836e-17		LGALS1	chr22	ENSG00000100097.12	3189.8	4466.43	1.51255	1.50227	4.09788e-23	1.43503e-21		LDHD	chr16	ENSG00000166816.14	22.7759	18.2962	0.763997	0.782034	9.37022e-05	0.000294717
	FAM201A	chr9	ENSG00000204860.5	23.2511	36.3677	1.72426	1.70195	5.38145e-19	1.19311e-17		SCN9A	chr2	ENSG00000169432.17	47.7383	67.9317	1.51218	1.48733	6.73454e-11	5.83184e-10		ARHGEF17	chr11	ENSG00000110237.5	39.3802	32.1891	0.76409	0.795864	0.00269421	0.00620848
	AL139384.1	chr13	ENSG00000274922.1	96.9505	125.179	1.35301	1.3458	5.68508e-19	1.25876e-17		CAV1	chr7	ENSG00000105974.12	33.9757	49.1882	1.51186	1.47157	4.47439e-07	2.17407e-06		NEURL1B	chr5	ENSG00000214357.9	28.9454	23.3281	0.76438	0.776994	2.12895e-06	9.10719e-06
	SCMH1	chr1	ENSG00000010803.16	433.121	378.333	0.850699	0.852132	5.98964e-19	1.32445e-17		PRR5L	chr11	ENSG00000135362.14	1171.19	1656.54	1.51045	1.50175	2.92392e-27	1.51528e-25		CYP2D8P	chr22	ENSG00000226450.2	40.6785	32.6343	0.76461	0.773322	2.11202e-08	1.28033e-07
	CISD2	chr4	ENSG00000145354.12	466.894	692.404	1.5984	1.58214	6.05916e-19	1.33805e-17		MCOLN1	chr19	ENSG00000090674.16	1179.89	1655.83	1.50963	1.49585	4.29841e-18	8.70026e-17		CLC	chr19	ENSG00000105205.7	2354.78	1866.26	0.76467	0.795029	0.0022941	0.00536476
	SFRP2	chr4	ENSG00000145423.5	35.9291	82.4629	2.88514	2.80805	6.13833e-19	1.35375e-17		HMGN1	chr21	ENSG00000205581.11	4624.01	6526.18	1.50883	1.50624	2.46015e-87	2.46483e-84		PRKCA	chr17	ENSG00000154229.12	1261.85	1011.05	0.765172	0.76964	2.49258e-15	3.79994e-14
	TSPAN4	chr11	ENSG00000214063.11	456.27	611.05	1.40692	1.39777	6.33428e-19	1.39512e-17		CDCA5	chr11	ENSG00000146670.10	67.1536	96.8826	1.50879	1.48596	2.66795e-11	2.45108e-10		TCF7	chr5	ENSG00000081059.20	18193.1	14603.7	0.765869	0.770611	2.11791e-14	2.87991e-13
	FBXW5	chr9	ENSG00000159069.14	5498.86	6454.84	1.21105	1.20819	6.37983e-19	1.40331e-17		U2AF1	chr21	ENSG00000160201.11	107.318	146.233	1.5076	1.47055	1.04081e-07	5.64007e-07		MSRB3	chr12	ENSG00000174099.11	133.216	107.368	0.766696	0.775724	4.83484e-08	2.76325e-07
	ITPR1	chr3	ENSG00000150995.19	1248.99	1010.15	0.777867	0.781043	6.4684e-19	1.42093e-17		EVI2A	chr17	ENSG00000126860.11	2244.08	3225.68	1.50754	1.4787	2.67764e-09	1.84524e-08		AC091564.1	chr11	ENSG00000241678.1	22.5966	18.0945	0.767014	0.783086	4.06835e-05	0.000136967
	SLC7A5	chr16	ENSG00000103257.9	610.098	851.936	1.48638	1.4742	6.61133e-19	1.45042e-17		CA8	chr8	ENSG00000178538.10	64.1386	90.248	1.50739	1.45595	6.77474e-06	2.64959e-05		ZNNT1	chr8	ENSG00000261087.1	292.442	234.283	0.767148	0.770293	2.27602e-20	5.87938e-19
	TMEM40	chr3	ENSG00000088726.16	210.571	326.501	1.70532	1.68499	6.69701e-19	1.46729e-17		TRPM6	chr9	ENSG00000119121.22	662.103	928.081	1.5046	1.48933	4.6563e-16	7.62998e-15		RAB15	chr14	ENSG00000139998.15	299.729	239.446	0.767203	0.777232	1.64889e-07	8.63334e-07
	TARDBP	chr1	ENSG00000120948.17	3249.74	2992.16	0.906558	0.907018	6.91216e-19	1.51245e-17		GFI1	chr1	ENSG00000162676.12	629.056	887.745	1.5041	1.49201	1.56197e-19	3.65677e-18		AC105052.3	chr7	ENSG00000267645.5	38.69	29.092	0.767308	0.819959	0.0186405	0.0345847
	ZSCAN25	chr7	ENSG00000197037.11	734.715	656.306	0.874841	0.875798	7.05581e-19	1.54187e-17		POLR2K	chr8	ENSG00000147669.11	228.174	327.532	1.50408	1.46925	6.22058e-08	3.493e-07		FRY	chr13	ENSG00000073910.22	1769.7	1415.34	0.767483	0.772491	2.8953e-13	3.43963e-12
	KLHL14	chr18	ENSG00000197705.10	365.544	219.503	0.536995	0.545502	8.16123e-19	1.78111e-17		IGKV3D-15	chr2	ENSG00000224041.3	47.8948	66.2401	1.50408	1.43112	0.000109115	0.000338677		NLRP9P1	chr12	ENSG00000256581.1	24.7744	20.3458	0.767502	0.785619	0.000101245	0.000316654
	AL023653.1	chrX	ENSG00000240143.1	95.8555	118.625	1.28608	1.28093	8.24759e-19	1.79761e-17		TRPM4	chr19	ENSG00000130529.16	75.6171	106.097	1.5037	1.48489	3.19891e-13	3.77886e-12		PLEKHG2	chr19	ENSG00000090924.15	1015.81	811.273	0.767756	0.770239	7.53751e-25	3.22686e-23
	TMEM121	chr14	ENSG00000184986.11	95.1119	57.9388	0.553401	0.561494	8.37183e-19	1.82232e-17		COMMD6	chr13	ENSG00000188243.12	335.824	479.98	1.50364	1.45644	3.33017e-06	1.37661e-05		ZDHHC23	chr3	ENSG00000184307.15	198.932	158.974	0.767808	0.773604	1.23875e-11	1.19789e-10
	FAM238C	chr10	ENSG00000283709.1	31.4614	20.6023	0.588377	0.595738	8.51802e-19	1.85173e-17		C1orf21	chr1	ENSG00000116667.14	500.188	709.502	1.50335	1.48568	7.87544e-14	9.95672e-13		ZNF391	chr6	ENSG00000124613.8	85.6161	69.0178	0.767888	0.779004	6.25864e-07	2.94808e-06
	CD72	chr9	ENSG00000137101.13	1218.42	818.486	0.625842	0.632443	9.01272e-19	1.95673e-17		AC104809.2	chr2	ENSG00000233392.5	242.994	339.944	1.50319	1.47723	3.70146e-10	2.9157e-09		GPR157	chr1	ENSG00000180758.12	312.83	250.226	0.767902	0.772382	1.13835e-14	1.59722e-13
	RPS6KL1	chr14	ENSG00000198208.12	46.9497	30.534	0.59667	0.60375	9.08784e-19	1.97048e-17		HSPA13	chr21	ENSG00000155304.6	1050.42	1492.41	1.50263	1.49288	4.54133e-24	1.78444e-22		IGHM	chr14	ENSG00000211899.10	44105.8	35388.7	0.767981	0.788133	0.000181094	0.00053728
	HFE	chr6	ENSG00000010704.18	211.296	267.601	1.3246	1.31813	9.14126e-19	1.9795e-17		AL139352.1	chr20	ENSG00000132832.10	33.2966	46.6917	1.50105	1.47155	5.70903e-09	3.75938e-08		KLF3-AS1	chr4	ENSG00000231160.10	391.131	312.701	0.768022	0.773708	6.92757e-12	6.92302e-11
	SLC25A37	chr8	ENSG00000147454.14	29109.6	42810.6	1.5918	1.57531	9.24227e-19	1.99879e-17		CRYZL1	chr21	ENSG00000205758.12	613.853	863.902	1.50085	1.49828	5.61085e-86	5.21778e-83		AC004943.2	chr16	ENSG00000259768.6	67.6712	53.9203	0.768111	0.774357	4.52618e-11	4.01717e-10
	DUSP3	chr17	ENSG00000108861.9	1300.67	1695.2	1.36791	1.36	9.46408e-19	2.04412e-17		RAB27B	chr18	ENSG00000041353.10	385.555	542.993	1.50058	1.48828	2.16886e-19	5.00523e-18		CARMIL2	chr16	ENSG00000159753.14	2623.93	2107.42	0.768244	0.771161	8.77185e-22	2.68432e-20
	CABP5	chr19	ENSG00000105507.3	73.7843	127.799	2.02888	1.99337	1.01888e-18	2.19782e-17		KIFC1	chr6	ENSG00000237649.8	75.1867	106.744	1.49999	1.47664	5.25376e-11	4.62369e-10		PKIA	chr8	ENSG00000171033.13	535.317	431.185	0.76841	0.775572	5.6463e-10	4.32952e-09
	ZNF506	chr19	ENSG00000081665.14	1666.51	1393.65	0.811268	0.813623	1.04903e-18	2.25994e-17		AC018552.2	chr16	ENSG00000260467.1	89.9426	124.04	1.49983	1.47221	1.12166e-09	8.19889e-09		RNVU1-30	chr1	ENSG00000206828.1	19.7033	15.9398	0.768639	0.782004	8.29664e-06	3.18892e-05
	AL139415.1	chr1	ENSG00000232208.2	119.82	67.2712	0.486839	0.496207	1.06759e-18	2.29697e-17		KDM7A-DT	chr7	ENSG00000260231.2	321.698	457.649	1.49974	1.47949	1.64451e-12	1.76571e-11		PLEKHA4	chr19	ENSG00000105559.12	62.2972	49.9149	0.76873	0.775859	1.05787e-09	7.75295e-09
	RELL2	chr5	ENSG00000164620.9	658.597	780.551	1.22291	1.21965	1.08001e-18	2.3207e-17		USP25	chr21	ENSG00000155313.15	2179.92	3077.3	1.49929	1.49446	3.44038e-47	8.5953e-45		LINC01270	chr20	ENSG00000203999.9	231.611	187.622	0.768767	0.787754	0.000150748	0.000455319
	GPRASP1	chrX	ENSG00000198932.13	759.249	534.192	0.654754	0.660875	1.17911e-18	2.53041e-17		KIF18B	chr17	ENSG00000186185.14	27.961	39.8484	1.49906	1.46042	2.86665e-07	1.43912e-06		UPK3B	chr7	ENSG00000243566.6	66.998	54.6034	0.769378	0.782059	4.52985e-06	1.83152e-05
	BDH1	chr3	ENSG00000161267.12	566.948	468.135	0.795441	0.798223	1.19876e-18	2.56928e-17		GART	chr21	ENSG00000159131.17	1658.44	2325.53	1.4981	1.49593	1.69734e-101	4.05883e-98		SMAP2	chr1	ENSG00000084070.12	19471.1	15539.5	0.76939	0.776605	1.03905e-09	7.63504e-09
	KAT2B	chr3	ENSG00000114166.8	2427.01	3071.77	1.32118	1.31475	1.22918e-18	2.63111e-17		TROAP	chr12	ENSG00000135451.13	32.3036	46.2099	1.49791	1.47565	3.98356e-11	3.56011e-10		KCNMB3	chr3	ENSG00000171121.16	62.0256	50.2413	0.769442	0.776093	2.90321e-10	2.32298e-09
	PRR5	chr22	ENSG00000186654.21	1504	2034.15	1.43306	1.42254	1.26994e-18	2.71487e-17		E2F8	chr11	ENSG00000129173.13	21.5132	30.4478	1.49775	1.454	1.32232e-06	5.87739e-06		ELL3	chr15	ENSG00000128886.12	38.8192	30.6645	0.769493	0.786054	5.20191e-05	0.000171677
	AC092868.2	chr15	ENSG00000259674.1	24.9339	37.6759	1.63468	1.61699	1.28679e-18	2.74741e-17		ACSBG1	chr15	ENSG00000103740.10	54.1725	74.595	1.49703	1.47488	1.89174e-11	1.77201e-10		RPL4P1	chr14	ENSG00000240954.1	32.6448	26.4671	0.769505	0.783477	1.04395e-05	3.94551e-05
	TENT5C	chr1	ENSG00000183508.5	1651.29	2932.21	1.96153	1.92869	1.35708e-18	2.89378e-17		GRINA	chr8	ENSG00000178719.17	5399.91	7513.47	1.49646	1.47819	1.00917e-13	1.26063e-12		ZNF890P	chr7	ENSG00000159904.11	63.3353	50.9417	0.769564	0.825736	0.0252721	0.0452599
	C17orf107	chr17	ENSG00000205710.4	29.4282	20.7207	0.655333	0.661326	1.45098e-18	3.09008e-17		TOP2A	chr17	ENSG00000131747.15	152.38	217.744	1.49618	1.47158	2.11839e-10	1.72553e-09		SNURF	chr15	ENSG00000273173.5	49.9939	39.868	0.769651	0.779909	3.98587e-07	1.95372e-06
	CD19	chr16	ENSG00000177455.15	1614.7	1015.49	0.579627	0.587289	1.49869e-18	3.18762e-17		LINC02458	chr12	ENSG00000246363.3	49.6178	67.0616	1.49618	1.43231	5.20295e-05	0.000171678		AC106037.2	chr18	ENSG00000264188.1	24.2834	19.4224	0.769876	0.783088	8.27499e-06	3.18279e-05
	EID3	chr12	ENSG00000255150.2	127.451	92.7279	0.684105	0.689471	1.52064e-18	3.23021e-17		TTC23	chr15	ENSG00000103852.13	20.6908	28.9279	1.49554	1.47948	3.40168e-15	5.084e-14		FAM24B	chr10	ENSG00000213185.7	93.3042	74.2845	0.769907	0.776474	2.89178e-10	2.31605e-09
	SLC15A2	chr3	ENSG00000163406.11	440.596	338.013	0.732717	0.737022	1.53201e-18	3.25023e-17		DEPDC1B	chr5	ENSG00000035499.13	31.2229	44.1324	1.4952	1.46591	5.86403e-09	3.85841e-08		SNHG14	chr15	ENSG00000224078.15	1010.2	812.42	0.769991	0.776594	1.71028e-10	1.40888e-09
	BBOF1	chr14	ENSG00000119636.16	158.047	267.765	1.87417	1.84546	1.5486e-18	3.28127e-17		JAZF1-AS1	chr7	ENSG00000234336.7	55.4551	77.2465	1.49468	1.46789	1.00882e-09	7.41945e-09		CUTALP	chr9	ENSG00000226752.9	1523.67	1230.44	0.770088	0.796397	0.00157485	0.00382882
	UTF1	chr10	ENSG00000171794.4	31.0442	49.4826	1.74216	1.71973	1.55931e-18	3.29979e-17		TNFRSF4	chr1	ENSG00000186827.11	248.368	349.728	1.4945	1.4813	2.96541e-18	6.11304e-17		AKR1E2	chr10	ENSG00000165568.18	23.1703	18.9154	0.770283	0.788045	8.55964e-05	0.000271466
	STK16	chr2	ENSG00000115661.14	810.725	932.625	1.18066	1.17853	1.60107e-18	3.38387e-17		RPL36A	chrX	ENSG00000241343.9	753.74	1101.08	1.49449	1.41453	0.000369299	0.00102754		TRAJ2	chr14	ENSG00000211887.2	26.3685	21.4939	0.770362	0.784707	1.9549e-05	7.01759e-05
	CCDC144B	chr17	ENSG00000154874.15	38.8506	15.6332	0.35705	0.366163	1.70416e-18	3.59722e-17		IFIT3	chr10	ENSG00000119917.14	4269.79	6995.16	1.49372	1.40985	0.000232489	0.000674927		ALDH7A1	chr5	ENSG00000164904.18	37.3047	30.2508	0.770385	0.78566	2.47661e-05	8.67099e-05
	CEMIP2	chr9	ENSG00000135048.14	2736.47	2332.8	0.826689	0.828704	1.70886e-18	3.6026e-17		OPTN	chr10	ENSG00000123240.17	3053.01	4279.28	1.49348	1.48208	1.16875e-20	3.1302e-19		HSF5	chr17	ENSG00000176160.11	91.1728	73.1334	0.770513	0.77982	9.5795e-08	5.21637e-07
	DGKA	chr12	ENSG00000065357.20	6758.35	5597.73	0.79591	0.798713	1.7966e-18	3.7828e-17		AL731557.1	chr10	ENSG00000225936.1	103.082	140.983	1.49322	1.46558	2.15364e-09	1.50521e-08		ANKRD6	chr6	ENSG00000135299.17	185.672	149.006	0.770818	0.773672	1.49594e-21	4.41633e-20
	LINC00469	chr17	ENSG00000177338.14	12.2869	22.2958	2.0376	2.00208	1.80183e-18	3.78905e-17		IGF2BP3	chr7	ENSG00000136231.14	84.0837	118.948	1.49312	1.4712	1.81704e-11	1.70874e-10		PTPRS	chr19	ENSG00000105426.16	282.604	226.933	0.771311	0.781111	2.07274e-07	1.06756e-06
	ZNF395	chr8	ENSG00000186918.14	1765.75	1528.05	0.840758	0.842468	1.82565e-18	3.83432e-17		CBR3-AS1	chr21	ENSG00000236830.7	73.0604	102.341	1.49282	1.48354	6.24983e-25	2.71026e-23		IL6ST	chr5	ENSG00000134352.20	4852.13	3910.94	0.771777	0.779401	3.20713e-09	2.18762e-08
	PHETA2	chr22	ENSG00000177096.9	119.39	149.721	1.31041	1.30435	1.94932e-18	4.08381e-17		H2AC8	chr6	ENSG00000277075.2	36.9104	49.3947	1.4924	1.45728	1.08605e-07	5.87191e-07		AC018695.9	chr16	ENSG00000287125.1	29.2583	23.6815	0.772066	0.7857	1.16797e-05	4.36602e-05
	AC091825.3	chr5	ENSG00000280047.1	63.8282	48.4405	0.724036	0.728662	1.94716e-18	4.08381e-17		EPB41L4A	chr5	ENSG00000129595.13	49.6263	68.873	1.49216	1.4651	8.22625e-10	6.13907e-09		TSPAN3	chr15	ENSG00000140391.15	1354.48	1085.54	0.77211	0.775688	2.51766e-17	4.68158e-16
	TGIF2	chr20	ENSG00000118707.10	1340.21	1194.24	0.870702	0.87177	2.0455e-18	4.27995e-17		SELENOK	chr3	ENSG00000113811.11	744.15	1027.41	1.49182	1.4791	4.93536e-18	9.90564e-17		ITGA6-AS1	chr2	ENSG00000232788.1	48.5361	39.3436	0.772325	0.778857	3.1044e-10	2.47458e-09
	NLRP1	chr17	ENSG00000091592.16	10490.6	8980.58	0.830968	0.832896	2.16717e-18	4.52886e-17		NT5M	chr17	ENSG00000205309.14	281	381.652	1.49149	1.4588	2.89461e-08	1.71732e-07		PRSS21	chr16	ENSG00000007038.11	59.8962	49.7264	0.77248	0.805764	0.00441169	0.00959694
	LEPROT	chr1	ENSG00000213625.9	1813.39	2111.63	1.19948	1.19684	2.25359e-18	4.7036e-17		ASPM	chr1	ENSG00000066279.18	51.1562	73.8212	1.49145	1.46212	8.05747e-09	5.19946e-08		MIR4442	chr3	ENSG00000283971.1	47.5144	38.0013	0.772638	0.785021	5.08917e-06	2.03896e-05
	CHST12	chr7	ENSG00000136213.10	2033.39	2589.51	1.33283	1.32598	2.30795e-18	4.81106e-17		SIAH2	chr3	ENSG00000181788.4	2100.28	2928.38	1.49143	1.47413	3.46878e-14	4.60825e-13		VAV2	chr9	ENSG00000160293.17	914.294	735.158	0.773149	0.776715	2.50787e-17	4.66956e-16
	RGL1	chr1	ENSG00000143344.15	111.507	169.027	1.58314	1.56616	2.32858e-18	4.84801e-17		CTTN	chr11	ENSG00000085733.16	402.621	542.66	1.49135	1.4587	4.02503e-08	2.33051e-07		AC012435.2	chr15	ENSG00000260103.2	34.9622	27.9516	0.773851	0.78429	6.12116e-07	2.89359e-06
	HARS2	chr5	ENSG00000112855.17	1300.76	1185.21	0.895031	0.895671	2.3683e-18	4.92216e-17		AC008750.7	chr19	ENSG00000268889.1	24.9355	34.4224	1.49093	1.44883	1.93834e-06	8.34729e-06		GSTM3	chr1	ENSG00000134202.11	90.6587	71.2342	0.774032	0.810472	0.00635306	0.0132664
	KLHL29	chr2	ENSG00000119771.15	53.924	36.0362	0.602117	0.609434	2.37007e-18	4.92216e-17		PFKL	chr21	ENSG00000141959.17	5422.54	7567.67	1.49087	1.48677	4.51436e-53	1.39937e-50		RASGRF2	chr5	ENSG00000113319.13	739.696	595.809	0.774041	0.779548	5.66124e-12	5.70177e-11
	CCR7	chr17	ENSG00000126353.3	10961.2	7830	0.664152	0.670291	2.3826e-18	4.94204e-17		MARCKS	chr6	ENSG00000277443.3	5446.56	7692.23	1.49069	1.47215	3.30889e-13	3.88722e-12		AC111170.4	chr17	ENSG00000279801.1	65.309	52.3657	0.774059	0.783362	1.36205e-07	7.23789e-07
	TTC39C-AS1	chr18	ENSG00000264745.1	17.3342	29.026	1.85804	1.82978	2.59052e-18	5.36667e-17		CCDC65	chr12	ENSG00000139537.11	103.412	145.159	1.4902	1.46938	1.09776e-11	1.06834e-10		AC064805.2	chr17	ENSG00000264659.2	45.0628	36.568	0.774124	0.784562	5.58406e-07	2.66301e-06
	AKAP6	chr14	ENSG00000151320.11	42.9879	26.0387	0.5404	0.549253	2.65383e-18	5.49103e-17		AC005912.1	chr12	ENSG00000227081.5	44.3852	58.8062	1.49014	1.42861	4.61948e-05	0.000154096		LINC01355	chr1	ENSG00000261326.4	263.408	212.626	0.774213	0.777829	3.53255e-17	6.44132e-16
	CCL5	chr17	ENSG00000271503.6	12690	18964.7	1.60457	1.58775	2.82395e-18	5.8358e-17		AP000688.1	chr21	ENSG00000230212.6	65.5401	92.5019	1.48873	1.47942	2.50869e-24	1.01432e-22		AL450384.2	chr10	ENSG00000240291.1	103.804	83.5935	0.774378	0.781311	1.49563e-09	1.06897e-08
	SHARPIN	chr8	ENSG00000179526.17	2246.68	3276.17	1.59091	1.57402	2.92393e-18	6.03498e-17		LINC00989	chr4	ENSG00000250334.6	280.247	385.495	1.48822	1.46504	1.15707e-10	9.74259e-10		AC000123.2	chr7	ENSG00000279265.1	61.4639	49.4658	0.774416	0.778741	2.26985e-14	3.07652e-13
	TNFRSF4	chr1	ENSG00000186827.11	248.368	349.728	1.4945	1.4813	2.96541e-18	6.11304e-17		MC1R	chr16	ENSG00000258839.3	271.454	378.616	1.48709	1.47843	1.01487e-25	4.70578e-24		KANSL1L-AS1	chr2	ENSG00000229127.2	80.5929	64.5547	0.774605	0.78496	6.81755e-07	3.19125e-06
	OSBPL5	chr11	ENSG00000021762.20	1215.62	1643.18	1.41964	1.40963	3.07013e-18	6.32114e-17		ACOT4	chr14	ENSG00000177465.4	37.9931	53.041	1.48686	1.46851	3.44934e-13	4.04331e-12		PLLP	chr16	ENSG00000102934.10	121.555	95.9815	0.77467	0.783398	6.84657e-08	3.81634e-07
	PGM5	chr9	ENSG00000154330.13	110.073	48.9762	0.370119	0.380426	3.08319e-18	6.34024e-17		CENPE	chr4	ENSG00000138778.13	57.3062	80.5984	1.48671	1.46234	3.22169e-10	2.56068e-09		MME-AS1	chr3	ENSG00000240666.2	62.0477	48.0196	0.774686	0.798459	0.00102087	0.00259466
	CLDND2	chr19	ENSG00000160318.6	284.643	440.785	1.669	1.6496	3.27704e-18	6.7306e-17		EVC2	chr4	ENSG00000173040.13	34.523	48.4656	1.48671	1.4646	3.18029e-11	2.89163e-10		FBLN5	chr14	ENSG00000140092.14	308.888	249.771	0.7747	0.788728	1.30545e-05	4.84415e-05
	YIPF2	chr19	ENSG00000130733.10	800.984	978.184	1.2709	1.26602	3.49678e-18	7.17312e-17		TBX21	chr17	ENSG00000073861.3	2453.75	3441.22	1.48667	1.47157	2.55804e-15	3.89618e-14		NLGN2	chr17	ENSG00000169992.10	196.218	158.63	0.774746	0.781819	1.70011e-09	1.20483e-08
	PCDH12	chr5	ENSG00000113555.5	40.3076	59.0423	1.56174	1.54597	3.76091e-18	7.7055e-17		SLC7A5	chr16	ENSG00000103257.9	610.098	851.936	1.48638	1.4742	6.61133e-19	1.45042e-17		P2RX5-TAX1BP3	chr17	ENSG00000257950.3	121.683	97.7758	0.774852	0.780034	3.04662e-12	3.17741e-11
	AC006378.1	chr7	ENSG00000278959.1	58.7156	43.4216	0.68663	0.692146	3.80672e-18	7.78981e-17		LINC00334	chr21	ENSG00000182586.9	26.8273	37.024	1.486	1.47067	2.3591e-15	3.6063e-14		IGKJ1	chr2	ENSG00000211597.2	38.9534	31.0226	0.774879	0.79114	7.42288e-05	0.00023803
	AL390066.2	chr1	ENSG00000224950.2	167.249	227.27	1.42497	1.41473	3.84401e-18	7.85652e-17		SERF2	chr15	ENSG00000140264.19	11976.9	16352.5	1.48589	1.4714	5.27812e-16	8.58605e-15		TSPAN2	chr1	ENSG00000134198.10	1142.46	924.346	0.774908	0.781769	1.28377e-09	9.2705e-09
	HTRA2	chr2	ENSG00000115317.11	1018.46	1181.3	1.19633	1.19373	3.87173e-18	7.90352e-17		IGKV1D-16	chr2	ENSG00000241244.1	45.5299	69.1448	1.48586	1.39695	0.000419523	0.00115272		FAM102A	chr9	ENSG00000167106.12	9683.05	7871.54	0.774935	0.779382	2.00932e-14	2.73893e-13
	TTC3	chr21	ENSG00000182670.13	4037.16	4828.22	1.24453	1.24044	4.09245e-18	8.34391e-17		TRPC6	chr11	ENSG00000137672.13	21.9804	29.9187	1.48525	1.44183	6.3537e-07	2.98833e-06		LINC02680	chr10	ENSG00000285737.1	18.0247	14.6376	0.774977	0.791131	6.15155e-05	0.000200254
	FAHD1	chr16	ENSG00000180185.11	397.846	477.13	1.24051	1.23659	4.16929e-18	8.49024e-17		PDCD1	chr2	ENSG00000188389.11	273.046	380.463	1.4849	1.46832	3.87201e-14	5.11495e-13		TP73-AS1	chr1	ENSG00000227372.12	768.852	621.99	0.775025	0.776635	5.26162e-36	5.79436e-34
	FADS3	chr11	ENSG00000221968.9	436.662	337.463	0.736685	0.74097	4.18497e-18	8.51181e-17		RAC3	chr17	ENSG00000169750.9	22.6998	31.5988	1.48438	1.46641	2.68828e-13	3.20279e-12		PLXNB1	chr3	ENSG00000164050.13	53.3189	43.1476	0.77504	0.780897	7.33047e-11	6.3221e-10
	TBC1D27P	chr17	ENSG00000128438.10	158.726	98.2125	0.562538	0.570707	4.23155e-18	8.59611e-17		KCNAB3	chr17	ENSG00000170049.9	130.215	182.091	1.48428	1.4794	1.80162e-43	3.17446e-41		SMPDL3B	chr1	ENSG00000130768.15	35.7159	29.0043	0.775142	0.788154	1.03187e-05	3.90336e-05
	NPM1P25	chr10	ENSG00000229417.1	68.3985	44.969	0.601237	0.608683	4.24345e-18	8.5994e-17		APOBEC3G	chr22	ENSG00000239713.9	2485.42	3478.18	1.48405	1.47836	8.34244e-38	1.07419e-35		PTGDR2	chr11	ENSG00000183134.5	645.938	520.714	0.775383	0.791664	7.01203e-05	0.000225807
	AC114752.2	chr2	ENSG00000238201.1	29.1234	54.4922	2.08271	2.0452	4.24192e-18	8.5994e-17		SIGLEC5	chr19	ENSG00000105501.12	376.76	531.042	1.48403	1.45983	2.74661e-10	2.20506e-09		ZBTB12	chr6	ENSG00000204366.4	68.4437	55.1763	0.775478	0.781467	4.62372e-11	4.09721e-10
	MCOLN1	chr19	ENSG00000090674.16	1179.89	1655.83	1.50963	1.49585	4.29841e-18	8.70026e-17		FAM104A	chr17	ENSG00000133193.12	1731.41	2405.63	1.48393	1.47464	3.17932e-24	1.27623e-22		AL355488.1	chr1	ENSG00000273373.1	294.463	237.337	0.775682	0.778155	1.09797e-23	4.10243e-22
	SDC2	chr8	ENSG00000169439.12	74.2491	41.3554	0.511232	0.519945	4.3049e-18	8.70287e-17		CLDN5	chr22	ENSG00000184113.9	258.059	347.407	1.48343	1.45158	6.04026e-08	3.40167e-07		NSUN5P1	chr7	ENSG00000223705.9	1206.11	974.038	0.776102	0.779856	4.32634e-16	7.12081e-15
	MIR9-3HG	chr15	ENSG00000255571.9	171.122	228.435	1.40709	1.39737	4.37977e-18	8.84354e-17		RPS24	chr10	ENSG00000138326.21	3338.53	4834.01	1.48333	1.42958	2.74284e-05	9.53133e-05		TAPT1	chr4	ENSG00000169762.17	1171.15	945.559	0.776158	0.778025	6.67402e-31	4.73375e-29
	AL139220.2	chr1	ENSG00000230615.7	65.7192	123.382	2.23108	2.18383	4.80893e-18	9.6984e-17		AC004865.2	chr1	ENSG00000239636.1	169.171	236.634	1.4833	1.47667	2.28912e-32	1.86915e-30		ZCCHC14	chr16	ENSG00000140948.13	527.959	425.445	0.776244	0.779063	4.34579e-21	1.21443e-19
	TPRG1	chr3	ENSG00000188001.10	24.5122	38.6969	1.70333	1.68193	4.82365e-18	9.71638e-17		H2BC5	chr6	ENSG00000158373.8	304.492	420.702	1.48292	1.45767	8.94813e-10	6.63931e-09		SDR42E1	chr16	ENSG00000184860.10	319.035	259.389	0.776385	0.78385	4.85267e-09	3.23492e-08
	SLC20A2	chr8	ENSG00000168575.10	406.829	355.755	0.85187	0.853352	4.89553e-18	9.84931e-17		IGKV1-6	chr2	ENSG00000239855.1	63.2209	89.7395	1.48247	1.43239	7.58318e-06	2.93695e-05		LAMC3	chr9	ENSG00000050555.18	22.0302	18.0381	0.776488	0.808629	0.0032944	0.00742793
	AC018638.7	chr7	ENSG00000271553.1	64.2958	46.1124	0.668381	0.674378	4.91318e-18	9.87296e-17		SKA1	chr18	ENSG00000154839.10	24.715	35.0904	1.48226	1.45632	1.60047e-09	1.1405e-08		TRIM74	chr7	ENSG00000155428.12	56.0158	45.2454	0.776654	0.783963	3.81175e-09	2.5811e-08
	SELENOK	chr3	ENSG00000113811.11	744.15	1027.41	1.49182	1.4791	4.93536e-18	9.90564e-17		PFDN5	chr12	ENSG00000123349.14	1965.97	2708.83	1.48191	1.45689	1.0682e-09	7.8218e-09		AC245100.4	chr1	ENSG00000231551.8	107.989	87.4407	0.776923	0.782139	3.68525e-12	3.80786e-11
	APBB1	chr11	ENSG00000166313.19	1883.58	1465.48	0.74049	0.744833	4.95227e-18	9.92768e-17		MT2A	chr16	ENSG00000125148.7	999.341	1493.83	1.48036	1.44583	9.63488e-08	5.24482e-07		REELD1	chr4	ENSG00000250673.2	64.1911	53.1039	0.777029	0.794413	0.000133853	0.00040834
	TSPAN13	chr7	ENSG00000106537.8	854.125	582.933	0.632192	0.638955	5.08014e-18	1.01718e-16		PAPSS2	chr10	ENSG00000198682.13	104.108	145.014	1.47892	1.46303	8.01987e-15	1.14935e-13		ZNF677	chr19	ENSG00000197928.10	97.836	80.1411	0.777178	0.790505	1.28329e-05	4.77144e-05
	VPREB3	chr22	ENSG00000128218.8	608.086	361.043	0.541223	0.549862	5.21473e-18	1.04288e-16		HYAL3	chr3	ENSG00000186792.17	102.121	142.768	1.47842	1.46511	4.92008e-17	8.83661e-16		AC104825.1	chr4	ENSG00000251615.3	129.909	105.525	0.777188	0.779892	7.13533e-22	2.20366e-20
	C3AR1	chr12	ENSG00000171860.5	933.001	1382.12	1.56976	1.55355	5.31149e-18	1.06097e-16		TSPEAR-AS1	chr21	ENSG00000235890.2	13.6056	18.8815	1.47764	1.43916	6.21296e-07	2.92954e-06		PRKG2	chr4	ENSG00000138669.9	25.4008	21.3486	0.777261	0.803638	0.00183298	0.00438944
	TSPAN5	chr4	ENSG00000168785.8	888.8	1377.1	1.7273	1.70377	5.4414e-18	1.08562e-16		CD52	chr1	ENSG00000169442.9	6304.93	8764.72	1.47701	1.45594	3.47884e-11	3.13752e-10		ZNF415	chr19	ENSG00000170954.11	43.026	34.7262	0.777282	0.805031	0.00270594	0.00623036
	CNR2	chr1	ENSG00000188822.8	983.56	744.132	0.718629	0.723449	5.75645e-18	1.14711e-16		RPL41P5	chr12	ENSG00000256393.1	226.393	306.996	1.4768	1.44021	3.1645e-07	1.57791e-06		AC138393.1	chr1	ENSG00000185495.10	217.7	176.179	0.777534	0.782252	4.0863e-13	4.74017e-12
	USP21	chr1	ENSG00000143258.16	1137.61	1020.88	0.878562	0.879502	5.85679e-18	1.16572e-16		SLC45A3	chr1	ENSG00000158715.6	457.083	609.694	1.47634	1.43269	2.42089e-06	1.02643e-05		EML5	chr14	ENSG00000165521.15	122.885	99.4494	0.777569	0.786218	4.73172e-08	2.71031e-07
	ARHGAP27P1-BPTFP1-KPNA2P3	chr17	ENSG00000215769.8	886.959	1051.32	1.21942	1.21615	6.25241e-18	1.24298e-16		MIS18A	chr21	ENSG00000159055.4	173.121	240.146	1.47565	1.47161	3.54874e-51	1.02418e-48		SUN1	chr7	ENSG00000164828.18	1816.76	1470.47	0.777586	0.77957	6.30127e-29	3.75363e-27
	PCSK5	chr9	ENSG00000099139.14	369.833	291.373	0.752399	0.756383	6.40765e-18	1.27233e-16		PSMA6	chr14	ENSG00000100902.11	335.311	467.058	1.47511	1.45749	5.76788e-13	6.58585e-12		ALS2CL	chr3	ENSG00000178038.17	531.087	431.551	0.777679	0.784396	9.52318e-10	7.03169e-09
	L3MBTL2-AS1	chr22	ENSG00000235513.2	57.2022	78.5446	1.44304	1.43185	6.56204e-18	1.30145e-16		TIMM8B	chr11	ENSG00000150779.12	188.065	260.99	1.47507	1.44761	7.79744e-09	5.04333e-08		CEP41	chr7	ENSG00000106477.19	392.893	318.79	0.777731	0.780362	1.70679e-22	5.65742e-21
	VPS9D1	chr16	ENSG00000075399.14	1667.96	2254.53	1.42079	1.4104	6.92014e-18	1.37084e-16		SOCS3	chr17	ENSG00000184557.4	1947.24	2684.16	1.47453	1.4397	1.27786e-07	6.8165e-07		POU5F1B	chr8	ENSG00000212993.5	25.0994	20.2692	0.777776	0.787429	3.52892e-07	1.74147e-06
	CLCC1	chr1	ENSG00000121940.15	682.96	593.597	0.848397	0.849979	7.15854e-18	1.41478e-16		PAK6	chr15	ENSG00000137843.12	33.1021	45.7935	1.4743	1.45551	2.25558e-12	2.38963e-11		PPP1R3E	chr14	ENSG00000235194.9	1101.92	891.955	0.777823	0.780474	4.92821e-22	1.55942e-20
	CDKN2D	chr19	ENSG00000129355.7	3004.65	3997.5	1.40746	1.39769	7.15885e-18	1.41478e-16		IGKV1-33	chr2	ENSG00000242076.2	129.26	189.189	1.47423	1.419	3.08294e-05	0.000106096		ITPR1	chr3	ENSG00000150995.19	1248.99	1010.15	0.777867	0.781043	6.4684e-19	1.42093e-17
	LYPD2	chr8	ENSG00000197353.4	71.3329	131.822	2.19658	2.15126	7.48363e-18	1.47722e-16		DNASE1L2	chr16	ENSG00000167968.13	82.489	114.782	1.47406	1.46509	4.89588e-24	1.91477e-22		NBPF25P	chr1	ENSG00000272150.5	30.7466	24.797	0.777908	0.786305	5.65618e-08	3.19429e-07
	GSTO1	chr10	ENSG00000148834.13	1525.93	1924.35	1.32269	1.31604	7.71129e-18	1.52037e-16		VPS26C	chr21	ENSG00000157538.14	2579.36	3570.67	1.47346	1.47238	2.39195e-186	2.00194e-182		AC012513.3	chr2	ENSG00000279348.1	98.8577	79.789	0.777923	0.782604	3.92698e-13	4.56484e-12
	ALDH8A1	chr6	ENSG00000118514.14	46.8621	30.8903	0.609463	0.616679	7.74425e-18	1.52507e-16		NAIPP2	chr5	ENSG00000179978.11	152.868	211.183	1.47295	1.44585	3.60582e-09	2.44463e-08		AL451085.1	chr1	ENSG00000268154.2	25.9716	20.7286	0.777958	0.792042	2.08251e-05	7.43266e-05
	ATL2	chr2	ENSG00000119787.14	826.63	687.181	0.803113	0.805788	7.86085e-18	1.54511e-16		H2AZ2P1	chr15	ENSG00000258741.4	15.3765	21.5945	1.47288	1.44573	4.9728e-09	3.30228e-08		NSUN5P2	chr7	ENSG00000106133.18	954.343	772.038	0.777964	0.782053	6.59246e-15	9.52124e-14
	COPDA1	chr14	ENSG00000253364.2	39.8621	21.1267	0.467989	0.477277	7.8645e-18	1.54511e-16		MAFB	chr20	ENSG00000204103.4	1322.13	1867.15	1.47287	1.45688	1.94819e-14	2.65993e-13		AL158163.1	chr10	ENSG00000270589.1	52.3158	42.5595	0.778298	0.783303	2.15952e-12	2.29367e-11
	HNRNPH1	chr5	ENSG00000169045.17	10808.3	9372.74	0.843488	0.84518	7.9492e-18	1.55993e-16		CD226	chr18	ENSG00000150637.9	1987.13	2738.77	1.47197	1.46222	3.11948e-22	1.00224e-20		CHD7	chr8	ENSG00000171316.12	1077.52	872.127	0.778411	0.781787	9.95919e-18	1.93396e-16
	CMBL	chr5	ENSG00000164237.9	27.9581	56.9052	2.41551	2.35328	7.97903e-18	1.56395e-16		CDKN2C	chr1	ENSG00000123080.12	149.089	207.082	1.4716	1.46542	2.52428e-33	2.23566e-31		MAP3K9	chr14	ENSG00000006432.15	248.743	201.556	0.778519	0.784137	2.94014e-11	2.68348e-10
	GAB3	chrX	ENSG00000160219.12	1682.64	2007.48	1.2331	1.22939	8.04377e-18	1.57479e-16		AP001412.1	chr21	ENSG00000272948.2	20.9981	29.4172	1.47126	1.44559	1.6032e-09	1.14196e-08		MYEF2	chr15	ENSG00000104177.18	253.708	206.927	0.778605	0.786375	1.52778e-08	9.46113e-08
	DPEP3	chr16	ENSG00000141096.6	196.6	136.256	0.643149	0.649676	8.60884e-18	1.68345e-16		TDRP	chr8	ENSG00000180190.11	51.2933	70.4788	1.47085	1.43883	9.91088e-08	5.38647e-07		USP51	chrX	ENSG00000247746.4	56.7288	45.828	0.77861	0.786094	9.71433e-09	6.1946e-08
	MYLK	chr3	ENSG00000065534.18	258.237	403.107	1.74004	1.71608	8.99675e-18	1.75725e-16		TMA7	chr3	ENSG00000232112.3	788.654	1094.83	1.47083	1.4377	1.90754e-07	9.88858e-07		AC068896.3	chr10	ENSG00000258539.1	42.0571	33.9532	0.778621	0.787172	9.30389e-08	5.07289e-07
	HCAR2	chr12	ENSG00000182782.8	1861.74	2827.76	1.63486	1.61568	9.10505e-18	1.77633e-16		AP000704.2	chr21	ENSG00000224790.3	19.8828	27.2976	1.47075	1.45259	1.09819e-12	1.207e-11		TRAV6	chr14	ENSG00000211780.3	69.1753	56.7728	0.778745	0.789491	1.30865e-06	5.82285e-06
	MIRLET7BHG	chr22	ENSG00000197182.14	161.05	119.162	0.702621	0.707755	9.15549e-18	1.78409e-16		TMEM86B	chr19	ENSG00000180089.6	234.876	321.325	1.47036	1.45423	4.19779e-14	5.50249e-13		ZNF239	chr10	ENSG00000196793.13	92.1856	74.6767	0.778858	0.786616	1.5366e-08	9.51227e-08
	EPS8	chr12	ENSG00000151491.14	73.8416	105.359	1.51997	1.5056	9.66357e-18	1.88091e-16		ABI3	chr17	ENSG00000108798.9	2090.37	2890.25	1.46979	1.46185	2.13843e-26	1.04664e-24		AC137932.1	chr16	ENSG00000260279.4	25.3911	20.8873	0.779096	0.791621	8.18408e-06	3.15e-05
	ZNF609	chr15	ENSG00000180357.9	1715.65	1441.87	0.812282	0.814791	9.70415e-18	1.88662e-16		RIOK3	chr18	ENSG00000101782.15	2673.16	3683.28	1.46974	1.45592	4.49152e-16	7.37817e-15		SLC29A1	chr6	ENSG00000112759.19	623.941	498.019	0.779121	0.795141	7.62939e-05	0.000243951
	CHD7	chr8	ENSG00000171316.12	1077.52	872.127	0.778411	0.781787	9.95919e-18	1.93396e-16		CCT8	chr21	ENSG00000156261.13	4041.82	5569.41	1.46972	1.46725	4.91501e-82	3.2909e-79		TRAV12-1	chr14	ENSG00000211785.1	250.314	202.067	0.779299	0.78885	2.74108e-07	1.38285e-06
	CRTC1	chr19	ENSG00000105662.16	1660.87	1466.75	0.863578	0.864829	1.01924e-17	1.97695e-16		SON	chr21	ENSG00000159140.21	9630.51	13253.7	1.46968	1.467	1.57419e-75	9.08635e-73		THBD	chr20	ENSG00000178726.7	899.967	730.961	0.7793	0.794269	4.56145e-05	0.000152312
	F2RL3	chr19	ENSG00000127533.4	57.079	91.0067	1.7699	1.74534	1.02657e-17	1.9888e-16		SOAT2	chr12	ENSG00000167780.12	30.6782	43.2699	1.46956	1.43861	2.80296e-08	1.66852e-07		PWAR5	chr15	ENSG00000279192.1	72.0612	57.7859	0.77933	0.799918	0.000466736	0.00126706
	WDR97	chr8	ENSG00000179698.14	90.4678	123.274	1.43602	1.42507	1.02773e-17	1.9888e-16		RHD	chr1	ENSG00000187010.21	61.5983	89.7256	1.46933	1.37204	0.00144093	0.00353558		SIPA1L3	chr19	ENSG00000105738.11	1336.46	1081.66	0.779371	0.782829	3.14713e-17	5.76996e-16
	C11orf95	chr11	ENSG00000188070.9	344.192	285.625	0.800495	0.80325	1.04643e-17	2.02265e-16		AP001062.1	chr21	ENSG00000184441.4	393.766	543.366	1.46883	1.46446	5.28127e-47	1.2629e-44		ACVR2B	chr3	ENSG00000114739.14	258.668	209.593	0.779376	0.790835	3.09169e-06	1.28512e-05
	SYVN1	chr11	ENSG00000162298.18	1875.38	1625.39	0.842782	0.844515	1.09283e-17	2.10991e-16		PTPN13	chr4	ENSG00000163629.13	79.4287	108.386	1.46812	1.45139	4.41963e-14	5.74827e-13		KCNMB4	chr12	ENSG00000135643.5	72.5392	59.5357	0.77945	0.789806	1.10962e-06	5.00913e-06
	DCAF4L1	chr4	ENSG00000182308.7	46.3884	31.1695	0.619318	0.626503	1.11741e-17	2.15488e-16		ZDHHC19	chr3	ENSG00000163958.14	49.087	75.531	1.46792	1.38379	0.000404011	0.00111523		ERV3-1	chr7	ENSG00000213462.5	551.147	450.825	0.779475	0.793283	2.28747e-05	8.08145e-05
	LINC02361	chr12	ENSG00000256576.2	344.035	279.119	0.78174	0.785016	1.12302e-17	2.16321e-16		IGHG3	chr14	ENSG00000211897.9	1305.07	1906.65	1.46788	1.40379	8.71253e-05	0.000275845		MYH3	chr17	ENSG00000109063.15	249.675	202.382	0.779552	0.782386	1.75154e-20	4.59009e-19
	AC136475.9	chr11	ENSG00000270972.1	64.8957	143.195	2.41858	2.36074	1.15273e-17	2.21788e-16		IGHG1	chr14	ENSG00000211896.7	7328.43	11428	1.46782	1.36829	0.00126834	0.00315323		ZNF418	chr19	ENSG00000196724.12	205.241	167.727	0.78011	0.789477	2.93082e-07	1.46971e-06
	TTC16	chr9	ENSG00000167094.16	451.112	670.939	1.60562	1.58784	1.2151e-17	2.3352e-16		SIGLEC12	chr19	ENSG00000254521.7	29.2125	39.9767	1.46669	1.34903	0.00462553	0.0100048		NAT8L	chr4	ENSG00000185818.8	46.1945	37.3002	0.780246	0.797902	0.000198559	0.00058495
	STMP1	chr7	ENSG00000243317.8	1503.46	1984.16	1.39169	1.38229	1.22326e-17	2.34819e-16		KIF11	chr10	ENSG00000138160.6	116.28	162.272	1.46666	1.45215	4.37414e-15	6.46238e-14		ENC1	chr5	ENSG00000171617.14	662.769	530.883	0.780282	0.794192	2.97891e-05	0.000102791
	ARHGAP24	chr4	ENSG00000138639.18	314.13	238.186	0.715461	0.720501	1.23071e-17	2.35977e-16		FBXO9	chr6	ENSG00000112146.16	2578.7	3522.52	1.46651	1.4535	3.80586e-17	6.93213e-16		ZNF117	chr7	ENSG00000152926.15	1663.88	1373.39	0.780286	0.79829	0.000228014	0.000663662
	WDR27	chr6	ENSG00000184465.16	352.601	287.563	0.78277	0.786016	1.24411e-17	2.38275e-16		TNNT1	chr19	ENSG00000105048.17	81.1262	115.959	1.46563	1.37856	0.0010018	0.00254888		AC091132.3	chr17	ENSG00000266918.1	43.9461	35.3444	0.780573	0.823485	0.0153144	0.0290512
	ST7	chr7	ENSG00000004866.20	153.766	188.062	1.26928	1.26432	1.26097e-17	2.41228e-16		SAPCD2	chr9	ENSG00000186193.9	148.169	209.432	1.46537	1.43147	2.22246e-07	1.13767e-06		RBM44	chr2	ENSG00000177483.11	33.7549	27.6799	0.780739	0.797539	0.000131613	0.000402093
	XPNPEP1	chr10	ENSG00000108039.18	1135.56	1302.26	1.17497	1.17285	1.31685e-17	2.51629e-16		LYL1	chr19	ENSG00000104903.5	4253.53	5718.07	1.46533	1.44294	1.55227e-10	1.28695e-09		MCPH1-AS1	chr8	ENSG00000249898.8	48.5861	39.66	0.781049	0.788651	1.40483e-08	8.73855e-08
	SEZ6L	chr22	ENSG00000100095.19	44.6183	65.0065	1.5792	1.56218	1.33422e-17	2.54369e-16		TTK	chr6	ENSG00000112742.10	26.0617	36.7593	1.46526	1.43958	3.42276e-09	2.32996e-08		RNFT2	chr12	ENSG00000135119.14	107.422	86.9818	0.781281	0.787223	1.04944e-10	8.89899e-10
	ANKRD9	chr14	ENSG00000156381.9	268.013	439.793	1.87184	1.84144	1.33411e-17	2.54369e-16		CASP5	chr11	ENSG00000137757.11	129.465	196.109	1.46519	1.40018	8.10815e-05	0.000258174		KIAA1324L	chr7	ENSG00000164659.15	167.817	137.429	0.781472	0.798753	0.000152766	0.000460832
	TCL1A	chr14	ENSG00000100721.11	4379.31	2567.6	0.531516	0.54034	1.35504e-17	2.58043e-16		NUGGC	chr8	ENSG00000189233.12	137.014	189.93	1.465	1.44848	1.14975e-13	1.42877e-12		TMEM63A	chr1	ENSG00000196187.12	6180	5018.6	0.781618	0.783455	1.67061e-30	1.13676e-28
	EPHX4	chr1	ENSG00000172031.7	22.6452	42.1539	2.0829	2.04457	1.40261e-17	2.66799e-16		ADGRG3	chr16	ENSG00000182885.17	5941.61	8221.58	1.46493	1.44348	8.86555e-11	7.57919e-10		AC124016.3	chr4	ENSG00000273156.2	50.7951	41.2563	0.781623	0.787326	9.69035e-11	8.24222e-10
	PDZD11	chrX	ENSG00000120509.10	264.553	310.557	1.21163	1.20851	1.42425e-17	2.70608e-16		RPL41	chr12	ENSG00000229117.9	9847.55	13311.4	1.46385	1.42278	2.59806e-06	1.09679e-05		TRAV8-3	chr14	ENSG00000211787.1	232.362	187.307	0.781662	0.787858	3.53559e-10	2.79425e-09
	ZNF608	chr5	ENSG00000168916.15	94.5743	58.8455	0.573407	0.581333	1.43528e-17	2.72393e-16		CLIC2	chrX	ENSG00000155962.13	95.1462	130.635	1.46356	1.44706	2.39761e-13	2.87078e-12		LDLRAP1	chr1	ENSG00000157978.12	7352.87	5989.77	0.78167	0.786055	6.81258e-14	8.67852e-13
	SLC6A8	chrX	ENSG00000130821.16	907.335	1676.08	2.28226	2.22939	1.47033e-17	2.7873e-16		UCN	chr2	ENSG00000163794.6	44.1055	60.357	1.46175	1.4511	7.43492e-20	1.81037e-18		GGT7	chr20	ENSG00000131067.17	796.008	647.711	0.781715	0.784681	1.87096e-19	4.34973e-18
	H2AJ	chr12	ENSG00000246705.4	554.634	721.094	1.38424	1.3752	1.49353e-17	2.82808e-16		LINC002481	chr4	ENSG00000246526.2	213.141	294.931	1.46165	1.44875	1.39197e-16	2.40456e-15		LINC02361	chr12	ENSG00000256576.2	344.035	279.119	0.78174	0.785016	1.12302e-17	2.16321e-16
	BCL2A1	chr15	ENSG00000140379.8	525.571	937.422	1.93161	1.89982	1.49525e-17	2.82813e-16		GJB6	chr13	ENSG00000121742.19	21.6567	28.7899	1.46139	1.41856	3.36323e-06	1.3888e-05		SERPINB9P1	chr6	ENSG00000230438.7	592.891	487.73	0.781839	0.789083	6.17935e-09	4.05314e-08
	CNN3	chr1	ENSG00000117519.16	84.1035	54.9438	0.594287	0.602185	1.50011e-17	2.83413e-16		MTDHP3	chr19	ENSG00000268433.1	25.1871	36.3301	1.46104	1.33609	0.00451068	0.00978541		RETREG1	chr5	ENSG00000154153.13	780.723	637.888	0.782047	0.788471	7.54835e-10	5.67575e-09
	ZNF318	chr6	ENSG00000171467.16	1369.06	1156.45	0.82058	0.822865	1.52271e-17	2.87358e-16		MYOF	chr10	ENSG00000138119.17	434.841	609.543	1.46098	1.4372	7.18946e-10	5.42581e-09		ZNF578	chr19	ENSG00000258405.11	27.8174	22.511	0.78251	0.795428	1.10076e-05	4.13409e-05
	LOXL3	chr2	ENSG00000115318.12	240.412	315.16	1.37342	1.36467	1.63132e-17	3.07508e-16		IFITM1	chr11	ENSG00000185885.16	15268.9	21089.5	1.46065	1.4463	3.69261e-15	5.48453e-14		FCHO2	chr5	ENSG00000157107.14	961.556	784.961	0.782546	0.791664	3.30813e-07	1.63928e-06
	RAB6B	chr3	ENSG00000154917.11	54.2987	92.8496	1.91886	1.88632	1.67413e-17	3.15222e-16		FZD5	chr2	ENSG00000163251.4	31.0118	42.9641	1.46059	1.43714	5.42559e-10	4.17366e-09		AC024257.3	chr12	ENSG00000269514.3	86.8613	70.4066	0.78259	0.790351	3.63581e-08	2.11539e-07
	IL10	chr1	ENSG00000136634.7	10.6558	19.8023	2.0395	2.0024	1.69533e-17	3.18856e-16		CCRL2	chr3	ENSG00000121797.10	148.717	216.463	1.46027	1.43433	2.46014e-09	1.70307e-08		WDR27	chr6	ENSG00000184465.16	352.601	287.563	0.78277	0.786016	1.24411e-17	2.38275e-16
	HAVCR2	chr5	ENSG00000135077.9	778.701	964.693	1.28423	1.27874	1.72111e-17	3.23341e-16		AOC2	chr17	ENSG00000131480.9	586.78	813.702	1.4597	1.44751	2.9564e-17	5.44414e-16		MOB3B	chr9	ENSG00000120162.10	242.012	196.526	0.782788	0.787513	1.19144e-12	1.2984e-11
	PFKM	chr12	ENSG00000152556.17	297.282	252.751	0.820318	0.822639	1.82628e-17	3.42713e-16		LOXHD1	chr18	ENSG00000167210.17	119.45	162.569	1.45938	1.42714	8.01849e-08	4.42391e-07		PDCL3P4	chr3	ENSG00000244119.1	90.6636	74.1114	0.782877	0.790523	2.45921e-08	1.48021e-07
	AGAP1	chr2	ENSG00000157985.19	208.772	315.794	1.63083	1.61177	1.83054e-17	3.43129e-16		CFAP410	chr21	ENSG00000160226.16	1214.37	1660.73	1.45893	1.45388	1.44955e-39	2.00529e-37		PATJ	chr1	ENSG00000132849.20	635.799	517.654	0.783081	0.787553	1.64392e-13	2.00711e-12
	MS4A1	chr11	ENSG00000156738.17	10128	6264.77	0.565425	0.573898	1.83792e-17	3.44127e-16		ICAM1	chr19	ENSG00000090339.9	1190.53	1637.46	1.45854	1.44601	5.30888e-17	9.5145e-16		EFCAB13	chr17	ENSG00000178852.16	102.377	83.1232	0.783175	0.794281	3.4307e-06	1.41514e-05
	GPR153	chr1	ENSG00000158292.7	102.43	160.631	1.6969	1.67475	1.90461e-17	3.56215e-16		LY6E	chr8	ENSG00000160932.11	6287.79	9201.89	1.45847	1.41872	1.23065e-06	5.50946e-06		SSPN	chr12	ENSG00000123096.11	81.3231	67.6415	0.783189	0.79422	2.55857e-06	1.08124e-05
	HBM	chr16	ENSG00000206177.7	2288.67	4546.34	2.36528	2.3106	2.20407e-17	4.11763e-16		AC005332.2	chr17	ENSG00000267731.1	127.989	178.484	1.45843	1.42993	2.87783e-08	1.70823e-07		AC104964.4	chr8	ENSG00000272505.1	44.6559	36.5842	0.783376	0.794248	3.20546e-06	1.32878e-05
	LIG1	chr19	ENSG00000105486.14	1221.91	1047.88	0.833112	0.835119	2.28201e-17	4.25847e-16		ASCL2	chr11	ENSG00000183734.4	532.618	738.79	1.45836	1.44044	4.91848e-12	4.99578e-11		ZBTB20	chr3	ENSG00000181722.16	57.8361	45.9467	0.783428	0.796601	1.71758e-05	6.24062e-05
	PHLDA3	chr1	ENSG00000174307.7	10.2707	17.2683	1.80881	1.7814	2.49062e-17	4.64259e-16		MARCHF2	chr19	ENSG00000099785.10	2502.47	3394.75	1.45741	1.44297	6.14243e-15	8.902e-14		MMP14	chr14	ENSG00000157227.13	68.6941	55.7758	0.783572	0.793043	5.65297e-07	2.69434e-06
	VAV2	chr9	ENSG00000160293.17	914.294	735.158	0.773149	0.776715	2.50787e-17	4.66956e-16		BACH1-IT2	chr21	ENSG00000228817.4	23.0594	31.659	1.45672	1.44324	7.44482e-16	1.19941e-14		CCNG2	chr4	ENSG00000138764.15	3071.31	2511.99	0.783699	0.787598	1.01927e-14	1.43858e-13
	TSPAN3	chr15	ENSG00000140391.15	1354.48	1085.54	0.77211	0.775688	2.51766e-17	4.68158e-16		ASCC2	chr22	ENSG00000100325.15	4407.64	5958.52	1.45667	1.43071	4.28979e-09	2.87457e-08		AC095057.3	chr4	ENSG00000260296.1	88.3016	72.9438	0.783898	0.794406	2.05933e-06	8.82757e-06
	CLIC1	chr6	ENSG00000213719.8	12108.7	15370.6	1.32462	1.31764	2.51992e-17	4.68158e-16		CIT	chr12	ENSG00000122966.16	38.3335	53.304	1.45634	1.43767	5.55664e-12	5.60317e-11		AC004706.3	chr17	ENSG00000282936.2	22.0942	17.8472	0.784034	0.800162	0.00013485	0.000411232
	CA6	chr1	ENSG00000131686.15	65.326	34.6225	0.457522	0.467694	2.55112e-17	4.73428e-16		IL17RE	chr3	ENSG00000163701.19	74.7953	101.778	1.45602	1.43162	1.34176e-09	9.66008e-09		CDC42BPG	chr11	ENSG00000171219.9	280.678	229.827	0.784154	0.787505	3.92029e-17	7.11733e-16
	UQCR11	chr19	ENSG00000127540.12	1339.18	1805.39	1.44858	1.43681	2.66325e-17	4.93689e-16		RPL26	chr17	ENSG00000161970.15	1481.58	2063.22	1.45556	1.39155	0.000204941	0.000602108		AC023157.1	chr12	ENSG00000223722.3	16.8405	13.8934	0.784226	0.817122	0.00792984	0.0161855
	LINC01550	chr14	ENSG00000246223.9	364.64	264.671	0.681497	0.687495	2.76668e-17	5.12294e-16		IGLV3-19	chr22	ENSG00000211663.2	574.023	829.885	1.45539	1.39898	6.25226e-05	0.000202901		SUCLG2-AS1	chr3	ENSG00000241316.8	28.2189	23.0534	0.784414	0.805388	0.000687819	0.00180716
	TLR10	chr4	ENSG00000174123.11	925.514	677.127	0.685	0.69089	2.80145e-17	5.18161e-16		GZMB	chr14	ENSG00000100453.13	2521.12	3446.48	1.4546	1.43349	1.86188e-10	1.52699e-09		AC016831.6	chr7	ENSG00000285106.2	105.554	85.6053	0.784524	0.79416	1.05123e-06	4.77388e-06
	HSF4	chr16	ENSG00000102878.16	112.341	144.583	1.34092	1.33324	2.8669e-17	5.2968e-16		CAVIN3	chr11	ENSG00000170955.10	20.9656	27.2471	1.45432	1.39863	4.34111e-05	0.000145506		LINC01259	chr4	ENSG00000249667.1	163.522	134.12	0.784715	0.798901	3.97402e-05	0.00013398
	LINC02615	chr4	ENSG00000251432.7	44.5549	31.1389	0.654651	0.661291	2.90287e-17	5.35735e-16		FRMD4A	chr10	ENSG00000151474.23	90.5921	121.842	1.45304	1.41802	3.70909e-07	1.82715e-06		AC015802.6	chr17	ENSG00000284526.1	417.753	340.804	0.784789	0.793342	1.80546e-07	9.39726e-07
	SPTB	chr14	ENSG00000070182.21	303.262	508.941	1.916	1.88237	2.93194e-17	5.40503e-16		BMERB1	chr16	ENSG00000166780.11	38.8148	53.1564	1.45303	1.43734	7.65386e-14	9.71327e-13		TBC1D9	chr4	ENSG00000109436.8	1161.69	946.106	0.784918	0.789041	4.02135e-14	5.29193e-13
	AOC2	chr17	ENSG00000131480.9	586.78	813.702	1.4597	1.44751	2.9564e-17	5.44414e-16		LINC00944	chr12	ENSG00000256128.6	27.4024	38.0372	1.45288	1.41812	4.79868e-07	2.31885e-06		AL133444.1	chr14	ENSG00000285774.2	33.3375	26.5824	0.784992	0.82166	0.00987958	0.0197391
	POP4	chr19	ENSG00000105171.10	799.85	899.857	1.1512	1.14966	3.07567e-17	5.65754e-16		IGKV1-27	chr2	ENSG00000244575.3	287.073	405.682	1.45274	1.40862	9.0213e-06	3.44923e-05		RNU6-513P	chr22	ENSG00000251913.1	41.3627	33.6332	0.785312	0.794212	3.13211e-07	1.56363e-06
	STX1A	chr7	ENSG00000106089.12	123.817	153.423	1.28788	1.2821	3.09734e-17	5.69115e-16		RPS15A	chr16	ENSG00000134419.15	4556.46	6214.12	1.45265	1.41801	5.01078e-07	2.41368e-06		AC010619.3	chr19	ENSG00000273189.1	38.6754	31.7087	0.785346	0.794621	4.10278e-07	2.00515e-06
	SOX6	chr11	ENSG00000110693.18	12.9331	27.4113	2.62508	2.55313	3.10673e-17	5.70214e-16		RPL23	chr17	ENSG00000125691.13	4469.97	6247.4	1.45264	1.39971	4.60304e-05	0.00015367		CATSPER2	chr15	ENSG00000166762.18	110.488	90.9209	0.785567	0.791566	5.11609e-10	3.95375e-09
	SIPA1L3	chr19	ENSG00000105738.11	1336.46	1081.66	0.779371	0.782829	3.14713e-17	5.76996e-16		DUSP5	chr10	ENSG00000138166.6	559.684	773.638	1.45233	1.44267	2.57423e-21	7.41652e-20		ATP2C2-AS1	chr16	ENSG00000261286.1	26.404	21.893	0.785716	0.798748	2.23659e-05	7.92678e-05
	CRAT	chr9	ENSG00000095321.17	698.483	990.265	1.53335	1.51764	3.23171e-17	5.91856e-16		OBSL1	chr2	ENSG00000124006.15	25.834	35.2818	1.45206	1.41335	1.28985e-06	5.74836e-06		AC008760.1	chr19	ENSG00000269680.1	53.6113	43.6158	0.785749	0.793614	5.19169e-08	2.95089e-07
	OLR1	chr12	ENSG00000173391.9	28.2346	82.1087	3.43308	3.30074	3.2516e-17	5.94847e-16		BNIP3L	chr8	ENSG00000104765.16	4400.78	5985.69	1.45194	1.4379	7.2444e-15	1.04358e-13		OXNAD1	chr3	ENSG00000154814.14	1398.96	1150.41	0.785947	0.793436	1.93749e-08	1.18148e-07
	SDSL	chr12	ENSG00000139410.15	62.1933	94.388	1.64733	1.62699	3.27255e-17	5.98026e-16		PLAAT3	chr11	ENSG00000176485.11	203.154	277.425	1.45156	1.43794	4.81969e-15	7.09558e-14		SLC5A2	chr16	ENSG00000140675.13	106.067	86.3031	0.786214	0.7915	1.88777e-11	1.76928e-10
	ESPN	chr1	ENSG00000187017.17	309.817	615.004	2.44922	2.38408	3.34224e-17	6.10095e-16		LINC00649	chr21	ENSG00000237945.7	1706.76	2312.19	1.45147	1.43502	3.02028e-13	3.58049e-12		TENM1	chrX	ENSG00000009694.13	265.004	217.708	0.786553	0.802488	0.000139841	0.000424904
	LINC01355	chr1	ENSG00000261326.4	263.408	212.626	0.774213	0.777829	3.53255e-17	6.44132e-16		LINC01684	chr21	ENSG00000237484.6	25.0208	34.5745	1.45135	1.4288	6.43351e-10	4.89058e-09		AL110114.1	chr20	ENSG00000286787.1	24.8823	20.4674	0.786841	0.801474	7.85672e-05	0.000250789
	FBXO9	chr6	ENSG00000112146.16	2578.7	3522.52	1.46651	1.4535	3.80586e-17	6.93213e-16		TNFAIP6	chr2	ENSG00000123610.5	622.277	914.734	1.45008	1.39449	5.34059e-05	0.0001757		TDRD9	chr14	ENSG00000156414.19	112.318	93.2973	0.786963	0.810027	0.0013446	0.00332259
	RGL3	chr19	ENSG00000205517.12	43.0162	26.7574	0.566447	0.574662	3.86044e-17	7.02391e-16		MED12L	chr3	ENSG00000144893.12	36.3943	50.6828	1.44973	1.42522	1.7047e-09	1.20757e-08		CIITA	chr16	ENSG00000179583.19	7876.14	6391.48	0.786991	0.792387	7.54971e-11	6.4874e-10
	ATP5F1E	chr20	ENSG00000124172.10	2645.75	3770.25	1.52987	1.51487	3.86502e-17	7.0246e-16		RHOU	chr1	ENSG00000116574.6	493.492	676.823	1.44942	1.44232	1.53159e-27	8.06207e-26		SPAG8	chr9	ENSG00000137098.14	37.8544	31.149	0.787013	0.792981	5.49953e-10	4.22278e-09
	CDC42BPG	chr11	ENSG00000171219.9	280.678	229.827	0.784154	0.787505	3.92029e-17	7.11733e-16		UQCR11	chr19	ENSG00000127540.12	1339.18	1805.39	1.44858	1.43681	2.66325e-17	4.93689e-16		KBTBD7	chr13	ENSG00000120696.9	757.711	623.194	0.787154	0.791872	2.94511e-12	3.07729e-11
	AL109955.1	chr20	ENSG00000218018.3	334.72	520.681	1.7502	1.72439	3.95576e-17	7.17393e-16		TFDP1	chr13	ENSG00000198176.13	1763.83	2414.68	1.44843	1.43919	1.06523e-21	3.2244e-20		ZNF880	chr19	ENSG00000221923.9	271.387	222.536	0.787165	0.790632	4.00291e-16	6.61749e-15
	SORD	chr15	ENSG00000140263.14	606.042	476.702	0.755269	0.759385	4.17599e-17	7.56514e-16		CDC42BPA	chr1	ENSG00000143776.18	32.2563	43.5381	1.44842	1.42659	3.57929e-10	2.82745e-09		TRPV1	chr17	ENSG00000196689.12	190.118	155.474	0.787197	0.789472	8.16483e-24	3.12034e-22
	DHCR24	chr1	ENSG00000116133.13	282.688	383.567	1.44171	1.42982	4.30521e-17	7.79079e-16		LTBP2	chr14	ENSG00000119681.12	115.832	157.011	1.44784	1.42827	2.2003e-11	2.0473e-10		TMEM161B-AS1	chr5	ENSG00000247828.8	948.098	775.709	0.787258	0.795446	1.0933e-07	5.90729e-07
	SCN3A	chr2	ENSG00000153253.18	165.317	92.2055	0.487987	0.497803	4.42017e-17	7.9902e-16		PIGP	chr21	ENSG00000185808.13	272.752	373.401	1.44765	1.44345	4.63505e-45	9.34773e-43		PAIP2B	chr2	ENSG00000124374.9	251.192	206.253	0.787424	0.792685	2.94906e-11	2.69016e-10
	AC097634.1	chr3	ENSG00000270562.1	78.9457	57.6121	0.685387	0.69122	4.43239e-17	8.00364e-16		HOXB3	chr17	ENSG00000120093.11	195.976	266.991	1.44734	1.43369	7.88818e-15	1.13145e-13		TRIM73	chr7	ENSG00000178809.11	79.1183	65.0644	0.787492	0.794005	2.81575e-09	1.93564e-08
	RBBP8	chr18	ENSG00000101773.19	252.993	335.541	1.3895	1.37992	4.50606e-17	8.12791e-16		AC067930.4	chr8	ENSG00000255050.1	145.198	199.446	1.44693	1.43417	2.68753e-16	4.53951e-15		ADAMTSL4-AS1	chr1	ENSG00000203804.4	243.454	198.352	0.787735	0.799705	1.02029e-05	3.8622e-05
	VSIG4	chrX	ENSG00000155659.15	44.9828	71.9344	1.76375	1.73802	4.63557e-17	8.34352e-16		AP000295.1	chr21	ENSG00000249624.9	11.6199	16.3078	1.4468	1.40098	1.54449e-05	5.65343e-05		BCORP1	chrY	ENSG00000215580.11	13.3088	12.7331	0.787835	0.794829	0.00249454	0.0057874
	AMN	chr14	ENSG00000166126.10	111.24	79.0648	0.662899	0.669423	4.6338e-17	8.34352e-16		AC015912.3	chr17	ENSG00000274213.1	34.3667	47.2391	1.44621	1.4186	3.16049e-08	1.86018e-07		AL591848.3	chr1	ENSG00000260698.1	61.3811	50.4679	0.787894	0.793909	6.30719e-10	4.80547e-09
	C9orf40	chr9	ENSG00000135045.7	292.974	351.107	1.23954	1.23537	4.82849e-17	8.68144e-16		AC005392.2	chr19	ENSG00000231412.2	279.519	385.548	1.44606	1.32759	0.00462515	0.0100048		C22orf15	chr22	ENSG00000169314.14	33.7091	27.3017	0.787897	0.799364	7.25322e-06	2.81698e-05
	HYAL3	chr3	ENSG00000186792.17	102.121	142.768	1.47842	1.46511	4.92008e-17	8.83661e-16		HDX	chrX	ENSG00000165259.14	44.6737	60.9236	1.44604	1.43689	5.17069e-22	1.62692e-20		SCML1	chrX	ENSG00000047634.15	527.557	443.894	0.788065	0.807027	0.000422429	0.00116033
	ARHGEF12	chr11	ENSG00000196914.9	552.6	805.238	1.58758	1.56913	5.23408e-17	9.39049e-16		PDCD10	chr3	ENSG00000114209.15	652.325	902.873	1.44465	1.42268	7.5289e-10	5.66665e-09		Z84485.1	chr6	ENSG00000246982.7	44.2618	36.5636	0.788132	0.802491	6.24792e-05	0.0002028
	ICAM1	chr19	ENSG00000090339.9	1190.53	1637.46	1.45854	1.44601	5.30888e-17	9.5145e-16		KLRA1P	chr12	ENSG00000256667.6	143.451	198.324	1.44402	1.41671	3.35384e-08	1.96293e-07		ZNF582-AS1	chr19	ENSG00000267454.6	57.5922	47.0499	0.788156	0.796317	1.02546e-07	5.56046e-07
	MKRN1	chr7	ENSG00000133606.11	8825.42	12658.6	1.55886	1.54181	5.33552e-17	9.55201e-16		SPATC1L	chr21	ENSG00000160284.15	288.514	390.586	1.4435	1.4187	5.3956e-09	3.56702e-08		MCF2L	chr13	ENSG00000126217.21	250.425	207.631	0.788329	0.796763	1.66604e-07	8.71765e-07
	DNAJC6	chr1	ENSG00000116675.16	21.0498	33.6525	1.75901	1.73243	5.49292e-17	9.82329e-16		ITGB3	chr17	ENSG00000259207.8	739.404	966.053	1.44307	1.39532	2.08701e-05	7.4449e-05		AC009404.1	chr2	ENSG00000236255.2	103.097	84.2423	0.788504	0.793556	3.33355e-11	3.02113e-10
	PRRC2B	chr9	ENSG00000130723.20	7389.3	6350	0.834942	0.836958	5.59983e-17	1.00038e-15		L3MBTL2-AS1	chr22	ENSG00000235513.2	57.2022	78.5446	1.44304	1.43185	6.56204e-18	1.30145e-16		RN7SL600P	chr1	ENSG00000274963.1	53.865	42.6138	0.788624	0.805597	0.000223828	0.000652842
	AC027682.4	chr16	ENSG00000261386.2	35.8318	26.0536	0.682887	0.688933	5.74871e-17	1.02588e-15		IFI27L2	chr14	ENSG00000119632.4	243.865	326.021	1.44242	1.42831	3.12011e-14	4.17153e-13		ADAM12	chr10	ENSG00000148848.14	98.9432	82.3192	0.788649	0.809702	0.000641961	0.0016976
	PCBD1	chr10	ENSG00000166228.9	175.453	212.263	1.25514	1.2505	5.83162e-17	1.03957e-15		KCNK5	chr6	ENSG00000164626.9	40.3708	56.048	1.44238	1.41986	1.30417e-09	9.40564e-09		NME8	chr7	ENSG00000086288.12	112.664	92.2184	0.788665	0.797539	5.94563e-07	2.8203e-06
	TRAV10	chr14	ENSG00000211784.2	79.8237	56.5825	0.654798	0.66173	6.23768e-17	1.11077e-15		CPNE7	chr16	ENSG00000178773.15	47.4351	65.5425	1.4422	1.41568	2.70464e-08	1.61458e-07		LINC01237	chr2	ENSG00000233806.7	107.566	88.4499	0.788683	0.798804	2.44836e-06	1.03728e-05
	NKG7	chr19	ENSG00000105374.10	9114.19	13500.5	1.58695	1.56946	6.32322e-17	1.12481e-15		EVC	chr4	ENSG00000072840.13	33.3214	45.0798	1.44215	1.41972	6.62492e-10	5.02695e-09		CCDC141	chr2	ENSG00000163492.15	76.0829	61.6776	0.788751	0.80252	3.69211e-05	0.000125207
	PTPRK	chr6	ENSG00000152894.14	254.823	156.611	0.558066	0.56749	6.52961e-17	1.16029e-15		POGLUT2	chr13	ENSG00000134901.13	26.2013	35.5583	1.44173	1.4253	7.69542e-13	8.61629e-12		ZNF713	chr7	ENSG00000178665.16	50.1181	41.1127	0.788807	0.798261	8.70566e-07	4.00671e-06
	LTN1	chr21	ENSG00000198862.14	1463.82	1920.42	1.37341	1.36428	6.74848e-17	1.19791e-15		DHCR24	chr1	ENSG00000116133.13	282.688	383.567	1.44171	1.42982	4.30521e-17	7.79079e-16		ARNILA	chr2	ENSG00000235072.2	26.3424	21.9353	0.788904	0.798821	1.4861e-06	6.53939e-06
	AC090948.4	chr3	ENSG00000287377.1	62.7351	48.4239	0.732214	0.737083	6.92745e-17	1.22837e-15		AP000547.3	chr22	ENSG00000283633.1	561.586	750.776	1.44138	1.40775	5.78883e-07	2.75126e-06		ZNF793	chr19	ENSG00000188227.13	334.447	274.089	0.789066	0.799263	2.24351e-06	9.57527e-06
	ANO8	chr19	ENSG00000074855.11	618.246	732.775	1.22137	1.21781	7.47385e-17	1.32386e-15		RPS2P32	chr7	ENSG00000232818.2	16.6596	22.8824	1.44128	1.42058	1.57782e-10	1.30619e-09		ME1	chr6	ENSG00000065833.9	56.4894	46.7134	0.789171	0.808589	0.000574134	0.00153031
	EGLN3	chr14	ENSG00000129521.14	70.1067	95.0485	1.43585	1.42394	7.67882e-17	1.35873e-15		TMEM198	chr2	ENSG00000188760.10	17.8342	24.3494	1.44125	1.41423	2.84627e-08	1.69129e-07		BNIPL	chr1	ENSG00000163141.20	90.6793	74.8177	0.789209	0.794195	1.60924e-11	1.52359e-10
	G0S2	chr1	ENSG00000123689.6	78.2	159.873	2.12383	2.07995	8.24361e-17	1.45712e-15		AC103810.3	chr17	ENSG00000265982.1	242.637	330.095	1.44105	1.43296	1.29863e-23	4.76705e-22		AC083899.1	chr2	ENSG00000204745.4	59.0835	47.4505	0.789228	0.804678	0.000116078	0.000358888
	SCN1B	chr19	ENSG00000105711.12	158.651	232.079	1.58748	1.56892	8.57774e-17	1.51459e-15		SSR4P1	chr21	ENSG00000235374.2	49.0911	66.4642	1.44094	1.43072	7.44091e-20	1.81037e-18		BCL2L1-AS1	chr20	ENSG00000236559.1	27.9504	23.3189	0.789259	0.801419	1.24424e-05	4.6324e-05
	SYTL4	chrX	ENSG00000102362.15	33.3263	54.8311	1.86012	1.82864	8.82963e-17	1.55742e-15		CXCL1	chr4	ENSG00000163739.5	221.181	304.118	1.44062	1.42293	9.89944e-12	9.71887e-11		TEX21P	chr14	ENSG00000234911.2	54.0484	43.9052	0.789283	0.802286	3.00447e-05	0.000103566
	PLCG1	chr20	ENSG00000124181.14	5593.7	4645.08	0.800073	0.803069	8.99407e-17	1.58476e-15		AC106782.1	chr16	ENSG00000258130.8	9.46023	12.762	1.44029	1.41658	3.40572e-09	2.3193e-08		PDE7A	chr8	ENSG00000205268.10	5272.48	4330.4	0.789306	0.791925	1.37281e-20	3.64754e-19
	DOCK6	chr19	ENSG00000130158.14	33.5203	23.1354	0.63164	0.638981	9.0989e-17	1.60154e-15		FADS2	chr11	ENSG00000134824.14	491.567	645.422	1.44022	1.36945	0.000259169	0.000745399		ZBTB16	chr11	ENSG00000109906.14	908.171	752.555	0.789435	0.799863	2.47955e-06	1.0497e-05
	MIR3945HG	chr4	ENSG00000251230.6	107.159	185.563	1.90283	1.8699	9.43489e-17	1.65894e-15		CBR1	chr21	ENSG00000159228.13	867.345	1182.2	1.44009	1.43425	1.76068e-32	1.45182e-30		AC102953.2	chr7	ENSG00000273230.1	100.923	82.6672	0.789497	0.794455	1.53275e-11	1.46192e-10
	ABHD17B	chr9	ENSG00000107362.13	706.84	637.349	0.885189	0.886077	9.61877e-17	1.68949e-15		RPL39	chrX	ENSG00000198918.8	3504.51	4714.65	1.43989	1.39436	1.64994e-05	6.01445e-05		ARHGEF11	chr1	ENSG00000132694.18	2350.14	1938.15	0.789565	0.79562	8.83813e-10	6.56657e-09
	AC007406.5	chr12	ENSG00000261799.1	442.041	387.294	0.855574	0.857102	9.68848e-17	1.69995e-15		UBE2C	chr20	ENSG00000175063.17	74.5616	101.729	1.43971	1.42556	3.277e-14	4.36734e-13		EPHA4	chr2	ENSG00000116106.12	355.983	291.311	0.789658	0.795967	2.27224e-09	1.58347e-08
	URB1	chr21	ENSG00000142207.7	1014.31	1212.91	1.23913	1.23487	9.83871e-17	1.72451e-15		ANKRD13B	chr17	ENSG00000198720.13	54.6799	74.7141	1.43945	1.4262	4.62238e-15	6.8231e-14		WDR78	chr1	ENSG00000152763.17	27.455	22.6357	0.790284	0.801665	7.90448e-06	3.0508e-05
	AC010615.2	chr19	ENSG00000268119.6	23.4031	56.0286	2.55819	2.49216	9.90698e-17	1.73465e-15		SLC6A12	chr12	ENSG00000111181.12	125.561	171.326	1.43937	1.41591	1.6236e-09	1.15452e-08		LINC01948	chr5	ENSG00000248727.6	168.227	138.125	0.790505	0.795916	1.14738e-10	9.66585e-10
	DDO	chr6	ENSG00000203797.10	9.21199	17.9318	2.05676	2.01493	1.0117e-16	1.76958e-15		IGLV2-23	chr22	ENSG00000211660.3	807.791	1191.36	1.43916	1.38676	5.22359e-05	0.000172223		AP001767.4	chr11	ENSG00000279900.1	37.7608	30.7177	0.790565	0.807695	0.000304311	0.000861614
	SP140L	chr2	ENSG00000185404.16	1754.22	1527.82	0.846112	0.847871	1.03404e-16	1.80677e-15		CCNE2	chr8	ENSG00000175305.17	46.0839	63.8527	1.43912	1.41901	1.83752e-10	1.5085e-09		MMP19	chr12	ENSG00000123342.16	26.7092	22.1846	0.790675	0.802908	1.49243e-05	5.47365e-05
	RAB20	chr13	ENSG00000139832.5	487.082	761.844	1.69563	1.67268	1.06113e-16	1.85217e-15		GRIN3A	chr9	ENSG00000198785.7	20.7023	36.5104	1.43803	1.35472	0.000618194	0.00163915		LGMN	chr14	ENSG00000100600.15	236.004	193.868	0.79076	0.795758	1.54341e-11	1.47125e-10
	NRXN2	chr11	ENSG00000110076.19	21.801	35.5066	1.79029	1.7631	1.10491e-16	1.92657e-15		RPL9	chr4	ENSG00000163682.16	5494.56	7377.76	1.43773	1.38595	4.79834e-05	0.000159332		CELSR1	chr22	ENSG00000075275.16	329.353	271.458	0.791206	0.803428	1.08801e-05	4.09387e-05
	IGF2BP2	chr3	ENSG00000073792.15	469.861	810.756	1.976	1.93757	1.10977e-16	1.93303e-15		AP000240.1	chr21	ENSG00000273017.1	35.0048	47.5373	1.43726	1.42413	3.30215e-15	4.95293e-14		ARMCX4	chrX	ENSG00000196440.11	61.0241	50.4407	0.791255	0.798247	1.92476e-08	1.17415e-07
	MIR4539	chr14	ENSG00000265612.1	449.629	282.484	0.57596	0.5846	1.12078e-16	1.95017e-15		MUC1	chr1	ENSG00000185499.16	25.6382	35.0322	1.43701	1.42323	9.95889e-15	1.40677e-13		TRBV11-3	chr7	ENSG00000276597.1	41.9059	34.1726	0.791339	0.823284	0.00708495	0.0146287
	FCRL6	chr1	ENSG00000181036.14	921.909	1492.43	1.7427	1.71805	1.14282e-16	1.98646e-15		CXCL5	chr4	ENSG00000163735.7	226.092	309.443	1.43686	1.39316	1.19333e-05	4.45575e-05		AC105339.6	chr15	ENSG00000286817.1	35.529	28.509	0.791384	0.804017	2.45346e-05	8.59713e-05
	NRF1	chr7	ENSG00000106459.15	1023.2	935.763	0.899595	0.90023	1.14978e-16	1.99648e-15		AC069528.2	chr3	ENSG00000279320.1	98.2608	135.706	1.43657	1.41058	1.29194e-08	8.0693e-08		CUX2	chr12	ENSG00000111249.14	55.4212	46.4536	0.791492	0.807958	0.000197849	0.000583166
	GGT1	chr22	ENSG00000100031.19	38.0469	56.085	1.61441	1.59481	1.15177e-16	1.99761e-15		WDR97	chr8	ENSG00000179698.14	90.4678	123.274	1.43602	1.42507	1.02773e-17	1.9888e-16		PCED1B	chr12	ENSG00000179715.13	2979.22	2452.66	0.791495	0.795428	3.5415e-14	4.69739e-13
	GEMIN4	chr17	ENSG00000179409.11	738.94	630.647	0.825394	0.827709	1.15281e-16	1.99761e-15		EGLN3	chr14	ENSG00000129521.14	70.1067	95.0485	1.43585	1.42394	7.67882e-17	1.35873e-15		ARHGAP22	chr10	ENSG00000128805.14	64.8314	53.4277	0.791505	0.80177	4.47906e-06	1.8123e-05
	CYB561	chr17	ENSG00000008283.16	878.545	1065.58	1.25673	1.25185	1.26678e-16	2.19283e-15		SPC24	chr19	ENSG00000161888.11	34.5258	47.4069	1.43571	1.4124	2.82668e-09	1.94236e-08		PEG13	chr8	ENSG00000282164.3	95.1167	78.5319	0.791557	0.79597	1.00364e-12	1.10744e-11
	ACP2	chr11	ENSG00000134575.13	569.762	703.904	1.27458	1.26907	1.33086e-16	2.30138e-15		MPP1	chrX	ENSG00000130830.15	3918.69	5245.51	1.43488	1.40926	1.48077e-08	9.1768e-08		PDK1	chr2	ENSG00000152256.13	1571.03	1293.68	0.791667	0.79639	7.22941e-12	7.20745e-11
	LINC002481	chr4	ENSG00000246526.2	213.141	294.931	1.46165	1.44875	1.39197e-16	2.40456e-15		MCM3AP	chr21	ENSG00000160294.11	3744.33	5073.23	1.43427	1.43215	1.85434e-84	1.55199e-81		AC010201.2	chr12	ENSG00000271327.1	42.8314	35.2185	0.791769	0.799632	1.52897e-07	8.05333e-07
	WDR33	chr2	ENSG00000136709.12	2802.56	2542.94	0.889823	0.890637	1.43399e-16	2.4746e-15		DENND2C	chr1	ENSG00000175984.15	35.4575	49.0129	1.43413	1.41555	2.60502e-11	2.39459e-10		RN7SKP80	chr22	ENSG00000202058.1	29.6671	24.2438	0.791945	0.802811	6.92032e-06	2.70148e-05
	ARID1B	chr6	ENSG00000049618.23	2045.55	1744.01	0.828288	0.83054	1.51248e-16	2.60736e-15		ST3GAL4	chr11	ENSG00000110080.18	986.995	1340.25	1.4341	1.41505	6.70021e-11	5.80812e-10		AC025164.2	chr12	ENSG00000245904.4	770.966	632.854	0.792112	0.794634	8.51035e-21	2.31258e-19
	MATN1-AS1	chr1	ENSG00000186056.10	183.349	143.5	0.747131	0.751628	1.5357e-16	2.64466e-15		AC005332.7	chr17	ENSG00000278740.1	29.0304	40.654	1.43319	1.40002	6.05606e-07	2.86605e-06		TAFA2	chr12	ENSG00000198673.10	73.9144	61.7836	0.792303	0.80723	0.000104194	0.000324847
	FRMD3	chr9	ENSG00000172159.16	131.083	214.372	1.72712	1.70151	1.5548e-16	2.6748e-15		PRR5	chr22	ENSG00000186654.21	1504	2034.15	1.43306	1.42254	1.26994e-18	2.71487e-17		AC105052.4	chr7	ENSG00000279168.2	37.9177	31.7069	0.792577	0.813874	0.00117036	0.00293933
	EP400	chr12	ENSG00000183495.14	1977.68	1700.13	0.83578	0.837835	1.56557e-16	2.69056e-15		AC134772.1	chr3	ENSG00000244380.1	95.467	128.855	1.43248	1.39403	4.55769e-06	1.841e-05		AC011477.1	chr19	ENSG00000267481.1	331.863	271.316	0.792722	0.796182	1.57694e-15	2.45549e-14
	POLN	chr4	ENSG00000130997.16	19.9784	14.2111	0.653069	0.659865	1.6146e-16	2.77197e-15		STEAP3	chr2	ENSG00000115107.20	143.487	193.497	1.43201	1.41732	1.96964e-13	2.38324e-12		CCDC144NL-AS1	chr17	ENSG00000233098.9	60.5238	49.9031	0.792764	0.801012	2.0009e-07	1.03278e-06
	SLAMF7	chr1	ENSG00000026751.17	2207.98	2977.06	1.41371	1.40284	1.66584e-16	2.85702e-15		NFE2	chr12	ENSG00000123405.14	7737.09	10404.9	1.43201	1.41583	1.60414e-12	1.72458e-11		PLEKHA7	chr11	ENSG00000166689.16	100.77	82.5145	0.792842	0.800963	1.83323e-07	9.5359e-07
	MX2	chr21	ENSG00000183486.13	8222.65	12441.8	1.5862	1.56713	1.6972e-16	2.90782e-15		RHBDL1	chr16	ENSG00000103269.13	43.4471	58.618	1.4318	1.41757	5.54035e-14	7.15586e-13		SYPL1	chr7	ENSG00000008282.8	1959.17	1612.29	0.792896	0.794358	1.77276e-34	1.68604e-32
	PLEKHN1	chr1	ENSG00000187583.11	35.0904	47.7966	1.429	1.41734	1.73519e-16	2.96986e-15		LTB4R	chr14	ENSG00000213903.9	3145.59	4255.78	1.43054	1.42199	7.49633e-22	2.3024e-20		AC092375.2	chr16	ENSG00000260306.1	90.9216	75.006	0.79293	0.807429	7.4477e-05	0.000238734
	C14orf132	chr14	ENSG00000227051.6	51.7661	28.4921	0.489596	0.499618	1.87697e-16	3.20925e-15		PCNT	chr21	ENSG00000160299.17	1502.94	2030.48	1.42979	1.42555	1.84752e-42	3.15568e-40		F5	chr1	ENSG00000198734.12	672.565	556.434	0.793215	0.807768	8.08126e-05	0.000257529
	GGA2	chr16	ENSG00000103365.15	4523.3	3978.93	0.858867	0.860345	1.89902e-16	3.24364e-15		PLEKHN1	chr1	ENSG00000187583.11	35.0904	47.7966	1.429	1.41734	1.73519e-16	2.96986e-15		CENPV	chr17	ENSG00000166582.10	192.343	157.854	0.793288	0.799067	7.22412e-10	5.44951e-09
	ADAM23	chr2	ENSG00000114948.13	64.595	39.8912	0.562898	0.571552	1.92479e-16	3.28431e-15		FAM83H	chr8	ENSG00000180921.7	209.591	282.564	1.42877	1.42497	5.45191e-47	1.26749e-44		Z97634.1	chr16	ENSG00000236829.9	62.9901	51.6215	0.793378	0.799609	4.2106e-09	2.8283e-08
	NR1H3	chr11	ENSG00000025434.19	181.761	223.42	1.27586	1.2703	2.08333e-16	3.55121e-15		DIP2A	chr21	ENSG00000160305.18	3335.45	4521.34	1.42812	1.41987	2.16179e-22	7.05385e-21		LINC01135	chr1	ENSG00000234807.7	38.3809	31.6369	0.793434	0.800947	7.00913e-08	3.90046e-07
	QRSL1	chr6	ENSG00000130348.11	924.638	768.371	0.804385	0.807296	2.11622e-16	3.60359e-15		BSPRY	chr9	ENSG00000119411.11	37.2422	50.8364	1.42782	1.40536	2.43044e-09	1.68391e-08		ALOX15P1	chr17	ENSG00000274114.2	85.431	70.7228	0.79354	0.801967	4.03406e-07	1.97387e-06
	ST6GAL1	chr3	ENSG00000073849.15	8430.08	7239.12	0.833106	0.835259	2.23783e-16	3.80682e-15		AL844908.2	chr21	ENSG00000273027.1	13.1715	17.7949	1.42742	1.4079	1.41165e-10	1.17678e-09		CLEC12B	chr12	ENSG00000256660.6	161.745	133.539	0.793557	0.820583	0.0035551	0.00793663
	WDFY3-AS2	chr4	ENSG00000180769.10	25.2938	39.1661	1.65692	1.63501	2.25632e-16	3.83437e-15		NDUFS4	chr5	ENSG00000164258.12	135.552	185.253	1.4274	1.38912	5.78218e-06	2.29247e-05		DICER1	chr14	ENSG00000100697.14	3456.63	2840.24	0.793575	0.796971	1.12796e-15	1.78628e-14
	SAMD14	chr17	ENSG00000167100.14	115.365	198.14	1.98106	1.94257	2.25897e-16	3.83497e-15		XRCC4	chr5	ENSG00000152422.15	113.306	155.175	1.42699	1.39921	1.25444e-07	6.70224e-07		AC091045.2	chr15	ENSG00000259536.5	73.6922	59.3711	0.793752	0.805451	1.75684e-05	6.3653e-05
	CARD6	chr5	ENSG00000132357.14	829.359	1080.65	1.36289	1.35386	2.34479e-16	3.97665e-15		RPL26L1	chr5	ENSG00000037241.7	92.2325	125.466	1.42589	1.39883	9.49706e-08	5.17653e-07		KIF27	chr9	ENSG00000165115.15	436.307	361.938	0.793819	0.801714	1.32118e-07	7.03238e-07
	ZNF683	chr1	ENSG00000176083.17	743.886	1533.32	2.24011	2.19136	2.43415e-16	4.12401e-15		MCM10	chr10	ENSG00000065328.16	28.4843	38.5979	1.42574	1.38176	2.17846e-05	7.73389e-05		LINC02446	chr12	ENSG00000256039.2	458.291	389.331	0.793907	0.820151	0.00339267	0.00762179
	TNFRSF18	chr1	ENSG00000186891.14	237.793	342.114	1.54259	1.52568	2.48152e-16	4.20001e-15		TRAPPC10	chr21	ENSG00000160218.13	1931.27	2587.6	1.42546	1.421	7.50208e-40	1.05527e-37		SLC35E3	chr12	ENSG00000175782.11	749.437	616.166	0.794017	0.795894	7.13325e-27	3.61237e-25
	LY6G5C	chr6	ENSG00000204428.12	86.057	112.673	1.39339	1.38311	2.56047e-16	4.32926e-15		LAP3	chr4	ENSG00000002549.12	2154.67	3088.42	1.42532	1.39477	1.91366e-07	9.91724e-07		AL049634.1	chr20	ENSG00000242324.1	48.6857	40.2992	0.794282	0.805974	1.66466e-05	6.06545e-05
	AC067930.4	chr8	ENSG00000255050.1	145.198	199.446	1.44693	1.43417	2.68753e-16	4.53951e-15		ENPP5	chr6	ENSG00000112796.10	101.417	136.584	1.42526	1.40914	3.28542e-12	3.41158e-11		TRAV8-4	chr14	ENSG00000211790.2	149.197	124.624	0.794365	0.802491	2.04739e-07	1.05515e-06
	JAG2	chr14	ENSG00000184916.9	45.5731	65.4391	1.52409	1.50844	2.71154e-16	4.57545e-15		CDT1	chr16	ENSG00000167513.9	80.4798	110.778	1.42509	1.3953	2.21964e-07	1.13657e-06		FSBP	chr8	ENSG00000265817.3	101.884	83.6483	0.794469	0.816289	0.00152423	0.00372143
	ADAMTS17	chr15	ENSG00000140470.14	79.4352	56.4871	0.657371	0.66437	2.74633e-16	4.62948e-15		AL390066.2	chr1	ENSG00000224950.2	167.249	227.27	1.42497	1.41473	3.84401e-18	7.85652e-17		AL355297.3	chr6	ENSG00000271551.2	45.0824	37.0339	0.794535	0.802389	1.47143e-07	7.77715e-07
	CHPT1	chr12	ENSG00000111666.11	1382.79	2081.57	1.6322	1.61084	2.75582e-16	4.64082e-15		MKNK1-AS1	chr1	ENSG00000269956.2	47.4231	63.1612	1.42475	1.40538	1.92412e-10	1.57649e-09		NACC2	chr9	ENSG00000148411.8	2624.57	2158.13	0.794562	0.798184	2.21558e-14	3.00604e-13
	SLC25A34	chr1	ENSG00000162461.8	77.3294	99.4723	1.34619	1.33766	2.85039e-16	4.79524e-15		TPM1	chr15	ENSG00000140416.22	543.116	734.654	1.42426	1.41567	1.98086e-21	5.77659e-20		NCF1B	chr7	ENSG00000182487.12	4474.35	3668.14	0.79478	0.803272	6.34205e-07	2.98453e-06
	KRT73-AS1	chr12	ENSG00000257495.5	94.0358	55.3053	0.522155	0.532189	2.93748e-16	4.9368e-15		DTL	chr1	ENSG00000143476.18	42.1859	58.22	1.42423	1.39303	6.30727e-07	2.96983e-06		CKMT2-AS1	chr5	ENSG00000247572.8	143.394	118.44	0.795114	0.801575	7.33139e-09	4.75844e-08
	PRDX4	chrX	ENSG00000123131.13	350.249	445.222	1.33377	1.32589	2.97575e-16	4.9961e-15		NDUFV3	chr21	ENSG00000160194.18	1281.74	1725.06	1.42374	1.42232	2.85001e-119	9.54125e-116		CCDC106	chr19	ENSG00000173581.8	307.054	251.942	0.795318	0.800527	1.29296e-10	1.0816e-09
	FP565260.1	chr21	ENSG00000275464.5	320.177	482.59	1.65689	1.63492	3.10843e-16	5.21363e-15		EMILIN1	chr2	ENSG00000138080.14	49.503	66.8123	1.42322	1.40933	6.07502e-14	7.78039e-13		LINC02648	chr10	ENSG00000225948.2	83.4481	69.0921	0.79535	0.807099	1.46872e-05	5.39498e-05
	SNX9	chr6	ENSG00000130340.16	918.54	778.243	0.817162	0.81982	3.20301e-16	5.36688e-15		AL138963.4	chr13	ENSG00000273149.1	3484.85	4644.35	1.42256	1.39445	1.09094e-07	5.89644e-07		Z84723.1	chr16	ENSG00000260803.1	27.7819	23.1938	0.795389	0.80977	0.000117087	0.000361741
	HAGHL	chr16	ENSG00000103253.18	383.611	501.884	1.37734	1.36758	3.2633e-16	5.46243e-15		PTGDS	chr9	ENSG00000107317.13	92.1967	123.59	1.42245	1.39419	1.51153e-07	7.96645e-07		HK2	chr2	ENSG00000159399.10	1814.6	1499.42	0.795439	0.803349	1.95901e-07	1.01241e-06
	TMCC2	chr1	ENSG00000133069.17	540.32	944.674	2.07056	2.02641	3.26861e-16	5.46586e-15		MPIG6B	chr6	ENSG00000204420.10	633.776	813.658	1.42224	1.38203	9.62256e-06	3.65906e-05		BDH1	chr3	ENSG00000161267.12	566.948	468.135	0.795441	0.798223	1.19876e-18	2.56928e-17
	AC243772.2	chr1	ENSG00000233030.2	70.439	129.924	2.0126	1.97182	3.28025e-16	5.47984e-15		ZNF366	chr5	ENSG00000178175.12	39.2353	55.4934	1.42211	1.38621	1.47344e-06	6.48879e-06		SEPTIN5	chr22	ENSG00000184702.20	20.3695	16.7259	0.795697	0.820521	0.00299916	0.00683234
	MRC2	chr17	ENSG00000011028.14	251.588	413.995	1.92993	1.89191	3.55608e-16	5.93472e-15		IGLC7	chr22	ENSG00000211685.3	69.2649	94.2704	1.42169	1.31832	0.00436092	0.00949994		MYB	chr6	ENSG00000118513.19	239.335	199.424	0.7957	0.80318	8.15927e-08	4.5001e-07
	GNAO1	chr16	ENSG00000087258.15	79.5509	119.847	1.6111	1.59083	3.69241e-16	6.1561e-15		RSL24D1	chr15	ENSG00000137876.10	773.517	1062.82	1.42124	1.38003	1.23397e-05	4.59828e-05		TNKS1BP1	chr11	ENSG00000149115.14	235.975	195.721	0.795821	0.799877	2.47086e-13	2.95215e-12
	KLHL13	chrX	ENSG00000003096.14	26.6215	18.2357	0.626499	0.63431	3.85841e-16	6.42646e-15		KIR2DL4	chr19	ENSG00000189013.14	41.7477	55.2382	1.42114	1.39023	5.20786e-07	2.49855e-06		DGKA	chr12	ENSG00000065357.20	6758.35	5597.73	0.79591	0.798713	1.7966e-18	3.7828e-17
	CHTOP	chr1	ENSG00000160679.13	3904.31	3676.77	0.93144	0.931675	3.92241e-16	6.52656e-15		ISCA1	chr9	ENSG00000135070.15	982.864	1317.04	1.42102	1.41255	1.78422e-21	5.23047e-20		ZNF66	chr19	ENSG00000160229.13	122.953	101.156	0.795936	0.812555	0.000365026	0.00101718
	MMP8	chr11	ENSG00000118113.12	140.486	436.673	3.57254	3.41237	3.93565e-16	6.5421e-15		VPS9D1	chr16	ENSG00000075399.14	1667.96	2254.53	1.42079	1.4104	6.92014e-18	1.37084e-16		EPHX2	chr8	ENSG00000120915.14	910.659	755.71	0.796049	0.80503	7.87213e-07	3.65018e-06
	GUK1	chr1	ENSG00000143774.16	10954.2	17010.3	1.77132	1.74301	3.95754e-16	6.57195e-15		OSBPL5	chr11	ENSG00000021762.20	1215.62	1643.18	1.41964	1.40963	3.07013e-18	6.32114e-17		MICAL3	chr22	ENSG00000243156.9	383.295	314.862	0.796096	0.803949	1.71241e-07	8.94634e-07
	ZXDC	chr3	ENSG00000070476.15	1576.82	1403.45	0.870574	0.871804	3.97009e-16	6.58626e-15		NRADDP	chr3	ENSG00000236409.2	25.2206	34.3575	1.41929	1.40152	6.69456e-11	5.80623e-10		PRRT2	chr16	ENSG00000167371.21	31.5026	26.2058	0.796424	0.805994	1.9807e-06	8.51655e-06
	RCAN3	chr1	ENSG00000117602.12	4824.31	3750.79	0.738747	0.743755	3.99412e-16	6.61749e-15		PEAR1	chr1	ENSG00000187800.13	136.947	178.706	1.41928	1.38422	1.85625e-06	8.02886e-06		ARMCX2	chrX	ENSG00000184867.14	182.402	151.517	0.796629	0.801943	1.7258e-10	1.42026e-09
	OLFM1	chr9	ENSG00000130558.19	96.1045	160.299	1.84555	1.81431	4.00277e-16	6.61749e-15		KCNQ4	chr1	ENSG00000117013.17	14.915	20.4435	1.41872	1.38732	4.66934e-07	2.26157e-06		NINL	chr20	ENSG00000101004.15	54.7121	45.2035	0.796797	0.81447	0.00052935	0.00142264
	ZNF577	chr19	ENSG00000161551.14	294.945	220.859	0.706205	0.712031	4.00473e-16	6.61749e-15		PHLDA1	chr12	ENSG00000139289.13	101.247	135.063	1.4186	1.41097	1.17535e-23	4.33353e-22		GATM	chr15	ENSG00000171766.16	127.702	105.8	0.796804	0.80903	2.88449e-05	9.98004e-05
	ZNF880	chr19	ENSG00000221923.9	271.387	222.536	0.787165	0.790632	4.00291e-16	6.61749e-15		AC116353.6	chr5	ENSG00000283602.1	107.464	145.22	1.41855	1.40127	2.39663e-11	2.21397e-10		EVI5	chr1	ENSG00000067208.14	338.63	279.556	0.796826	0.801091	2.15057e-12	2.28561e-11
	LOXL2	chr8	ENSG00000134013.16	89.7367	70.8499	0.754477	0.758911	4.03566e-16	6.66202e-15		RTKN	chr2	ENSG00000114993.17	50.8646	68.225	1.4179	1.40348	3.30891e-13	3.88722e-12		RRN3P1	chr16	ENSG00000248124.7	709.867	586.109	0.796888	0.803568	1.83294e-08	1.12346e-07
	PODN	chr1	ENSG00000174348.14	49.1882	84.7467	1.89182	1.85813	4.09835e-16	6.75884e-15		FCGR2C	chr1	ENSG00000244682.7	371.822	494.966	1.41742	1.392	5.18296e-08	2.94693e-07		VIPR2	chr7	ENSG00000106018.14	42.1647	35.0559	0.796966	0.81688	0.00129805	0.00321897
	TGFBR2	chr3	ENSG00000163513.19	12398.6	10600.7	0.829369	0.831649	4.2913e-16	7.07008e-15		IGKV4-1	chr2	ENSG00000211598.2	2437.88	3396.8	1.41715	1.37551	1.34271e-05	4.96589e-05		DIP2C	chr10	ENSG00000151240.17	142.702	118.471	0.797091	0.807077	2.83162e-06	1.18585e-05
	NSUN5P1	chr7	ENSG00000223705.9	1206.11	974.038	0.776102	0.779856	4.32634e-16	7.12081e-15		NDUFB3	chr2	ENSG00000119013.9	255.507	345.792	1.41697	1.38369	2.06155e-06	8.83469e-06		LETM2	chr8	ENSG00000165046.12	222.049	184.056	0.797109	0.803443	9.95661e-09	6.34184e-08
	MDM2	chr12	ENSG00000135679.25	2883.09	2450.94	0.825708	0.828088	4.34683e-16	7.14751e-15		TLR5	chr1	ENSG00000187554.14	622.614	835.587	1.41694	1.39353	7.44221e-09	4.82476e-08		SNX22	chr15	ENSG00000157734.14	1661.8	1350.23	0.797184	0.804156	4.61374e-08	2.65029e-07
	RIOK3	chr18	ENSG00000101782.15	2673.16	3683.28	1.46974	1.45592	4.49152e-16	7.37817e-15		BUB1B	chr15	ENSG00000156970.12	34.7656	47.5548	1.41692	1.39287	2.04175e-08	1.24173e-07		FSTL1	chr3	ENSG00000163430.12	70.9993	58.4177	0.797831	0.833377	0.0142665	0.0272703
	C2	chr6	ENSG00000166278.15	57.5519	104.54	1.90873	1.87315	4.55051e-16	7.46775e-15		AL035701.1	chr6	ENSG00000231769.3	12.6432	16.9674	1.41679	1.3873	5.3081e-07	2.54299e-06		CILP	chr15	ENSG00000138615.6	45.4745	38.0198	0.797856	0.805128	8.86225e-08	4.85235e-07
	TRPM6	chr9	ENSG00000119121.22	662.103	928.081	1.5046	1.48933	4.6563e-16	7.62998e-15		RPL21P16	chr10	ENSG00000220842.6	228.57	259.865	1.41659	1.35115	0.000580925	0.00154719		MIR186	chr1	ENSG00000207721.1	35.3448	30.1004	0.797996	0.81805	0.00119533	0.00299442
	LINC00665	chr19	ENSG00000232677.8	218.675	146.882	0.62948	0.637178	4.65849e-16	7.62998e-15		LSM3	chr3	ENSG00000170860.4	232.054	316.185	1.41655	1.38344	2.05506e-06	8.8159e-06		RUNX2	chr6	ENSG00000124813.23	956.58	790.186	0.798033	0.801596	1.7626e-14	2.4154e-13
	LINC02631	chr2	ENSG00000237772.2	37.394	25.7283	0.634125	0.641598	4.67582e-16	7.65089e-15		SLC5A3	chr21	ENSG00000198743.7	1307.36	1747.83	1.41653	1.40774	1.63477e-20	4.30919e-19		SCML2	chrX	ENSG00000102098.19	47.2398	38.9085	0.798047	0.80587	2.2359e-07	1.1435e-06
	FLVCR1	chr1	ENSG00000162769.13	540.269	419.215	0.740878	0.745638	4.82746e-16	7.89129e-15		CACNA2D2	chr3	ENSG00000007402.11	275.848	371.61	1.41614	1.39632	8.13627e-10	6.08005e-09		ANKRD44-AS1	chr2	ENSG00000231621.1	83.5397	69.6088	0.798135	0.82303	0.00377418	0.00836546
	BRD9	chr5	ENSG00000028310.18	1298.24	1193.8	0.904768	0.905343	4.85354e-16	7.92618e-15		TPT1	chr13	ENSG00000133112.16	43770	58773.6	1.4158	1.39173	1.70055e-08	1.04807e-07		AC012020.1	chr3	ENSG00000279277.2	268.87	220.304	0.798228	0.806466	4.72359e-07	2.28455e-06
	LIX1-AS1	chr5	ENSG00000251513.2	105.437	64.1168	0.542282	0.552064	4.91993e-16	8.02678e-15		LY96	chr8	ENSG00000154589.7	252.552	338.719	1.41554	1.38883	1.41561e-07	7.50684e-07		IL11RA	chr9	ENSG00000137070.17	1139.48	943.394	0.798245	0.801695	6.26319e-15	9.06916e-14
	DNAJC4	chr11	ENSG00000110011.13	1721.01	2042.54	1.2271	1.22312	5.10025e-16	8.31287e-15		TCTEX1D2	chr3	ENSG00000213123.11	29.9351	40.366	1.41529	1.39782	4.57792e-11	4.05878e-10		EFCAB2	chr1	ENSG00000203666.12	114.352	95.2364	0.79846	0.806993	7.34637e-07	3.42728e-06
	MBTPS1	chr16	ENSG00000140943.17	3313.45	3058.85	0.909126	0.90964	5.20768e-16	8.47971e-15		RPL7P1	chr5	ENSG00000214485.6	39.1664	52.3347	1.41523	1.33865	0.00138519	0.00341326		ZNF433	chr19	ENSG00000197647.11	34.7203	28.9585	0.798527	0.811208	4.41133e-05	0.000147653
	SERF2	chr15	ENSG00000140264.19	11976.9	16352.5	1.48589	1.4714	5.27812e-16	8.58605e-15		RUFY4	chr2	ENSG00000188282.12	45.8054	66.0085	1.41514	1.37959	2.18599e-06	9.34166e-06		RHOBTB3	chr5	ENSG00000164292.13	142.942	118.701	0.79884	0.812083	7.1977e-05	0.00023143
	ADGRG1	chr16	ENSG00000205336.12	2245.87	3468.25	1.66253	1.64014	5.53675e-16	8.99803e-15		MICALL2	chr7	ENSG00000164877.19	75.8602	102.257	1.41501	1.4011	1.57788e-13	1.9279e-12		WNT7A	chr3	ENSG00000154764.6	90.9425	76.1559	0.798869	0.809925	8.95711e-06	3.42704e-05
	C17orf99	chr17	ENSG00000187997.11	11.014	20.4176	2.21098	2.15621	5.79777e-16	9.41308e-15		MEIS1	chr2	ENSG00000143995.20	101.956	136.086	1.4149	1.39124	1.14839e-08	7.24848e-08		CCDC18-AS1	chr1	ENSG00000223745.8	818.895	673.626	0.798873	0.804275	6.28786e-10	4.79292e-09
	MIR4538	chr14	ENSG00000263413.2	182.102	114.435	0.578564	0.587587	5.81588e-16	9.43334e-15		LRFN4	chr11	ENSG00000173621.9	244.959	328.947	1.41484	1.40757	3.21382e-24	1.28392e-22		KCNC4	chr1	ENSG00000116396.14	432.123	356.515	0.799092	0.80669	1.75917e-07	9.17344e-07
	TRAV3	chr14	ENSG00000211777.2	164.775	116.664	0.645908	0.653813	5.91453e-16	9.57526e-15		CHMP5	chr9	ENSG00000086065.14	756.111	1029.57	1.41483	1.39188	1.14819e-08	7.24848e-08		DDIT4	chr10	ENSG00000168209.5	1359.15	1124.94	0.799123	0.807095	3.26107e-07	1.61787e-06
	H2BC6	chr6	ENSG00000274290.2	87.476	129.726	1.58158	1.56263	5.91482e-16	9.57526e-15		TNF	chr6	ENSG00000232810.4	351.2	471.379	1.41465	1.40971	9.39866e-35	9.20024e-33		Z94721.2	chr6	ENSG00000272980.4	25.251	21.0804	0.799174	0.820639	0.00189763	0.00452742
	CFAP44	chr3	ENSG00000206530.11	289.821	230.75	0.763519	0.767727	5.99867e-16	9.70162e-15		ROGDI	chr16	ENSG00000067836.12	920.551	1219.97	1.41465	1.40223	5.25058e-15	7.70284e-14		AC011468.1	chr19	ENSG00000260160.1	69.9796	57.7505	0.799289	0.803937	2.35778e-11	2.1817e-10
	LINC02132	chr16	ENSG00000268804.1	50.3752	35.147	0.657042	0.66418	6.03511e-16	9.75113e-15		HOXB4	chr17	ENSG00000182742.6	178.28	237.561	1.4145	1.40555	8.75495e-20	2.11776e-18		DNM1P47	chr15	ENSG00000259660.2	41.9357	35.2125	0.799301	0.8236	0.00345943	0.00775719
	AL109615.4	chr6	ENSG00000287562.1	155.151	121.886	0.75049	0.755017	6.12877e-16	9.89291e-15		PIF1	chr15	ENSG00000140451.13	39.4742	53.6556	1.41448	1.39323	3.38388e-09	2.30536e-08		ZNF442	chr19	ENSG00000198342.10	43.4965	36.4166	0.799626	0.812985	7.28988e-05	0.000234086
	NIPSNAP3B	chr9	ENSG00000165028.12	119.477	85.8968	0.673282	0.680095	6.66113e-16	1.07419e-14		COMMD8	chr4	ENSG00000169019.11	343.529	468.554	1.41402	1.3881	8.63033e-08	4.7396e-07		APBA1	chr9	ENSG00000107282.8	23.3629	19.3796	0.799678	0.812993	7.8987e-05	0.000251985
	BACH1-IT2	chr21	ENSG00000228817.4	23.0594	31.659	1.45672	1.44324	7.44482e-16	1.19941e-14		ZMYND10	chr3	ENSG00000004838.14	66.3251	88.1386	1.41394	1.40199	1.90185e-15	2.94505e-14		CDHR1	chr10	ENSG00000148600.15	89.2269	73.887	0.799688	0.812082	5.32084e-05	0.000175084
	UGT8	chr4	ENSG00000174607.11	66.4392	40.7509	0.549265	0.559119	7.91233e-16	1.27351e-14		SLAMF7	chr1	ENSG00000026751.17	2207.98	2977.06	1.41371	1.40284	1.66584e-16	2.85702e-15		ETS1	chr11	ENSG00000134954.14	24220.6	20117	0.799739	0.803612	1.75942e-13	2.14033e-12
	DACT1	chr14	ENSG00000165617.14	175.246	101.303	0.519846	0.53	7.92111e-16	1.27369e-14		FASLG	chr1	ENSG00000117560.8	347.432	466.388	1.41353	1.40118	1.30313e-14	1.81776e-13		AC113208.6	chr15	ENSG00000287926.1	44.5007	37.2009	0.799793	0.812254	5.28152e-05	0.000173928
	ANO7L1	chr1	ENSG00000237276.8	53.1216	89.1736	1.8578	1.82369	8.11529e-16	1.30366e-14		COX6C	chr8	ENSG00000164919.11	401.335	547.588	1.41348	1.37732	5.87649e-06	2.32435e-05		SIGLEC6	chr19	ENSG00000105492.16	157.663	130.169	0.79985	0.813172	7.53421e-05	0.000241138
	TRERF1	chr6	ENSG00000124496.12	2001.45	1736.86	0.846359	0.848214	8.15621e-16	1.30898e-14		AL031846.1	chr22	ENSG00000225720.6	37.8631	50.7296	1.41312	1.39712	1.41042e-11	1.35218e-10		FGFR4	chr5	ENSG00000160867.15	26.1586	21.6798	0.799985	0.812	4.52936e-05	0.000151349
	TIMM23	chr10	ENSG00000265354.4	580.839	668.332	1.1808	1.17828	8.18405e-16	1.31219e-14		EAF2	chr3	ENSG00000145088.9	74.24	101.05	1.41236	1.37449	9.91035e-06	3.76166e-05		AC116158.1	chr15	ENSG00000259326.1	23.6596	19.8031	0.800026	0.813203	6.89672e-05	0.000222393
	SMOX	chr20	ENSG00000088826.18	747.733	1199.01	1.84339	1.81092	8.27142e-16	1.32493e-14		ST6GALNAC4	chr9	ENSG00000136840.19	1429.6	1878.8	1.41203	1.38883	8.66902e-09	5.5662e-08		PLCG1	chr20	ENSG00000124181.14	5593.7	4645.08	0.800073	0.803069	8.99407e-17	1.58476e-15
	LGR4	chr11	ENSG00000205213.14	39.3635	26.2945	0.620199	0.628442	8.80559e-16	1.40915e-14		SIPA1L2	chr1	ENSG00000116991.10	620.762	830.341	1.41199	1.38661	3.58821e-08	2.09133e-07		TOP1MT	chr8	ENSG00000184428.13	623.671	518.722	0.800098	0.80463	1.41151e-11	1.35245e-10
	AC109449.1	chr16	ENSG00000259940.2	85.8326	65.9472	0.723672	0.72914	8.91269e-16	1.42492e-14		SELP	chr1	ENSG00000174175.17	196.687	261.561	1.41183	1.39228	3.98627e-10	3.12828e-09		AC025031.4	chr12	ENSG00000275481.1	44.1785	36.5723	0.800299	0.810337	6.45183e-06	2.53396e-05
	AC008750.8	chr19	ENSG00000269403.1	68.0015	105.639	1.66435	1.64186	9.07763e-16	1.44991e-14		DBI	chr2	ENSG00000155368.16	553.436	743.637	1.41131	1.38351	3.1878e-07	1.58764e-06		AC118344.1	chr19	ENSG00000205041.1	50.9817	41.8267	0.80034	0.81754	0.000552556	0.00147751
	NOS3	chr7	ENSG00000164867.11	156.791	120.581	0.726183	0.731654	9.11277e-16	1.45413e-14		KIAA1522	chr1	ENSG00000162522.11	106.525	142.915	1.41118	1.3969	3.65054e-13	4.26126e-12		CD180	chr5	ENSG00000134061.5	1463.98	1207.46	0.800359	0.807054	2.78243e-08	1.65689e-07
	EZH1	chr17	ENSG00000108799.13	4034.14	3662.97	0.890695	0.89153	9.20712e-16	1.46779e-14		RGS6	chr14	ENSG00000182732.18	92.0736	116.934	1.41096	1.37722	1.94743e-06	8.38211e-06		MYLK4	chr6	ENSG00000145949.11	54.2482	45.0185	0.800372	0.811238	1.31195e-05	4.86393e-05
	AC006230.1	chr4	ENSG00000287778.1	54.763	30.6896	0.480755	0.491482	9.24042e-16	1.4717e-14		NRIR	chr2	ENSG00000225964.6	65.8349	92.6903	1.41073	1.33261	0.000956688	0.00244265		HAAO	chr2	ENSG00000162882.15	125.933	104.031	0.800442	0.80719	4.03596e-08	2.33603e-07
	LRRC75B	chr22	ENSG00000178026.13	24.0915	35.7329	1.61235	1.59197	9.97924e-16	1.58786e-14		AL355075.3	chr14	ENSG00000258908.1	43.8001	56.1192	1.40992	1.38435	6.22742e-08	3.49567e-07		OTUD1	chr10	ENSG00000165312.6	1199.29	996.932	0.800473	0.802781	7.05811e-21	1.93681e-19
	PRKCZ-AS1	chr1	ENSG00000182873.5	60.3787	46.7226	0.740701	0.745579	1.00764e-15	1.6018e-14		PTX4	chr16	ENSG00000251692.7	17.8176	23.8873	1.40967	1.37041	8.76135e-06	3.35885e-05		C11orf95	chr11	ENSG00000188070.9	344.192	285.625	0.800495	0.80325	1.04643e-17	2.02265e-16
	ARHGEF7	chr13	ENSG00000102606.18	1906.51	1723.7	0.886683	0.887607	1.04252e-15	1.65567e-14		SPON2	chr4	ENSG00000159674.12	2528.55	3358.64	1.40958	1.38608	2.25534e-08	1.36338e-07		CD27	chr12	ENSG00000139193.3	4571.37	3790.16	0.800591	0.806176	1.15935e-09	8.43756e-09
	PLCD1	chr3	ENSG00000187091.13	601.537	699.559	1.19422	1.19122	1.07541e-15	1.70628e-14		CARM1	chr19	ENSG00000142453.11	1785.29	2336.85	1.40896	1.39065	1.22508e-10	1.02842e-09		ORM2	chr9	ENSG00000228278.4	21.7841	17.605	0.800598	0.831193	0.0106973	0.0211858
	AC026333.3	chr12	ENSG00000256249.1	110.659	177.146	1.83264	1.80045	1.1026e-15	1.74777e-14		GLRX	chr5	ENSG00000173221.14	1561.23	2092.75	1.40855	1.39466	4.60434e-13	5.33002e-12		PRXL2A	chr10	ENSG00000122378.14	223.153	185.386	0.800694	0.806359	2.28843e-09	1.59409e-08
	DICER1	chr14	ENSG00000100697.14	3456.63	2840.24	0.793575	0.796971	1.12796e-15	1.78628e-14		SYT11	chr1	ENSG00000132718.9	909.692	1207.53	1.40806	1.40078	8.0364e-24	3.07829e-22		AC040934.1	chr17	ENSG00000253347.1	28.1626	23.9138	0.800721	0.814412	9.3451e-05	0.000294037
	HP1BP3	chr1	ENSG00000127483.19	7227.7	6480.51	0.878534	0.87963	1.16556e-15	1.84408e-14		CDKN2D	chr19	ENSG00000129355.7	3004.65	3997.5	1.40746	1.39769	7.15885e-18	1.41478e-16		AL391095.2	chr20	ENSG00000224635.2	40.9707	34.1723	0.800895	0.824943	0.00303974	0.00691445
	CTSC	chr11	ENSG00000109861.16	4669.5	5650.18	1.25198	1.24701	1.16918e-15	1.84805e-14		SLC4A4	chr4	ENSG00000080493.17	55.6401	74.3686	1.40736	1.38725	2.01221e-09	1.41048e-08		KIAA1257	chr3	ENSG00000114656.12	158.104	131.181	0.801258	0.808994	3.14327e-07	1.56873e-06
	SLC27A2	chr15	ENSG00000140284.11	33.881	49.097	1.55232	1.53398	1.22156e-15	1.92903e-14		MIR9-3HG	chr15	ENSG00000255571.9	171.122	228.435	1.40709	1.39737	4.37977e-18	8.84354e-17		AC015802.1	chr17	ENSG00000267078.1	28.462	22.8249	0.801295	0.822004	0.00166876	0.00403371
	KEL	chr7	ENSG00000197993.9	84.2144	144.447	2.07912	2.03171	1.27026e-15	2.00404e-14		TSPAN4	chr11	ENSG00000214063.11	456.27	611.05	1.40692	1.39777	6.33428e-19	1.39512e-17		PRRG4	chr11	ENSG00000135378.4	1364.56	1144.56	0.801486	0.814824	9.28675e-05	0.000292421
	MXI1	chr10	ENSG00000119950.21	1510.09	2386.42	1.73567	1.70797	1.27468e-15	2.00912e-14		LRRC43	chr12	ENSG00000158113.13	21.9097	29.4157	1.40691	1.3745	1.79501e-06	7.78905e-06		STMN3	chr20	ENSG00000197457.10	3040.73	2525.88	0.801515	0.805595	1.87202e-12	2.00356e-11
	MVB12B	chr9	ENSG00000196814.15	440.19	567.112	1.34324	1.33458	1.29372e-15	2.03722e-14		IL1B	chr2	ENSG00000125538.12	1443.14	1942.89	1.40688	1.38249	3.02419e-08	1.78876e-07		USP44	chr12	ENSG00000136014.12	142.251	119.558	0.801688	0.8176	0.000297353	0.000843341
	SPTBN1	chr2	ENSG00000115306.16	3582.91	2852.34	0.76325	0.767652	1.29565e-15	2.03834e-14		URB1-AS1	chr21	ENSG00000256073.3	33.7217	44.7949	1.40681	1.39365	1.2247e-13	1.51741e-12		AC022182.1	chr8	ENSG00000254777.5	29.6832	24.8492	0.801693	0.811631	5.23987e-06	2.09532e-05
	ELMSAN1	chr14	ENSG00000156030.13	2282.98	1966.6	0.839519	0.841587	1.30151e-15	2.04564e-14		AC010422.8	chr19	ENSG00000285589.1	661.156	880.673	1.40674	1.40447	3.31589e-71	1.50013e-68		AC005070.3	chr7	ENSG00000272918.1	74.641	61.8038	0.801756	0.809318	2.51718e-07	1.27798e-06
	TMIE	chr3	ENSG00000181585.6	52.6457	36.0392	0.635688	0.643616	1.34061e-15	2.10511e-14		BAIAP2-DT	chr17	ENSG00000226137.5	949.888	1269.14	1.40611	1.39805	4.02089e-21	1.135e-19		MPP6	chr7	ENSG00000105926.15	247.065	204.512	0.801784	0.808773	7.62336e-08	4.21425e-07
	DACH1	chr13	ENSG00000276644.5	91.7158	62.9666	0.628983	0.636966	1.34475e-15	2.10963e-14		EIF2AK1	chr7	ENSG00000086232.13	4010.04	5319.67	1.40593	1.39335	2.03997e-14	2.77618e-13		OLMALINC	chr10	ENSG00000235823.3	93.1985	77.7491	0.802038	0.810165	5.06437e-07	2.43529e-06
	DMTN	chr8	ENSG00000158856.18	8204.41	14098.5	2.06249	2.01562	1.39956e-15	2.19356e-14		NTAN1	chr16	ENSG00000157045.9	539.367	716.203	1.4057	1.39768	2.0459e-21	5.93525e-20		BICD1	chr12	ENSG00000151746.14	211.089	174.56	0.80207	0.806066	1.47383e-12	1.59165e-11
	AC131392.2	chr5	ENSG00000251158.1	25.4718	52.0323	2.2652	2.20808	1.41423e-15	2.21448e-14		CD300A	chr17	ENSG00000167851.15	6764.32	9045.05	1.40548	1.39776	4.77953e-22	1.521e-20		FAM86B3P	chr8	ENSG00000173295.7	65.8708	54.6247	0.802141	0.809177	7.48792e-08	4.14759e-07
	PNPLA7	chr9	ENSG00000130653.16	326.107	246.114	0.714126	0.71991	1.47558e-15	2.30838e-14		CEACAM1	chr19	ENSG00000079385.22	904.219	1257.28	1.40415	1.36926	3.0339e-06	1.26392e-05		SCAI	chr9	ENSG00000173611.17	727.339	606.116	0.802199	0.809886	3.21071e-07	1.59734e-06
	IL12RB1	chr19	ENSG00000096996.16	1736.44	2051.8	1.21724	1.21346	1.48335e-15	2.31837e-14		N6AMT1	chr21	ENSG00000156239.12	399.177	532.425	1.40404	1.39591	3.51708e-21	9.94468e-20		AC008467.1	chr5	ENSG00000249476.2	149.795	123.961	0.802281	0.811105	1.57538e-06	6.90501e-06
	AL031777.1	chr6	ENSG00000217275.2	27.3989	45.3017	1.8009	1.77028	1.50776e-15	2.35433e-14		AC104634.1	chr2	ENSG00000231494.1	16.195	21.8126	1.40387	1.3674	9.9536e-06	3.77637e-05		TRBV12-5	chr7	ENSG00000275158.1	52.8813	46.4661	0.802434	0.832588	0.00940563	0.0189005
	RASSF4	chr10	ENSG00000107551.21	1788.49	2201.99	1.27144	1.26575	1.51913e-15	2.36987e-14		PPFIA4	chr1	ENSG00000143847.15	120.647	163.807	1.40372	1.3738	9.58598e-07	4.38055e-06		PODXL2	chr3	ENSG00000114631.11	153.834	128.255	0.802722	0.810785	6.04356e-07	2.86153e-06
	SNX3	chr6	ENSG00000112335.15	3872.68	4963.21	1.34528	1.33651	1.5621e-15	2.43464e-14		IGHA1	chr14	ENSG00000211895.5	13407.1	18241.7	1.4034	1.33909	0.000686003	0.00180352		AC024580.2	chr19	ENSG00000279794.1	38.5218	31.3712	0.802943	0.820934	0.000929598	0.00238111
	AC011477.1	chr19	ENSG00000267481.1	331.863	271.316	0.792722	0.796182	1.57694e-15	2.45549e-14		PTCRA	chr6	ENSG00000171611.9	285.307	368.192	1.4034	1.37736	1.12401e-07	6.06341e-07		ATL2	chr2	ENSG00000119787.14	826.63	687.181	0.803113	0.805788	7.86085e-18	1.54511e-16
	ELMO3	chr16	ENSG00000102890.16	241.203	294.279	1.26204	1.2566	1.59698e-15	2.48438e-14		NMUR1	chr2	ENSG00000171596.7	582.403	781.148	1.40253	1.38341	1.22627e-09	8.89752e-09		SERTAD2	chr2	ENSG00000179833.4	2128.87	1769.69	0.80313	0.805629	3.40902e-19	7.72733e-18
	PTP4A2	chr1	ENSG00000184007.21	9414.36	10296.2	1.11223	1.11138	1.64315e-15	2.55382e-14		AL590385.2	chr1	ENSG00000273112.1	424.698	565.603	1.40165	1.38334	6.35406e-10	4.83457e-09		MAL	chr2	ENSG00000172005.11	1675.25	1394.79	0.803205	0.810588	1.49746e-07	7.90226e-07
	CRLF3	chr17	ENSG00000176390.12	4166.56	3663.72	0.857534	0.859138	1.82343e-15	2.83139e-14		CORO6	chr17	ENSG00000167549.18	50.743	67.2112	1.4014	1.38511	2.91537e-11	2.66377e-10		CPPED1	chr16	ENSG00000103381.12	12355.1	10247.9	0.803248	0.811191	5.80447e-07	2.75712e-06
	PLAAT5	chr11	ENSG00000168004.9	30.3928	18.0086	0.529341	0.539502	1.82867e-15	2.8369e-14		S100P	chr4	ENSG00000163993.7	1195.32	1566.74	1.40124	1.33543	0.000842947	0.00217984		AL442128.2	chr13	ENSG00000277767.1	52.1818	43.5476	0.803324	0.811937	1.41421e-06	6.24439e-06
	ZMYND10	chr3	ENSG00000004838.14	66.3251	88.1386	1.41394	1.40199	1.90185e-15	2.94505e-14		KLHL35	chr11	ENSG00000149243.15	24.0084	31.6217	1.40092	1.36602	4.1871e-06	1.7024e-05		SDCBP2	chr20	ENSG00000125775.15	49.4125	41.4899	0.803326	0.813309	9.0448e-06	3.45664e-05
	GPATCH1	chr19	ENSG00000076650.7	504.299	443.073	0.855788	0.857444	1.90191e-15	2.94505e-14		MAP3K7CL	chr21	ENSG00000156265.16	1184.83	1553.45	1.40066	1.38305	1.55522e-10	1.28876e-09		AC010889.1	chrY	ENSG00000260197.1	64.5897	63.4246	0.803408	0.807763	0.000177491	0.000527618
	LINC02422	chr12	ENSG00000255760.2	127.54	98.6599	0.735212	0.740365	2.01595e-15	3.11877e-14		NUF2	chr1	ENSG00000143228.13	35.6513	47.9299	1.4005	1.37466	1.48226e-07	7.83176e-07		ZNF746	chr7	ENSG00000181220.17	2649.78	2205.95	0.803625	0.808471	1.59808e-10	1.32194e-09
	THOC7	chr3	ENSG00000163634.12	647.784	772.428	1.23204	1.22772	2.04877e-15	3.16661e-14		LINC00239	chr14	ENSG00000258512.1	12.9624	17.3884	1.40049	1.37397	2.0579e-07	1.06024e-06		NBPF15	chr1	ENSG00000266338.6	959.269	803.405	0.803931	0.811202	1.54542e-07	8.1374e-07
	PYHIN1	chr1	ENSG00000163564.15	1266.62	1612.58	1.33553	1.3271	2.07877e-15	3.21002e-14		ASAP2	chr2	ENSG00000151693.11	81.3456	108.163	1.40014	1.3863	7.92221e-13	8.85246e-12		DEPDC7	chr11	ENSG00000121690.11	41.2296	34.7424	0.804166	0.815412	2.75097e-05	9.55559e-05
	COCH	chr14	ENSG00000100473.18	72.2994	44.9735	0.569312	0.578756	2.1119e-15	3.25816e-14		MORC3	chr21	ENSG00000159256.13	2996.6	3988.41	1.39869	1.39289	2.46724e-28	1.39524e-26		AC130448.2	chr16	ENSG00000279554.1	20.1392	16.7607	0.804179	0.834338	0.0107877	0.0213395
	CEACAM6	chr19	ENSG00000086548.9	57.5161	161.893	3.22997	3.09546	2.18668e-15	3.37013e-14		TGFBR3	chr1	ENSG00000069702.11	747.482	995.744	1.39844	1.38218	5.05423e-11	4.45982e-10		MTND2P28	chr1	ENSG00000225630.1	3479.34	2836.77	0.80425	0.83416	0.00936995	0.0188405
	C10orf105	chr10	ENSG00000214688.6	441.683	330.903	0.705784	0.711734	2.1885e-15	3.37013e-14		DLG5	chr10	ENSG00000151208.17	290.119	385.167	1.39776	1.37952	5.27181e-10	4.06846e-09		QRSL1	chr6	ENSG00000130348.11	924.638	768.371	0.804385	0.807296	2.11622e-16	3.60359e-15
	MS4A3	chr11	ENSG00000149516.14	138.572	279.503	2.22372	2.16802	2.19161e-15	3.37182e-14		TMSB4XP8	chr4	ENSG00000187653.11	362.121	468.488	1.39771	1.33432	0.000674991	0.00177652		MORN3	chr12	ENSG00000139714.12	241.274	200.42	0.804441	0.81089	3.6459e-08	2.11979e-07
	AKAP1	chr17	ENSG00000121057.13	817.822	715.081	0.850829	0.852634	2.19429e-15	3.37284e-14		EMC3	chr3	ENSG00000125037.12	1749.51	2315.46	1.39748	1.38375	9.00455e-13	9.98193e-12		AC139795.2	chr5	ENSG00000247679.3	86.0676	71.5122	0.804548	0.808587	2.85256e-12	2.98431e-11
	CDKL1	chr14	ENSG00000100490.9	124.795	162.396	1.36529	1.35523	2.27672e-15	3.49634e-14		CD70	chr19	ENSG00000125726.11	24.2142	32.7155	1.39648	1.37676	1.96097e-09	1.37629e-08		Z97192.2	chr22	ENSG00000213279.2	25.3606	21.3426	0.804742	0.817872	9.82371e-05	0.000307823
	SLC38A11	chr2	ENSG00000169507.9	47.1122	24.0385	0.437531	0.449692	2.30198e-15	3.53189e-14		SMIM11B	chr21	ENSG00000273590.4	26.6562	35.5951	1.39644	1.38405	5.89709e-14	7.58735e-13		RNF144A-AS1	chr2	ENSG00000228203.7	38.8	32.8382	0.804988	0.824054	0.00132442	0.00327799
	LTBP3	chr11	ENSG00000168056.16	3055.06	2356.16	0.736076	0.741366	2.32631e-15	3.56594e-14		GDPD5	chr11	ENSG00000158555.15	967.788	1279.95	1.39629	1.38797	5.24049e-20	1.29764e-18		ZNF157	chrX	ENSG00000147117.7	31.3013	26.2	0.805016	0.820981	0.000433839	0.00118797
	PFDN1	chr5	ENSG00000113068.10	748.281	854.308	1.1723	1.16996	2.32921e-15	3.56712e-14		ADM	chr11	ENSG00000148926.10	1413.29	1888.31	1.39621	1.36511	1.51871e-06	6.67235e-06		PAN2	chr12	ENSG00000135473.15	1503.54	1253.57	0.805048	0.806745	8.15707e-27	4.11269e-25
	NPR2	chr9	ENSG00000159899.14	98.9365	78.1762	0.758208	0.762754	2.34249e-15	3.58419e-14		GFI1B	chr9	ENSG00000165702.14	660.335	853.18	1.39618	1.36836	3.32897e-07	1.64863e-06		AC139795.1	chr5	ENSG00000246596.7	110.546	90.3883	0.80505	0.828042	0.00334555	0.00752906
	LINC00334	chr21	ENSG00000182586.9	26.8273	37.024	1.486	1.47067	2.3591e-15	3.6063e-14		TLN2	chr15	ENSG00000171914.16	20.7243	27.6815	1.39607	1.36998	1.18572e-07	6.3737e-07		MCTS2P	chr20	ENSG00000101898.6	65.4402	54.3132	0.80508	0.810661	3.67837e-09	2.49235e-08
	SAPCD1-AS1	chr6	ENSG00000235663.1	15.5445	22.9004	1.59037	1.56998	2.40772e-15	3.67726e-14		ENHO	chr9	ENSG00000168913.7	94.5738	125.369	1.39564	1.37401	1.42326e-08	8.84008e-08		DPP4-DT	chr2	ENSG00000230918.2	23.3715	19.5711	0.805438	0.816545	2.42348e-05	8.50276e-05
	GP5	chr3	ENSG00000178732.5	171.478	125.528	0.685553	0.692494	2.4118e-15	3.68014e-14		DYRK1A	chr21	ENSG00000157540.21	3264.74	4323.22	1.3956	1.39337	7.0607e-70	2.95473e-67		NBPF8	chr1	ENSG00000270231.4	1175.91	974.652	0.805497	0.817851	7.27821e-05	0.000233839
	PRKCA	chr17	ENSG00000154229.12	1261.85	1011.05	0.765172	0.76964	2.49258e-15	3.79994e-14		ANXA1	chr9	ENSG00000135046.14	5018.37	6692.86	1.39541	1.37653	1.32563e-09	9.54806e-09		HCN2	chr19	ENSG00000099822.3	110.44	92.4795	0.805531	0.815351	7.21305e-06	2.80398e-05
	TBX21	chr17	ENSG00000073861.3	2453.75	3441.22	1.48667	1.47157	2.55804e-15	3.89618e-14		HTR7	chr10	ENSG00000148680.16	13.3935	17.7026	1.39527	1.37338	1.59311e-08	9.85114e-08		CFAP45	chr1	ENSG00000213085.10	106.024	89.2158	0.805835	0.817987	6.74974e-05	0.000217947
	ALDH6A1	chr14	ENSG00000119711.13	398.581	338.307	0.821427	0.824092	2.57029e-15	3.91128e-14		MYO7A	chr11	ENSG00000137474.22	75.3498	99.6041	1.39501	1.37904	2.74549e-11	2.51542e-10		ARMC12	chr6	ENSG00000157343.8	24.5042	20.5944	0.805917	0.815236	4.40941e-06	1.78628e-05
	SLC35D1	chr1	ENSG00000116704.8	942.186	800.344	0.824378	0.826915	2.61536e-15	3.97625e-14		RRP1	chr21	ENSG00000160214.13	754.896	995.325	1.39481	1.39104	4.53071e-42	7.50887e-40		AC004079.2	chr7	ENSG00000274864.1	35.358	29.2684	0.80599	0.821765	0.000620337	0.00164405
	KCND1	chrX	ENSG00000102057.10	131.115	173.082	1.38097	1.3703	2.70167e-15	4.10375e-14		SLC37A1	chr21	ENSG00000160190.14	914.39	1209.88	1.39439	1.39229	4.84793e-74	2.53592e-71		AGAP13P	chr10	ENSG00000243289.1	15.8076	13.2631	0.806011	0.827726	0.00306157	0.00696015
	AC093495.1	chr3	ENSG00000228242.6	356.241	254.334	0.672351	0.679316	2.70859e-15	4.11053e-14		GCOM1	chr15	ENSG00000137878.17	44.5103	58.0422	1.39357	1.32238	0.00134373	0.00332094		AC012618.3	chr19	ENSG00000234773.7	52.5109	43.7574	0.806435	0.815211	2.45824e-06	1.04121e-05
	AUH	chr9	ENSG00000148090.11	313.705	279.918	0.873374	0.874607	2.72574e-15	4.13281e-14		LY6G5C	chr6	ENSG00000204428.12	86.057	112.673	1.39339	1.38311	2.56047e-16	4.32926e-15		AC005746.1	chr17	ENSG00000266934.1	27.9083	23.3142	0.806629	0.819691	0.000130214	0.000398235
	PITPNM3	chr17	ENSG00000091622.16	25.6783	18.0901	0.649902	0.65755	2.85914e-15	4.33115e-14		AL031777.2	chr6	ENSG00000282988.2	163.585	216.997	1.39265	1.37017	2.96704e-08	1.75682e-07		AC022966.3	chr17	ENSG00000287539.1	34.303	28.6527	0.80674	0.814826	1.29418e-06	5.76612e-06
	AC073869.1	chr2	ENSG00000152117.17	1126.49	974.989	0.842926	0.844937	2.99231e-15	4.52878e-14		CEACAM19	chr19	ENSG00000186567.13	83.2471	109.42	1.39242	1.37925	5.38207e-13	6.17904e-12		TMPPE	chr3	ENSG00000188167.9	104.04	86.8789	0.80675	0.81428	4.85013e-07	2.34101e-06
	BCAS4	chr20	ENSG00000124243.17	1075.55	846.169	0.745806	0.750857	3.01136e-15	4.55349e-14		STMP1	chr7	ENSG00000243317.8	1503.46	1984.16	1.39169	1.38229	1.22326e-17	2.34819e-16		PRKAR1B	chr7	ENSG00000188191.15	845.242	698.632	0.806751	0.813154	3.42914e-08	2.00491e-07
	BCL7A	chr12	ENSG00000110987.8	831.641	605.514	0.687649	0.694331	3.07063e-15	4.63523e-14		ATP8B4	chr15	ENSG00000104043.14	365.521	487.156	1.39167	1.37798	1.31032e-12	1.42148e-11		QSOX2	chr9	ENSG00000165661.17	1397.02	1167.72	0.807065	0.810468	7.70721e-14	9.75878e-13
	ETFA	chr15	ENSG00000140374.16	1258.31	1471	1.20847	1.20495	3.07095e-15	4.63523e-14		LINC00565	chr13	ENSG00000260910.1	182.833	242.105	1.39167	1.37144	2.87392e-09	1.9732e-08		AC078785.1	chr3	ENSG00000240057.6	62.0825	51.8965	0.80723	0.813617	4.24598e-08	2.44996e-07
	AC011511.5	chr19	ENSG00000267607.1	43.6276	64.0981	1.64157	1.61864	3.09136e-15	4.66182e-14		LRP12	chr8	ENSG00000147650.11	59.0933	77.8615	1.39152	1.37899	1.78526e-13	2.16861e-12		LIMS2	chr2	ENSG00000072163.19	375.372	314.88	0.807231	0.816707	6.49457e-06	2.54895e-05
	CD244	chr1	ENSG00000122223.13	1518.46	1820.23	1.23629	1.23182	3.09995e-15	4.67058e-14		PRDX6	chr1	ENSG00000117592.9	4816.39	6310.35	1.39143	1.37412	2.81272e-10	2.25381e-09		DNMT3A	chr2	ENSG00000119772.16	2969.17	2479.23	0.807298	0.808744	1.44289e-30	9.85815e-29
	SIGLEC10	chr19	ENSG00000142512.15	3856.32	2762.59	0.674955	0.681982	3.17365e-15	4.77731e-14		GNA12	chr7	ENSG00000146535.14	2046.98	2695.61	1.39135	1.37625	6.62204e-12	6.6256e-11		EFCAB5	chr17	ENSG00000176927.15	30.6494	25.6394	0.807369	0.814292	1.75672e-07	9.16355e-07
	SLIT1	chr10	ENSG00000187122.17	61.0503	43.4886	0.668584	0.675674	3.24249e-15	4.87655e-14		OAZ1	chr19	ENSG00000104904.12	47676.9	62316	1.391	1.37692	3.09342e-12	3.2222e-11		MFSD4B	chr6	ENSG00000173214.7	918.642	763.768	0.80737	0.81104	5.23205e-13	6.02333e-12
	ZFP28	chr19	ENSG00000196867.8	150.626	115.198	0.720957	0.726745	3.25561e-15	4.89189e-14		TEX9	chr15	ENSG00000151575.14	24.1851	32.9679	1.39006	1.36216	4.8445e-07	2.33897e-06		FLVCR1-DT	chr1	ENSG00000198468.9	126.239	104.888	0.807386	0.825886	0.00141035	0.00346767
	CNTNAP2	chr7	ENSG00000174469.23	278.937	138.975	0.433196	0.445379	3.2833e-15	4.92907e-14		MYO5C	chr15	ENSG00000128833.13	38.0594	49.8051	1.39005	1.3713	1.17188e-09	8.52502e-09		ZNF229	chr19	ENSG00000278318.5	62.4885	53.1964	0.807401	0.825947	0.00118178	0.00296624
	AP000240.1	chr21	ENSG00000273017.1	35.0048	47.5373	1.43726	1.42413	3.30215e-15	4.95293e-14		FABP5	chr8	ENSG00000164687.11	108.137	143.121	1.38981	1.37178	1.06316e-09	7.78827e-09		OLFM2	chr19	ENSG00000105088.8	582.261	487.851	0.807599	0.811972	3.46418e-11	3.12766e-10
	ZNF662	chr3	ENSG00000182983.15	82.2671	54.792	0.593383	0.602868	3.36916e-15	5.04439e-14		APOL1	chr22	ENSG00000100342.20	1681.9	2258.74	1.38977	1.36957	3.92121e-09	2.64987e-08		AC107952.2	chr8	ENSG00000272343.1	29.6714	25.0323	0.807604	0.818712	2.80577e-05	9.72376e-05
	KANK3	chr19	ENSG00000186994.11	150.388	197.287	1.37775	1.3673	3.36809e-15	5.04439e-14		ERVMER61-1	chr1	ENSG00000230426.4	25.2073	33.6071	1.38963	1.34576	5.46678e-05	0.000179428		AC211429.2	chr7	ENSG00000242073.2	21.8277	18.3966	0.807669	0.81989	7.71289e-05	0.00024648
	NAIP	chr5	ENSG00000249437.7	491.749	777.796	1.73132	1.70305	3.39424e-15	5.07741e-14		RBBP8	chr18	ENSG00000101773.19	252.993	335.541	1.3895	1.37992	4.50606e-17	8.12791e-16		RNU6-5P	chr2	ENSG00000206965.1	28.6313	24.1868	0.807807	0.819685	5.68677e-05	0.000186101
	TTC23	chr15	ENSG00000103852.13	20.6908	28.9279	1.49554	1.47948	3.40168e-15	5.084e-14		KIFC3	chr16	ENSG00000140859.16	259.858	340.848	1.38938	1.37709	1.19782e-13	1.48521e-12		HYKK	chr15	ENSG00000188266.14	61.7269	51.7211	0.80783	0.82064	0.000109174	0.000338795
	CARMIL3	chr14	ENSG00000186648.15	87.1259	131.388	1.60453	1.58351	3.43976e-15	5.13631e-14		AC022182.2	chr8	ENSG00000254802.1	62.2469	82.3945	1.38926	1.37447	1.00211e-11	9.80953e-11		AL596202.1	chr6	ENSG00000235381.1	122.623	102.367	0.807862	0.812977	9.8443e-10	7.25919e-09
	MKNK1	chr1	ENSG00000079277.21	2492.88	3274.01	1.37689	1.3664	3.44598e-15	5.14102e-14		ANKRD22	chr10	ENSG00000152766.6	150.391	247.465	1.38858	1.29161	0.00449357	0.00975462		AC055822.1	chr8	ENSG00000272155.1	131.665	110.144	0.807968	0.813155	1.38514e-09	9.95957e-09
	AC096733.3	chr4	ENSG00000273472.1	62.0725	43.0528	0.642736	0.650526	3.50726e-15	5.22778e-14		ARG2	chr14	ENSG00000081181.8	86.8068	113.078	1.38781	1.37201	5.01235e-11	4.4252e-10		HOOK1	chr1	ENSG00000134709.12	295.826	248.628	0.807969	0.822067	0.000185421	0.000549532
	ERCC6	chr10	ENSG00000225830.13	629.471	550.68	0.854917	0.856631	3.60478e-15	5.36837e-14		FAM72B	chr1	ENSG00000188610.12	20.0725	27.2162	1.38768	1.36487	3.11013e-08	1.83289e-07		AC119396.1	chr19	ENSG00000263264.2	1210.38	997.479	0.808012	0.814933	1.34931e-07	7.17474e-07
	USP27X	chrX	ENSG00000273820.2	133.417	112.071	0.811125	0.814099	3.60827e-15	5.36879e-14		FAM95C	chr9	ENSG00000283486.2	9.71828	13.0583	1.38709	1.35429	2.74175e-06	1.15283e-05		CDH24	chr14	ENSG00000139880.19	80.5371	67.2314	0.8082	0.814383	3.10902e-08	1.83289e-07
	TNFSF15	chr9	ENSG00000181634.8	39.2603	65.1448	1.79579	1.76426	3.64908e-15	5.42468e-14		FTH1P2	chr1	ENSG00000234975.6	18.6159	24.2185	1.38704	1.36109	2.67758e-07	1.35408e-06		GLB1L	chr2	ENSG00000163521.16	86.9636	73.1278	0.808206	0.816735	2.28773e-06	9.74163e-06
	IFITM1	chr11	ENSG00000185885.16	15268.9	21089.5	1.46065	1.4463	3.69261e-15	5.48453e-14		MARCHF8	chr10	ENSG00000165406.16	4206.83	5480.33	1.3869	1.36711	3.1384e-09	2.14686e-08		RAPGEF2	chr4	ENSG00000109756.9	1645.1	1370.55	0.808468	0.815177	1.02391e-07	5.55386e-07
	CISH	chr3	ENSG00000114737.15	2368.96	2873.81	1.25832	1.25281	3.80675e-15	5.64904e-14		TIMP1	chrX	ENSG00000102265.12	2613.52	3421.01	1.38686	1.37277	4.4893e-12	4.59611e-11		ST6GALNAC2	chr17	ENSG00000070731.11	517.193	434.337	0.808555	0.819906	4.60933e-05	0.000153819
	SH3PXD2A	chr10	ENSG00000107957.16	606.704	467.342	0.73192	0.737306	3.90409e-15	5.78835e-14		BCL2L15	chr1	ENSG00000188761.13	58.1178	77.5351	1.38645	1.36153	1.50444e-07	7.93658e-07		HNRNPA1P52	chr19	ENSG00000269119.1	30.6496	26.1177	0.808574	0.829119	0.00262548	0.00606596
	TUBB1	chr20	ENSG00000101162.4	4641.37	7015.09	1.67127	1.64635	3.94463e-15	5.84329e-14		H2BC21	chr1	ENSG00000184678.10	1272.55	1679.3	1.38637	1.3684	8.19083e-10	6.11535e-09		LINC01176	chr7	ENSG00000281404.2	130.994	110.648	0.808574	0.814468	1.80222e-08	1.10625e-07
	ST6GALNAC6	chr9	ENSG00000160408.14	1694.57	2008.35	1.22675	1.22247	4.33116e-15	6.41019e-14		ADCY6	chr12	ENSG00000174233.11	18.9606	24.9508	1.38589	1.36103	1.66741e-07	8.72213e-07		EFHC2	chrX	ENSG00000183690.13	150.463	126.397	0.808833	0.815326	6.533e-08	3.65494e-07
	F8	chrX	ENSG00000185010.15	109.948	142.034	1.35091	1.34146	4.36381e-15	6.45282e-14		IL4I1	chr19	ENSG00000104951.16	92.5118	124.855	1.3858	1.3574	4.65775e-07	2.25858e-06		LINC01215	chr3	ENSG00000271856.1	1084.94	914.196	0.808843	0.816229	3.79481e-07	1.86718e-06
	KIF11	chr10	ENSG00000138160.6	116.28	162.272	1.46666	1.45215	4.37414e-15	6.46238e-14		LRRCC1	chr8	ENSG00000133739.16	90.0543	120.106	1.38561	1.36472	1.25762e-08	7.86378e-08		BTG1	chr12	ENSG00000133639.6	22776.4	19059.1	0.809026	0.81019	4.46552e-37	5.46471e-35
	ANKRD13B	chr17	ENSG00000198720.13	54.6799	74.7141	1.43945	1.4262	4.62238e-15	6.8231e-14		GCSAML	chr1	ENSG00000169224.13	86.5296	109.066	1.38551	1.33624	0.000148695	0.000449847		LINC02207	chr15	ENSG00000258476.6	62.8671	53.3441	0.809103	0.829668	0.00254053	0.00588268
	DTX4	chr11	ENSG00000110042.8	811.282	624.145	0.728618	0.734164	4.77158e-15	7.03713e-14		SEPTIN4	chr17	ENSG00000108387.15	42.3076	68.0913	1.38532	1.2986	0.00273898	0.00629333		OR2A20P	chr7	ENSG00000170356.9	49.457	41.3124	0.809179	0.831648	0.003955	0.0087212
	APOBEC3C	chr22	ENSG00000244509.4	4199.42	5064.04	1.2473	1.24222	4.80696e-15	7.08307e-14		CCL4	chr17	ENSG00000275302.2	594.051	784.248	1.3853	1.37104	1.21345e-11	1.17478e-10		P2RY2	chr11	ENSG00000175591.11	217.722	181.928	0.80919	0.818133	4.74857e-06	1.91165e-05
	PLAAT3	chr11	ENSG00000176485.11	203.154	277.425	1.45156	1.43794	4.81969e-15	7.09558e-14		JAKMIP2	chr5	ENSG00000176049.16	163.41	214.198	1.38529	1.3682	4.78021e-10	3.71476e-09		BICDL2	chr16	ENSG00000162069.16	94.846	79.086	0.809194	0.841532	0.0163648	0.0307752
	LSM1	chr8	ENSG00000175324.10	367.094	479.655	1.37585	1.36556	5.0115e-15	7.37149e-14		NEXN	chr1	ENSG00000162614.18	90.424	122.979	1.38486	1.35893	3.03572e-07	1.51822e-06		AL158163.2	chr10	ENSG00000278601.1	27.4919	23.1066	0.809208	0.817887	3.7475e-06	1.5341e-05
	GAL3ST4	chr7	ENSG00000197093.11	469.065	350.37	0.705247	0.711574	5.18024e-15	7.613e-14		ARNTL2	chr12	ENSG00000029153.14	41.1653	55.0886	1.38472	1.36578	2.35137e-09	1.6325e-08		SLC5A5	chr19	ENSG00000105641.4	52.0294	43.4319	0.80923	0.818306	4.14928e-06	1.68866e-05
	PTK7	chr6	ENSG00000112655.16	263.704	193.32	0.687938	0.694846	5.19149e-15	7.62284e-14		VANGL1	chr1	ENSG00000173218.15	176.65	231.577	1.38451	1.37753	1.75216e-22	5.7849e-21		AC105345.1	chr4	ENSG00000205959.4	36.577	30.2496	0.809232	0.819092	1.41708e-05	5.21558e-05
	ROGDI	chr16	ENSG00000067836.12	920.551	1219.97	1.41465	1.40223	5.25058e-15	7.70284e-14		GABPA	chr21	ENSG00000154727.10	1792.87	2366.66	1.3845	1.37708	3.1229e-21	8.89018e-20		AC023818.1	chr16	ENSG00000280067.1	32.7608	27.3334	0.809273	0.817622	2.74267e-06	1.15293e-05
	PRKAG1	chr12	ENSG00000181929.13	1192.87	1309.63	1.11748	1.1165	5.46112e-15	8.0047e-14		DLEU7	chr13	ENSG00000186047.10	46.3712	60.9572	1.38446	1.36863	7.28644e-11	6.29024e-10		IGSF9B	chr11	ENSG00000080854.15	537.92	451.356	0.809422	0.81567	3.44797e-08	2.01521e-07
	S100A13	chr1	ENSG00000189171.14	44.1942	57.1709	1.35074	1.34131	5.48186e-15	8.02808e-14		H2AJ	chr12	ENSG00000246705.4	554.634	721.094	1.38424	1.3752	1.49353e-17	2.82808e-16		AC005921.4	chr17	ENSG00000278963.1	19.6406	16.3311	0.809438	0.82667	0.000893764	0.00229811
	SUCNR1	chr3	ENSG00000198829.6	30.675	52.1437	1.80314	1.77131	5.52145e-15	8.07898e-14		RSPH9	chr6	ENSG00000172426.16	65.868	87.358	1.38407	1.36422	4.88723e-09	3.25407e-08		DIXDC1	chr11	ENSG00000150764.14	57.742	49.0706	0.809709	0.824865	0.000370284	0.00102977
	GABPB2	chr1	ENSG00000143458.12	1319.33	1128.9	0.833433	0.835778	5.52882e-15	8.0827e-14		CLECL1	chr12	ENSG00000184293.7	21.0277	28.5018	1.38398	1.32366	0.000725487	0.00189897		FAM118A	chr22	ENSG00000100376.12	1938.53	1602.05	0.809835	0.840337	0.0120906	0.0235798
	JADE1	chr4	ENSG00000077684.16	1895.99	1685.12	0.867057	0.868494	5.59145e-15	8.16712e-14		COX7C	chr5	ENSG00000127184.13	1096.79	1450.08	1.38387	1.34409	3.76305e-05	0.000127432		CDC42-IT1	chr1	ENSG00000230068.2	23.4501	19.341	0.810021	0.825304	0.000480234	0.00130096
	PLCL1	chr2	ENSG00000115896.16	271.256	197.082	0.679935	0.686955	5.6424e-15	8.23437e-14		CYTOR	chr2	ENSG00000222041.11	312.425	410.246	1.38303	1.3687	9.06526e-12	8.94186e-11		EGFL8	chr6	ENSG00000241404.7	50.538	42.4335	0.81004	0.817636	6.91793e-07	3.23462e-06
	AGAP7P	chr10	ENSG00000264204.2	251.279	162.326	0.592743	0.601874	5.75693e-15	8.39418e-14		CTSW	chr11	ENSG00000172543.8	4932.03	6516.15	1.38268	1.36643	2.37279e-10	1.92526e-09		HOMER1	chr5	ENSG00000152413.15	42.6374	35.8124	0.81025	0.823039	0.000141664	0.000429974
	NCAPG	chr4	ENSG00000109805.10	54.5011	84.6515	1.64249	1.61933	5.77676e-15	8.41577e-14		LGR6	chr1	ENSG00000133067.17	190.33	249.979	1.38247	1.35753	2.81764e-07	1.41836e-06		AC005785.2	chr19	ENSG00000279203.1	22.0451	18.5104	0.810264	0.824734	0.000361655	0.00100912
	ARHGAP32	chr11	ENSG00000134909.18	248.297	191.041	0.73721	0.742536	5.80732e-15	8.45294e-14		AC007032.1	chr7	ENSG00000273320.1	28.5295	38.0119	1.38212	1.36074	2.83003e-08	1.68284e-07		RPS3AP38	chr10	ENSG00000226318.1	29.3916	25.0765	0.810363	0.831582	0.00337531	0.00758788
	MIR29B2CHG	chr1	ENSG00000203709.12	1344.18	1051.23	0.745867	0.750868	5.9473e-15	8.64916e-14		KIF15	chr3	ENSG00000163808.17	32.9748	44.3009	1.38175	1.35563	3.77229e-07	1.85664e-06		CHRNE	chr17	ENSG00000108556.10	132.88	111.315	0.810376	0.817366	2.37079e-07	1.20843e-06
	AC096642.1	chr1	ENSG00000277007.1	24.9105	17.8299	0.670766	0.67801	5.95942e-15	8.65298e-14		KCND1	chrX	ENSG00000102057.10	131.115	173.082	1.38097	1.3703	2.70167e-15	4.10375e-14		GPR75	chr2	ENSG00000119737.6	70.3136	59.0313	0.810391	0.828143	0.00134824	0.0033306
	AC027682.7	chr16	ENSG00000280214.1	73.0661	53.6002	0.6941	0.700762	5.96026e-15	8.65298e-14		H2BC9	chr6	ENSG00000275713.2	70.52	92.0003	1.38062	1.35935	3.10857e-08	1.83289e-07		AC004877.2	chr7	ENSG00000280149.1	51.5266	43.2981	0.810394	0.81746	3.08039e-07	1.53964e-06
	M1AP	chr2	ENSG00000159374.17	14.6431	22.7547	1.66448	1.63987	6.04812e-15	8.77291e-14		SNRPG	chr2	ENSG00000143977.14	304.099	403.564	1.37992	1.35023	3.10527e-06	1.29012e-05		ZNF532	chr18	ENSG00000074657.13	247.126	206.776	0.810464	0.814869	8.04711e-11	6.90772e-10
	MARCHF2	chr19	ENSG00000099785.10	2502.47	3394.75	1.45741	1.44297	6.14243e-15	8.902e-14		PAXBP1	chr21	ENSG00000159086.15	1183.57	1555.82	1.37893	1.37265	2.93633e-24	1.18437e-22		KIAA1958	chr9	ENSG00000165185.14	211.749	185.126	0.810507	0.826567	0.000519686	0.00139946
	IL11RA	chr9	ENSG00000137070.17	1139.48	943.394	0.798245	0.801695	6.26319e-15	9.06916e-14		MS4A2	chr11	ENSG00000149534.9	137.526	173.643	1.3789	1.30604	0.00206542	0.00489012		AL161644.1	chr1	ENSG00000225632.1	35.3636	29.24	0.810605	0.841536	0.0127491	0.0247142
	TK1	chr17	ENSG00000167900.12	119.756	181.939	1.61004	1.58848	6.56544e-15	9.49681e-14		RAB7B	chr1	ENSG00000276600.5	13.6099	17.7905	1.37881	1.35047	1.22167e-06	5.47512e-06		CACNA1H	chr16	ENSG00000196557.13	167.763	142.11	0.810701	0.821558	3.19566e-05	0.000109635
	CAPN12	chr19	ENSG00000182472.9	232.351	294.462	1.32979	1.32112	6.56987e-15	9.49681e-14		U62317.1	chr22	ENSG00000272666.1	22.2989	29.6936	1.3787	1.34597	6.03202e-06	2.37912e-05		NUAK2	chr1	ENSG00000163545.10	4222.58	3542.16	0.810712	0.815979	3.04115e-09	2.08289e-08
	NSUN5P2	chr7	ENSG00000106133.18	954.343	772.038	0.777964	0.782053	6.59246e-15	9.52124e-14		AC090204.1	chr8	ENSG00000247134.7	17.8456	23.5275	1.37802	1.35053	8.6549e-07	3.98883e-06		EIF2AK3	chr2	ENSG00000172071.14	904.239	757.451	0.810715	0.812655	1.72728e-22	5.71403e-21
	ELP2	chr18	ENSG00000134759.14	1785.51	1585.85	0.866977	0.868419	6.77478e-15	9.77613e-14		KANK3	chr19	ENSG00000186994.11	150.388	197.287	1.37775	1.3673	3.36809e-15	5.04439e-14		AC245884.2	chr19	ENSG00000234436.1	27.8859	23.7447	0.810762	0.83843	0.00975126	0.0195037
	LYNX1	chr8	ENSG00000180155.20	123.951	182.051	1.57976	1.55947	6.87421e-15	9.91107e-14		PARD3	chr10	ENSG00000148498.16	51.6765	65.9996	1.3777	1.34317	1.35943e-05	5.01887e-05		BCO2	chr11	ENSG00000197580.13	30.0376	25.127	0.810851	0.818156	5.19096e-07	2.49115e-06
	BNIP3L	chr8	ENSG00000104765.16	4400.78	5985.69	1.45194	1.4379	7.2444e-15	1.04358e-13		HAGHL	chr16	ENSG00000103253.18	383.611	501.884	1.37734	1.36758	3.2633e-16	5.46243e-15		CDK20	chr9	ENSG00000156345.17	117.847	99.1336	0.810869	0.814597	1.66713e-12	1.7877e-11
	GRK5	chr10	ENSG00000198873.12	1382.63	1225.71	0.865945	0.867407	7.44502e-15	1.07156e-13		MKNK1	chr1	ENSG00000079277.21	2492.88	3274.01	1.37689	1.3664	3.44598e-15	5.14102e-14		NBPF26	chr1	ENSG00000273136.7	662.209	548.039	0.810891	0.829322	0.00153126	0.00373423
	AL390195.3	chr1	ENSG00000260948.1	64.6778	47.168	0.683747	0.690739	7.50876e-15	1.0798e-13		AC015795.1	chr17	ENSG00000250751.1	78.6694	102.592	1.37665	1.36136	4.01731e-11	3.58644e-10		BCL11B	chr14	ENSG00000127152.18	4043.64	3390.63	0.810928	0.814861	5.45428e-12	5.50658e-11
	DTX1	chr12	ENSG00000135144.7	785.817	591.722	0.716375	0.722486	7.6218e-15	1.09512e-13		AC010542.6	chr16	ENSG00000277978.1	39.3928	49.2263	1.37658	1.34944	9.45418e-07	4.32505e-06		SNHG7	chr9	ENSG00000233016.7	1119.09	932.567	0.81105	0.815614	2.29043e-10	1.86114e-09
	GPRASP2	chrX	ENSG00000158301.18	64.9806	48.4949	0.703934	0.710353	7.68713e-15	1.10356e-13		KIAA0895L	chr16	ENSG00000196123.13	160.39	212.215	1.37657	1.3688	1.21275e-19	2.87131e-18		TOGARAM1	chr14	ENSG00000198718.13	327.872	274.82	0.811076	0.815508	1.24565e-10	1.04463e-09
	HOXB3	chr17	ENSG00000120093.11	195.976	266.991	1.44734	1.43369	7.88818e-15	1.13145e-13		SOX13	chr1	ENSG00000143842.15	235.416	307.688	1.37647	1.36101	1.0352e-10	8.78263e-10		AP004609.5	chr11	ENSG00000278376.1	69.6149	58.6042	0.811085	0.818151	4.0186e-07	1.96746e-06
	PAPSS2	chr10	ENSG00000198682.13	104.108	145.014	1.47892	1.46303	8.01987e-15	1.14935e-13		BACH1	chr21	ENSG00000156273.16	5807.37	7625.2	1.3764	1.36452	1.57196e-13	1.92206e-12		USP27X	chrX	ENSG00000273820.2	133.417	112.071	0.811125	0.814099	3.60827e-15	5.36879e-14
	TAS2R4	chr7	ENSG00000127364.3	54.6203	40.5414	0.702345	0.708841	8.16253e-15	1.1688e-13		DSCC1	chr8	ENSG00000136982.6	21.5497	28.4808	1.37639	1.34935	1.11094e-06	5.0124e-06		ZNF506	chr19	ENSG00000081665.14	1666.51	1393.65	0.811268	0.813623	1.04903e-18	2.25994e-17
	SHB	chr9	ENSG00000107338.10	21.0663	29.7671	1.53219	1.51385	8.25277e-15	1.18071e-13		ENPP3	chr6	ENSG00000154269.15	54.4493	70.2966	1.37609	1.31872	0.000621224	0.00164614		ZNF518B	chr4	ENSG00000178163.8	775.193	649.341	0.811308	0.813409	7.94881e-21	2.1635e-19
	MAK	chr6	ENSG00000111837.11	284.775	187.458	0.592523	0.602163	8.36864e-15	1.19626e-13		FBXO6	chr1	ENSG00000116663.11	616.719	829.781	1.37606	1.35624	8.48731e-09	5.4558e-08		CASC11	chr8	ENSG00000249375.8	94.664	80.2821	0.811355	0.818906	5.41318e-07	2.5875e-06
	GAB1	chr4	ENSG00000109458.8	568.28	449.809	0.752459	0.7574	8.43167e-15	1.20425e-13		MTHFD2	chr2	ENSG00000065911.12	848.073	1118.07	1.37605	1.36846	4.0644e-20	1.02153e-18		SHISAL2A	chr1	ENSG00000182183.15	536.836	450.159	0.811425	0.815656	3.46236e-11	3.12766e-10
	FCGR1CP	chr1	ENSG00000265531.3	128.404	253.224	2.14482	2.0921	8.4834e-15	1.2106e-13		RPL7P9	chr1	ENSG00000137970.7	32.9106	43.3942	1.3759	1.30852	0.00165434	0.00400281		RESF1	chr12	ENSG00000174718.12	13849.4	11633.9	0.811499	0.817606	4.77778e-08	2.73419e-07
	CD58	chr1	ENSG00000116815.16	601.982	785.219	1.3573	1.34764	8.51413e-15	1.21395e-13		LSM1	chr8	ENSG00000175324.10	367.094	479.655	1.37585	1.36556	5.0115e-15	7.37149e-14		BX890604.2	chrX	ENSG00000285756.2	426.652	357.804	0.811532	0.816386	6.12822e-10	4.67975e-09
	ABCC4	chr13	ENSG00000125257.16	334.757	433.371	1.35822	1.34814	8.57532e-15	1.22164e-13		NAPRT	chr8	ENSG00000147813.16	2035.79	2664.01	1.37583	1.364	1.34546e-13	1.65845e-12		TSPYL2	chrX	ENSG00000184205.14	1283.77	1078.29	0.811535	0.814837	6.71275e-14	8.55786e-13
	NFIX	chr19	ENSG00000008441.16	559.902	896.533	1.80795	1.77452	8.76718e-15	1.24791e-13		IGKV3-20	chr2	ENSG00000239951.1	2912.79	3923.27	1.37563	1.34118	1.43728e-05	5.28645e-05		AC004890.2	chr7	ENSG00000244560.7	291.191	245.206	0.811572	0.816129	2.67275e-10	2.15196e-09
	MIR4537	chr14	ENSG00000264781.1	402.462	259.238	0.590918	0.60045	8.85333e-15	1.2591e-13		AL353807.3	chr1	ENSG00000246203.2	52.6771	68.6654	1.3751	1.36804	1.56601e-21	4.61505e-20		TRAV23DV6	chr14	ENSG00000211803.2	158.709	134.882	0.811658	0.821933	2.35501e-05	8.29557e-05
	AKAP8	chr19	ENSG00000105127.9	1459.22	1368.18	0.926386	0.926702	8.91875e-15	1.26733e-13		MYL6	chr12	ENSG00000092841.18	12010.4	15684	1.37445	1.3625	5.13173e-13	5.91191e-12		AKR1C1	chr10	ENSG00000187134.14	36.5982	30.9789	0.811802	0.826548	0.000366287	0.00102018
	TMEM255A	chrX	ENSG00000125355.15	18.2947	36.9319	2.32549	2.25993	9.08165e-15	1.28938e-13		PKMYT1	chr16	ENSG00000127564.17	61.4984	80.7326	1.3744	1.35511	7.98504e-09	5.16068e-08		TRBV6-2	chr7	ENSG00000283063.1	317.056	262.386	0.811814	0.831641	0.00228887	0.00535402
	SLC25A39	chr17	ENSG00000013306.16	29652.1	54680.5	2.2553	2.19437	9.20276e-15	1.30547e-13		SYNE4	chr19	ENSG00000181392.17	31.4989	41.1876	1.37417	1.36337	1.42597e-14	1.97921e-13		MST1P2	chr1	ENSG00000186301.8	100.099	84.286	0.812067	0.821362	1.11225e-05	4.17257e-05
	CUBN	chr10	ENSG00000107611.16	299.41	210.676	0.670308	0.677671	9.2253e-15	1.30756e-13		UBASH3A	chr21	ENSG00000160185.15	1632.26	2127.56	1.37383	1.36694	4.06192e-22	1.29757e-20		LINC00996	chr7	ENSG00000242258.1	104.782	87.8028	0.812121	0.823044	3.61456e-05	0.000122751
	TYMS	chr18	ENSG00000176890.16	149.677	236.551	1.67875	1.65326	9.30825e-15	1.3182e-13		AC133644.2	chr2	ENSG00000273445.1	28.3204	36.7181	1.37382	1.32569	0.000140758	0.00042738		BEND4	chr4	ENSG00000188848.16	169.006	141.876	0.812254	0.828771	0.000717881	0.00188112
	LINC01480	chr19	ENSG00000270164.1	107.564	78.2041	0.686911	0.693857	9.35803e-15	1.32413e-13		CCDC167	chr6	ENSG00000198937.9	221.913	286.272	1.37374	1.35994	1.43533e-11	1.37292e-10		ZNF609	chr15	ENSG00000180357.9	1715.65	1441.87	0.812282	0.814791	9.70415e-18	1.88662e-16
	AC093157.1	chr1	ENSG00000233184.7	526.019	400.53	0.719619	0.725589	9.85077e-15	1.39267e-13		SUB1	chr5	ENSG00000113387.12	1740.59	2330.23	1.37357	1.34761	8.04493e-07	3.72721e-06		AC026347.1	chr3	ENSG00000201217.1	24.9695	21.3392	0.812302	0.842213	0.0137404	0.0264095
	MUC1	chr1	ENSG00000185499.16	25.6382	35.0322	1.43701	1.42323	9.95889e-15	1.40677e-13		LOXL3	chr2	ENSG00000115318.12	240.412	315.16	1.37342	1.36467	1.63132e-17	3.07508e-16		STARD9	chr15	ENSG00000159433.12	354.424	297.365	0.812517	0.819596	6.12923e-07	2.89495e-06
	CCNG2	chr4	ENSG00000138764.15	3071.31	2511.99	0.783699	0.787598	1.01927e-14	1.43858e-13		LTN1	chr21	ENSG00000198862.14	1463.82	1920.42	1.37341	1.36428	6.74848e-17	1.19791e-15		DAPK1	chr9	ENSG00000196730.13	1278.65	1074.8	0.812532	0.819028	1.57021e-07	8.26014e-07
	PRSS57	chr19	ENSG00000185198.11	45.9159	75.9308	1.81335	1.77929	1.02092e-14	1.43969e-13		HBEGF	chr5	ENSG00000113070.8	50.4459	65.8035	1.37273	1.35712	1.54146e-10	1.27862e-09		Z82243.1	chr22	ENSG00000273243.1	55.7223	46.0807	0.812594	0.827034	0.000488341	0.00132207
	ALOX12	chr17	ENSG00000108839.12	338.949	510.998	1.66658	1.64111	1.02633e-14	1.44611e-13		CENPM	chr22	ENSG00000100162.15	55.6159	73.092	1.37269	1.35095	6.84597e-08	3.81634e-07		TRBV19	chr7	ENSG00000211746.3	494.274	416.703	0.812621	0.82115	2.89199e-06	1.20932e-05
	FRMD4B	chr3	ENSG00000114541.15	324.607	396.897	1.27514	1.26869	1.04335e-14	1.46885e-13		HOXA10	chr7	ENSG00000253293.5	21.7012	28.33	1.37219	1.34769	3.62956e-07	1.78955e-06		ZNF629	chr16	ENSG00000102870.6	252.661	212.688	0.812728	0.816224	5.24141e-13	6.02996e-12
	GCDH	chr19	ENSG00000105607.13	898.382	776.887	0.841485	0.843627	1.04558e-14	1.47075e-13		ACE	chr17	ENSG00000159640.16	42.2978	55.7416	1.37207	1.35659	9.8534e-11	8.37239e-10		CAPN3	chr15	ENSG00000092529.25	386.495	324.774	0.81299	0.817033	2.70676e-11	2.48402e-10
	AGMAT	chr1	ENSG00000116771.6	598.089	474.807	0.759848	0.764651	1.05839e-14	1.48752e-13		ADA	chr20	ENSG00000196839.13	1184.78	1543.08	1.37207	1.36686	3.81411e-28	2.12108e-26		TRAV4	chr14	ENSG00000211778.2	180.822	152.129	0.813176	0.820575	6.16192e-07	2.90875e-06
	RRAS	chr19	ENSG00000126458.4	533.482	687.127	1.36068	1.35066	1.07137e-14	1.5045e-13		AC019254.1	chr15	ENSG00000259182.5	13.0941	17.532	1.3716	1.32343	0.000202272	0.00059505		FAM184A	chr6	ENSG00000111879.20	59.624	50.7876	0.813186	0.8279	0.000409112	0.00112708
	GPR157	chr1	ENSG00000180758.12	312.83	250.226	0.767902	0.772382	1.13835e-14	1.59722e-13		NUMBL	chr19	ENSG00000105245.9	231.877	302.203	1.37138	1.36686	2.24785e-32	1.84445e-30		TAF15	chr17	ENSG00000270647.6	3836.54	3256.63	0.813204	0.822898	1.7924e-05	6.47874e-05
	IQCG	chr3	ENSG00000114473.14	115.889	140.604	1.25822	1.25264	1.14844e-14	1.61003e-13		H2AW	chr1	ENSG00000181218.5	101.989	133.741	1.37118	1.35467	4.71563e-10	3.66798e-09		EPHB1	chr3	ENSG00000154928.18	214.399	179.903	0.813248	0.825161	9.33319e-05	0.000293773
	DPH3	chr3	ENSG00000154813.10	770.093	880.928	1.17276	1.17026	1.15314e-14	1.61526e-13		AZU1	chr19	ENSG00000172232.10	88.8829	120.899	1.37099	1.27363	0.00658326	0.0136908		AP000944.7	chr11	ENSG00000287917.1	55.776	46.9683	0.813318	0.824657	7.07435e-05	0.000227599
	AC079209.1	chr8	ENSG00000253214.2	13.3563	22.7459	1.83508	1.80081	1.15862e-14	1.62158e-13		TRPC2	chr11	ENSG00000182048.11	16.2811	21.1791	1.37098	1.33663	1.8172e-05	6.56129e-05		DENND11	chr7	ENSG00000257093.7	2517.62	2117.67	0.81346	0.818159	5.41916e-10	4.17255e-09
	TLR3	chr4	ENSG00000164342.12	44.8129	64.6983	1.54352	1.5246	1.21354e-14	1.69703e-13		PERP	chr6	ENSG00000112378.12	124.692	162.606	1.3707	1.3582	8.46936e-13	9.42611e-12		Z97989.1	chr6	ENSG00000255389.1	101.556	85.3024	0.813583	0.820894	7.84058e-07	3.63757e-06
	GTF2IRD2B	chr7	ENSG00000174428.18	522.756	460.423	0.859753	0.861404	1.27407e-14	1.78019e-13		MGAT3	chr22	ENSG00000128268.12	191.431	247.807	1.37068	1.35415	4.41846e-10	3.45288e-09		SLC29A2	chr11	ENSG00000174669.12	253.664	213.87	0.813608	0.818444	1.15412e-09	8.40681e-09
	C9orf78	chr9	ENSG00000136819.15	4570.07	6668.85	1.59797	1.57563	1.27829e-14	1.7846e-13		STBD1	chr4	ENSG00000118804.8	26.6815	35.5894	1.37056	1.35223	4.02714e-09	2.71706e-08		ZBTB40	chr1	ENSG00000184677.18	2452.42	2059.19	0.813663	0.815857	1.88751e-19	4.37604e-18
	FASLG	chr1	ENSG00000117560.8	347.432	466.388	1.41353	1.40118	1.30313e-14	1.81776e-13		AL162377.3	chr13	ENSG00000285444.1	117.11	152.901	1.37016	1.35373	4.85221e-10	3.76372e-09		SLC4A10	chr2	ENSG00000144290.17	728.376	601.079	0.813761	0.853536	0.0325086	0.0565009
	BSG	chr19	ENSG00000172270.20	12976	18292.6	1.54079	1.52192	1.36935e-14	1.90854e-13		EPSTI1	chr13	ENSG00000133106.14	1627.12	2274.59	1.37004	1.31914	0.000254181	0.000732186		SMG1P7	chr16	ENSG00000261556.10	197.537	166.276	0.813821	0.81872	1.92924e-09	1.3563e-08
	CST7	chr20	ENSG00000077984.6	4109.72	5952.67	1.54034	1.52155	1.37973e-14	1.9214e-13		BACE1	chr11	ENSG00000186318.16	148.962	194.011	1.36989	1.36213	1.97464e-19	4.57173e-18		GAS6-AS1	chr13	ENSG00000233695.2	269.263	225.446	0.813973	0.83094	0.00125488	0.00312162
	E2F5	chr8	ENSG00000133740.11	378.04	272.739	0.68164	0.688914	1.38468e-14	1.92669e-13		AC100810.1	chr8	ENSG00000253982.2	611.664	786.031	1.36977	1.34503	2.8212e-07	1.41942e-06		ADAM19	chr5	ENSG00000135074.15	5229.47	4403.9	0.814232	0.819146	1.82713e-09	1.28722e-08
	PRTFDC1	chr10	ENSG00000099256.19	24.7524	35.2122	1.52562	1.50739	1.40056e-14	1.94718e-13		SIK1	chr21	ENSG00000142178.9	36.7532	47.5115	1.36965	1.244	0.0195848	0.0361285		PTK2	chr8	ENSG00000169398.19	363.932	307.532	0.814272	0.819486	4.22651e-09	2.83785e-08
	MT1E	chr16	ENSG00000169715.15	33.3575	56.1488	1.78621	1.75587	1.40246e-14	1.9482e-13		DNAI2	chr17	ENSG00000171595.14	23.4604	30.6378	1.36957	1.35054	5.46109e-09	3.60747e-08		KRT23	chr17	ENSG00000108244.17	2240.12	1917.29	0.814272	0.834678	0.00301979	0.00687264
	SYNE4	chr19	ENSG00000181392.17	31.4989	41.1876	1.37417	1.36337	1.42597e-14	1.97921e-13		XCR1	chr3	ENSG00000173578.7	16.9722	22.3556	1.36926	1.32901	5.37171e-05	0.00017663		ARNTL	chr11	ENSG00000133794.18	1410.59	1188.95	0.814308	0.816411	4.70536e-20	1.17033e-18
	MLXIP	chr12	ENSG00000175727.14	4930.22	4348.85	0.860726	0.862376	1.42912e-14	1.98194e-13		CD8A	chr2	ENSG00000153563.15	6751.15	8879.71	1.3692	1.34532	2.71937e-07	1.37366e-06		FAM171A1	chr10	ENSG00000148468.17	265.302	224.44	0.814313	0.821453	4.2769e-07	2.08477e-06
	MEST	chr7	ENSG00000106484.16	165.491	128.637	0.736697	0.742327	1.45844e-14	2.02093e-13		COX7B	chrX	ENSG00000131174.7	293.782	391.425	1.36905	1.34435	5.97833e-07	2.83408e-06		CICP14	chr7	ENSG00000281490.1	86.9035	72.5248	0.814385	0.827071	0.000165682	0.000495772
	EMP1	chr12	ENSG00000134531.10	103.234	151.402	1.57639	1.55489	1.46354e-14	2.02465e-13		TREML1	chr6	ENSG00000161911.11	663.288	821.991	1.36883	1.3293	6.22607e-05	0.000202287		NALT1	chr9	ENSG00000237886.1	55.4174	47.2218	0.814421	0.826156	0.000101153	0.000316427
	DYRK3	chr1	ENSG00000143479.17	38.9469	62.9284	1.78886	1.75611	1.4626e-14	2.02465e-13		ZNF365	chr10	ENSG00000138311.17	20.1252	26.1062	1.36881	1.34031	2.35271e-06	1.00031e-05		ABHD17AP6	chr17	ENSG00000226981.2	21.6508	18.0687	0.814466	0.838965	0.00740143	0.0152239
	NBPF11	chr1	ENSG00000263956.6	824.42	699.078	0.819055	0.821921	1.47279e-14	2.03576e-13		BAIAP2	chr17	ENSG00000175866.15	347.23	453.703	1.36852	1.35789	2.69582e-14	3.62452e-13		RAB30-DT	chr11	ENSG00000246067.8	377.576	316.373	0.814775	0.822237	1.23729e-06	5.53623e-06
	OBSCN-AS1	chr1	ENSG00000162913.10	76.3385	56.347	0.695884	0.702606	1.482e-14	2.0468e-13		RPL7	chr8	ENSG00000147604.14	10471.6	14085.5	1.36838	1.31679	0.000437795	0.00119723		HLA-DQA1	chr6	ENSG00000196735.13	3278.21	2753.3	0.814891	0.849133	0.0236339	0.042736
	ZFYVE28	chr4	ENSG00000159733.13	542.389	691.779	1.32978	1.32105	1.53533e-14	2.1187e-13		TIAM1	chr21	ENSG00000156299.13	1269.38	1649.78	1.3682	1.36315	5.46098e-29	3.28818e-27		SPTSSB	chr3	ENSG00000196542.8	59.5939	51.2623	0.814953	0.833915	0.00216921	0.00510336
	AC027607.1	chr4	ENSG00000248936.1	29.5911	21.3749	0.676905	0.684306	1.57818e-14	2.17605e-13		CHEK1	chr11	ENSG00000149554.13	48.7175	64.4154	1.36816	1.35256	3.68941e-10	2.90758e-09		SPOCK1	chr5	ENSG00000152377.14	23.7443	19.9076	0.815059	0.828755	0.000394371	0.00109096
	B4GALNT4	chr11	ENSG00000182272.12	28.4029	49.32	1.92144	1.88018	1.60455e-14	2.21059e-13		ARVCF	chr22	ENSG00000099889.14	195.245	255.167	1.36806	1.35103	1.4095e-09	1.01173e-08		SEMA3C	chr7	ENSG00000075223.14	136.489	115.133	0.815105	0.82362	6.00883e-06	2.37165e-05
	KCNQ5	chr6	ENSG00000185760.15	165.711	123.422	0.705258	0.71188	1.62168e-14	2.23234e-13		DUSP3	chr17	ENSG00000108861.9	1300.67	1695.2	1.36791	1.36	9.46408e-19	2.04412e-17		AP000977.1	chr11	ENSG00000246790.2	111.531	92.6842	0.81513	0.83395	0.00215061	0.0050653
	DCHS1	chr11	ENSG00000166341.8	484.563	334.26	0.641635	0.650192	1.6514e-14	2.27139e-13		MBNL3	chrX	ENSG00000076770.14	2215.87	2888.74	1.36791	1.34868	7.7872e-09	5.03865e-08		TMEM45B	chr11	ENSG00000151715.8	204.825	176.612	0.815184	0.832071	0.00121859	0.00304129
	AP1S1	chr7	ENSG00000106367.15	512.264	597.07	1.20456	1.20097	1.71663e-14	2.35917e-13		HAUS1	chr18	ENSG00000152240.13	178.601	234.14	1.36769	1.34748	4.02241e-08	2.3298e-07		PMP22	chr17	ENSG00000109099.15	52.596	43.9318	0.815273	0.837854	0.0048523	0.0104372
	HES1	chr3	ENSG00000114315.4	67.9746	46.0804	0.635351	0.643713	1.73426e-14	2.38103e-13		AP000692.1	chr21	ENSG00000228107.1	54.4754	70.4508	1.36747	1.34892	6.20832e-09	4.07055e-08		SIRPD	chr20	ENSG00000125900.13	55.2052	46.8922	0.815332	0.825879	4.16218e-05	0.000139985
	LAIR2	chr19	ENSG00000167618.10	78.3879	135.887	1.93549	1.89483	1.73538e-14	2.38103e-13		OAS1	chr12	ENSG00000089127.13	2610.23	3752.04	1.36738	1.31755	0.000217501	0.000635494		LINC01226	chr1	ENSG00000284543.1	34.437	28.9685	0.815353	0.843835	0.0137852	0.0264767
	RUNX2	chr6	ENSG00000124813.23	956.58	790.186	0.798033	0.801596	1.7626e-14	2.4154e-13		AC009159.3	chr16	ENSG00000278058.1	12.4594	16.1427	1.36719	1.34552	8.71662e-08	4.77915e-07		C16orf74	chr16	ENSG00000154102.11	288.971	242.833	0.815394	0.822088	2.99646e-07	1.49948e-06
	NUMA1	chr11	ENSG00000137497.17	7338.51	6443.77	0.855189	0.857005	1.76332e-14	2.4154e-13		HINT1	chr5	ENSG00000169567.12	1214.83	1580.18	1.36684	1.34407	1.7687e-07	9.22026e-07		FGF9	chr13	ENSG00000102678.7	17.1492	14.6768	0.815425	0.838644	0.00526073	0.011199
	SLC1A4	chr2	ENSG00000115902.11	310.428	403.568	1.35609	1.34615	1.80967e-14	2.47484e-13		TSPAN33	chr7	ENSG00000158457.6	1132.3	1457.89	1.36645	1.34978	9.07427e-10	6.72992e-09		NR3C2	chr4	ENSG00000151623.15	285.012	240.633	0.815998	0.822513	1.25234e-07	6.69315e-07
	VIL1	chr2	ENSG00000127831.11	80.4579	127.721	1.79316	1.75986	1.80949e-14	2.47484e-13		CXCR3	chrX	ENSG00000186810.8	780.147	1019.13	1.36637	1.35434	6.75927e-13	7.66035e-12		TPTE2P5	chr13	ENSG00000168852.13	30.9726	26.045	0.816008	0.825938	2.59859e-05	9.07149e-05
	GP9	chr3	ENSG00000169704.4	534.147	829.612	1.78767	1.75558	1.94126e-14	2.65263e-13		RTP4	chr3	ENSG00000136514.3	319.077	436.946	1.36625	1.33713	2.40251e-06	1.02018e-05		KRT8P46	chr4	ENSG00000248971.2	30.4992	25.363	0.8162	0.832981	0.00145235	0.00356046
	MAFB	chr20	ENSG00000204103.4	1322.13	1867.15	1.47287	1.45688	1.94819e-14	2.65993e-13		DHRS12	chr13	ENSG00000102796.11	555.671	725.21	1.36624	1.35224	3.32067e-11	3.0117e-10		SPOCK2	chr10	ENSG00000107742.13	17311.5	14659.7	0.816504	0.820565	3.66396e-11	3.28501e-10
	AC025279.1	chr16	ENSG00000198106.8	234.411	163.92	0.652981	0.661086	1.97711e-14	2.69721e-13		BRWD1	chr21	ENSG00000185658.13	2297.39	2985.99	1.36585	1.35976	8.26143e-24	3.15007e-22		LINC02035	chr3	ENSG00000273033.2	821.709	694.948	0.816665	0.820493	2.15901e-11	2.00999e-10
	FAM102A	chr9	ENSG00000167106.12	9683.05	7871.54	0.774935	0.779382	2.00932e-14	2.73893e-13		ZG16B	chr16	ENSG00000162078.11	30.2248	39.7186	1.36579	1.34137	4.08784e-07	1.99886e-06		FOXRED2	chr22	ENSG00000100350.14	143.931	122.357	0.816674	0.828633	0.000119031	0.000367409
	GNG11	chr7	ENSG00000127920.6	482.442	723.212	1.63652	1.6126	2.02045e-14	2.75186e-13		GTSE1	chr22	ENSG00000075218.19	50.259	66.1546	1.36575	1.34322	2.09624e-07	1.078e-06		DFFBP1	chr9	ENSG00000232303.2	40.4164	33.8922	0.816713	0.827313	5.87774e-05	0.000191976
	EIF2AK1	chr7	ENSG00000086232.13	4010.04	5319.67	1.40593	1.39335	2.03997e-14	2.77618e-13		KIF28P	chr1	ENSG00000223519.8	50.395	63.9887	1.36548	1.31906	0.000161786	0.00048513		BET1P1	chr7	ENSG00000241134.3	74.3454	64.5	0.816745	0.838879	0.00526564	0.0112068
	TCF7	chr5	ENSG00000081059.20	18193.1	14603.7	0.765869	0.770611	2.11791e-14	2.87991e-13		UBE2G2	chr21	ENSG00000184787.19	3774.09	4903.57	1.3654	1.36388	1.36339e-89	1.63012e-86		AL441992.1	chr9	ENSG00000203286.5	18.8035	15.5858	0.816879	0.831748	0.000644847	0.00170415
	KATNBL1	chr15	ENSG00000134152.11	1104.29	861.064	0.744775	0.750103	2.20262e-14	2.99267e-13		CDKL1	chr14	ENSG00000100490.9	124.795	162.396	1.36529	1.35523	2.27672e-15	3.49634e-14		NCF1C	chr7	ENSG00000165178.9	10863.3	9085.9	0.816943	0.82883	0.000155856	0.000468717
	NACC2	chr9	ENSG00000148411.8	2624.57	2158.13	0.794562	0.798184	2.21558e-14	3.00604e-13		JPH4	chr14	ENSG00000092051.17	28.8404	37.9987	1.3652	1.34488	3.25036e-08	1.90837e-07		SHF	chr15	ENSG00000138606.19	58.5497	49.3816	0.817001	0.822543	2.40765e-08	1.4497e-07
	CLEC4D	chr12	ENSG00000166527.8	232.248	390.306	1.78928	1.7568	2.21606e-14	3.00604e-13		HKDC1	chr10	ENSG00000156510.13	183.475	236.816	1.3651	1.34894	3.67043e-10	2.89535e-09		AC024270.5	chr15	ENSG00000286872.1	23.0043	19.5005	0.817036	0.839557	0.00614227	0.01286
	AC000123.2	chr7	ENSG00000279265.1	61.4639	49.4658	0.774416	0.778741	2.26985e-14	3.07652e-13		PDGFD	chr11	ENSG00000170962.13	225.1	292.846	1.36508	1.345	3.25963e-08	1.91314e-07		PKIG	chr20	ENSG00000168734.14	518.437	433.562	0.817086	0.824722	1.61291e-06	7.05659e-06
	GNLY	chr2	ENSG00000115523.16	11839.4	17797	1.60659	1.58407	2.27238e-14	3.07746e-13		TSKS	chr19	ENSG00000126467.11	60.4225	77.8987	1.36436	1.31996	0.000174968	0.000521044		SNX9	chr6	ENSG00000130340.16	918.54	778.243	0.817162	0.81982	3.20301e-16	5.36688e-15
	RTL10	chr22	ENSG00000215012.9	969.827	857.488	0.863191	0.86479	2.39445e-14	3.24015e-13		SUSD2	chr22	ENSG00000099994.11	34.6643	45.0212	1.36395	1.3416	1.75469e-07	9.15578e-07		ZNF891	chr12	ENSG00000214029.5	406.845	343.005	0.817441	0.827825	4.20593e-05	0.000141371
	C1QTNF3	chr5	ENSG00000082196.20	72.1424	57.2373	0.760487	0.76525	2.39657e-14	3.24041e-13		RPL22L1	chr3	ENSG00000163584.18	144.688	190.821	1.36333	1.32576	5.27475e-05	0.000173767		DPP4	chr2	ENSG00000197635.10	1053.67	895.835	0.817558	0.822039	3.29564e-10	2.61449e-09
	HAGH	chr16	ENSG00000063854.13	2182.08	3163.26	1.59636	1.57369	2.40678e-14	3.25158e-13		GINS2	chr16	ENSG00000131153.9	50.6839	66.8495	1.36332	1.33896	4.7028e-07	2.27515e-06		HSPE1P18	chr11	ENSG00000255163.1	67.1346	55.0205	0.817699	0.834323	0.00147894	0.00361841
	PYGM	chr11	ENSG00000068976.14	344.741	417.138	1.2493	1.24387	2.53423e-14	3.421e-13		FLT1	chr13	ENSG00000102755.12	67.7366	89.6507	1.36317	1.33233	7.4418e-06	2.88687e-05		SEC14L2	chr22	ENSG00000100003.18	85.8768	73.0406	0.81791	0.830666	0.000180737	0.000536315
	ARHGEF6	chrX	ENSG00000129675.16	5162.15	4654.81	0.885321	0.886376	2.55232e-14	3.44265e-13		AC018521.5	chr17	ENSG00000264920.2	26.9918	35.7168	1.36308	1.34273	4.42084e-08	2.54823e-07		AC100830.3	chr15	ENSG00000265967.1	37.8339	31.903	0.81795	0.82427	1.98287e-07	1.02379e-06
	MSC-AS1	chr8	ENSG00000235531.11	33.5002	49.9686	1.62319	1.59903	2.62025e-14	3.53143e-13		AC004551.1	chr12	ENSG00000257452.1	37.7473	52.0161	1.363	1.29706	0.00141597	0.00347943		EEF1DP2	chr9	ENSG00000226721.2	44.3586	37.4883	0.818003	0.832529	0.000461215	0.00125451
	MS4A4A	chr11	ENSG00000110079.18	94.0002	151.695	1.70045	1.67258	2.6299e-14	3.54158e-13		CARD6	chr5	ENSG00000132357.14	829.359	1080.65	1.36289	1.35386	2.34479e-16	3.97665e-15		MIR4458HG	chr5	ENSG00000247516.8	26.9749	23.2703	0.818025	0.836043	0.00222293	0.00521144
	MINAR1	chr15	ENSG00000169330.9	42.968	28.9062	0.627858	0.636553	2.65735e-14	3.57568e-13		AC079305.4	chr2	ENSG00000229337.2	21.7179	28.6597	1.36288	1.34188	5.36136e-08	3.04113e-07		ARID5B	chr10	ENSG00000150347.16	1024.12	863.895	0.818169	0.822194	5.58235e-11	4.88718e-10
	BAIAP2	chr17	ENSG00000175866.15	347.23	453.703	1.36852	1.35789	2.69582e-14	3.62452e-13		KCNMA1	chr10	ENSG00000156113.23	21.7777	27.4083	1.36273	1.28598	0.00427473	0.00932674		DXO	chr6	ENSG00000204348.10	414.98	350.341	0.818171	0.819743	2.59667e-25	1.15909e-23
	ILF3	chr19	ENSG00000129351.17	8755.74	7945.28	0.890495	0.891437	2.70816e-14	3.63819e-13		RNF207	chr1	ENSG00000158286.13	60.9597	78.9988	1.36264	1.34275	1.99492e-08	1.21385e-07		CACNB4	chr2	ENSG00000182389.19	147.361	125.547	0.818522	0.840043	0.00537003	0.0114014
	CBX5	chr12	ENSG00000094916.16	2170.22	1860.97	0.835248	0.837691	2.87437e-14	3.85839e-13		SPA17	chr11	ENSG00000064199.6	20.8416	27.1987	1.36198	1.34642	3.77679e-10	2.97085e-09		DPF3	chr14	ENSG00000205683.11	69.9834	58.6828	0.818796	0.829254	5.96864e-05	0.000194678
	CAPN15	chr16	ENSG00000103326.12	3236.87	3827.5	1.218	1.2138	2.903e-14	3.89369e-13		RPL23P2	chr21	ENSG00000176054.6	16.1045	21.1026	1.36154	1.34176	2.39543e-08	1.44338e-07		STARD5	chr15	ENSG00000172345.14	419.298	348.887	0.818879	0.82362	2.31663e-09	1.61173e-08
	SPTA1	chr1	ENSG00000163554.15	37.0433	65.7017	2.14695	2.08744	2.99479e-14	4.01359e-13		ZNF438	chr10	ENSG00000183621.15	537.408	701.411	1.36154	1.34415	3.02961e-09	2.07584e-08		NBPF11	chr1	ENSG00000263956.6	824.42	699.078	0.819055	0.821921	1.47279e-14	2.03576e-13
	IMPG2	chr3	ENSG00000081148.12	28.6483	20.3317	0.663517	0.671323	3.06772e-14	4.10804e-13		IGKV1-16	chr2	ENSG00000240864.3	389.508	525.835	1.36151	1.30472	0.000724747	0.00189733		ST14	chr11	ENSG00000149418.11	707.736	600.453	0.819091	0.828012	1.26807e-05	4.718e-05
	CEP55	chr10	ENSG00000138180.16	36.339	57.9438	1.68573	1.65889	3.11099e-14	4.16266e-13		SCO2	chr22	ENSG00000284194.2	1207.53	1590.14	1.36151	1.33839	3.15368e-07	1.57299e-06		SPACA6	chr19	ENSG00000182310.14	54.6187	46.5699	0.81924	0.833644	0.000659703	0.00173984
	IFI27L2	chr14	ENSG00000119632.4	243.865	326.021	1.44242	1.42831	3.12011e-14	4.17153e-13		U2AF1L5	chr21	ENSG00000275895.7	154.654	196.673	1.36149	1.34157	3.60071e-08	2.09716e-07		ZEB1	chr10	ENSG00000148516.21	860.717	729.43	0.819254	0.824301	7.04617e-09	4.5947e-08
	COPS3	chr17	ENSG00000141030.13	1438.22	1669.18	1.19695	1.19353	3.20016e-14	4.27514e-13		TRBV28	chr7	ENSG00000211753.4	517.571	673.882	1.36098	1.31766	0.00018036	0.000535292		AL513165.1	chr9	ENSG00000234160.1	71.1077	60.3246	0.81945	0.824	1.19789e-09	8.70291e-09
	NUDT6	chr4	ENSG00000170917.14	33.816	43.5173	1.34722	1.33742	3.20433e-14	4.27729e-13		PCGF5	chr10	ENSG00000180628.15	3765.09	4897.5	1.36094	1.34913	3.93422e-13	4.57008e-12		OTUD7A	chr15	ENSG00000169918.9	200.879	172.638	0.819501	0.83149	0.000186943	0.000553455
	GATD3B	chr21	ENSG00000280071.4	191.566	283.753	1.65766	1.63217	3.27162e-14	4.36364e-13		AC024267.7	chr17	ENSG00000266642.2	58.8948	72.3136	1.36084	1.32454	3.73501e-05	0.000126534		COL6A1	chr21	ENSG00000142156.15	111.31	94.3468	0.819511	0.841326	0.00501623	0.0107512
	UBE2C	chr20	ENSG00000175063.17	74.5616	101.729	1.43971	1.42556	3.277e-14	4.36734e-13		RRAS	chr19	ENSG00000126458.4	533.482	687.127	1.36068	1.35066	1.07137e-14	1.5045e-13		RGPD5	chr2	ENSG00000015568.13	37.6173	32.004	0.819705	0.826942	1.42296e-06	6.2797e-06
	RBX1	chr22	ENSG00000100387.9	542.141	765.549	1.51536	1.49736	3.28252e-14	4.3712e-13		TNNC2	chr20	ENSG00000101470.10	18.9169	24.2412	1.36067	1.32144	8.96548e-05	0.000283157		AL096816.1	chr6	ENSG00000280135.1	437.031	370.232	0.819804	0.826929	1.1561e-06	5.19936e-06
	ELL2	chr5	ENSG00000118985.16	568.034	711.422	1.29812	1.29046	3.34196e-14	4.44682e-13		RTCA-AS1	chr1	ENSG00000224616.3	133.447	174.589	1.36052	1.34764	6.20772e-12	6.22595e-11		FAM114A1	chr4	ENSG00000197712.12	53.8275	45.6766	0.819909	0.8275	3.02649e-06	1.26115e-05
	MSC	chr8	ENSG00000178860.8	79.9818	130.726	1.77414	1.74111	3.41439e-14	4.5396e-13		PSMA4	chr15	ENSG00000041357.16	1332.61	1745.92	1.36043	1.3417	1.87802e-08	1.14856e-07		FARP2	chr2	ENSG00000006607.14	212.245	179.742	0.819965	0.823703	1.69988e-11	1.60578e-10
	SIAH2	chr3	ENSG00000181788.4	2100.28	2928.38	1.49143	1.47413	3.46878e-14	4.60825e-13		ODF3B	chr22	ENSG00000177989.13	1374.19	1826.82	1.3603	1.33471	8.94898e-07	4.10628e-06		GCNT4	chr5	ENSG00000176928.7	634.56	540.445	0.819965	0.833493	0.000390606	0.00108143
	NDFIP1	chr5	ENSG00000131507.11	4888.55	4417.31	0.88575	0.88681	3.53672e-14	4.69478e-13		RAD51	chr15	ENSG00000051180.17	42.6246	55.9443	1.36029	1.33739	3.4612e-07	1.71108e-06		STAG3L3	chr7	ENSG00000174353.17	379.247	321.717	0.820057	0.824645	1.48603e-09	1.06302e-08
	PCED1B	chr12	ENSG00000179715.13	2979.22	2452.66	0.791495	0.795428	3.5415e-14	4.69739e-13		RPL21	chr13	ENSG00000122026.10	10145.1	13063.3	1.36015	1.3268	2.09083e-05	7.456e-05		AL133330.1	chr11	ENSG00000251194.2	56.1364	47.4836	0.820067	0.832421	0.000219094	0.000639926
	AC011498.6	chr19	ENSG00000267769.1	512.337	784.34	1.73623	1.70523	3.54647e-14	4.70027e-13		CTDSPL	chr3	ENSG00000144677.15	268.062	340.91	1.35991	1.32835	9.65601e-06	3.67095e-05		AC120053.1	chr8	ENSG00000271971.1	66.2284	56.2513	0.820103	0.825131	1.02901e-08	6.54678e-08
	AC022239.1	chr8	ENSG00000269954.2	90.0072	60.5274	0.619968	0.629456	3.58171e-14	4.74322e-13		NRGN	chr11	ENSG00000154146.13	9214.12	11331.1	1.35937	1.32165	6.21274e-05	0.000201932		AC004951.3	chr7	ENSG00000241057.2	32.1362	27.305	0.820216	0.827245	1.35017e-06	5.98688e-06
	AC103858.3	chr15	ENSG00000286488.1	312.827	236.722	0.713212	0.719574	3.69289e-14	4.88658e-13		LMNA	chr1	ENSG00000160789.20	690.608	887.499	1.35932	1.34025	1.4033e-08	8.73229e-08		MFSD4A	chr1	ENSG00000174514.13	62.7476	53.2767	0.820299	0.832674	0.000228432	0.000664763
	YWHAH	chr22	ENSG00000128245.15	2189.49	2655.36	1.25763	1.25177	3.72344e-14	4.92312e-13		CDKN1C	chr11	ENSG00000129757.13	746.689	977.249	1.35903	1.32886	6.69558e-06	2.62108e-05		PFKM	chr12	ENSG00000152556.17	297.282	252.751	0.820318	0.822639	1.82628e-17	3.42713e-16
	SUSD1	chr9	ENSG00000106868.16	856.105	1034.74	1.25011	1.2446	3.87465e-14	5.11495e-13		AP000866.5	chr11	ENSG00000255045.1	554.505	681.221	1.35878	1.31609	0.000160746	0.000482301		AL031985.3	chr1	ENSG00000260920.2	66.5832	56.4578	0.820557	0.824398	4.05857e-11	3.62079e-10
	PDCD1	chr2	ENSG00000188389.11	273.046	380.463	1.4849	1.46832	3.87201e-14	5.11495e-13		SLC2A1	chr1	ENSG00000117394.23	1375.57	1770.23	1.35877	1.34565	1.34877e-11	1.29604e-10		ZNF318	chr6	ENSG00000171467.16	1369.06	1156.45	0.82058	0.822865	1.52271e-17	2.87358e-16
	PDGFA	chr7	ENSG00000197461.13	40.5095	61.0038	1.63433	1.60964	3.87769e-14	5.11495e-13		C1orf216	chr1	ENSG00000142686.8	332.423	430.444	1.35862	1.35359	3.10941e-27	1.60643e-25		ZBED3	chr5	ENSG00000132846.6	188.221	159.152	0.820742	0.826559	9.30219e-08	5.07289e-07
	TPM4	chr19	ENSG00000167460.17	7758.25	9021.59	1.19689	1.19345	3.92855e-14	5.17795e-13		APP	chr21	ENSG00000142192.21	2030.5	2611.68	1.35855	1.34671	6.63578e-13	7.52694e-12		AC137561.1	chr12	ENSG00000287074.1	46.5013	39.2534	0.820773	0.828745	6.21801e-06	2.44729e-05
	TBC1D9	chr4	ENSG00000109436.8	1161.69	946.106	0.784918	0.789041	4.02135e-14	5.29193e-13		MAF	chr16	ENSG00000178573.7	1537.46	1982.83	1.3583	1.35206	8.53361e-23	2.92713e-21		WAKMAR2	chr6	ENSG00000237499.7	223.198	188.523	0.820823	0.826255	3.27555e-08	1.92182e-07
	POU2F1	chr1	ENSG00000143190.23	840.611	734.473	0.852667	0.854596	4.01954e-14	5.29193e-13		ME3	chr11	ENSG00000151376.16	56.4266	72.6006	1.35825	1.33792	6.01388e-08	3.3883e-07		AL022238.4	chr22	ENSG00000284431.1	255.207	215.658	0.820987	0.825246	4.80139e-10	3.72776e-09
	CLIC5	chr6	ENSG00000112782.19	129.782	163.77	1.32226	1.31329	4.04165e-14	5.31032e-13		ABCC4	chr13	ENSG00000125257.16	334.757	433.371	1.35822	1.34814	8.57532e-15	1.22164e-13		AC010809.2	chr15	ENSG00000259408.2	29.4027	24.8389	0.821154	0.830027	1.92427e-05	6.91507e-05
	NET1	chr10	ENSG00000173848.19	315.809	248.21	0.748539	0.75395	4.04167e-14	5.31032e-13		C2CD2	chr21	ENSG00000157617.17	453.164	585.726	1.35813	1.35427	3.38108e-35	3.40939e-33		MGST1	chr12	ENSG00000008394.13	271.288	229.816	0.821187	0.828582	2.7463e-06	1.15387e-05
	NPC2	chr14	ENSG00000119655.10	3951.07	4963.07	1.31294	1.30475	4.07375e-14	5.34828e-13		CLEC2B	chr12	ENSG00000110852.4	644.798	840.791	1.35812	1.33257	1.74962e-06	7.60503e-06		ZNF781	chr19	ENSG00000196381.11	72.4483	63.118	0.821254	0.838256	0.00178497	0.00428838
	SPATA6	chr1	ENSG00000132122.12	116.706	93.3869	0.763023	0.767892	4.17077e-14	5.47136e-13		CD58	chr1	ENSG00000116815.16	601.982	785.219	1.3573	1.34764	8.51413e-15	1.21395e-13		AZIN1-AS1	chr8	ENSG00000253320.7	192.77	164.537	0.821261	0.827966	8.17375e-07	3.78271e-06
	TMEM86B	chr19	ENSG00000180089.6	234.876	321.325	1.47036	1.45423	4.19779e-14	5.50249e-13		MRPL1	chr4	ENSG00000169288.18	172.876	226.339	1.35721	1.33057	2.27348e-06	9.69326e-06		ALDH6A1	chr14	ENSG00000119711.13	398.581	338.307	0.821427	0.824092	2.57029e-15	3.91128e-14
	VPS25	chr17	ENSG00000131475.7	884.767	1004.41	1.16463	1.1623	4.20843e-14	5.50781e-13		RRP1B	chr21	ENSG00000160208.13	1970.87	2539.01	1.35687	1.35311	9.62538e-37	1.14269e-34		AC012636.1	chr5	ENSG00000249825.6	91.1712	77.7528	0.82167	0.830763	2.09157e-05	7.45704e-05
	BRI3BP	chr12	ENSG00000184992.13	1210.88	1051.97	0.850005	0.85198	4.20768e-14	5.50781e-13		SLC1A4	chr2	ENSG00000115902.11	310.428	403.568	1.35609	1.34615	1.80967e-14	2.47484e-13		WBP2NL	chr22	ENSG00000183066.14	23.4885	20.1443	0.821897	0.8379	0.00147983	0.00361989
	CCNDBP1	chr15	ENSG00000166946.14	4163.49	5032.6	1.25226	1.24666	4.21461e-14	5.51159e-13		ZNF703	chr8	ENSG00000183779.7	459.383	595.872	1.3555	1.34042	4.1147e-10	3.22453e-09		MHENCR	chr20	ENSG00000232442.1	854.192	723.495	0.822041	0.825255	1.20101e-12	1.30799e-11
	KCNMB1	chr5	ENSG00000145936.9	150.818	193.842	1.34258	1.33312	4.25727e-14	5.56304e-13		H4C4	chr6	ENSG00000277157.1	26.601	35.1151	1.35546	1.31795	6.93773e-05	0.000223586		USP53	chr4	ENSG00000145390.11	647.951	552.279	0.822097	0.836897	0.000802726	0.0020842
	POGZ	chr1	ENSG00000143442.22	2302.2	2092.51	0.893186	0.894087	4.28605e-14	5.59627e-13		PROS1	chr3	ENSG00000184500.16	51.4144	65.9355	1.35534	1.31636	8.55942e-05	0.000271466		ZNF10	chr12	ENSG00000256223.6	239.39	204.414	0.82213	0.82889	8.65958e-07	3.98989e-06
	ZNF711	chrX	ENSG00000147180.16	97.8694	64.1747	0.593836	0.603768	4.34801e-14	5.67274e-13		RPS27	chr1	ENSG00000177954.14	10377.8	13465.6	1.35347	1.31138	0.000167892	0.000501579		AC007384.1	chr7	ENSG00000237513.2	139.802	118.201	0.822174	0.828135	1.66266e-07	8.70271e-07
	SRRD	chr22	ENSG00000100104.13	757.199	920.349	1.26467	1.25842	4.36079e-14	5.68499e-13		AL139384.1	chr13	ENSG00000274922.1	96.9505	125.179	1.35301	1.3458	5.68508e-19	1.25876e-17		ZNF491	chr19	ENSG00000177599.13	87.6928	75.3235	0.822382	0.831412	2.24809e-05	7.96251e-05
	AC006001.3	chr7	ENSG00000229180.7	1030.82	923.563	0.879264	0.880467	4.37936e-14	5.70475e-13		LZTS1	chr8	ENSG00000061337.15	22.9446	30.3506	1.35274	1.30766	0.000213906	0.000625863		TMCC1-AS1	chr3	ENSG00000271270.7	98.9203	84.2535	0.822421	0.828778	5.04642e-07	2.42875e-06
	PKD1	chr16	ENSG00000008710.20	2575.87	2226.12	0.839099	0.841437	4.40505e-14	5.73376e-13		HERC5	chr4	ENSG00000138646.9	1184.89	1870.3	1.35261	1.25292	0.00768741	0.0157525		KIF5A	chr12	ENSG00000155980.12	23.9291	20.3693	0.822449	0.8353	0.000373427	0.00103748
	PTPN13	chr4	ENSG00000163629.13	79.4287	108.386	1.46812	1.45139	4.41963e-14	5.74827e-13		IGFBP7-AS1	chr4	ENSG00000245067.7	53.0093	68.9542	1.35237	1.33752	4.62015e-10	3.60376e-09		ZIK1	chr19	ENSG00000171649.12	314.52	267.358	0.822472	0.826576	2.64384e-10	2.13073e-09
	ZNF398	chr7	ENSG00000197024.9	901.964	802.081	0.87106	0.872486	4.75314e-14	6.17724e-13		CKB	chr14	ENSG00000166165.13	157.315	202.034	1.35227	1.329	5.25134e-07	2.51652e-06		CYP1B1-AS1	chr2	ENSG00000232973.13	43.2399	37.122	0.822541	0.834456	0.000236118	0.000684632
	AMIGO1	chr1	ENSG00000181754.7	988.983	787.039	0.761421	0.766414	4.93971e-14	6.41472e-13		GP1BB	chr22	ENSG00000203618.6	1596.19	1930.46	1.35216	1.30797	0.000297922	0.000844697		ZNF141	chr4	ENSG00000131127.14	1199.57	1015.54	0.822548	0.828887	4.33459e-07	2.11166e-06
	IRS2	chr13	ENSG00000185950.9	1467.33	1097.4	0.712062	0.718676	5.12954e-14	6.65608e-13		GLYCTK-AS1	chr3	ENSG00000242797.3	15.9383	19.725	1.35206	1.32421	3.76761e-06	1.54158e-05		C6orf163	chr6	ENSG00000203872.7	57.6672	49.3312	0.82258	0.829185	5.99235e-07	2.83992e-06
	PARM1	chr4	ENSG00000169116.11	170.47	121.145	0.658522	0.666667	5.1337e-14	6.65631e-13		PLEKHA5	chr12	ENSG00000052126.14	85.3123	109.122	1.35177	1.33637	8.14586e-10	6.08449e-09		AL157871.5	chr14	ENSG00000258904.1	34.199	28.2695	0.822613	0.8367	0.000711043	0.00186466
	LRP8	chr1	ENSG00000157193.18	305.176	363.307	1.23031	1.22557	5.31295e-14	6.8834e-13		LINC00211	chr2	ENSG00000237803.6	186.516	238.403	1.35163	1.3285	5.14771e-07	2.47182e-06		VSTM1	chr19	ENSG00000189068.11	486.813	413.985	0.822629	0.843468	0.00534937	0.0113633
	HDGF	chr1	ENSG00000143321.19	6688.5	8395.35	1.31855	1.30985	5.51364e-14	7.13788e-13		SH3RF1	chr4	ENSG00000154447.15	79.3337	103.943	1.35136	1.3365	4.63279e-10	3.60806e-09		ZDHHC8	chr22	ENSG00000099904.15	1526.44	1296.29	0.822777	0.823933	3.12678e-32	2.52846e-30
	FAM78A	chr9	ENSG00000126882.13	6382.39	5843.48	0.89949	0.900264	5.52526e-14	7.14739e-13		TNFSF10	chr3	ENSG00000121858.11	5022.71	6811.92	1.35121	1.32602	1.1209e-06	5.05054e-06		AC027801.1	chr17	ENSG00000204584.1	96.4666	81.4424	0.822785	0.827922	2.32809e-08	1.40533e-07
	DDX31	chr9	ENSG00000125485.17	443.225	384.868	0.843695	0.845918	5.53046e-14	7.1486e-13		CHSY1	chr15	ENSG00000131873.7	2055.87	2660.92	1.35115	1.33661	2.06716e-10	1.68627e-09		DISP1	chr1	ENSG00000154309.8	104.945	89.2866	0.822932	0.826215	1.56564e-12	1.68535e-11
	RHBDL1	chr16	ENSG00000103269.13	43.4471	58.618	1.4318	1.41757	5.54035e-14	7.15586e-13		F8	chrX	ENSG00000185010.15	109.948	142.034	1.35091	1.34146	4.36381e-15	6.45282e-14		IZUMO4	chr19	ENSG00000099840.13	139.44	118.14	0.822947	0.828062	1.87659e-08	1.14811e-07
	AC084036.1	chr3	ENSG00000272990.1	37.3367	28.2285	0.716603	0.723047	5.62151e-14	7.25508e-13		LRG1	chr19	ENSG00000171236.10	4101.13	5257.78	1.35079	1.3248	1.99015e-06	8.54839e-06		GUSBP1	chr5	ENSG00000183666.17	131.87	111.913	0.822947	0.830939	7.03398e-06	2.74201e-05
	TTC39C	chr18	ENSG00000168234.13	1607.89	1810.36	1.15327	1.15122	5.66247e-14	7.30232e-13		S100A13	chr1	ENSG00000189171.14	44.1942	57.1709	1.35074	1.34131	5.48186e-15	8.02808e-14		AC099804.1	chr17	ENSG00000279570.1	27.5549	23.3263	0.823028	0.837533	0.00092542	0.00237258
	GPR137B	chr1	ENSG00000077585.14	377.622	459.57	1.26055	1.25456	5.81743e-14	7.49638e-13		ESPL1	chr12	ENSG00000135476.12	43.0031	56.3595	1.35038	1.32927	1.78959e-07	9.32046e-07		ATM	chr11	ENSG00000149311.18	12927.6	10953.7	0.823081	0.828536	4.86816e-08	2.78117e-07
	KLHL32	chr6	ENSG00000186231.17	44.4543	32.6957	0.688733	0.696199	5.84324e-14	7.52384e-13		FRMPD3	chrX	ENSG00000147234.10	129.993	167.654	1.35019	1.32225	6.98163e-06	2.7235e-05		ZNF165	chr6	ENSG00000197279.4	23.3391	20.0511	0.823111	0.836584	0.00045518	0.00123971
	SMIM11B	chr21	ENSG00000273590.4	26.6562	35.5951	1.39644	1.38405	5.89709e-14	7.58735e-13		ARHGAP11A	chr15	ENSG00000198826.11	116.441	150.11	1.35003	1.33795	7.7558e-12	7.69557e-11		AC008610.1	chr5	ENSG00000248367.1	70.3201	59.8506	0.823165	0.829837	9.96594e-07	4.53932e-06
	RPGRIP1	chr14	ENSG00000092200.12	240.907	179.495	0.709374	0.715918	5.93201e-14	7.62641e-13		USB1	chr16	ENSG00000103005.12	2447.87	3158.91	1.34965	1.33886	2.654e-13	3.16419e-12		RNF112	chr17	ENSG00000128482.16	31.3156	26.7907	0.823264	0.834027	0.000119825	0.000369655
	TAF4B	chr18	ENSG00000141384.12	325.426	257.836	0.755118	0.760409	5.97836e-14	7.68011e-13		PLS3	chrX	ENSG00000102024.18	27.4092	35.1474	1.34934	1.32062	6.9532e-06	2.71304e-05		BMX	chrX	ENSG00000102010.15	158.727	136.608	0.823297	0.846699	0.00912538	0.0183925
	COLGALT2	chr1	ENSG00000198756.12	83.1731	142.236	1.85504	1.81637	5.99829e-14	7.6998e-13		FOXM1	chr12	ENSG00000111206.12	85.869	111.566	1.34901	1.32713	2.64298e-07	1.33779e-06		AL080317.2	chr6	ENSG00000272356.1	62.9597	53.3571	0.823524	0.829052	6.32769e-08	3.5472e-07
	IL15RA	chr10	ENSG00000134470.21	290.024	364.541	1.30288	1.2949	6.02736e-14	7.73119e-13		LINC02432	chr4	ENSG00000248810.2	190.955	242.772	1.34893	1.31376	6.21106e-05	0.000201917		VNN1	chr6	ENSG00000112299.8	602.903	520.479	0.823617	0.849157	0.0119692	0.0233784
	GMEB2	chr20	ENSG00000101216.11	1562.35	1412.52	0.886546	0.887597	6.05193e-14	7.75676e-13		TRBV7-4	chr7	ENSG00000253409.1	25.9553	34.0636	1.34882	1.31081	6.7159e-05	0.000216938		LBH	chr2	ENSG00000213626.13	13711.2	11659.8	0.823642	0.827017	4.00834e-12	4.12897e-11
	EMILIN1	chr2	ENSG00000138080.14	49.503	66.8123	1.42322	1.40933	6.07502e-14	7.78039e-13		YBX1P1	chr14	ENSG00000224861.1	25.0071	28.1718	1.34874	1.30191	0.000425433	0.00116781		AC023509.1	chr12	ENSG00000257379.1	255.75	217.052	0.823645	0.827841	7.56024e-10	5.68002e-09
	DCBLD2	chr3	ENSG00000057019.16	36.5562	24.924	0.62345	0.63268	6.16637e-14	7.89135e-13		PCSK6	chr15	ENSG00000140479.17	188.124	235.501	1.34789	1.31361	3.40522e-05	0.000116184		ZNF790-AS1	chr19	ENSG00000267254.7	87.094	74.3179	0.823652	0.829735	2.77799e-07	1.39978e-06
	FCGR1B	chr1	ENSG00000198019.13	443.819	757.309	1.87218	1.83282	6.38099e-14	8.15977e-13		MCOLN2	chr1	ENSG00000153898.13	259.679	333.743	1.34749	1.3332	3.1045e-10	2.47458e-09		MXRA8	chr1	ENSG00000162576.16	103.748	89.7583	0.823749	0.844686	0.0045627	0.00988673
	CACNB3	chr12	ENSG00000167535.8	93.1381	116.017	1.29553	1.28783	6.44342e-14	8.23331e-13		FIS1	chr7	ENSG00000214253.9	2073.56	2654.22	1.34734	1.3362	1.13269e-12	1.24004e-11		CCDC163	chr1	ENSG00000280670.3	144.549	121.462	0.823854	0.855613	0.0263559	0.0469632
	CLSTN3	chr12	ENSG00000139182.15	1561.29	1919.04	1.27561	1.26885	6.51002e-14	8.31207e-13		SPRED1	chr15	ENSG00000166068.13	162.72	208.861	1.34726	1.33283	5.07683e-10	3.93067e-09		AC009812.1	chr8	ENSG00000251867.4	71.2734	60.2758	0.823986	0.833023	2.89518e-05	0.000100088
	ASS1P1	chr6	ENSG00000220517.2	16.3819	24.3996	1.58024	1.55805	6.67023e-14	8.51014e-13		NUDT6	chr4	ENSG00000170917.14	33.816	43.5173	1.34722	1.33742	3.20433e-14	4.27729e-13		TLE1	chr9	ENSG00000196781.16	493.703	419.509	0.823992	0.830275	3.49413e-07	1.72634e-06
	TSPYL2	chrX	ENSG00000184205.14	1283.77	1078.29	0.811535	0.814837	6.71275e-14	8.55786e-13		CNPPD1	chr2	ENSG00000115649.16	4665.19	5955.67	1.34716	1.33375	6.23875e-11	5.4306e-10		VEGFB	chr11	ENSG00000173511.9	1029.96	872.668	0.824048	0.828161	4.69497e-10	3.65361e-09
	LDLRAP1	chr1	ENSG00000157978.12	7352.87	5989.77	0.78167	0.786055	6.81258e-14	8.67852e-13		IFIT2	chr10	ENSG00000119922.10	6847.83	10257	1.34685	1.28075	0.00192476	0.00458628		PKN2	chr1	ENSG00000065243.20	2876.16	2462.45	0.824133	0.830748	9.28308e-07	4.25491e-06
	CD177	chr19	ENSG00000204936.10	243.984	750.224	3.57459	3.39347	6.91367e-14	8.8006e-13		FAM117A	chr17	ENSG00000121104.8	3583.4	4603.68	1.34678	1.34001	4.84302e-20	1.20278e-18		TSPAN6	chrX	ENSG00000000003.15	24.6562	21.1617	0.824179	0.847278	0.00747821	0.0153687
	NCS1	chr9	ENSG00000107130.10	29.3969	45.0208	1.66277	1.63605	7.12027e-14	9.0567e-13		BACH1-IT1	chr21	ENSG00000248476.1	47.3776	60.3749	1.34668	1.33325	1.05574e-10	8.9479e-10		SPINT1	chr15	ENSG00000166145.14	547.637	464.114	0.824181	0.833874	5.6168e-05	0.000184099
	SUCLG2	chr3	ENSG00000172340.14	1287.97	1129.1	0.852821	0.854802	7.22558e-14	9.18367e-13		NAIPP4	chr5	ENSG00000251634.2	41.9206	54.1609	1.34659	1.31665	1.03833e-05	3.92603e-05		ZNF737	chr19	ENSG00000237440.9	777.632	658.701	0.824269	0.830812	6.21925e-07	2.93168e-06
	MAF1	chr8	ENSG00000179632.10	4725.37	5809.86	1.28567	1.27846	7.43243e-14	9.43942e-13		Z82206.1	chr22	ENSG00000225528.3	119.389	152.003	1.3465	1.33341	2.76636e-11	2.53177e-10		GUCA1B	chr6	ENSG00000112599.9	131.819	112.228	0.824303	0.828043	7.65951e-11	6.57838e-10
	BMERB1	chr16	ENSG00000166780.11	38.8148	53.1564	1.45303	1.43734	7.65386e-14	9.71327e-13		CEBPA-DT	chr19	ENSG00000267296.2	52.2163	66.943	1.34647	1.3349	4.63583e-12	4.73455e-11		AC010247.2	chr19	ENSG00000259436.1	168.423	143.464	0.824308	0.828422	5.29634e-10	4.08362e-09
	AL590764.2	chrX	ENSG00000285171.1	98.2844	120.725	1.27455	1.26778	7.66179e-14	9.71596e-13		AL138778.1	chr1	ENSG00000286285.1	18.1976	23.5278	1.34625	1.31698	7.62653e-06	2.94964e-05		HMGN1P3	chr14	ENSG00000258967.1	34.0868	28.9495	0.824331	0.837367	0.000507472	0.00137009
	QSOX2	chr9	ENSG00000165661.17	1397.02	1167.72	0.807065	0.810468	7.70721e-14	9.75878e-13		SLC25A34	chr1	ENSG00000162461.8	77.3294	99.4723	1.34619	1.33766	2.85039e-16	4.79524e-15		FZD3	chr8	ENSG00000104290.11	140.619	119.441	0.824355	0.832471	8.07693e-06	3.11161e-05
	HBB	chr11	ENSG00000244734.4	18620.7	31253.5	2.19833	2.13823	7.70656e-14	9.75878e-13		DUBR	chr3	ENSG00000243701.7	31.0352	39.5906	1.34575	1.3284	1.06638e-08	6.76909e-08		SLC35D1	chr1	ENSG00000116704.8	942.186	800.344	0.824378	0.826915	2.61536e-15	3.97625e-14
	RILP	chr17	ENSG00000167705.12	1192.8	1787.83	1.68834	1.65937	7.85863e-14	9.94298e-13		BMP6	chr6	ENSG00000153162.9	275.272	349.172	1.34562	1.32642	4.63834e-08	2.66259e-07		MYCT1	chr6	ENSG00000120279.6	34.8309	29.5522	0.824448	0.845418	0.00551455	0.0116816
	C1orf21	chr1	ENSG00000116667.14	500.188	709.502	1.50335	1.48568	7.87544e-14	9.95672e-13		SLC46A1	chr17	ENSG00000076351.13	234.148	301.218	1.34557	1.34081	3.56716e-27	1.83725e-25		FLNB	chr3	ENSG00000136068.14	1647.24	1400.3	0.824477	0.829314	6.25193e-09	4.09754e-08
	LY86-AS1	chr6	ENSG00000216863.10	54.0737	40.1997	0.701121	0.708255	8.01182e-14	1.01215e-12		SNX3	chr6	ENSG00000112335.15	3872.68	4963.21	1.34528	1.33651	1.5621e-15	2.43464e-14		AC013403.2	chr2	ENSG00000272148.1	34.7042	29.5553	0.824732	0.831996	2.97852e-06	1.24271e-05
	YBX3	chr12	ENSG00000060138.13	10411.4	17839.3	1.96331	1.91662	8.13699e-14	1.02719e-12		RNASE2	chr14	ENSG00000169385.3	461.845	588.159	1.34522	1.31201	3.46138e-05	0.000118052		ZNF285	chr19	ENSG00000267508.5	112.407	95.8041	0.824814	0.835174	8.3233e-05	0.000264422
	H1-2	chr6	ENSG00000187837.3	961.553	1402.21	1.58723	1.56494	8.29055e-14	1.04578e-12		AC092535.5	chr4	ENSG00000273179.1	31.129	39.5835	1.3452	1.31065	5.20844e-05	0.000171825		AC010809.1	chr15	ENSG00000259287.2	21.296	18.3426	0.824936	0.836847	0.000297091	0.000842741
	MS4A4E	chr11	ENSG00000214787.10	262.927	329.698	1.30916	1.30083	8.50917e-14	1.07255e-12		ELOB	chr16	ENSG00000103363.14	2198.17	2777.45	1.34502	1.33281	1.97471e-11	1.84766e-10		AC104695.3	chr2	ENSG00000270210.1	56.3354	48.4632	0.825022	0.841463	0.00203057	0.00481783
	SALL2	chr14	ENSG00000165821.12	155.946	122.081	0.744545	0.750253	8.59035e-14	1.08197e-12		S100A12	chr1	ENSG00000163221.9	1633.94	2110.33	1.34498	1.3005	0.000374451	0.00103998		KLHL23	chr2	ENSG00000213160.10	31.7083	27.1807	0.825356	0.836674	0.00017212	0.000513476
	DCLRE1A	chr10	ENSG00000198924.8	219.274	268.899	1.27682	1.26997	8.62095e-14	1.08501e-12		NAT1	chr8	ENSG00000171428.14	142.607	184.703	1.34486	1.3322	3.39126e-11	3.06845e-10		GEMIN4	chr17	ENSG00000179409.11	738.94	630.647	0.825394	0.827709	1.15281e-16	1.99761e-15
	ATAT1	chr6	ENSG00000137343.18	231.777	206.46	0.871518	0.872959	8.80447e-14	1.10727e-12		CTSL	chr9	ENSG00000135047.15	309.461	402.588	1.34429	1.32551	5.56093e-08	3.1458e-07		S1PR3	chr9	ENSG00000213694.5	296.403	252.248	0.825397	0.834904	5.19222e-05	0.000171391
	TIAM2	chr6	ENSG00000146426.18	149.222	105.3	0.65619	0.664638	8.8247e-14	1.10898e-12		PLB1	chr2	ENSG00000163803.13	781.959	1003.64	1.34426	1.32595	3.4632e-08	2.02199e-07		SIRPG	chr20	ENSG00000089012.14	1413.75	1206.65	0.825692	0.830578	1.17732e-08	7.42267e-08
	LIMS1	chr2	ENSG00000169756.16	2319.9	2697.45	1.19671	1.19316	8.87497e-14	1.11446e-12		WHAMMP3	chr15	ENSG00000276141.4	236.882	303.299	1.34425	1.33825	3.29867e-22	1.05779e-20		MDM2	chr12	ENSG00000135679.25	2883.09	2450.94	0.825708	0.828088	4.34683e-16	7.14751e-15
	PTPRN	chr2	ENSG00000054356.14	29.2409	49.6904	2.01607	1.96651	9.07621e-14	1.13888e-12		TRAPPC2B	chr19	ENSG00000256060.3	73.5295	94.468	1.34424	1.32742	9.65761e-09	6.16547e-08		NFE4	chr7	ENSG00000230257.4	137.488	116.099	0.825772	0.845292	0.00524769	0.0111771
	HBA1	chr16	ENSG00000206172.8	1040.53	1971.32	2.75781	2.66447	9.10167e-14	1.14122e-12		DOP1B	chr21	ENSG00000142197.12	1328.39	1696.04	1.34401	1.34011	5.17598e-33	4.46602e-31		LINC00865	chr10	ENSG00000232229.6	129.718	113.145	0.8258	0.839262	0.000708388	0.00185857
	AFMID	chr17	ENSG00000183077.15	141.091	168.928	1.23354	1.22861	9.31696e-14	1.16734e-12		PRADC1	chr2	ENSG00000135617.4	228.454	292.77	1.34393	1.33929	1.44117e-27	7.63408e-26		ZNF528-AS1	chr19	ENSG00000269834.6	79.9369	68.2016	0.825931	0.838111	0.000362635	0.00101169
	AL355001.2	chr13	ENSG00000275964.1	49.4381	61.6978	1.30866	1.30028	9.74125e-14	1.21959e-12		GLYCTK	chr3	ENSG00000168237.18	645.265	826.813	1.34389	1.34077	3.71115e-40	5.30948e-38		PPARD	chr6	ENSG00000112033.14	1620.99	1382.03	0.826158	0.827279	3.7005e-32	2.93567e-30
	ADORA3	chr1	ENSG00000282608.2	107.198	67.5631	0.583993	0.594517	9.96331e-14	1.24646e-12		AC017104.6	chr2	ENSG00000286942.1	65.0288	84.204	1.34363	1.31697	4.86205e-06	1.95451e-05		AC023389.2	chr17	ENSG00000263657.1	23.5503	19.8914	0.826661	0.843113	0.00225467	0.00527845
	MKRN2	chr3	ENSG00000075975.16	1092.16	1013.33	0.91489	0.9154	1.00825e-13	1.26043e-12		DNAH17	chr17	ENSG00000187775.17	108.752	138.885	1.34361	1.32275	1.72167e-07	8.99191e-07		CEMIP2	chr9	ENSG00000135048.14	2736.47	2332.8	0.826689	0.828704	1.70886e-18	3.6026e-17
	GRINA	chr8	ENSG00000178719.17	5399.91	7513.47	1.49646	1.47819	1.00917e-13	1.26063e-12		ST8SIA1	chr12	ENSG00000111728.10	135.371	172.475	1.34355	1.33183	3.17132e-12	3.29718e-11		PIK3C2B	chr1	ENSG00000133056.13	1321.57	1124.86	0.826769	0.830791	5.34839e-10	4.11996e-09
	ARPC5L	chr9	ENSG00000136950.13	1279.52	1477.05	1.18697	1.18381	1.03242e-13	1.28872e-12		DDAH2	chr6	ENSG00000213722.9	1044.18	1337.07	1.34338	1.33305	2.33823e-13	2.8037e-12		CYP1B1	chr2	ENSG00000138061.12	775.706	665.143	0.826878	0.838683	0.00034652	0.000971102
	ITGAD	chr16	ENSG00000156886.12	58.2615	99.1075	1.87899	1.83975	1.05487e-13	1.31576e-12		TMEM88	chr17	ENSG00000167874.7	138.615	177.147	1.34331	1.32307	1.55109e-07	8.16214e-07		ABCA5	chr17	ENSG00000154265.16	611.209	525.532	0.827041	0.834785	8.19765e-06	3.15449e-05
	AGK	chr7	ENSG00000006530.18	673.762	765.15	1.16152	1.15919	1.0613e-13	1.32181e-12		IGHV4-4	chr14	ENSG00000276775.1	161.854	210.189	1.34331	1.18573	0.0462676	0.0770083		RNPC3	chr1	ENSG00000185946.16	1332.48	1139.52	0.827116	0.831546	4.07596e-09	2.7485e-08
	MIR1282	chr15	ENSG00000221792.1	1716.71	2399.51	1.54009	1.51986	1.06058e-13	1.32181e-12		MVB12B	chr9	ENSG00000196814.15	440.19	567.112	1.34324	1.33458	1.29372e-15	2.03722e-14		MYC	chr8	ENSG00000136997.19	3501.63	2997.08	0.827315	0.830941	4.35069e-11	3.86961e-10
	CAND2	chr3	ENSG00000144712.12	46.9654	31.4895	0.62533	0.634762	1.10579e-13	1.3762e-12		DUSP4	chr8	ENSG00000120875.9	34.4897	44.0022	1.34309	1.32389	6.30094e-08	3.53457e-07		MIR548AR	chr13	ENSG00000264539.1	25.5845	22.2298	0.827406	0.843479	0.00221982	0.00520486
	GET3	chr19	ENSG00000198356.12	1750.6	2078.7	1.23434	1.22932	1.11969e-13	1.39246e-12		KCNMB1	chr5	ENSG00000145936.9	150.818	193.842	1.34258	1.33312	4.25727e-14	5.56304e-13		RCAN3AS	chr1	ENSG00000286061.1	64.787	55.0102	0.827515	0.835676	1.2266e-05	4.57182e-05
	NUGGC	chr8	ENSG00000189233.12	137.014	189.93	1.465	1.44848	1.14975e-13	1.42877e-12		KLRD1	chr12	ENSG00000134539.17	3821.94	4932.79	1.34253	1.32621	8.13602e-09	5.24408e-08		LAT	chr16	ENSG00000213658.11	71.5559	60.9079	0.827527	0.834705	4.37895e-06	1.77523e-05
	HNRNPD	chr4	ENSG00000138668.19	6808.19	6050.56	0.870848	0.872319	1.15655e-13	1.43617e-12		AC114811.2	chr4	ENSG00000260641.1	22.6865	30.2579	1.34246	1.31328	1.3237e-05	4.90425e-05		AL031432.4	chr1	ENSG00000284602.1	98.7999	84.2966	0.827582	0.834957	5.19642e-06	2.08026e-05
	AP003486.1	chr11	ENSG00000255455.2	520.672	448.439	0.837337	0.839783	1.16394e-13	1.44427e-12		MIR194-2HG	chr11	ENSG00000229719.5	16.1236	20.4864	1.34224	1.31061	2.1319e-05	7.58143e-05		MAPRE3	chr2	ENSG00000084764.12	253.405	216.483	0.827773	0.834025	7.4944e-07	3.4876e-06
	KIFC3	chr16	ENSG00000140859.16	259.858	340.848	1.38938	1.37709	1.19782e-13	1.48521e-12		SYNM	chr15	ENSG00000182253.15	98.0285	125.143	1.34219	1.30358	0.000112339	0.000347971		EPHX1	chr1	ENSG00000143819.12	242.452	207.725	0.82779	0.832514	1.18281e-08	7.44894e-08
	URB1-AS1	chr21	ENSG00000256073.3	33.7217	44.7949	1.40681	1.39365	1.2247e-13	1.51741e-12		RAP2A	chr13	ENSG00000125249.7	941.715	1209.17	1.34214	1.33019	1.40085e-11	1.34377e-10		ITPKB	chr1	ENSG00000143772.9	6921.24	5911.76	0.827847	0.828982	2.55537e-31	1.87607e-29
	EPHA1	chr7	ENSG00000146904.9	484.09	357.102	0.692857	0.700597	1.24854e-13	1.54581e-12		PROCR	chr20	ENSG00000101000.6	49.7984	63.2034	1.34205	1.33057	4.12419e-12	4.24569e-11		AC087289.1	chr17	ENSG00000266980.1	44.2083	37.6524	0.827875	0.833871	4.46225e-07	2.1688e-06
	GLA	chrX	ENSG00000102393.11	581.872	714.145	1.27588	1.26896	1.27714e-13	1.58004e-12		GPRIN1	chr5	ENSG00000169258.7	43.6367	55.96	1.342	1.32309	5.21526e-08	2.96328e-07		C7orf31	chr7	ENSG00000153790.12	288.877	246.71	0.827976	0.82965	9.95239e-22	3.02896e-20
	KRT1	chr12	ENSG00000167768.4	458.622	973.002	2.50892	2.42606	1.28112e-13	1.5838e-12		EIF1AY	chrY	ENSG00000198692.10	10.8115	16.2922	1.34188	1.32554	0.00285348	0.00652519		TAS2R20	chr12	ENSG00000255837.1	33.5952	29.0222	0.828042	0.84055	0.000511533	0.00138017
	NPTX1	chr17	ENSG00000171246.6	24.6182	43.7358	1.9501	1.90565	1.29571e-13	1.60065e-12		CLCN1	chr7	ENSG00000188037.12	10.5931	14.2058	1.34181	1.25511	0.0116239	0.0227677		AL136295.6	chr14	ENSG00000276698.1	62.2811	52.8425	0.828084	0.832839	1.80932e-08	1.1102e-07
	DMKN	chr19	ENSG00000161249.21	16.21	23.9647	1.59588	1.57251	1.30675e-13	1.61311e-12		PCGF2	chr17	ENSG00000277258.5	17.031	21.4688	1.34178	1.32238	9.90123e-08	5.38647e-07		PATZ1	chr22	ENSG00000100105.18	1966.84	1680.15	0.828287	0.829404	1.09337e-31	8.28144e-30
	SIRPB3P	chr20	ENSG00000223750.1	34.2426	24.545	0.652669	0.661306	1.33645e-13	1.64855e-12		AF106564.1	chr8	ENSG00000272163.1	15.627	20.3094	1.34175	1.3194	2.60438e-07	1.31865e-06		ARID1B	chr6	ENSG00000049618.23	2045.55	1744.01	0.828288	0.83054	1.51248e-16	2.60736e-15
	NAPRT	chr8	ENSG00000147813.16	2035.79	2664.01	1.37583	1.364	1.34546e-13	1.65845e-12		APOBEC3B-AS1	chr22	ENSG00000249310.2	32.7681	38.2926	1.34152	1.18552	0.0511051	0.0839416		ZNF841	chr19	ENSG00000197608.11	626.941	532.749	0.828348	0.831162	1.91566e-13	2.32028e-12
	AC144652.1	chr7	ENSG00000273117.1	82.2945	103.107	1.30379	1.2955	1.36707e-13	1.68384e-12		ZBP1	chr20	ENSG00000124256.15	1649.64	2198.12	1.34105	1.31886	4.22156e-07	2.05959e-06		FOXO3B	chr17	ENSG00000240445.4	145.44	123.583	0.828435	0.833962	1.45967e-07	7.71986e-07
	SCCPDH	chr1	ENSG00000143653.10	408.596	493.04	1.25418	1.24823	1.42474e-13	1.75358e-12		HSF4	chr16	ENSG00000102878.16	112.341	144.583	1.34092	1.33324	2.8669e-17	5.2968e-16		PIP5K1B	chr9	ENSG00000107242.19	283.91	243.362	0.828503	0.835551	3.44747e-06	1.42101e-05
	LINC00892	chrX	ENSG00000233093.6	23.1876	33.8267	1.56865	1.54698	1.459e-13	1.79443e-12		CHI3L1	chr1	ENSG00000133048.13	5272.99	6847.91	1.34078	1.30261	0.000174446	0.000519675		SPDYE18	chr7	ENSG00000205482.9	28.5867	25.0503	0.828508	0.844179	0.00199228	0.00473369
	SLC22A17	chr14	ENSG00000092096.16	120.072	85.1039	0.662515	0.671264	1.49062e-13	1.83197e-12		PRR11	chr17	ENSG00000068489.12	164.154	209.672	1.34071	1.32885	8.1298e-12	8.05235e-11		TMEM117	chr12	ENSG00000139173.10	40.5039	34.8519	0.828606	0.836531	1.31123e-05	4.86344e-05
	FCER1A	chr1	ENSG00000179639.10	879.658	1431.26	1.73751	1.70595	1.51697e-13	1.86299e-12		AP001469.3	chr21	ENSG00000239415.1	13.8419	17.9821	1.34071	1.31954	3.67368e-07	1.81077e-06		NLRP6	chr11	ENSG00000174885.12	993.826	853.221	0.82899	0.84328	0.00118315	0.00296879
	PNOC	chr8	ENSG00000168081.9	267.268	195.838	0.702002	0.709124	1.53459e-13	1.88324e-12		GADD45G	chr9	ENSG00000130222.11	47.8309	60.2146	1.34043	1.3164	1.69498e-06	7.38479e-06		C11orf65	chr11	ENSG00000166323.13	25.9618	22.322	0.829238	0.844312	0.00154107	0.00375377
	FAM214B	chr9	ENSG00000005238.19	2577.57	3204.94	1.29387	1.28611	1.5412e-13	1.88998e-12		LIPE-AS1	chr19	ENSG00000213904.9	34.6993	45.1773	1.33995	1.32299	1.12943e-08	7.14227e-08		AC005842.1	chr12	ENSG00000256862.3	99.045	83.8622	0.82931	0.853587	0.0112782	0.022184
	NPAS2	chr2	ENSG00000170485.17	138.552	92.7625	0.588621	0.600018	1.55415e-13	1.90446e-12		SEPTIN8	chr5	ENSG00000164402.14	245.795	313.582	1.33994	1.33472	1.32786e-24	5.58468e-23		KCNJ14	chr19	ENSG00000182324.7	54.8313	46.9125	0.829339	0.835938	1.75289e-06	7.61724e-06
	OST4	chr2	ENSG00000228474.6	3039.38	3825.07	1.32594	1.31669	1.55827e-13	1.90812e-12		HACD1	chr10	ENSG00000165996.14	18.4772	24.2787	1.33968	1.30932	1.66753e-05	6.07458e-05		TGFBR2	chr3	ENSG00000163513.19	12398.6	10600.7	0.829369	0.831649	4.2913e-16	7.07008e-15
	BLCAP	chr20	ENSG00000166619.15	2401.32	2232.47	0.917871	0.918344	1.56792e-13	1.91852e-12		TTC38	chr22	ENSG00000075234.17	1491.2	1916.02	1.33911	1.32775	7.41267e-12	7.36822e-11		LMNTD2	chr11	ENSG00000185522.9	176.361	150.658	0.829427	0.834317	2.80561e-08	1.6695e-07
	BACH1	chr21	ENSG00000156273.16	5807.37	7625.2	1.3764	1.36452	1.57196e-13	1.92206e-12		SARNP	chr12	ENSG00000205323.9	98.5164	127.323	1.33902	1.30551	6.59594e-05	0.000213475		AC004918.1	chr7	ENSG00000244701.1	210.763	180.63	0.829457	0.833462	8.29649e-10	6.18597e-09
	MICALL2	chr7	ENSG00000164877.19	75.8602	102.257	1.41501	1.4011	1.57788e-13	1.9279e-12		C2CD4D	chr1	ENSG00000225556.1	19.1907	24.8391	1.33896	1.31789	3.38554e-07	1.67466e-06		RHOH	chr4	ENSG00000168421.13	3006.47	2569.63	0.829731	0.832497	1.73161e-13	2.10803e-12
	PATJ	chr1	ENSG00000132849.20	635.799	517.654	0.783081	0.787553	1.64392e-13	2.00711e-12		CETN3	chr5	ENSG00000153140.8	82.5059	110.077	1.33879	1.29365	0.000529484	0.00142264		AL049840.7	chr14	ENSG00000270108.1	80.3825	66.9629	0.829741	0.842926	0.000858774	0.00221563
	SLC27A3	chr1	ENSG00000143554.14	1349.56	1721.92	1.31745	1.30845	1.66401e-13	2.03016e-12		ADRB2	chr5	ENSG00000169252.5	738.1	943.011	1.33879	1.33252	3.5222e-20	8.91953e-19		GPSM2	chr1	ENSG00000121957.14	210.078	180.194	0.829857	0.834929	5.90191e-08	3.32745e-07
	TMEM183A	chr1	ENSG00000163444.12	1980.76	2241.33	1.15787	1.15562	1.67991e-13	2.04807e-12		GPT	chr8	ENSG00000167701.14	15.7008	19.8422	1.33879	1.31648	5.0097e-07	2.41368e-06		PHGDH	chr1	ENSG00000092621.12	226.099	191.171	0.829867	0.843472	0.000890872	0.00229209
	CD1E	chr1	ENSG00000158488.16	37.9496	54.2974	1.51644	1.49717	1.69763e-13	2.06816e-12		AL136441.1	chr13	ENSG00000285572.2	12.7477	16.5307	1.33859	1.30192	0.00011184	0.000346492		AC007663.4	chr22	ENSG00000273343.1	40.2127	34.2368	0.829894	0.838099	2.21985e-05	7.8708e-05
	RHOH	chr4	ENSG00000168421.13	3006.47	2569.63	0.829731	0.832497	1.73161e-13	2.10803e-12		KCNJ2-AS1	chr17	ENSG00000267365.1	59.1954	76.6439	1.3376	1.30958	9.67676e-06	3.678e-05		THEM4	chr1	ENSG00000159445.13	1363	1167.91	0.829916	0.836442	1.38985e-06	6.14981e-06
	ETS1	chr11	ENSG00000134954.14	24220.6	20117	0.799739	0.803612	1.75942e-13	2.14033e-12		GNG10	chr9	ENSG00000242616.4	538.564	696.72	1.33757	1.31481	1.06982e-06	4.84518e-06		AL157838.1	chr20	ENSG00000197670.6	27.9125	23.9857	0.829948	0.843466	0.000896052	0.00230258
	DAAM2	chr6	ENSG00000146122.17	157.147	82.7659	0.427269	0.440641	1.76876e-13	2.15013e-12		HNMT	chr2	ENSG00000150540.14	287.475	371.37	1.33736	1.32097	1.39527e-08	8.68553e-08		AL442125.1	chr13	ENSG00000276248.1	36.2111	31.1694	0.830005	0.843966	0.00116499	0.00292715
	LRP12	chr8	ENSG00000147650.11	59.0933	77.8615	1.39152	1.37899	1.78526e-13	2.16861e-12		PRF1	chr10	ENSG00000180644.8	8076.08	10338.3	1.33717	1.31737	1.60528e-07	8.43666e-07		CD40LG	chrX	ENSG00000102245.8	944.453	809.934	0.830013	0.83427	2.98861e-09	2.04942e-08
	ZFYVE21	chr14	ENSG00000100711.13	425.033	475.396	1.14545	1.14361	1.7897e-13	2.17243e-12		S100A9	chr1	ENSG00000163220.11	69883.9	89873.5	1.33712	1.31644	3.99518e-07	1.95771e-06		LINC02018	chr3	ENSG00000272690.6	43.5479	37.5333	0.830044	0.84073	0.000202925	0.00059676
	RRM2	chr2	ENSG00000171848.15	282.527	444.415	1.65291	1.62693	1.88709e-13	2.28898e-12		NINJ2	chr12	ENSG00000171840.12	606.148	765.877	1.33703	1.32052	1.14143e-08	7.20999e-08		IPO5P1	chr19	ENSG00000269837.1	327.356	280.665	0.830317	0.833967	1.54137e-10	1.27862e-09
	RASSF1	chr3	ENSG00000068028.17	3936.26	4642.88	1.21336	1.20915	1.8946e-13	2.29643e-12		SETD4	chr21	ENSG00000185917.13	576.205	735.234	1.33667	1.33523	1.37272e-82	9.99042e-80		AC104564.5	chr17	ENSG00000265625.1	60.5336	50.6186	0.830353	0.84349	0.000811437	0.00210518
	ZNF841	chr19	ENSG00000197608.11	626.941	532.749	0.828348	0.831162	1.91566e-13	2.32028e-12		DUX4L50	chr9	ENSG00000232815.1	56.5773	72.5818	1.33634	1.32287	2.56081e-10	2.0678e-09		ANKZF1	chr2	ENSG00000163516.14	2363.42	2021.1	0.830465	0.831659	1.08719e-28	6.3854e-27
	STEAP3	chr2	ENSG00000115107.20	143.487	193.497	1.43201	1.41732	1.96964e-13	2.38324e-12		UQCRQ	chr5	ENSG00000164405.11	499.375	637.369	1.33585	1.31917	1.88075e-08	1.14939e-07		AL513320.1	chr1	ENSG00000238260.1	73.3272	62.9009	0.830613	0.835686	8.61804e-08	4.73441e-07
	LINC02288	chr14	ENSG00000246548.3	19.5861	13.5762	0.635956	0.645423	1.97049e-13	2.38324e-12		F13A1	chr6	ENSG00000124491.16	3382.4	4234.92	1.33584	1.30813	8.95501e-06	3.42704e-05		RCCD1	chr15	ENSG00000166965.12	225.484	192.853	0.830668	0.833755	4.73369e-12	4.82565e-11
	RNF10	chr12	ENSG00000022840.16	9746.94	14104.9	1.58525	1.56136	2.00972e-13	2.42893e-12		NEURL1	chr10	ENSG00000107954.10	369.067	471.428	1.33583	1.32171	7.55109e-10	5.67575e-09		NLRP1	chr17	ENSG00000091592.16	10490.6	8980.58	0.830968	0.832896	2.16717e-18	4.52886e-17
	SFSWAP	chr12	ENSG00000061936.9	1788.64	1643.33	0.902436	0.903192	2.01324e-13	2.43143e-12		HIGD1A	chr3	ENSG00000181061.13	671.66	862.523	1.33562	1.32386	2.14863e-11	2.00144e-10		AC007342.4	chr16	ENSG00000261804.2	211.233	179.235	0.831217	0.846076	0.00187854	0.00448508
	CD160	chr1	ENSG00000117281.16	398.611	585.776	1.55285	1.53215	2.04095e-13	2.46312e-12		MRPS28	chr8	ENSG00000147586.10	98.8465	126.322	1.33557	1.31194	2.02643e-06	8.69978e-06		FUZ	chr19	ENSG00000010361.14	675.472	576.813	0.831247	0.834786	1.37821e-10	1.15004e-09
	LINC00426	chr13	ENSG00000238121.6	255.565	309.544	1.2502	1.24435	2.0785e-13	2.50663e-12		PYHIN1	chr1	ENSG00000163564.15	1266.62	1612.58	1.33553	1.3271	2.07877e-15	3.21002e-14		AC008770.3	chr19	ENSG00000267274.1	46.8033	39.234	0.831274	0.840141	4.60459e-05	0.000153692
	TTC25	chr17	ENSG00000204815.10	26.5437	45.2909	1.97463	1.92515	2.12155e-13	2.55671e-12		DTHD1	chr4	ENSG00000197057.9	116.171	148.804	1.33546	1.31118	3.15613e-06	1.30995e-05		EFHC1	chr6	ENSG00000096093.16	206.756	177.42	0.831302	0.834096	5.02788e-13	5.80026e-12
	SHROOM1	chr5	ENSG00000164403.14	245.131	369.474	1.60318	1.57869	2.13711e-13	2.5736e-12		NEDD4L	chr18	ENSG00000049759.18	155.902	199.54	1.33517	1.31663	5.42283e-08	3.07495e-07		UBAP1L	chr15	ENSG00000246922.8	125.521	107.782	0.83137	0.835376	1.35278e-09	9.73524e-09
	AL160272.1	chr9	ENSG00000284977.2	62.3669	40.9856	0.601427	0.61143	2.15824e-13	2.59718e-12		LINC02084	chr3	ENSG00000272282.1	152.733	196.886	1.33511	1.31728	5.44486e-08	3.08466e-07		AL109614.1	chr20	ENSG00000276603.1	39.6526	34.0482	0.831386	0.849162	0.00440025	0.00957438
	PCLAF	chr15	ENSG00000166803.13	39.0764	63.0628	1.7238	1.69314	2.16627e-13	2.60497e-12		MILR1	chr17	ENSG00000271605.6	473.938	613.101	1.33468	1.31689	3.81803e-08	2.21602e-07		SH3BP4	chr2	ENSG00000130147.16	75.94	64.5543	0.831558	0.840129	3.48331e-05	0.000118727
	CDK1	chr10	ENSG00000170312.16	45.4282	72.956	1.71306	1.6822	2.1715e-13	2.60939e-12		H2AC6	chr6	ENSG00000180573.9	5183.41	6593.41	1.33463	1.32278	2.42737e-11	2.2399e-10		LENG8	chr19	ENSG00000167615.16	16566.4	14193	0.831655	0.832885	1.74577e-27	9.10359e-26
	CBX7	chr22	ENSG00000100307.13	4911.44	4414.37	0.880109	0.881366	2.24759e-13	2.69888e-12		SLC22A18AS	chr11	ENSG00000254827.6	37.6795	47.9315	1.33459	1.31425	2.77286e-07	1.39762e-06		AC016831.1	chr7	ENSG00000226380.9	59.686	50.9417	0.831771	0.843154	0.000395079	0.00109273
	AL359715.1	chr6	ENSG00000233967.7	27.1422	19.1091	0.655456	0.664073	2.27956e-13	2.73531e-12		SYNJ1	chr21	ENSG00000159082.17	1170.8	1489.32	1.33428	1.32882	5.63662e-23	1.94138e-21		SLC8B1	chr12	ENSG00000089060.11	2386.16	2044.12	0.831816	0.833366	2.91186e-22	9.39144e-21
	DDAH2	chr6	ENSG00000213722.9	1044.18	1337.07	1.34338	1.33305	2.33823e-13	2.8037e-12		PRDX4	chrX	ENSG00000123131.13	350.249	445.222	1.33377	1.32589	2.97575e-16	4.9961e-15		CNN2P9	chr6	ENSG00000213149.3	42.982	36.6211	0.831819	0.840481	4.4969e-05	0.000150367
	AL121839.2	chr14	ENSG00000260711.2	318.682	253.849	0.760582	0.765753	2.36637e-13	2.83541e-12		LINC01134	chr1	ENSG00000236423.6	35.0831	45.1218	1.33348	1.32224	1.07035e-11	1.04383e-10		ZBTB18	chr1	ENSG00000179456.10	4957.07	4259.16	0.831833	0.8355	3.07435e-10	2.45405e-09
	CLIC2	chrX	ENSG00000155962.13	95.1462	130.635	1.46356	1.44706	2.39761e-13	2.87078e-12		ABCC3	chr17	ENSG00000108846.16	448.617	571.099	1.33314	1.31073	1.18761e-06	5.33248e-06		AL008729.2	chr6	ENSG00000272379.1	41.5374	35.649	0.831868	0.843246	0.000381458	0.00105751
	UBXN6	chr19	ENSG00000167671.12	11286.8	16847.6	1.68413	1.65416	2.41119e-13	2.88499e-12		PLXNA4	chr7	ENSG00000221866.9	101.184	128.568	1.33305	1.31418	6.31865e-08	3.54331e-07		ARRDC5	chr19	ENSG00000205784.4	236.23	200.825	0.83195	0.837343	2.40663e-07	1.22481e-06
	C1orf61	chr1	ENSG00000125462.18	10.9648	16.8726	1.68361	1.65445	2.4195e-13	2.89285e-12		CHST12	chr7	ENSG00000136213.10	2033.39	2589.51	1.33283	1.32598	2.30795e-18	4.81106e-17		AL359762.3	chr1	ENSG00000285851.1	128.081	109.749	0.831966	0.839759	1.93966e-05	6.96738e-05
	TNKS1BP1	chr11	ENSG00000149115.14	235.975	195.721	0.795821	0.799877	2.47086e-13	2.95215e-12		PTMS	chr12	ENSG00000159335.16	1067.19	1329.77	1.3326	1.31266	2.48735e-07	1.2636e-06		FAM120C	chrX	ENSG00000184083.12	271.248	232.246	0.832162	0.834977	5.54186e-13	6.35378e-12
	TBC1D8B	chrX	ENSG00000133138.20	12.1861	18.145	1.56484	1.54143	2.55621e-13	3.05195e-12		CADM1	chr11	ENSG00000182985.17	50.4554	64.9496	1.33249	1.30767	3.17333e-06	1.31644e-05		ALDOC	chr17	ENSG00000109107.14	773.732	663.96	0.832261	0.837681	2.11632e-07	1.08666e-06
	NCOA3	chr20	ENSG00000124151.19	3662.1	3215.26	0.856121	0.858088	2.60095e-13	3.10316e-12		SMIM30	chr7	ENSG00000214194.9	206.064	262.152	1.33172	1.31222	2.31074e-07	1.18069e-06		AC024560.4	chr3	ENSG00000286909.1	30.6441	26.477	0.832401	0.849906	0.00442657	0.00962665
	USB1	chr16	ENSG00000103005.12	2447.87	3158.91	1.34965	1.33886	2.654e-13	3.16419e-12		PNP	chr14	ENSG00000198805.11	2096.01	2664.62	1.33153	1.32686	5.74215e-26	2.69237e-24		AC010186.3	chr12	ENSG00000257027.1	646.559	554.272	0.832718	0.836511	7.11352e-10	5.37334e-09
	RAC3	chr17	ENSG00000169750.9	22.6998	31.5988	1.48438	1.46641	2.68828e-13	3.20279e-12		EVA1B	chr1	ENSG00000142694.6	471.713	594.197	1.331	1.31981	1.2878e-11	1.24102e-10		ZNF697	chr1	ENSG00000143067.5	101.075	86.9429	0.83281	0.840227	1.28546e-05	4.77632e-05
	ATP6V0E2-AS1	chr7	ENSG00000204934.10	221.896	171.317	0.728513	0.734981	2.74657e-13	3.26991e-12		AC092919.3	chr3	ENSG00000279673.1	37.2204	47.6252	1.33071	1.31972	7.31464e-12	7.28375e-11		GOLGA2P5	chr12	ENSG00000238105.7	378.814	324.151	0.832811	0.837686	4.83515e-08	2.76325e-07
	VDAC3	chr8	ENSG00000078668.14	1869.37	2074.6	1.13293	1.13141	2.80414e-13	3.33607e-12		MRAS	chr3	ENSG00000158186.13	130.6	166.947	1.33062	1.31759	2.80674e-10	2.2501e-09		TRBV21-1	chr7	ENSG00000251578.1	54.4341	46.0113	0.832875	0.847701	0.00182598	0.00437457
	SGIP1	chr1	ENSG00000118473.22	12.9166	26.7818	2.37196	2.29511	2.84597e-13	3.38343e-12		RPL11	chr1	ENSG00000142676.14	8358.41	10619.4	1.3303	1.30128	2.47559e-05	8.66922e-05		AC087752.4	chr8	ENSG00000272509.1	17.3887	14.9715	0.832911	0.843054	0.000193112	0.000570208
	FRY	chr13	ENSG00000073910.22	1769.7	1415.34	0.767483	0.772491	2.8953e-13	3.43963e-12		POLL	chr10	ENSG00000166169.17	1529.23	1926.42	1.33	1.31711	1.17236e-10	9.85643e-10		ZNF514	chr2	ENSG00000144026.12	736.174	629.813	0.832942	0.838993	1.22337e-06	5.48125e-06
	SLPI	chr20	ENSG00000124107.5	200.265	367.493	1.96974	1.92073	2.89858e-13	3.44109e-12		RPL17	chr18	ENSG00000265681.7	1693.12	2176.67	1.32997	1.29038	0.000286537	0.000816121		MTA3	chr2	ENSG00000057935.13	565.044	485.185	0.832944	0.835977	5.32362e-12	5.39093e-11
	REXO2	chr11	ENSG00000076043.10	512.645	613.885	1.24022	1.23474	2.91852e-13	3.4623e-12		CAPN12	chr19	ENSG00000182472.9	232.351	294.462	1.32979	1.32112	6.56987e-15	9.49681e-14		CDK19	chr6	ENSG00000155111.15	1491.7	1278.64	0.832956	0.83666	5.10917e-10	3.95023e-09
	LINC00649	chr21	ENSG00000237945.7	1706.76	2312.19	1.45147	1.43502	3.02028e-13	3.58049e-12		ZFYVE28	chr4	ENSG00000159733.13	542.389	691.779	1.32978	1.32105	1.53533e-14	2.1187e-13		NRIP2	chr12	ENSG00000053702.15	35.9626	31.2775	0.833103	0.843193	0.000146966	0.000444938
	GALK2	chr15	ENSG00000156958.15	332.307	370.104	1.13488	1.13328	3.05982e-13	3.62479e-12		GAS1	chr9	ENSG00000180447.7	25.8748	32.6763	1.32967	1.30397	6.03627e-06	2.37968e-05		ST6GAL1	chr3	ENSG00000073849.15	8430.08	7239.12	0.833106	0.835259	2.23783e-16	3.80682e-15
	LDLR	chr19	ENSG00000130164.14	433.646	546.072	1.3251	1.31536	3.11085e-13	3.68264e-12		EFNB1	chrX	ENSG00000090776.6	334.464	425.86	1.32949	1.32469	3.98116e-25	1.7537e-23		LIG1	chr19	ENSG00000105486.14	1221.91	1047.88	0.833112	0.835119	2.28201e-17	4.25847e-16
	ADRB1	chr10	ENSG00000043591.6	19.9479	34.1595	1.87781	1.83826	3.11698e-13	3.68729e-12		ARHGAP23	chr17	ENSG00000275832.5	19.4703	24.9988	1.32914	1.30222	7.62195e-06	2.94855e-05		AC091551.1	chr18	ENSG00000267699.2	28.7684	24.7315	0.833217	0.849189	0.00323672	0.00731069
	ABCA3	chr16	ENSG00000167972.14	231.775	278.82	1.24563	1.23977	3.12268e-13	3.69142e-12		RGS3	chr9	ENSG00000138835.22	2183.05	2776.44	1.32885	1.32323	8.95406e-22	2.73009e-20		AC241585.2	chr1	ENSG00000281571.2	240.161	205.729	0.833286	0.838861	4.66775e-07	2.26146e-06
	TRPM4	chr19	ENSG00000130529.16	75.6171	106.097	1.5037	1.48489	3.19891e-13	3.77886e-12		GREM2	chr1	ENSG00000180875.5	4.11773	5.25134	1.32885	1.27241	0.00162267	0.00393593		ZHX2	chr8	ENSG00000178764.8	1516.9	1303.36	0.833407	0.836169	4.44613e-13	5.154e-12
	SYNE2	chr14	ENSG00000054654.17	3051.6	3612.3	1.22364	1.21881	3.21112e-13	3.79061e-12		NLRP2	chr19	ENSG00000022556.16	267.025	348.589	1.32876	1.28744	0.000379181	0.00105189		XYLT1	chr16	ENSG00000103489.12	1205.8	1034.33	0.833408	0.83631	2.09983e-12	2.23453e-11
	UBTF	chr17	ENSG00000108312.15	6051.72	5379.66	0.867972	0.869599	3.24526e-13	3.82395e-12		MYRF	chr11	ENSG00000124920.13	47.9235	61.8166	1.32876	1.29223	0.000157922	0.000474758		SLC2A9	chr4	ENSG00000109667.12	143.704	123.568	0.833425	0.838833	3.23144e-07	1.60507e-06
	BLOC1S1	chr12	ENSG00000135441.7	698.731	869.267	1.31021	1.30153	3.24575e-13	3.82395e-12		IER5L	chr9	ENSG00000188483.8	408.234	516.083	1.32871	1.31645	8.38171e-11	7.18022e-10		GABPB2	chr1	ENSG00000143458.12	1319.33	1128.9	0.833433	0.835778	5.52882e-15	8.0827e-14
	TIGIT	chr3	ENSG00000181847.12	853.842	1085.63	1.3236	1.31414	3.24621e-13	3.82395e-12		CARD16	chr11	ENSG00000204397.8	549.723	717.765	1.32839	1.29266	0.00018437	0.000546516		AC020656.2	chr12	ENSG00000274979.1	86.2588	73.6819	0.833504	0.848598	0.00223323	0.00523292
	SPATC1	chr8	ENSG00000186583.12	14.2008	25.0059	1.9038	1.85998	3.29888e-13	3.88326e-12		UQCRB	chr8	ENSG00000156467.9	851.92	1106.4	1.32783	1.27901	0.00125258	0.00311683		LRRC37A15P	chr4	ENSG00000230069.3	37.7242	32.2075	0.833563	0.849743	0.00332997	0.00749695
	RTKN	chr2	ENSG00000114993.17	50.8646	68.225	1.4179	1.40348	3.30891e-13	3.88722e-12		POLE2	chr14	ENSG00000100479.13	24.2922	31.4487	1.32783	1.30868	2.40732e-07	1.22481e-06		LINC02390	chr12	ENSG00000256582.1	32.1189	27.9922	0.833787	0.854762	0.00992502	0.0198252
	TRNP1	chr1	ENSG00000253368.4	37.8325	55.5362	1.58049	1.55695	3.30921e-13	3.88722e-12		MRPL22	chr5	ENSG00000082515.18	186.225	237.967	1.32781	1.3097	1.22343e-07	6.55326e-07		CRTC3	chr15	ENSG00000140577.16	2914.31	2503.03	0.833825	0.835575	1.28062e-19	3.02345e-18
	MARCKS	chr6	ENSG00000277443.3	5446.56	7692.23	1.49069	1.47215	3.30889e-13	3.88722e-12		INSL3	chr19	ENSG00000248099.4	72.8892	92.6115	1.32758	1.3066	6.03789e-07	2.85988e-06		KLKB1	chr4	ENSG00000164344.16	30.9996	27.43	0.833949	0.850312	0.0033047	0.00744614
	LINC00205	chr21	ENSG00000223768.2	664.31	832.637	1.30857	1.29979	3.34045e-13	3.92116e-12		ZBTB20-AS1	chr3	ENSG00000241560.7	12.7997	16.4077	1.32733	1.28885	0.000221139	0.000645672		RN7SKP70	chr5	ENSG00000252464.1	32.5835	29.1645	0.833998	0.85715	0.0156013	0.0295218
	MTMR1	chrX	ENSG00000063601.17	1915.29	1723.97	0.882552	0.883777	3.35727e-13	3.93815e-12		SHCBP1	chr16	ENSG00000171241.9	69.677	90.0308	1.32723	1.30915	9.005e-08	4.92436e-07		NDFIP2	chr13	ENSG00000102471.14	179.944	155.21	0.834012	0.841815	1.75185e-05	6.35275e-05
	ACOT4	chr14	ENSG00000177465.4	37.9931	53.041	1.48686	1.46851	3.44934e-13	4.04331e-12		CRPPA	chr7	ENSG00000214960.10	17.0552	22.2459	1.3266	1.30232	4.07411e-06	1.66049e-05		ZMYND8	chr20	ENSG00000101040.19	1289.43	1107.45	0.834085	0.835429	7.19052e-25	3.10171e-23
	RNF182	chr6	ENSG00000180537.13	36.8781	119.496	4.53858	4.26958	3.493e-13	4.08877e-12		LBX2	chr2	ENSG00000179528.16	22.7113	28.9521	1.32655	1.31107	1.17615e-08	7.41805e-08		ZFP69B	chr1	ENSG00000187801.15	59.5857	51.0897	0.83415	0.842354	3.59872e-05	0.000122288
	C3orf35	chr3	ENSG00000198590.12	39.493	24.639	0.614811	0.623987	3.49296e-13	4.08877e-12		OST4	chr2	ENSG00000228474.6	3039.38	3825.07	1.32594	1.31669	1.55827e-13	1.90812e-12		VPS41	chr7	ENSG00000006715.16	2030.75	1742.8	0.834153	0.835711	1.21357e-21	3.63398e-20
	AC027097.2	chr18	ENSG00000267787.7	208.456	179.537	0.835069	0.837712	3.50984e-13	4.10561e-12		SDC3	chr1	ENSG00000162512.16	100.091	132.382	1.32562	1.29071	0.000107774	0.000334824		ARL10	chr5	ENSG00000175414.7	831.862	711.763	0.834202	0.84172	1.46606e-05	5.38642e-05
	CTSE	chr1	ENSG00000196188.11	25.6521	47.9929	2.23568	2.16559	3.55376e-13	4.15408e-12		BHLHA15	chr7	ENSG00000180535.3	52.3321	68.8932	1.32529	1.26587	0.00355633	0.00793831		AP002026.1	chr4	ENSG00000246090.7	47.8827	41.1232	0.834257	0.849772	0.00280942	0.00643146
	TRAV8-2	chr14	ENSG00000211786.3	173.837	137.173	0.751083	0.756872	3.59475e-13	4.19906e-12		LDLR	chr19	ENSG00000130164.14	433.646	546.072	1.3251	1.31536	3.11085e-13	3.68264e-12		MST1L	chr1	ENSG00000186715.11	31.1958	27.244	0.834439	0.855716	0.0102407	0.0203707
	KIAA1522	chr1	ENSG00000162522.11	106.525	142.915	1.41118	1.3969	3.65054e-13	4.26126e-12		AC141557.1	chr12	ENSG00000256673.1	18.081	23.1898	1.32509	1.29968	9.79226e-06	3.71853e-05		NOTCH2	chr1	ENSG00000134250.20	5714.17	4913.07	0.834494	0.839784	2.38308e-07	1.21395e-06
	RAB13	chr1	ENSG00000143545.10	39.4102	56.5061	1.51784	1.49763	3.79265e-13	4.42405e-12		AF127577.4	chr21	ENSG00000235609.7	49.739	63.5348	1.32503	1.31132	1.05558e-09	7.73952e-09		AP002840.2	chr11	ENSG00000270179.1	38.9826	33.7783	0.834535	0.844011	0.000111055	0.000344122
	ARFIP2	chr11	ENSG00000132254.12	817.445	743.567	0.893583	0.894537	3.79625e-13	4.42517e-12		TRGV2	chr7	ENSG00000233306.2	100.121	130.187	1.32471	1.26761	0.00274948	0.00631237		AL627309.1	chr1	ENSG00000238009.6	35.5647	30.6255	0.834618	0.863289	0.0269353	0.0478682
	VPS52	chr6	ENSG00000223501.9	1377.66	1279.86	0.915319	0.915846	3.84404e-13	4.47775e-12		CLIC1	chr6	ENSG00000213719.8	12108.7	15370.6	1.32462	1.31764	2.51992e-17	4.68158e-16		ZBTB10	chr8	ENSG00000205189.12	417.191	358.367	0.834642	0.841092	2.70305e-06	1.13741e-05
	R3HDM2	chr12	ENSG00000179912.20	1974.62	1794.54	0.892164	0.893161	3.86521e-13	4.49928e-12		HFE	chr6	ENSG00000010704.18	211.296	267.601	1.3246	1.31813	9.14126e-19	1.9795e-17		AC127070.2	chr12	ENSG00000250790.4	41.0897	35.3111	0.834725	0.848883	0.00140888	0.00346508
	SEMA3B	chr3	ENSG00000012171.20	37.3526	26.5045	0.659168	0.667954	3.91872e-13	4.5584e-12		AL512625.3	chr9	ENSG00000287168.1	57.4712	73.0238	1.3243	1.31393	4.90095e-12	4.98402e-11		HIVEP1	chr6	ENSG00000095951.17	758.281	649.936	0.834816	0.839303	1.90018e-08	1.16042e-07
	AC012513.3	chr2	ENSG00000279348.1	98.8577	79.789	0.777923	0.782604	3.92698e-13	4.56484e-12		LAMP5	chr20	ENSG00000125869.10	103.837	131.018	1.32366	1.30839	7.13703e-09	4.64851e-08		CELF1	chr11	ENSG00000149187.18	6298.11	5407.87	0.834823	0.836492	6.84586e-20	1.67533e-18
	PCGF5	chr10	ENSG00000180628.15	3765.09	4897.5	1.36094	1.34913	3.93422e-13	4.57008e-12		TIGIT	chr3	ENSG00000181847.12	853.842	1085.63	1.3236	1.31414	3.24621e-13	3.82395e-12		MTUS1	chr8	ENSG00000129422.14	209.816	181.197	0.834848	0.851548	0.00324568	0.00732796
	POU2AF1	chr11	ENSG00000110777.12	2199.52	1619.37	0.690627	0.698699	4.05974e-13	4.71262e-12		P2RY13	chr3	ENSG00000181631.7	7402.45	9415.27	1.32337	1.31195	3.31978e-11	3.0117e-10		ARHGEF18	chr19	ENSG00000104880.18	5050.7	4339.33	0.834924	0.836625	7.80923e-20	1.89173e-18
	AC138393.1	chr1	ENSG00000185495.10	217.7	176.179	0.777534	0.782252	4.0863e-13	4.74017e-12		IGLV1-51	chr22	ENSG00000211644.3	380.658	504.003	1.32306	1.2728	0.00137147	0.00338251		ZNF573	chr19	ENSG00000189144.13	111.487	93.8888	0.834925	0.848289	0.00120574	0.00301507
	ZHX2	chr8	ENSG00000178764.8	1516.9	1303.36	0.833407	0.836169	4.44613e-13	5.154e-12		CDKN2A	chr9	ENSG00000147889.17	48.6604	62.4492	1.32278	1.30495	1.19698e-07	6.43012e-07		PRRC2B	chr9	ENSG00000130723.20	7389.3	6350	0.834942	0.836958	5.59983e-17	1.00038e-15
	CREB1	chr2	ENSG00000118260.15	3129.08	2737.38	0.851865	0.853991	4.60343e-13	5.33002e-12		C13orf46	chr13	ENSG00000283199.3	81.9156	102.952	1.32276	1.30241	5.04942e-07	2.4295e-06		DOCK9	chr13	ENSG00000088387.19	1065.15	918.753	0.83497	0.840128	1.24597e-07	6.66547e-07
	GLRX	chr5	ENSG00000173221.14	1561.23	2092.75	1.40855	1.39466	4.60434e-13	5.33002e-12		GSTO1	chr10	ENSG00000148834.13	1525.93	1924.35	1.32269	1.31604	7.71129e-18	1.52037e-16		CDK14	chr7	ENSG00000058091.17	511.597	443.164	0.834978	0.84145	3.2913e-06	1.36167e-05
	LRIG2	chr1	ENSG00000198799.12	928.047	813.438	0.858194	0.86012	4.60897e-13	5.33169e-12		H4C5	chr6	ENSG00000276966.2	19.1648	24.5204	1.32258	1.2906	6.01691e-05	0.000196062		AC027097.2	chr18	ENSG00000267787.7	208.456	179.537	0.835069	0.837712	3.50984e-13	4.10561e-12
	RUBCNL	chr13	ENSG00000102445.18	2551.51	1997.98	0.741819	0.747814	4.63773e-13	5.36126e-12		ATP5MPL	chr14	ENSG00000156411.9	545.781	695.111	1.32251	1.30477	1.4158e-07	7.50684e-07		ZNF607	chr19	ENSG00000198182.13	190.694	163.229	0.835112	0.840125	1.43179e-07	7.58439e-07
	TXNL1	chr18	ENSG00000091164.13	1309.76	1418.72	1.09927	1.09852	4.79239e-13	5.53622e-12		CLIC5	chr6	ENSG00000112782.19	129.782	163.77	1.32226	1.31329	4.04165e-14	5.31032e-13		AC020915.2	chr19	ENSG00000268201.1	21.1777	18.1708	0.835162	0.850182	0.00239761	0.00557955
	H2BC18	chr1	ENSG00000203814.6	222.39	345.92	1.64266	1.61538	4.84719e-13	5.59566e-12		RIDA	chr8	ENSG00000132541.11	62.7352	80.206	1.32211	1.29834	4.99137e-06	2.00169e-05		CBX5	chr12	ENSG00000094916.16	2170.22	1860.97	0.835248	0.837691	2.87437e-14	3.85839e-13
	EFHC1	chr6	ENSG00000096093.16	206.756	177.42	0.831302	0.834096	5.02788e-13	5.80026e-12		IGLV10-54	chr22	ENSG00000211642.3	152.627	227.123	1.32202	1.18418	0.0516329	0.084659		GPR82	chrX	ENSG00000171657.6	69.4763	58.9497	0.835275	0.85049	0.00306561	0.00696745
	COL19A1	chr6	ENSG00000082293.13	241.346	144.611	0.54091	0.5534	5.03834e-13	5.80832e-12		RANBP10	chr16	ENSG00000141084.11	1937.73	2444.68	1.32176	1.30771	1.73694e-09	1.22885e-08		AL353796.1	chr10	ENSG00000259994.1	53.0575	45.6032	0.835427	0.841585	2.28481e-06	9.73167e-06
	MYL6	chr12	ENSG00000092841.18	12010.4	15684	1.37445	1.3625	5.13173e-13	5.91191e-12		MT-TT	chrM	ENSG00000210195.2	21.674	27.3549	1.32162	1.27904	0.000669608	0.00176346		AC022893.1	chr8	ENSG00000253636.1	69.4619	59.198	0.835515	0.843843	4.99351e-05	0.000165321
	MFSD4B	chr6	ENSG00000173214.7	918.642	763.768	0.80737	0.81104	5.23205e-13	6.02333e-12		SSBP4	chr19	ENSG00000130511.16	2931.33	3711.49	1.32127	1.31616	1.2233e-22	4.12008e-21		AC010203.1	chr12	ENSG00000257489.6	31.272	26.844	0.835531	0.854858	0.00771951	0.0158006
	ZNF629	chr16	ENSG00000102870.6	252.661	212.688	0.812728	0.816224	5.24141e-13	6.02996e-12		KAT2B	chr3	ENSG00000114166.8	2427.01	3071.77	1.32118	1.31475	1.22918e-18	2.63111e-17		METAP1D	chr2	ENSG00000172878.14	276.368	238.461	0.835564	0.839835	9.04678e-09	5.79098e-08
	FAM20A	chr17	ENSG00000108950.12	15.1801	28.0416	2.09368	2.03829	5.29459e-13	6.08696e-12		TPST2	chr22	ENSG00000128294.16	3437.03	4342.45	1.32102	1.31789	8.40072e-36	9.13115e-34		TRBV11-1	chr7	ENSG00000211720.3	34.9772	30.1695	0.835603	0.863344	0.0249491	0.0447353
	SVBP	chr1	ENSG00000177868.12	311.449	384.477	1.29104	1.28313	5.38059e-13	6.17904e-12		TGFB1I1	chr16	ENSG00000140682.19	37.3577	45.9704	1.32076	1.28635	0.000117862	0.00036407		LIPE	chr19	ENSG00000079435.10	371.122	319.857	0.835714	0.838579	2.60804e-12	2.74221e-11
	CEACAM19	chr19	ENSG00000186567.13	83.2471	109.42	1.39242	1.37925	5.38207e-13	6.17904e-12		TPMT	chr6	ENSG00000137364.5	607.507	769.072	1.32065	1.31595	1.89326e-24	7.80573e-23		LRRK1	chr15	ENSG00000154237.13	984.958	848.927	0.835722	0.840176	2.36428e-08	1.42666e-07
	NPTXR	chr22	ENSG00000221890.4	266.454	205.152	0.719953	0.726878	5.51918e-13	6.33211e-12		AP001505.1	chr21	ENSG00000276529.1	71.0332	88.8992	1.31949	1.30939	2.40254e-12	2.53569e-11		DDIT4-AS1	chr10	ENSG00000269926.1	77.7256	64.969	0.835734	0.852253	0.00395662	0.0087229
	FAM120C	chrX	ENSG00000184083.12	271.248	232.246	0.832162	0.834977	5.54186e-13	6.35378e-12		CCR8	chr3	ENSG00000179934.7	15.8963	20.2869	1.31948	1.29257	1.3324e-05	4.9343e-05		AGBL3	chr7	ENSG00000146856.14	60.2509	52.5627	0.835747	0.848741	0.00109328	0.00276524
	RNF212	chr4	ENSG00000178222.13	47.0041	32.6023	0.622021	0.632095	5.60435e-13	6.42103e-12		AL008726.1	chr20	ENSG00000271984.1	80.8554	98.7893	1.31942	1.29277	1.54577e-05	5.65688e-05		AC116348.6	chr16	ENSG00000280137.1	194.691	167.538	0.835758	0.840745	1.4022e-07	7.44418e-07
	PSME3	chr17	ENSG00000131467.11	3637.57	4313.16	1.22758	1.22249	5.68338e-13	6.50712e-12		SEMA4A	chr1	ENSG00000196189.13	2945.06	3720.03	1.31903	1.29945	3.86133e-07	1.89545e-06		PUS7	chr7	ENSG00000091127.14	191.38	165.108	0.83577	0.839728	2.70084e-09	1.85894e-08
	TSPYL5	chr8	ENSG00000180543.5	143.451	108.64	0.714357	0.721474	5.70563e-13	6.52807e-12		IGFBP7	chr4	ENSG00000163453.11	480.529	608.278	1.31899	1.30765	5.51738e-11	4.84043e-10		EP400	chr12	ENSG00000183495.14	1977.68	1700.13	0.83578	0.837835	1.56557e-16	2.69056e-15
	RBM15B	chr3	ENSG00000259956.2	2483.15	2309.75	0.917498	0.917997	5.70948e-13	6.52807e-12		HDGF	chr1	ENSG00000143321.19	6688.5	8395.35	1.31855	1.30985	5.51364e-14	7.13788e-13		TNRC6B	chr22	ENSG00000100354.21	3200.7	2741.37	0.835846	0.838728	4.51354e-12	4.61596e-11
	NOL9	chr1	ENSG00000162408.11	1341.31	1189.84	0.867301	0.868983	5.71923e-13	6.53476e-12		ACSL1	chr4	ENSG00000151726.14	20764	26340.4	1.31833	1.29056	2.07561e-05	7.41278e-05		AL008721.2	chr22	ENSG00000272977.1	112.089	95.3339	0.835879	0.849358	0.00142252	0.00349399
	PSMA6	chr14	ENSG00000100902.11	335.311	467.058	1.47511	1.45749	5.76788e-13	6.58585e-12		LPAR6	chr13	ENSG00000139679.15	1123.27	1432.1	1.3181	1.28648	7.82394e-05	0.000249804		AL357500.2	chr1	ENSG00000277916.1	25.1091	22.0068	0.835893	0.859821	0.0178017	0.0331756
	THEM5	chr1	ENSG00000196407.12	26.1268	43.9829	1.90164	1.85704	5.91796e-13	6.75261e-12		CKS1B	chr1	ENSG00000173207.13	136.023	169.736	1.31789	1.30454	1.54094e-09	1.09995e-08		PTX3	chr3	ENSG00000163661.4	54.1458	47.9649	0.835948	0.850145	0.00172381	0.00415657
	TPX2	chr20	ENSG00000088325.16	88.7266	134.485	1.60336	1.57813	5.94077e-13	6.77402e-12		PRDX2	chr19	ENSG00000167815.12	2186.75	2720.06	1.31762	1.30439	1.25134e-09	9.05974e-09		AC025171.4	chr5	ENSG00000272144.1	101.307	87.6571	0.835951	0.841964	1.49825e-06	6.58939e-06
	HENMT1	chr1	ENSG00000162639.16	544.683	650.43	1.23297	1.22771	5.97598e-13	6.80952e-12		SLC27A3	chr1	ENSG00000143554.14	1349.56	1721.92	1.31745	1.30845	1.66401e-13	2.03016e-12		IGIP	chr5	ENSG00000182700.5	361.63	311.157	0.835972	0.840674	6.04962e-08	3.40499e-07
	ADAMTS5	chr21	ENSG00000154736.6	29.9536	44.4338	1.57719	1.55348	6.18818e-13	7.04653e-12		IGKV1-17	chr2	ENSG00000240382.3	306.515	405.258	1.31695	1.23557	0.0136724	0.0262908		CTC1	chr17	ENSG00000178971.16	3866.67	3326.01	0.835997	0.837648	5.84543e-20	1.43681e-18
	MYL12A	chr18	ENSG00000101608.12	13903.9	16064.8	1.1907	1.18718	6.23919e-13	7.09979e-12		FAT4	chr4	ENSG00000196159.11	21.2748	27.3135	1.31664	1.27246	0.000704545	0.00184936		TRBV4-1	chr7	ENSG00000211710.3	228.141	200.276	0.836025	0.857452	0.0109879	0.0216895
	TLCD3A	chr17	ENSG00000167695.15	49.7112	37.4652	0.712275	0.719589	6.43999e-13	7.3233e-12		HSD3B7	chr16	ENSG00000099377.14	90.1717	113.481	1.31657	1.30253	3.95817e-09	2.67376e-08		AC211433.1	chr7	ENSG00000232729.8	47.9452	41.6931	0.836154	0.848342	0.00077418	0.00201571
	CMTM2	chr16	ENSG00000140932.10	2251.71	3250.95	1.5524	1.53057	6.45185e-13	7.3318e-12		AL021807.1	chr6	ENSG00000272468.1	20.9985	26.233	1.31643	1.28326	0.000119685	0.000369291		LINC00115	chr1	ENSG00000225880.5	58.2721	50.2555	0.836162	0.844471	4.87867e-05	0.000161775
	LRP5	chr11	ENSG00000162337.12	111.522	84.4604	0.698867	0.706723	6.54132e-13	7.42844e-12		BRCA2	chr13	ENSG00000139618.15	113.869	147.502	1.31639	1.2966	3.89554e-07	1.91056e-06		SDHAP3	chr5	ENSG00000185986.12	667.33	576.509	0.836192	0.840782	3.9399e-08	2.28517e-07
	APP	chr21	ENSG00000142192.21	2030.5	2611.68	1.35855	1.34671	6.63578e-13	7.52694e-12		UBE2F	chr2	ENSG00000184182.18	1030.12	1299.44	1.31638	1.31149	4.64969e-23	1.61475e-21		AC015726.1	chr17	ENSG00000270091.1	69.187	59.431	0.836198	0.840115	2.99213e-09	2.05099e-08
	TMPRSS9	chr19	ENSG00000178297.13	131.708	224.025	1.99088	1.93708	6.63706e-13	7.52694e-12		AIRE	chr21	ENSG00000160224.17	26.2536	33.6458	1.31638	1.2838	9.49161e-05	0.000298366		ADPRHL1	chr13	ENSG00000153531.13	26.0035	22.3672	0.836265	0.846627	0.000238138	0.000689653
	CXCR3	chrX	ENSG00000186810.8	780.147	1019.13	1.36637	1.35434	6.75927e-13	7.66035e-12		NCKAP1	chr2	ENSG00000061676.15	118.19	148.566	1.31531	1.30251	5.49346e-10	4.22006e-09		SLC38A1	chr12	ENSG00000111371.16	7811.03	6725.47	0.836275	0.84068	1.79134e-08	1.10108e-07
	DOCK3	chr3	ENSG00000088538.13	59.6	43.3258	0.684948	0.693109	6.77879e-13	7.67728e-12		H2AC20	chr1	ENSG00000184260.5	25.2122	31.4748	1.31508	1.28882	1.39943e-05	5.15404e-05		AP001011.1	chr18	ENSG00000207034.1	25.0461	21.0938	0.836392	0.858319	0.0129049	0.0249699
	WDFY2	chr13	ENSG00000139668.9	2260.81	2052.14	0.891942	0.892963	6.83114e-13	7.73133e-12		AL355922.1	chr14	ENSG00000136315.4	20.5022	26.145	1.31499	1.28281	0.000121265	0.000373684		NTN5	chr19	ENSG00000142233.11	36.8588	31.6502	0.836415	0.849425	0.00124419	0.0030978
	POLR3E	chr16	ENSG00000058600.16	1139.36	1020.03	0.876694	0.878105	6.86671e-13	7.76634e-12		COX7A2	chr6	ENSG00000112695.11	735.523	907.88	1.31484	1.29746	1.73282e-07	9.04447e-07		Z95331.1	chr22	ENSG00000280383.1	34.3069	29.9388	0.836467	0.853931	0.0056622	0.0119505
	WDR73	chr15	ENSG00000177082.12	954.705	880.157	0.907965	0.908633	6.90642e-13	7.80598e-12		CCDC154	chr16	ENSG00000197599.12	128.561	162.694	1.31484	1.30166	1.45761e-09	1.04448e-08		AP003733.3	chr11	ENSG00000279491.1	38.2176	32.9204	0.836555	0.845907	0.000139054	0.000422975
	C8G	chr9	ENSG00000176919.13	22.7224	34.81	1.63328	1.60651	6.94282e-13	7.84183e-12		FTCDNL1	chr2	ENSG00000226124.7	29.4387	37.2667	1.31481	1.29961	1.73008e-08	1.06548e-07		CEP72	chr5	ENSG00000112877.8	112.181	96.7703	0.836611	0.840364	1.47968e-09	1.05893e-08
	HEXIM2	chr17	ENSG00000168517.10	194.569	241.411	1.29776	1.2893	7.06526e-13	7.97474e-12		CLEC5A	chr7	ENSG00000258227.7	170.706	220.129	1.31456	1.28653	2.78691e-05	9.6684e-05		AC006538.1	chr19	ENSG00000261342.1	32.8319	28.325	0.836707	0.847529	0.000364865	0.0010169
[truncated: 15,258 more rows]

## Sheet: C.Proteome T21 vs Control
Plasma proteomics (SOMAscan): Linear Regression Results for T21 versus Control (euploid); model formula = log2(relative_abundance) ~ Karyotype + Age + Sex + Sample_source
[truncated: 4,630 more rows]

[truncated: 3 more sheets: D.Cytokines T21 vs Control, E.Metabolome T21 vs Control, F.Mass cytometry T21 vs Control]
