# Supplementary material for: Multidimensional definition of the interferonopathy of Down syndrome and its response to JAK inhibition
Source: Sci Adv. 2023 Jun 28;9(26):eadg6218. doi: 10.1126/sciadv.adg6218 (PMC10306300; doi:10.1126/sciadv.adg6218)
Supplement: Supplementary file 2 — Data S1 to S9 [file sciadv.adg6218_data_s1_to_s9.zip › adg6218_Data_S2.xlsx]

## Sheet: A.GSEA Hallmarks T21 vs Control
Gene Set Enrichment Analysis (GSEA) of whole-blood transcriptome data by Karyotype; using log2(Adjusted FoldChange) from DESeq2 analysis as the ranking metric and "Hallmark" gene sets from MSigDB.
	Gene set	ES	NES	p-value	q-value	Leading edge genes
	HALLMARK_INTERFERON_GAMMA_RESPONSE	0.386511	8.79575	7.68602e-26	3.76615e-24	IFI27,BPGM,IFI44L,MX1,FCGR1A,IFITM3,GZMA,IFI44,CXCL10,RSAD2,USP18,ISG15,CXCL9,CMKLR1,CCL5,IFNAR2,CD274,MX2,IRF7,PLSCR1,CMPK2,IFIT1,ICAM1,MT2A,SOCS3,BATF2,OAS3,LY6E,IFIT3,SLAMF7,LAP3,TNFAIP6,SELP,MTHFD2,RTP4,PNP,TNFSF10,EPSTI1,ZBP1,GCH1,IL15RA,B2M,IFIT2,VAMP8,ARL4A,CDKN1A,IFI35,PSMA2,OAS2,FAS,DHX58,MYD88,NAMPT,CD69,IFITM2,PSMA3,DDX60,KLRK1,IFIH1,XAF1,PTGS2,VAMP5,IL10RA,PSME2,IL15,UPP1,CASP3,STAT4,…
	HALLMARK_HEME_METABOLISM	0.341988	7.73853	1.83215e-20	4.48876e-19	CA1,BCAM,HBD,GYPB,RHAG,AHSP,XK,SNCA,TSPO2,SELENBP1,OSBP2,RAP1GAP,BPGM,ALAS2,SLC4A1,ACKR1,TRIM58,KLF1,EPB42,TNS1,TRIM10,FECH,MYL4,SLC6A9,SLC6A8,TAL1,CTSE,HBB,RHCE,SPTA1,FBXO7,KEL,TMCC2,DMTN,BLVRB,TENT5C,GLRX5,SPTB,ADIPOR1,RBM38,SMOX,HBQ1,E2F2,ICAM4,MXI1,TSPAN5,HMBS,ABCG2,PDZK1IP1,GATA1,SLC25A37,HAGH,ARHGEF12,GYPC,ANK1,MKRN1,BSG,OPTN,RIOK3,FBXO9,CLIC2,MARCHF2,BNIP3L,NFE2,ISCA1,MPP1,EIF2AK1,RHD,MARC…
	HALLMARK_INTERFERON_ALPHA_RESPONSE	0.460017	7.38261	2.70503e-19	4.41821e-18	IFI27,GMPR,IFI44L,MX1,IFITM3,IFI44,CXCL10,RSAD2,USP18,ISG15,IRF7,PLSCR1,CMPK2,IFITM1,BATF2,CCRL2,LY6E,IFIT3,LAP3,RTP4,PROCR,EPSTI1,OAS1,B2M,LPAR6,IFIT2,IFI35,DHX58,IFITM2,PSMA3,DDX60,IFIH1,MOV10,PSME2,IL15,NMI,BST2,HERC6,CASP1,TRIM25,PSMB8,PARP9,UBE2L6,NCOA7,LAMP3,EIF2AK2,GBP4,PARP12,TRIM21,PARP14,TRAFD1,SAMD9L,STAT2,SAMD9,CSF1,CMTR1,OASL,HLA-C,PSMB9,ISG20,PSME1,TAP1,CNP,GBP2,IL7,TDRD7,TENT5A,NUB…
	HALLMARK_INFLAMMATORY_RESPONSE	0.348999	7.24149	6.6929e-18	7.67761e-17	OLR1,MSR1,SCARF1,CXCL8,SERPINE1,OSM,IL10,GP1BA,CXCL10,TNFSF15,ICAM4,CXCL9,ITGB8,CMKLR1,CCL5,PROK2,SCN1B,MARCO,C3AR1,IFNAR1,IRF7,IFNGR2,TLR3,ADORA2B,IFITM1,ICAM1,FZD5,CCRL2,LY6E,ITGB3,TNFAIP6,SLC4A4,NMUR1,IL1B,CD70,TIMP1,ADM,HBEGF,RTP4,TNFSF10,LDLR,GCH1,IL15RA,CLEC5A,IL18RAP,PTGER2,CD14,SPHK1,CDKN1A,AXL,FFAR2,TLR2,CXCL6,NAMPT,CD69,IL18,IRAK2,TNFSF9,CD48,GNA15,IL10RA,RGS16,IL15,PLAUR,TLR1,NOD2,TPBG…
	HALLMARK_OXIDATIVE_PHOSPHORYLATION	0.307546	7.11762	7.8343e-18	7.67761e-17	ATP5PF,ATP5PO,NDUFA4,ATP5F1E,TIMM8B,UQCR11,ISCA1,NDUFS4,NDUFB3,COX6C,COX7B,COX7C,UQCRQ,COX7A2,NDUFA6,NDUFB2,UQCRB,ATP5F1C,ATP5ME,IDH2,NDUFA5,CYB5R3,ATP5MG,LDHA,ETFA,ACAT1,NDUFA1,ATP6V0C,NDUFB7,COX6A1,HTRA2,ATP5MF,TIMM10,ATP6V1G1,COX17,TCIRG1,ATP6V0E1,UQCRH,BDH2,COX6B1,MRPL15,MRPL11,ATP5PB,GPX4,COX7A2L,COX5A,TIMM17A,MRPS22,NDUFAB1,MDH1,VDAC3,ATP6V1E1,NDUFA2,CASP7,NDUFB1,NDUFA8,UQCRFS1,ACAA1,NDUFV2…
	HALLMARK_TNFA_SIGNALING_VIA_NFKB	0.265761	5.81163	7.26435e-12	5.93255e-11	OLR1,SERPINE1,BMP2,G0S2,TUBB2A,BCL2A1,CXCL10,BTG3,MSC,ETS2,ATF3,CCL5,RCAN1,IFNGR2,SDC4,MARCKS,GFPT2,ICAM1,DUSP5,SOCS3,CCRL2,CXCL1,PHLDA1,TNF,TNFAIP6,IL1B,CCL4,HBEGF,DUSP4,LDLR,SAT1,GCH1,IL15RA,IFIT2,SPHK1,CDKN1A,CEBPB,KLF10,MAP2K3,SLC2A3,SIK1,TSC22D1,TLR2,CXCL6,KLF4,NAMPT,CD69,EGR1,LITAF,IL18,TNFSF9,IFIH1,EGR3,PTGS2,PLAUR,BHLHE40,TNFRSF9,JUNB,PLEK,NFKBIE,SLC2A6,RELB,PFKFB3,RHOB,MAFF,ID2,KYNU,TNFA…
	HALLMARK_ALLOGRAFT_REJECTION	0.250842	5.35379	5.26354e-10	3.68448e-09	ACHE,IFNG,KRT1,IL10,C2,GZMA,DYRK3,CXCL9,CCL5,IFNAR2,PF4,F2R,IRF7,IFNGR2,TLR3,ITGB2,ELANE,RPS3A,ICAM1,GZMB,TNF,FASLG,RPL39,RPL9,IL1B,TIMP1,CCL4,CXCR3,CD8A,KLRD1,PRF1,CDKN2A,B2M,SRGN,IL18RAP,CCR5,GPR65,FGR,FAS,TLR2,IGSF6,TGFB1,NCR1,CCR1,IL18,IL12RB1,NME1,IL15,TLR1,CD3D,STAT4,PSMB10,CCR2,JAK2,FLNA,CD2,CD8B,NCF4,TLR6,ACVR2A,NLRP3,MRPL3,CD86,CAPG,BCL3,ITGAL,IL2RG,STAT1,ZAP70,SOCS1,EIF4G3,IL2RB,CTSS,CS…
	HALLMARK_MTORC1_SIGNALING	0.22977	5.27501	6.37164e-10	3.90263e-09	PLOD2,PSMG1,HMBS,RRM2,ELOVL6,SLC1A5,ITGB2,CDC25A,PFKL,SLC7A5,DHCR24,EGLN3,GLRX,FADS2,MTHFD2,SLC1A4,SLC2A1,PSMA4,PNP,LDLR,IDI1,CDKN1A,GLA,INSIG1,EBP,MAP2K3,CTSC,SLC2A3,BUB1,SCD,NAMPT,PSMA3,PSMC6,PSME3,FADS1,GAPDH,LDHA,LTA4H,PSMC2,EEF1E1,BHLHE40,ARPC5L,CCNF,SEC11A,PPA1,TUBG1,PPIA,DDIT3,PLK1,PSMD14,AURKA,P4HA1,STARD4,SDF2L1,FDXR,XBP1,DAPP1,TM7SF2,PGK1,NFIL3,PSPH,TBK1,PRDX1,MCM4,HSPE1,TUBA4A,TFRC,DHF…
	HALLMARK_IL2_STAT5_SIGNALING	0.233029	5.12329	1.42379e-09	7.75177e-09	BCL2L1,BMP2,TGM2,IL10,IFITM3,CXCL10,SH3BGRL2,GUCY1B1,HOPX,BATF3,NCS1,GATA1,CDCP1,BATF,SLC1A5,EMP1,TNFRSF18,CST7,PLSCR1,SCN9A,TNFRSF4,MUC1,ST3GAL4,PHLDA1,SYT11,SELP,TIAM1,CDKN1C,PNP,TNFSF10,GSTO1,PTGER2,GPR65,ARL4A,TNFRSF8,ODC1,CISH,SLC2A3,EOMES,CDC6,GALM,PTCH1,FAH,CD48,IL10RA,RGS16,CASP3,PIM1,BHLHE40,AHNAK,TNFRSF9,TNFRSF1B,P4HA1,RHOB,MAFF,GLIPR2,CD86,NRP1,TLR7,GPX4,CAPG,XBP1,AHR,CYFIP1,ANXA4,NFIL…
	HALLMARK_IL6_JAK_STAT3_SIGNALING	0.369184	5.12182	3.56664e-09	1.74765e-08	CXCL10,ACVRL1,CXCL9,IL10RB,PF4,IFNAR1,IFNGR2,SOCS3,CXCL1,TNF,ITGB3,IL1B,IL15RA,TNFRSF12A,CD14,CD36,FAS,TLR2,TGFB1,MYD88,CCR1,IL12RB1,PIM1,TNFRSF1B,HMOX1,LTBR,BAK1,PDGFC,CSF2RB,IL13RA1,IL2RG,STAT1,SOCS1,STAT2,CSF3R,CSF1,IFNGR1,IL18R1,HAX1,IL1R2,PTPN2,CSF2RA,CD38,IL7,TNFRSF1A,IRF9,MAP3K8,JUN,ITGA4,STAT3,TNFRSF21,IRF1,STAM2
	HALLMARK_ESTROGEN_RESPONSE_LATE	0.255514	4.98134	5.94435e-09	2.64794e-08	LTF,BLVRB,GPER1,PRSS23,TSTA3,TMPRSS3,CCNA1,CHST8,OLFM1,MDK,BTG3,PRKAR2B,CHPT1,BATF,BAG1,PTGES,SLC27A2,CDC20,SLC7A5,SIAH2,TOP2A,CAV1,PAPSS2,PLAAT3,MYOF,KCNK5,CACNA2D2,RBBP8,DLG5,COX6C,FABP5,TIAM1,PERP,SLC1A4,GINS2,CKB,S100A9,PPIF,NRIP1,GLA,NBL1,CISH,LLGL2,ABCA3,KLF4,CDC6,RET,PLK4,IDH2,EGR3,TFF3,ATP2B4,STIL,TPBG,DNAJC1,JAK2,SERPINA1,ID2,TST,XBP1,DYNLT3,SLC2A8,TJP3,MICB,GALE,CA2,SLC9A3R1,MAPK13,ABHD…
	HALLMARK_APOPTOSIS	0.242513	4.76642	3.73059e-08	1.52333e-07	PDGFRB,BCL2L1,BMP2,AVPR1A,GPX1,LGALS3,IFITM3,CCNA1,ERBB2,BTG3,ATF3,SOD1,EMP1,F2R,TOP2A,CAV1,BNIP3L,TNF,FASLG,IL1B,TGFBR3,ANXA1,TIMP1,APP,LMNA,TNFSF10,PRF1,SAT1,GCH1,BIK,TNFRSF12A,AIFM3,CD14,CDKN1A,PEA15,EBP,FAS,PMAIP1,PPP2R5B,CD69,IL18,HMGB2,EGR3,GNA15,CASP3,ANKH,CASP1,CD2,DDIT3,FEZ1,CLU,BCL2L11,HMOX1,DNAJA1,RHOB,CASP4,FDXR,BID,GPX4,TSPO,SMAD7,HGF
	HALLMARK_EPITHELIAL_MESENCHYMAL_TRANSITION	0.260664	4.63716	8.86129e-08	3.34002e-07	MMP1,OXTR,PDGFRB,PLOD2,MYL9,CXCL8,SERPINE1,SLC6A8,CALD1,TGM2,COL6A2,MYLK,LOXL1,IGFBP3,COL5A1,SDC4,LGALS1,ITGB5,CXCL1,TPM1,ITGB3,TGFBR3,TIMP1,CADM1,GAS1,SAT1,DAB2,TNFRSF12A,TAGLN,FAS,CXCL6,TGFB1,FSTL3,BMP1,ITGB1,IL15,PLAUR,TPM4,PLOD1,FLNA,RHOB,ID2,EMP3,COL8A2,CAPG,THBS1,PCOLCE,COLGALT1,PPIB,IL32,DST,SPP1,GADD45B,QSOX1,GPC1,ACTA2,SPARC,SGCB,CD59,GLIPR1,PVR,IGFBP2,VEGFA,PLOD3,P3H1,SERPINH1,VCAN,JUN,…
	HALLMARK_ADIPOGENESIS	0.200758	4.35979	1.05243e-06	3.49385e-06	RETN,CMBL,ATP5PO,MYLK,SLC19A1,ELOVL6,RNF11,STOM,AGPAT3,SOD1,SLC1A5,ITSN1,CRAT,PFKL,CDKN2C,RIOK3,UQCR11,ADCY6,COX7B,UQCRQ,CAVIN2,ARL4A,CD36,CD151,PIM3,ITGA7,NDUFA5,FAH,COQ5,MGLL,DGAT1,NDUFB7,COX6A1,SCP2,SORBS1,SLC66A3,MRPL15,PFKFB3,GPX4,TST,TANK,RAB34,REEP5,NDUFAB1,BCL6,BCL2L13,UBC,MGST3,RMDN3,IFNGR1,SQOR,UQCR10,ACADM,IDH1,COX8A,RETSAT,CPT2,DNAJB9,ATP1B3,REEP6,NDUFS3,SDHB,ACAA2,ALDH2,AK2,BCKDHA,EL…
	HALLMARK_MYOGENESIS	0.235033	4.2312	1.06955e-06	3.49385e-06	ACHE,MYL4,SLC6A8,DENND2B,COL6A2,FKBP1B,NCAM1,MYLK,IGFBP3,GNAO1,BAG1,CRAT,AK1,ITGB5,TNNT1,KIFC3,PPFIA4,HBEGF,APP,CKB,TNNC2,MRAS,IGFBP7,ACSL1,SPHK1,CDKN1A,CD36,TAGLN,MYBPC3,FOXO4,PYGM,TGFB1,SCD,PTP4A3,RYR1,ITGA7,NQO1,PDLIM7,GABARAPL2,MYL6B,ITGB1,KLF5,BHLHE40,SORBS1,EPHB3,CLU,CHRNB1,SMTN,FHL1
	HALLMARK_MYC_TARGETS_V1	0.178484	4.1307	2.66556e-06	8.16329e-06	GSPT1,TYMS,RPL34,CDC20,CDC45,U2AF1,PSMA6,TFDP1,SNRPG,PSMA4,PRDX4,HDGF,ODC1,CCNA2,PSMA2,SNRPD2,EEF1B2,HDDC2,PSMC6,NME1,LDHA,ERH,YWHAQ,MAD2L1,RPS10,PPIA,PSMD14,ACP1,RPL6,H2AZ1,VBP1,COX5A,PGK1,NDUFAB1,VDAC3,KPNA2,PCNA,MCM4,HSPE1,PA2G4,PHB,CBX3,SRPK1,LSM7,PSMA7,CCT2,CLNS1A,PSMB3,GLO1,RAN,AP3S1,EIF2S2,DUT,PSMD8,SSB,UBE2E1,SNRPB2,SNRPD1,RPLP0,RPS6,HPRT1,YWHAE,GNL3,COPS5,EIF2S1,TXNL4A,DEK,PSMB2,PSMA1,EI…
	HALLMARK_REACTIVE_OXYGEN_SPECIES_PATHWAY	0.338883	3.9631	2.87193e-06	8.27791e-06	SOD1,CDKN2D,GLRX,PRDX6,PRDX4,PRDX2,NDUFA6,SCAF4,FTL,NQO1,JUNB,GPX4,MPO,TXNRD2,PTPA,GLRX2,SRXN1,PRDX1,SELENOS,GCLM,PFKP,SBNO2,TXN,PDLIM1,GCLC,GSR,ATOX1,LSP1,ERCC2,G6PD,OXSR1,PRNP,HMOX2,NDUFB4,EGLN2,LAMTOR5,TXNRD1,GPX3
	HALLMARK_COMPLEMENT	0.184001	3.8863	1.22961e-05	3.34728e-05	MMP8,OLR1,C1QC,SERPINE1,LTF,C1QA,LGALS3,DOCK4,C2,GZMA,GP1BA,GP9,FCER1G,CCL5,IRF7,USP16,PLSCR1,APOBEC3G,DUSP5,GZMB,CXCL1,CASP5,LAP3,TIMP1,F8,S100A13,CTSL,S100A9,S100A12,GNGT2,CD36,SRC,CEBPB,GZMK,CTSC,ADAM9,LTA4H,PLAUR,PRCP,CASP3,CTSB,CFH,PIM1,CTSH,JAK2,XPNPEP1,PLEK,CASP1,PLA2G4A,CLU,SERPINA1,MAFF,CASP4,KYNU,ANXA5,SERPING1,CSRP1,CASP7,PRKCD,PRSS36,L3MBTL4,GCA,CTSS,CA2,SIRT6,GNAI3,PSMB9,APOBEC3F,RHO…
	HALLMARK_KRAS_SIGNALING_UP	0.19496	3.8318	2.30382e-05	5.94144e-05	TMEM158,BPGM,RETN,PLEK2,BMP2,G0S2,TFPI,PPBP,SLPI,PDCD1LG2,PLVAP,CXCL10,PCSK1N,FCER1G,GNG11,IGFBP3,CMKLR1,SCN1B,GYPC,EMP1,C3AR1,ITGB2,AKAP12,GFPT2,MAFB,GLRX,LY96,IL1B,HBEGF,ACE,HKDC1,GADD45G,F13A1,NAP1L2,KLF4,EPB41L3,PTGS2,IL10RA,RGS16,PLAUR,CLEC4A,CFH,PRDM1,ANKH,TNFRSF1B,PSMB8,USP12,ID2,NRP1,FBXO4,ADAM8,IL2RG,CAB39L,ENG,ARG1,CTSS,CA2,LAT2,CROT,CDADC1,SPP1,SPON1
	HALLMARK_FATTY_ACID_METABOLISM	0.190533	3.63373	2.61099e-05	6.39694e-05	G0S2,CBR3,AOC3,CRAT,LGALS1,CBR1,DHCR24,PRDX6,IL4I1,IDI1,ACSL1,GPD1,HPGD,CD36,ODC1,YWHAH,PCBD1,UROD,BLVRA,LDHA,CRYZ,MGLL,GSTZ1,CA4,HSP90AA1,UBE2L6,NTHL1,H2AZ1,CEL,OSTC,UROS,MDH1,ACAA1,S100A10,ACAT2,CA2,PSME1,ACADM,IDH1,RETSAT,CPT2,REEP6,KMT5A,GRHPR,NBN,GLUL,ACOT8,CD1D,ACAA2,BPHL,EHHADH,RDH11,ACADS,SUCLG1,CCDC58,SUCLA2,MIF,RAP1GDS1,PTS,ECHS1,DECR1,HSD17B10,NSDHL,MCEE,HMGCL,ACSL5,ACOT2,HCCS,HSD17B11…
	HALLMARK_UV_RESPONSE_UP	0.19296	3.60403	4.51815e-05	0.000105423	BMP2,SLC6A8,OLFM1,BTG3,CDC34,ATF3,BSG,HSPA13,GRINA,ICAM1,SLC6A12,HTR7,NAT1,CDKN1C,GCH1,PPIF,AP2S1,CREG1,UROD,RET,HYAL2,APOM,DGAT1,CASP3,JUNB,ARRB2,CLTB,BCL2L11,HMOX1,DNAJA1,RHOB,BAK1,BID,PSMC3,TST,PRKCD,SPR,ACAA1,GGH,FURIN,TUBA4A,PRKACA,SELENOW,CA2,TFRC,NR4A1,CYB5R1,TAP1,CEBPG,CNP,CYB5B,MGAT1,FOS,LYN,ATP6V1F,IGFBP2,TARS1,KCNH2,AQP3,PARP2,FEN1,ALAS1,CCND3,POLR2H,HLA-F,CLCN2,H2AX,SLC25A4,CCNE1,MRPL…
	HALLMARK_G2M_CHECKPOINT	0.155917	3.535	5.64065e-05	0.000125633	EGF,GSPT1,E2F2,HMMR,CDK1,BIRC5,TPX2,KIF4A,CDC20,PTTG1,CDC45,CDC25A,CCNB2,MKI67,CKS2,TROAP,SLC7A5,MARCKS,TOP2A,CDKN2C,CENPE,KIF11,MT2A,TTK,TFDP1,UBE2C,MEIS1,KIF15,CHEK1,GINS2,ESPL1,CKS1B,BRCA2,EXO1,E2F1,KNL1,ODC1,CCNA2,ATF5,PRC1,BUB1,MAPK14,CDC6,TGFB1,PLK4,AURKB,KIF2C,RAD54L,KIF23,HMGB3,NDC80,STIL,POLQ,PML,MAD2L1,CCNF,MNAT1,PLK1,AURKA,UBE2S,H2AZ1,BCL3,SAP30,KPNA2,EZH2,RACGAP1,JPT1,MYBL2,ORC6
	HALLMARK_E2F_TARGETS	0.157027	3.605	7.27604e-05	0.000155011	GSPT1,HMMR,CDK1,BIRC5,RRM2,MELK,DONSON,TK1,KIF4A,CDC20,PTTG1,CDC25A,CCNB2,MKI67,CKS2,DLGAP5,TOP2A,CDKN2C,CENPE,KIF18B,E2F8,CIT,SPC24,BUB1B,MTHFD2,CHEK1,CENPM,DSCC1,ESPL1,PRDX4,CDKN2A,CKS1B,BRCA2,CDCA3,TRIP13,CDKN1A,RAD51AP1,CDCA8,PHF5A,NAA38,SPAG5,GINS1,PLK4,AURKB,KIF2C,POLE4,UBE2T,NME1,HMGB2,HMGB3,MAD2L1,TUBG1,PLK1,AURKA,UBE2S,H2AZ1,ASF1B,KPNA2,EZH2,PCNA,MCM4,RACGAP1,PA2G4,JPT1,MYBL2,RPA3,ORC6,L…
	HALLMARK_COAGULATION	0.230524	3.48388	8.06567e-05	0.000164674	MMP1,MMP8,OLR1,SERPINE1,C1QA,CTSE,PRSS23,C2,GP1BA,GP9,C8G,PF4,ITGB3,ANXA1,TIMP1,F8,S100A13,PROS1,CAPN2,ADAM9,LTA4H,BMP1,CTSB,CFH,CTSH,PLEK,CLU,SERPINA1,MAFF,P2RY1,CAPN5,THBS1,SERPING1,SH2B2,CSRP1,FURIN,ARF4,CPQ,SPARC,MSRB2,F12,GNB2,FYN
	HALLMARK_HYPOXIA	0.170534	3.5055	0.000108858	0.000213362	SELENBP1,SERPINE1,TGM2,MT1E,MXI1,IGFBP3,ATF3,COL5A1,ADORA2B,AKAP12,SDC4,PFKL,SIAH2,CAV1,MT2A,BNIP3L,CAVIN3,GLRX,PPFIA4,ADM,STBD1,SLC2A1,CDKN1C,TPST2,NEDD4L,SDC3,PRDX5,CDKN1A,SLC2A5,SLC2A3,PYGM,S100A4,WSB1,ANXA2,GAPDH,LDHA,PLAUR,TPBG,PIM1,BHLHE40,XPNPEP1,DDIT3,HMOX1,P4HA1,PFKFB3,MAFF,PGK1,NFIL3,SAP30,RORA,PFKP,DPYSL4,NDST1,IER3,PAM,GALK1,GPC1,ISG20,ZFP36,JMJD6,HK1,TPI1,CASP6,FOS,GRHPR,PLAC8,HDLBP,…
	HALLMARK_XENOBIOTIC_METABOLISM	0.174426	3.41095	0.000166645	0.000314061	RAP1GAP,SERPINE1,BLVRB,SMOX,ETS2,SLC1A5,PTGES,GART,PAPSS2,MT2A,CBR1,SLC6A12,PTGDS,ARG2,DDAH2,PROS1,GSTO1,ABCC3,GCH1,PINK1,AKR1C3,HES6,CD36,ACP2,CYP2S1,FAS,PGRMC1,FAH,NQO1,UPP1,PYCR1,PSMB10,SERTAD1,SPINT2,HMOX1,ACP1,ID2,KYNU,AQP9,ASL,NPC1,ARG1,SSR3,CA2,CROT,SLC35B1,IDH1,CNDP2,HPRT1,CYB5A,RETSAT,TKFC,CASP6,GCLC,GSS,PDLIM5,JUP,ENTPD5,GCNT2,TNFRSF1A,BPHL,ALDH2,ACOX3,ALAS1,GSR,UPB1,SLC46A3,DHRS7,KARS1…
	HALLMARK_CHOLESTEROL_HOMEOSTASIS	0.233888	3.21052	0.000508321	0.000922508	AVPR1A,LGALS3,LSS,ATF3,PLSCR1,GLDC,FABP5,FADS2,FBXO6,LDLR,IDI1,ETHE1,TNFRSF12A,CXCL16,ATF5,EBP,SCD,PLAUR,ABCA2,CLU,STARD4,TM7SF2,ANXA5,NFIL3,S100A11,GUSB,PMVK,ACAT2,PCYT2,HMGCR,NIBAN1,MVD,CYP51A1,FDFT1,MVK
	HALLMARK_APICAL_JUNCTION	0.15986	3.1261	0.000599908	0.00104984	CERCAM,MYL9,AMH,COL17A1,ICAM5,MDK,NRXN2,ICAM4,CD274,ADAMTS5,CRAT,CLDN5,ICAM1,TSPAN4,NEXN,BAIAP2,RRAS,CLDN9,SDC3,SRC,YWHAH,INSIG1,ADAM9,MAPK14,MAPK11,BMP1,ITGB1,CD209,MYL12B,ITGA9,VCL,PCDH1,NEGR1,TUBG1,ITGA10,ATP1A3,CD86,VASP,LAYN,ARPC2,LAMB3,LIMA1,IKBKG,NECTIN2,CD99,NECTIN3,CAP1,MAPK13,ITGB4,RHOF,MYH10,MAP3K20,ZYX,SKAP2,NECTIN1,MVD,PIK3R3,PFN1,JUP,MPZL2,ADAM15,RSU1,GNAI2,KCNH2,SHC1,TRAF1,ACTN4,CL…
	HALLMARK_GLYCOLYSIS	0.140142	2.94252	0.000838035	0.00141599	PLOD2,B3GAT1,TSTA3,MXI1,HMMR,CDK1,IGFBP3,SOD1,COL5A1,ADORA2B,EGLN3,NDUFV3,GLRX,PPFIA4,CHST12,CLDN9,B4GALT2,SDC3,BIK,LDHA,TFF3,TPBG,SRD5A3,PLOD1,PPIA,NOL3,AURKA,P4HA1,CAPN5,CHPF,AKR1A1,IL13RA1,NANP,PGK1,SAP30,MDH1,GALK2,SLC16A3,MERTK,PFKP,DPYSL4,TXN,GUSB,GALE,PGLS,IER3,RARS1,PAM,GALK1,QSOX1,GPC1,BPNT1,ISG20,IDH1,TPI1,HAX1,CYB5A,ELF3,GOT1,CASP6,AGRN,RBCK1,GCLC,HDLBP,B4GALT7,UGP2,ME2,EXT1,PKM,PGAM1,…
	HALLMARK_ESTROGEN_RESPONSE_EARLY	0.148967	2.956	0.00124256	0.00202951	TGM2,FHL2,BLVRB,PRSS23,TMPRSS3,OLFM1,CHPT1,KRT8,BAG1,PTGES,SLC27A2,SLC7A5,SIAH2,PAPSS2,PLAAT3,MYOF,MUC1,KCNK5,SLC37A1,RBBP8,TIAM1,SLC1A4,SLC2A1,PPIF,NRIP1,GLA,NBL1,CISH,KLF10,WWC1,ABCA3,MYBL1,KLF4,PMAIP1,RET,SNX24,ENDOD1,EGR3,TFF3,TTC39A,TPBG,BHLHE40,JAK2,SYNGR1,MREG
	HALLMARK_PI3K_AKT_MTOR_SIGNALING	0.172662	2.69781	0.00260838	0.00412292	CDK1,FASLG,MKNK1,TIAM1,DUSP3,SLC2A1,E2F1,CDKN1A,MAP2K3,AKT1S1,MYD88,ECSIT,PLA2G12A,DDIT3,AP2M1,DAPP1,IL2RG,TBK1,CAB39L,ARPC3,STAT2,PRKAG1,PIN1,RALB,ARHGDIA,UBE2N,CALR,UBE2D3,PIK3R3,PFN1,TNFRSF1A,SLA,PPP1CA,EIF4E,CFL1,TRIB3,GRK2,PTEN,ACTR2,RPS6KA1,NCK1,RIT1,TRAF2,NFKBIB,RAC1,ARF1,HSP90B1,HRAS,RIPK1,SQSTM1,CAB39,MKNK2,PRKAR2A,ACTR3,RPTOR,GRB2,PRKCB,ATF1,CSNK2B,MAPKAP1,NOD1,YWHAB,SMAD2,GSK3B,MAP2K6,…
	HALLMARK_DNA_REPAIR	0.131219	2.61709	0.00390403	0.00597804	BCAM,GUK1,TYMS,AK1,RBX1,CMPK2,POLR2K,ADA,ADCY6,RAD51,PNP,POLL,PDE6G,POLE4,NME1,POLR1D,MRPL40,NT5C3A,COX17,GPX4,EIF1B,DDB2,POLR3GL,TAF13,CETN2,PCNA,GTF2A2,ZWINT,SUPT4H1,RPA3,GMPR2,GTF2B,TMED2,ARL6IP1,VPS28,RFC2,DUT,MPC2,HPRT1,SURF1,ITPA,POLR2J,DGCR8,DAD1,GTF2H5,ZNRD1,SMAD5,ERCC8,MPG,NELFE,TAF10,VPS37B,POLR2G,POLB,POLR2I,FEN1,GTF2H1,ERCC2,POLR2H,TAF9,APRT,POLR2F,TSG101,POLH,ADRM1,ELL,RPA2,TAF12,NT5…
	HALLMARK_P53_PATHWAY	0.12283	2.6729	0.00516815	0.00767393	BMP2,PHLDA3,PDGFA,STOM,ATF3,H1-2,F2R,PRMT2,AK1,JAG2,STEAP3,H2AJ,ADA,PERP,BAIAP2,HBEGF,H2AW,APP,HINT1,ZNF365,PROCR,CDKN2A,SAT1,VDR,VAMP8,SPHK1,CDKN1A,FAS,TSC22D1,RALGDS,S100A4,KLF4,TGFB1,TNFSF9,TCN2,RGS16,TRIAP1,UPP1,RPS27L,SERTAD3,RHBDF2,CASP1,TPRKB,DDIT3,HMOX1,BAK1,FDXR,DDB2,RPS12,CGRRF1,PCNA,MAPKAPK3,TRAFD1,SOCS1,DRAM1,PLXNB2,S100A10,CD82,RNF19B,DNTTIP2,IER3,ITGB4,CEBPA,CD81,TAP1,TAX1BP3,RETSAT…
	HALLMARK_KRAS_SIGNALING_DN	-0.167683	-2.58732	0.00769716	0.011093	EDAR,TCL1A,EDN1,EFHD1,SYNPO,CAMK1D,TAS2R4,TG,STAG3,PLAG1,LYPD3,UPK3B,ZBTB16,CCDC106,SLC5A5,CD40LG,NRIP2,DLK2,SLC25A23,NR6A1,SERPINB2,MYO15A,SIDT1,COQ8A,GAMT,TCF7L1,IDUA,SGK1
	HALLMARK_BILE_ACID_METABOLISM	0.170292	2.49494	0.00934116	0.0130776	KLF1,SOD1,SLC27A2,OPTN,SOAT2,DHCR24,FADS2,BMP6,HSD3B7,IDI1,ACSL1,PRDX5,NEDD4,ABCA3,TFCP2L1,IDH2,FADS1,SCP2,ABCA2,PEX11G,FDXR,PEX11A,AQP9,PXMP2,NPC1,GCLM,ATXN1,CROT,IDH1,BCAR3,RETSAT,PAOX,SLC35B2,GSTK1,ABCD1,PEX7,NUDT12,ACSL5,PEX16,RXRA,HSD17B11,SLC22A18,PHYH,ABCD2,GNPAT,GNMT,PEX19,SULT1B1,PNPLA8
	HALLMARK_HEDGEHOG_SIGNALING	-0.257985	-2.21589	0.01998	0.027195	NRCAM,VLDLR,GLI1,SLIT1,HEY1,CDK5R1,NRP2,CELSR1,TLE1
	HALLMARK_ANGIOGENESIS	0.272539	2.29948	0.024975	0.033075	OLR1,PDGFA,PF4,JAG2,TIMP1,APP,S100A4,CXCL6,PGLYRP1,NRP1,SPP1,LRPAP1,VEGFA,VCAN,TNFRSF21,ITGAV,JAG1,FGFR1,CCND2,COL5A2
	HALLMARK_WNT_BETA_CATENIN_SIGNALING	-0.219409	-2.22682	0.027972	0.0351443	GNAI1,AXIN2,NKD1,LEF1,HEY1,TCF7,PPARD,MYC,DVL2,MAML1,CTNNB1,SKP2,NUMB,TP53,NCOR2,NOTCH4,FRAT1,PSEN2,KAT2A,ADAM17,HDAC2,CUL1,NCSTN
	HALLMARK_PROTEIN_SECRETION	0.140897	2.20148	0.027972	0.0351443	SOD1,NAPA,GLA,AP2S1,CD63,CTSC,ICA1,AP2M1,TMX1,GNAS,VAMP3,GALC,VAMP7,TMED2,DST,YIPF6,PAM,KIF1B,AP3S1,BET1,CLTA,CAV2,COPE,AP2B1,M6PR,ANP32E,KRT18,RAB9A,TSG101,ARFGAP3,SEC24D,ARFIP1,NAPG,STX12,RAB22A,ARF1,VAMP4,VPS45,TMED10,ATP6V1H,COPB1,ERGIC3,YKT6,GOSR2,SEC22B,RER1,RAB5A,IGF2R,ADAM10,COPB2,LMAN1,PPT1,BNIP3,SGMS1,RAB2A,SNX2,CLCN3,ARCN1,SCAMP1,AP1G1,DNM1L,RPS6KA3,USO1,CLTC,GOLGA4,MAPK1,RAB14,STAM,SN…
	HALLMARK_APICAL_SURFACE	0.230998	2.1271	0.033966	0.0416084	GHRL,CD160,APP,GAS1,PLAUR,RTN4RL1,FLOT2,IL2RG,IL2RB,AKAP7,BRCA1,LYN,AFAP1L2,HSPB1,SULF2,B4GALT1,GATA3,MDGA1,ADAM10,CRYBG1,TMEM8B,ADIPOR2
	HALLMARK_UV_RESPONSE_DN	-0.116942	-1.97646	0.045954	0.0549207	VLDLR,SDC2,LAMC1,CDON,IRS1,PRKCA,KIT,VAV2,FBLN5,TOGARAM1,MYC,TGFBR2,PMP22,NOTCH2,DBP,YTHDC1,GRK5,PRKCE,PHF3,ATP2B1,NR1D2,CDK13,NIPBL,CACNA1A,ATRX,ATRN,NR3C1,AKT3,SYNJ2,SMAD3,MTA1,SIPA1L1,TENT4A,PRDM2,MAP2K5,RASA2,PIAS3,SCAF8,DLG1,SFMBT1,ATP2C1,CDKN1B,AGGF1,CELF2,BCKDHB,MIOS,NFKB1,WDR37,PIK3CD,ADD3
	HALLMARK_MYC_TARGETS_V2	-0.15149	-1.90043	0.0629371	0.0734266	SORD,HK2,SLC29A2,MYC,UTP20,RABEPK,NOLC1,PPRC1,NOP2,TCOF1,MYBBP1A,GRWD1,LAS1L,IPO4,DDX18,WDR43,PUS1,WDR74,RCL1,MPHOSPH10,TBRG4,DUSP2,FARSA,NOP56,HSPD1,PES1,CDK4,RRP9,EXOSC5,SUPV3L1
	HALLMARK_UNFOLDED_PROTEIN_RESPONSE	-0.111722	-1.86139	0.0679321	0.077411	DDIT4,EIF2AK3,TSPYL2,GEMIN4,WFS1,ASNS,NOLC1,DKC1,NOP14,CNOT4,FUS,EXOSC10,EEF2,DNAJC3,EDEM1,DCTN1,CNOT6,EDC4,NFYA,CXXC1,BAG3,TTC37,SLC30A5,DDX10,SEC31A,PARN,CNOT2,EXOSC2,NABP1,KHSRP,NOP56,HSPA9,DCP1A,ALDH18A1,RRP9,EXOSC5,IMP3,EIF4G1,EXOC2,ERN1,XPOT,IARS1,SDAD1,HERPUD1,MTREX,EIF4A3,EIF4A2,HYOU1,TATDN2,HSPA5,SRPRA,ERO1A,SRPRB,KIF5B,NPM1,BANF1,SSR1,NHP2,ZBTB17,PSAT1,GOSR2,DCP2,LSM4,HSP90B1,EXOSC9,ARF…
	HALLMARK_PEROXISOME	0.118715	1.82093	0.0879121	0.0979021	SOD1,SLC27A2,CRAT,TOP2A,DHCR24,FIS1,CADM1,HSD3B7,IDI1,ACSL1,PRDX5,YWHAH,IDH2,FADS1,SCP2,PEX11A,CEL,PEX2,TSPO,PRDX1,ACAA1,ATXN1,ITGB1BP1,ABCB9,MVP,IDH1,RETSAT,SLC25A19,SLC35B2,GSTK1,ACOT8,EHHADH,ABCD1,RDH11,CNBP,SLC25A4,NUDT19,HMGCL,ACSL5,HSD17B11,ECH1,HRAS,FDPS,ABCD2,ACSL4,GNPAT,PEX11B,STS,DHRS3,CTBP1,ACOX1,IDE,SOD2,ERCC1,ELOVL5,CDK7,CLN6
	HALLMARK_ANDROGEN_RESPONSE	0.113855	1.74639	0.100899	0.109868	ADAMTS1,KRT8,AKAP12,DHCR24,DBI,MAF,ABCC4,IDI1,SAT1,B2M,ELL2,HPGD,UBE2J1,INSIG1,TSC22D1,SCD,CENPN,FADS1,MYL12A,ANKH,UAP1,PA2G4,MERTK,STK39,RRP12,SRP19,H1-0,GNAI3,ABHD2,HMGCR,DNAJB9,PDLIM5,IQGAP2,STEAP4,RAB4A,GSR,CCND3,CDC14B,INPP4B,SPCS3,ADRM1,SEC24D,TMEM50A,VAPA,XRCC5,B4GALT1,ZMIZ1,ITGAV,SRF,LMAN1,PTK2B,ELOVL5,HMGCS1,NGLY1,NDRG1,NCOA4,GUCY1A1,CAMKK2,SLC26A2,RPS6KA3,XRCC6,PLPP1,APPBP2
	HALLMARK_SPERMATOGENESIS	0.120663	1.68663	0.110889	0.118121	CCNA1,PCSK1N,PSMG1,CDK1,NCAPH,CCNB2,GFI1,TTK,ACE,SEPTIN4,ACRBP,ARL4A,CCT6B,SLC2A5,BUB1,KIF2C,PGS1,AURKA,RPL39L,PHF7,VDAC3,EZH2,NEFH
	HALLMARK_TGF_BETA_SIGNALING	0.139841	1.61919	0.151848	0.15831	SERPINE1,BMP2,IFNGR2,LTBP2,CDKN1C,KLF10,TGFB1,JUNB,BMPR1A,ID2,PPM1A,THBS1,SMAD7,TGFBR1,ENG,FURIN,BCAR3,FKBP1A,UBE2D3,SLC20A1,PPP1CA,PPP1R15A
	HALLMARK_NOTCH_SIGNALING	-0.177259	-1.52252	0.171828	0.175408	HES1,CCND1,DTX1,DTX4,PRKCA,PPARD,NOTCH2,MAML2
	HALLMARK_MITOTIC_SPINDLE	0.0620522	1.41211	0.220779	0.220779	DOCK4,CDK1,BIRC5,ANLN,SHROOM1,TPX2,ARHGEF12,KIF4A,ITSN1,CCNB2,DLGAP5,MARCKS,TOP2A,CENPE,CTTN,KIF11,TTK,CDC42BPA,PCNT,PIF1,TIAM1,KIF15,PCGF5,ESPL1,BRCA2,ECT2,OPHN1,ARHGAP10,PRC1,BUB1,CYTH2,KIF2C,KIF23,NDC80,PALLD,VCL,FGD4,FLNA,CDC42EP4,PLK1,BCL2L11,AURKA,CCDC88A,MAP3K11,TBCD,RACGAP1,TUBA4A,DST,LMNB1,KIF1B,ARHGEF3,RHOF,CLIP2,MYH10,CENPF,ARHGDIA,YWHAE,CDC42,KPTN,PDLIM5,KATNB1,CDC27,BCR,ACTN4,ARL8A,K…

## Sheet: B.HTP DS IFN scores
DS IFN scores, calculated using unadjusted or adjusted data (adj), as indicated.
	LabID	Karyotype	unadjusted	SourceAdj	SourceAgeAdj	SourceSexAdj	SourceAgeSexAdj
	HTP0001B2	Control	-8.86817	-51.4401	-53.6127	-60.0836	-62.8552
	HTP0005A3	T21	8.41093	22.9387	27.8071	32.8662	38.8216
	HTP0012A2	T21	10.1557	24.5524	33.0035	15.9173	24.654
	HTP0015A4	T21	27.0505	73.1374	75.4339	82.6927	85.696
	HTP0017A4	T21	12.6745	60.2171	58.7591	51.3009	48.8857
	HTP0018B3	Control	-3.26263	-6.67486	6.9749	-15.5904	-0.845473
	HTP0019B2	Control	-4.99363	-53.962	-40.2329	-62.3371	-47.415
	HTP0022B2	Control	7.37602	24.4026	31.6938	15.9587	23.5047
	HTP0023A2	T21	7.06792	39.6163	43.5869	30.8279	34.6735
	HTP0025A3	T21	17.8167	52.0077	51.4157	43.4292	42.0589
	HTP0026B2	Control	-1.74136	-10.0868	2.95087	-18.6889	-4.54362
	HTP0034B3	Control	-3.77212	-39.4627	-41.4828	-47.9513	-50.6852
	HTP0035B3	Control	-6.52346	-44.545	-44.358	-53.2806	-53.6719
	HTP0036A2	T21	16.8618	76.6459	78.8373	67.767	69.5228
	HTP0040B3	Control	-11.1057	-34.1186	-34.6014	-42.6938	-43.6445
	HTP0042B2	Control	9.43078	58.4818	62.9488	67.4295	72.981
	HTP0043B2	Control	-2.2675	8.31709	12.7414	17.5495	23.1461
	HTP0044B2	Control	2.02153	-39.702	-36.2618	-30.1457	-25.6947
	HTP0047B2	Control	-8.4821	-41.658	-36.7153	-32.0407	-25.8628
	HTP0048B2	Control	8.5041	-24.1737	-19.3125	-32.4765	-27.563
	HTP0050A3	T21	20.3729	53.5591	51.4688	44.9627	41.9055
	HTP0052A2	T21	13.4793	43.8322	44.8165	35.0887	35.5363
	HTP0053A2	T21	19.6057	112.66	112.834	103.342	102.758
	HTP0054A2	T21	8.58372	-15.9888	-18.7858	-5.7619	-8.27401
	HTP0055B2	Control	15.4157	64.1775	67.7821	73.4297	78.0829
	HTP0057B2	Control	0.164672	-10.0924	-6.83232	-18.7065	-15.6312
	HTP0058B2	Control	1.76777	-2.77101	0.257952	6.64307	10.5995
	HTP0059B2	Control	-7.36297	-38.5862	-40.7607	-29.298	-31.067
	HTP0061B2	Control	5.17816	25.8603	23.044	17.1409	13.3845
	HTP0062B2	Control	-1.77854	-33.3058	-37.251	-41.6513	-46.6428
	HTP0066A2	T21	3.86304	6.52782	-0.42146	16.2104	9.12922
	HTP0067B2	Control	-1.90973	-10.606	-14.5549	-0.968876	-4.75967
	HTP0070A3	T21	3.79463	-0.801431	-2.25715	9.06983	8.06907
	HTP0073A2	T21	-3.72911	-96.9896	-84.2305	-86.6646	-71.7309
	HTP0077B2	Control	-6.43419	-49.9451	-43.0407	-40.1344	-31.7126
	HTP0078B2	Control	-12.6521	-84.0777	-84.8773	-74.3096	-74.5704
	HTP0079B2	Control	8.46618	47.414	47.3969	56.5784	57.1414
	HTP0080A2	T21	35.1758	196.191	199.83	186.203	189.399
	HTP0084A2	T21	15.0465	49.2076	53.8418	58.763	64.3243
	HTP0085B2	Control	-3.70584	-0.0375299	3.2294	9.71932	13.8927
	HTP0087B2	Control	-7.65319	-37.9142	-24.3282	-28.3018	-12.555
	HTP0090B2	Control	-9.76114	-113.061	-115.228	-102.746	-104.371
	HTP0092B2	Control	9.69507	66.1954	64.706	56.7213	54.4199
	HTP0095B2	Control	3.17939	17.0789	21.4099	8.13728	12.3319
	HTP0096B2	Control	-5.73651	-21.8672	-23.4603	-12.1585	-13.2573
	HTP0098B2	Control	-7.17714	-26.5151	-13.5806	-35.0154	-21.1536
	HTP0100B2	Control	-1.69034	8.55297	11.2375	-0.342063	2.06707
	HTP0101A2	T21	3.36305	-24.2131	-21.6775	-32.898	-30.7956
	HTP0103A2	T21	9.46619	-7.42687	-21.6269	-16.3715	-32.5844
	HTP0104B2	Control	-2.3812	-28.0208	-24.2914	-36.9989	-33.2681
	HTP0105B3	Control	-5.58989	-36.4507	-36.1299	-44.9521	-45.0848
	HTP0107A3	T21	11.2156	-36.1507	-33.1165	-44.2185	-41.52
	HTP0109A3	T21	8.90466	44.7303	56.0738	35.8417	47.758
	HTP0111B2	Control	6.16464	-26.853	-18.432	-35.2638	-26.5024
	HTP0112A3	T21	31.0255	149.134	153.718	139.504	143.714
	HTP0116A2	T21	19.4014	74.7569	66.2363	83.6876	74.7149
	HTP0118B	Control	25.2971	133.683	141.062	142.27	150.919
	HTP0119A	T21	6.87677	44.7747	56.0742	35.8409	47.7989
	HTP0126B2	Control	7.55708	2.03711	11.4957	-6.38974	3.66595
	HTP0127B2	Control	-5.60857	-82.3909	-93.4552	-90.7942	-103.563
	HTP0146B	Control	-2.24871	8.93755	17.9181	18.1763	28.8048
	HTP0147B	Control	-4.05489	-4.26045	0.150981	-13.036	-8.6367
	HTP0148B2	Control	19.4363	118.985	125.824	127.766	135.822
	HTP0149B	Control	-4.29012	-4.52095	7.12523	-13.3442	-0.849721
	HTP0151A	T21	5.9202	-33.2888	-32.911	-23.2788	-22.385
	HTP0198A3	T21	9.80064	-50.0761	-45.2366	-39.7781	-33.7621
	HTP0202B	Control	-13.0421	-78.1123	-62.8821	-68.3249	-50.5894
	HTP0204A	T21	7.43228	-54.2048	-61.6626	-44.3028	-51.9096
	HTP0205B	Control	16.4494	68.5735	75.0605	59.6368	66.204
	HTP0206B	Control	-0.0399158	-46.0639	-52.8069	-36.027	-42.8829
	HTP0207A4	T21	4.79929	30.0664	29.3507	21.3372	19.8656
	HTP0211A3	T21	22.5009	84.7327	86.9722	95.4255	98.4671
	HTP0213A3	T21	14.1087	29.1438	38.8209	40.5938	52.0351
	HTP0214B2	Control	-6.12025	-40.3863	-41.5542	-47.4218	-49.1704
	HTP0216B2	Control	-4.08319	-19.3984	-22.9741	-26.4885	-30.948
	HTP0219A2	T21	6.6315	25.4487	23.7018	18.7544	16.2746
	HTP0226A3	T21	6.00256	11.756	25.1065	22.765	38.2121
	HTP0230A2	T21	16.925	34.4972	42.9992	27.4244	36.2538
	HTP0236A2	T21	8.60858	62.6758	56.9785	73.6772	67.8999
	HTP0238A3	T21	14.1448	49.3939	57.7415	60.6223	70.4582
	HTP0241A2	T21	2.8647	15.3849	12.977	8.34222	5.04545
	HTP0242B3	Control	-0.317142	13.6051	9.53792	6.00619	0.937941
	HTP0243A3	T21	14.7132	55.7448	50.1354	48.6638	41.7862
	HTP0247A2	T21	9.8754	51.5349	51.6874	62.6363	63.3536
	HTP0249A2	T21	3.70158	5.55903	11.1194	-0.931648	4.84168
	HTP0251A2	T21	14.9894	70.6049	77.0127	63.3908	69.8509
	HTP0254A2	T21	7.66726	-3.10312	0.344884	8.26113	12.8613
	HTP0259A2	T21	17.0512	33.5359	36.6836	24.7963	27.5064
	HTP0261A2	T21	17.1787	83.3699	83.2504	94.4181	94.9547
	HTP0262A2	T21	31.3446	192.849	188.699	184.723	179.294
	HTP0263A2	T21	24.7277	100.256	96.019	92.9933	87.4922
	HTP0277A3	T21	-6.44377	-6.96675	-1.16265	-14.0158	-8.11781
	HTP0288B	Control	-5.86005	-13.1585	-22.9859	-3.39307	-13.6723
	HTP0289B	Control	-22.1801	-96.1517	-109.194	-86.5784	-100.087
	HTP0290B	Control	-8.70957	-19.4963	-12.2544	-28.1959	-20.6236
	HTP0293A	T21	1.16065	12.0295	1.19621	21.5638	9.96234
	HTP0294B	Control	8.3002	54.4068	41.4644	63.3995	49.4932
	HTP0295A	T21	26.1979	154.33	167.023	163.24	177.588
	HTP0296A	T21	17.0115	54.113	68.0772	63.6343	79.5806
	HTP0298A	T21	3.58601	-4.63855	-6.09116	-13.1422	-15.2539
	HTP0300A	T21	33.0612	110.7	112.354	101.324	102.317
	HTP0301A3	T21	54.2777	212.823	211.423	202.761	200.158
	HTP0302B	Control	-1.35009	-48.2576	-40.9675	-56.4255	-48.9007
	HTP0306A	T21	-7.43225	-51.4598	-53.6568	-41.2601	-43.1738
	HTP0310A	T21	20.1469	51.7296	44.2487	61.0762	53.0039
	HTP0312A2	T21	8.22902	40.2175	44.8171	31.4005	35.8735
	HTP0316B	Control	8.10708	31.7303	32.3226	22.6115	22.6886
	HTP0318A3	T21	10.5073	9.56038	11.1743	19.0345	21.5267
	HTP0320A2	T21	24.7578	125.514	129.268	115.992	119.221
	HTP0321A	T21	32.1273	57.0979	49.8853	48.5499	39.7851
	HTP0322B	Control	2.9897	14.8945	15.6291	24.4758	25.742
	HTP0323A	T21	0.654836	3.87406	-8.51459	13.5845	0.310475
	HTP0324A2	T21	2.75281	-7.40624	-10.5666	1.92258	-0.935923
	HTP0325A	T21	30.8783	172.536	166.005	180.987	173.962
	HTP0326A	T21	17.8992	118.025	120.786	108.882	110.998
	HTP0327A	T21	33.3748	181.976	171.705	190.145	178.951
	HTP0328A	T21	11.0416	-35.7326	-28.8212	-44.0884	-37.0867
	HTP0329A2	T21	13.1617	87.2361	83.8721	78.1904	73.5422
	HTP0330A	T21	7.09714	25.2014	14.3438	34.6295	23.059
	HTP0331A	T21	10.6759	38.9343	37.1604	48.4025	46.8418
	HTP0332A	T21	12.4488	62.7176	62.3936	72.149	72.1233
	HTP0333A2	T21	14.9348	42.7774	44.6122	34.1228	35.352
	HTP0334A2	T21	23.1568	102.79	111.964	112.001	122.551
	HTP0335A2	T21	22.9711	73.6682	88.777	64.8288	81.0481
	HTP0336A	T21	14.304	29.8537	20.3336	20.9539	9.75192
	HTP0337A	T21	5.27115	-10.623	-13.2396	-0.811423	-3.24888
	HTP0338B	Control	-8.19817	-105.874	-106.951	-96.0002	-96.3711
	HTP0339A	T21	1.26798	16.8636	10.3107	26.1114	19.487
	HTP0340A	T21	14.8763	47.9774	43.7503	39.3308	33.9388
	HTP0341A	T21	5.406	32.0456	18.507	41.3228	26.7871
	HTP0342A	T21	31.0323	125.479	118.521	116.495	108.05
	HTP0343B	Control	16.5876	65.1861	73.8328	74.2053	84.3675
	HTP0345A	T21	-1.67618	-54.4118	-41.8745	-62.4627	-49.0862
	HTP0346B	Control	8.25404	16.2889	20.725	7.48052	11.827
	HTP0347B	Control	7.35018	17.6938	10.8518	8.80626	0.552002
	HTP0348A	T21	31.1461	161.806	158.03	152.111	146.959
	HTP0349B	Control	4.34753	8.5136	-0.264824	-0.435715	-10.8409
	HTP0351A	T21	12.202	6.51089	6.80794	16.5574	17.3481
	HTP0352B	Control	13.2187	74.9347	82.5424	83.4543	92.3073
	HTP0354A	T21	10.0678	23.3822	12.0937	32.4248	20.3574
	HTP0355B	Control	30.4679	211.867	204.337	219.891	211.581
	HTP0357A	T21	6.92122	6.89857	-6.27898	16.1032	2.16565
	HTP0361B2	Control	-0.905808	-56.3159	-64.541	-46.8379	-55.4024
	HTP0364A	T21	66.1424	415.702	409.799	422.714	415.924
	HTP0367A	T21	44.1331	166.462	160.402	175.53	169.022
	HTP0368A	T21	31.731	196.325	190.09	204.758	198.037
	HTP0370A	T21	17.4251	61.9245	58.5482	71.0331	67.7091
	HTP0373A	T21	27.1081	162.989	178.829	171.972	189.866
	HTP0374A	T21	9.80817	54.5022	55.5728	65.9717	67.913
	HTP0375A	T21	12.9197	50.4126	43.9077	42.8723	35.1218
	HTP0376B	Control	17.2909	125.05	126.008	117.57	117.941
	HTP0378A	T21	6.87542	-37.2033	-33.0428	-43.5674	-39.4424
	HTP0379A	T21	17.415	66.0782	73.5522	58.8245	66.4596
	HTP0380A	T21	6.98122	-1.26002	0.15076	10.2777	12.4553
	HTP0381A	T21	-1.02137	-0.533961	0.752024	11.1514	13.3107
	HTP0382A	T21	-8.45204	-30.018	-22.2423	-18.5822	-9.1175
	HTP0384A	T21	10.696	-3.49981	-1.65774	-10.5989	-9.0624
	HTP0385A	T21	15.6793	41.7654	42.8151	53.2363	55.0319
	HTP0386A	T21	-0.200491	-16.0624	-25.1801	-4.4842	-13.886
	HTP0387A	T21	11.8992	56.3121	62.1162	49.2252	55.0439
	HTP0388A	T21	30.5088	109.812	118.066	102.428	110.88
	HTP0389A	T21	19.606	79.8087	79.6691	72.5221	71.6819
	HTP0390A	T21	5.48118	15.8276	11.834	8.97222	4.01044
	HTP0391A	T21	4.96542	-3.18186	-0.97564	8.30672	11.4759
	HTP0392A	T21	9.69937	30.849	34.9973	42.1455	47.4348
	HTP0393A	T21	15.465	73.8878	81.9006	66.4816	74.8462
	HTP0394A	T21	8.64407	56.4268	57.0236	49.1226	49.2589
	HTP0395A	T21	3.32648	-20.1807	-14.9024	-8.10596	-1.39452
	HTP0396A	T21	-2.65119	-98.6581	-101.872	-86.8572	-89.809
	HTP0397A	T21	10.9537	17.2233	26.4526	28.2304	39.017
	HTP0398A	T21	0.615007	-16.8035	-20.3149	-23.3245	-27.6211
	HTP0399A2	T21	13.0618	66.0945	69.5002	76.9875	81.319
	HTP0400A	T21	16.9018	57.6097	53.6981	68.9724	65.2355
	HTP0401A	T21	20.6215	84.3122	89.6208	77.0239	82.3207
	HTP0402A	T21	12.699	47.4444	53.9881	58.5739	66.4951
	HTP0403A	T21	9.68202	54.7869	49.8549	66.1033	61.2374
	HTP0404A	T21	88.8802	619.418	616.094	608.838	603.61
	HTP0405A	T21	3.03077	45.4365	46.8867	56.2828	58.5174
	HTP0406A	T21	9.25449	72.1403	65.0284	65.2041	56.743
	HTP0407A	T21	9.60416	44.5144	54.7067	55.5436	67.4384
	HTP0408A	T21	12.7094	35.1882	44.5579	46.2477	57.2602
	HTP0409A	T21	28.0387	161.113	161.515	153.611	153.244
	HTP0410A	T21	8.05798	2.6211	3.58114	14.2754	16.0033
	HTP0411A	T21	3.55734	-45.0105	-46.5579	-51.6436	-53.8712
	HTP0412A	T21	1.11017	11.1693	10.0928	22.5339	22.0157
	HTP0413A	T21	1.375	-31.6628	-32.5793	-38.0023	-39.3524
	HTP0414A	T21	5.73302	38.6362	38.2934	31.5903	30.6308
	HTP0415A	T21	25.5505	88.9591	81.337	81.8079	72.6091
	HTP0418A	T21	7.33193	6.88309	-2.89615	18.0838	7.84463
	HTP0419A	T21	5.13505	21.7956	21.1709	33.2572	33.217
	HTP0420A	T21	8.99787	19.4744	10.6567	30.6676	21.5178
	HTP0421A	T21	15.4197	70.0104	65.2054	81.0729	76.2502
	HTP0423A	T21	17.1368	73.1561	74.3322	84.2891	86.0737
	HTP0424A	T21	16.8986	55.6106	46.4001	48.6299	37.6903
	HTP0425A	T21	6.32325	-14.2623	-16.8209	-2.70618	-4.8461
	HTP0426A	T21	8.80139	32.083	29.2792	43.1677	40.6575
	HTP0428A	T21	7.02807	-25.7091	-23.1473	-13.9102	-10.4008
	HTP0429B	Control	7.28349	63.9171	58.3246	56.6082	49.6925
	HTP0430A	T21	13.842	71.9096	67.5151	83.0099	78.7108
	HTP0431A2	T21	13.591	44.5857	42.627	37.7264	34.9762
	HTP0434A	T21	1.79432	-16.4811	-14.9665	-23.246	-22.1311
	HTP0435A2	T21	6.95958	-16.9417	-11.1031	-5.17874	2.01115
	HTP0436A	T21	0.387184	-47.9917	-42.8187	-54.3493	-49.0981
	HTP0437A	T21	7.0384	32.2452	34.4624	43.6684	46.6283
	HTP0438A	T21	16.0338	81.9244	81.329	74.617	73.2654
	HTP0439A2	T21	13.4842	81.4518	88.5347	90.7196	99.0285
	HTP0440A	T21	34.5427	178.822	178.372	189.006	188.788
	HTP0442A2	T21	33.5876	228.052	219.252	219.724	209.091
	HTP0443A2	T21	9.07096	32.5183	28.6044	43.4439	39.6231
	HTP0444B2	Control	6.93996	76.6821	68.2056	68.8951	58.817
	HTP0445A	T21	13.1616	50.1044	57.657	43.1702	50.957
	HTP0446A	T21	19.8222	92.0935	96.3898	84.9314	89.0474
	HTP0447B2	Control	-8.64882	-23.0957	-28.64	-30.403	-37.0822
	HTP0448A	T21	15.3389	46.0951	45.556	57.2701	57.2875
	HTP0449A	T21	15.1102	63.3827	62.6457	74.6714	74.4309
	HTP0450A	T21	17.9871	97.8821	95.0217	108.28	105.626
	HTP0451A	T21	16.1989	59.6437	65.5792	70.4804	77.6372
	HTP0452A	T21	6.1368	5.405	3.12724	-1.22907	-4.39286
	HTP0454A	T21	17.1006	89.8727	89.9861	100.867	101.516
	HTP0455B	Control	-2.5698	4.30212	-5.34534	-3.05756	-14.1488
	HTP0456A	T21	24.8725	80.3312	72.8649	91.5252	83.6551
	HTP0457B	Control	-0.250043	2.08432	-7.0584	-4.89137	-15.5235
	HTP0458A	T21	14.108	115.13	114.407	125.839	125.494
	HTP0459A	T21	25.679	100.459	97.6372	111.283	108.495
	HTP0460A	T21	10.2584	59.9053	58.968	70.6369	70.2363
	HTP0461A	T21	-0.639809	-13.165	-19.8267	-19.6974	-27.4512
	HTP0462A	T21	11.2807	-6.05232	2.4688	4.9285	15.0186
	HTP0463A	T21	18.2038	116.542	119.633	109.339	112.104
	HTP0464A	T21	2.49608	-22.6196	-23.1607	-10.8757	-10.779
	HTP0465A	T21	71.1582	563.949	557.383	553.418	544.418
	HTP0466B	Control	-1.19549	-11.2021	-17.9757	-17.9817	-25.9353
	HTP0467A	T21	19.703	48.7296	53.7698	41.7843	46.8105
	HTP0468A2	T21	11.4128	50.8272	51.9719	62.0264	64.0293
	HTP0469A	T21	13.9168	24.5169	21.9425	17.6871	14.3282
	HTP0471A	T21	19.292	89.1072	82.6966	81.7357	73.9394
	HTP0473A	T21	12.617	53.6764	51.9775	64.7904	63.4398
	HTP0475A	T21	10.2751	38.7548	38.7698	31.5795	31.0994
	HTP0476A	T21	18.5055	69.4418	64.3158	62.2449	55.8325
	HTP0477A	T21	28.2106	148.239	138.949	158.591	148.76
	HTP0478A	T21	22.2487	114.007	123.579	106.524	116.481
	HTP0479A	T21	10.1137	77.2733	67.8157	88.2094	78.114
	HTP0480A	T21	12.0082	49.418	50.3117	42.4496	42.7284
	HTP0482A	T21	10.103	12.5801	11.1505	24.0803	23.1826
	HTP0484A	T21	33.2434	138.913	130.729	149.603	140.735
	HTP0485A	T21	9.59906	20.66	8.57658	12.2648	-1.76967
	HTP0487A	T21	11.8763	7.31314	-4.24397	17.0159	4.65733
	HTP0488A	T21	6.0993	17.259	6.04086	26.663	14.6726
	HTP0491A	T21	13.2875	36.3654	25.7701	45.9325	34.6668
	HTP0492B	Control	-5.75468	-23.0381	-35.31	-13.5817	-26.5519
	HTP0493B	Control	-6.96492	-32.1073	-41.8499	-22.7569	-32.9045
	HTP0494A	T21	12.8691	39.1915	28.1235	30.4113	17.5706
	HTP0495B	Control	2.8613	29.9063	17.3388	20.9723	6.34579
	HTP0497B	Control	1.36965	30.793	44.5365	40.006	55.775
	HTP0498B	Control	-1.9001	-0.701854	-8.69113	8.84252	0.55764
	HTP0501A	T21	64.4182	393.508	382.481	400.645	388.113
	HTP0502B	Control	3.82016	21.7303	21.6429	30.9203	31.3904
	HTP0506B	Control	16.1471	119.592	121.424	128.311	130.602
	HTP0507A	T21	44.6973	251.662	243.68	260.216	251.216
	HTP0508B2	Control	6.19721	20.631	22.1374	30.0992	32.2757
	HTP0510A	T21	12.4591	46.1963	44.4063	37.3768	34.7247
	HTP0512A	T21	39.2251	226.86	229.16	234.912	237.636
	HTP0515A	T21	23.1431	91.4082	85.2651	100.678	94.1383
	HTP0516A	T21	8.26616	12.2991	17.978	21.8449	28.7298
	HTP0517A	T21	20.6747	68.6564	55.7675	77.9754	64.0209
	HTP0519A	T21	36.3893	162.96	150.396	171.826	158.072
	HTP0523B	Control	-15.6406	-75.9317	-78.5262	-84.0271	-87.4004
	HTP0524B	Control	-1.72131	3.23625	1.29713	12.6366	11.0442
	HTP0525A	T21	20.8661	86.5908	90.817	77.635	81.526
	HTP0527B	Control	2.48831	-35.8579	-47.7163	-26.32	-38.7311
	HTP0530A	T21	-3.49835	-64.2044	-58.3472	-72.4921	-66.5388
	HTP0531A	T21	-4.63587	-22.2781	-35.9093	-30.9999	-46.6854
	HTP0534A	T21	17.2742	48.8298	53.8274	58.0273	64.0581
	HTP0535A	T21	10.9912	59.4228	58.2764	68.5689	67.6659
	HTP0537A	T21	9.01284	29.644	41.9297	22.6674	35.8897
	HTP0538A	T21	-8.33703	-68.9906	-67.3723	-57.0743	-54.5529
	HTP0539A	T21	4.24696	31.2581	40.0411	24.1056	33.353
	HTP0540A	T21	16.5897	82.3269	76.6648	75.1302	68.1749
	HTP0541A	T21	14.0941	-1.30753	0.416035	10.4398	13.1182
	HTP0542A	T21	13.1951	58.5846	59.7904	69.73	71.6513
	HTP0543A	T21	11.3545	55.2237	60.5368	66.3716	72.9368
	HTP0544A	T21	19.0789	99.7784	106.45	110.773	118.684
	HTP0545A	T21	30.9825	265.316	262.116	275.187	271.844
	HTP0546A	T21	9.06751	29.3652	42.4807	22.1961	36.2563
	HTP0547A	T21	16.1569	91.2369	91.0924	83.7486	82.9812
	HTP0548A	T21	-4.20134	-29.3045	-19.8567	-36.025	-25.9449
	HTP0549A	T21	13.3352	-4.35578	-7.24056	-10.9993	-14.8004
	HTP0550A	T21	2.17357	38.1097	31.6395	30.8174	23.2544
	HTP0551B	Control	-2.00381	11.9325	7.16285	4.50802	-1.31356
	HTP0552A	T21	4.42667	4.16285	0.0543338	15.8464	11.9652
	HTP0553A	T21	21.8824	147.963	144.261	140.178	135.276
	HTP0554A	T21	9.2761	4.61575	3.4549	16.0669	15.3913
	HTP0555B	Control	-5.24111	6.79903	16.7272	-0.436699	10.2487
	HTP0556A	T21	0.837233	-27.3791	-25.1759	-15.9601	-13.0351
	HTP0557B	Control	-4.31509	-0.233868	6.83344	-7.25682	0.180843
	HTP0559B	Control	2.50386	43.1205	35.6272	53.7859	46.0545
	HTP0560A	T21	-0.331001	-27.8706	-16.1996	-16.2694	-2.54385
	HTP0561A	T21	5.89742	47.4805	40.7743	58.3306	51.5245
	HTP0563A	T21	5.36625	-34.939	-44.5166	-41.6583	-52.7641
	HTP0564A	T21	12.5647	80.9543	75.2444	91.4639	85.6333
	HTP0565A	T21	4.36721	-20.7292	-22.1591	-9.21301	-10.1663
	HTP0566A	T21	4.04096	9.37266	2.19365	20.647	13.5023
	HTP0567B	Control	1.29345	13.9394	12.4268	6.73703	4.56275
	HTP0568A	T21	20.9592	89.0679	90.4841	99.8166	101.988
	HTP0569A	T21	4.65401	20.1103	18.3658	31.4564	30.2305
	HTP0570A	T21	11.5239	31.278	38.137	42.342	50.4661
	HTP0571A	T21	7.50327	4.5316	-1.13158	15.6599	9.89062
	HTP0572A	T21	1.69409	-3.77033	-4.059	7.65511	7.96175
	HTP0573B	Control	-0.66952	56.9763	53.0471	67.3253	63.5354
	HTP0574A	T21	8.14648	-3.88536	4.45663	7.72038	17.6317
	HTP0575A	T21	18.536	94.4035	89.9688	86.8585	81.2754
	HTP0576B	Control	-9.77165	-46.718	-55.5237	-53.7311	-63.8734
	HTP0577A	T21	10.7333	21.0155	22.0003	14.0423	14.6026
	HTP0578A	T21	-1.16169	24.9272	25.2493	35.9855	36.9569
	HTP0580A	T21	13.576	67.553	71.5362	59.915	63.6793
	HTP0581A	T21	2.1904	-26.3188	-22.8322	-14.608	-10.2058
	HTP0582B	Control	-6.12447	-34.5629	-31.7338	-41.3532	-38.6232
	HTP0583A	T21	2.11371	10.8422	0.630226	3.69858	-8.20426
	HTP0584A	T21	11.4541	21.1773	23.1838	32.569	35.4148
	HTP0585A	T21	12.2456	74.6326	70.1697	67.059	61.4017
	HTP0586A	T21	20.9098	-14.4645	-10.7008	-2.81167	1.90639
	HTP0587A	T21	-1.95496	-33.8246	-45.4526	-22.4621	-34.6444
	HTP0588A	T21	13.3604	63.9749	61.1167	56.4506	52.68
	HTP0589A	T21	30.3963	156.606	153.475	148.577	144.231
	HTP0590A	T21	6.33099	32.2305	27.4238	43.0991	38.3891
	HTP0591A	T21	6.43222	31.603	34.5888	42.9901	46.9378
	HTP0592A	T21	11.6753	51.9044	46.1752	44.5766	37.5377
	HTP0593A	T21	13.5249	48.7186	41.6301	59.8199	52.4315
	HTP0594A	T21	12.9962	22.653	24.7576	33.9403	36.866
	HTP0595B	Control	-13.1707	-31.2279	-27.285	-38.1836	-34.2675
	HTP0596A	T21	7.14052	44.1573	45.5655	36.8692	37.8495
	HTP0597A	T21	5.53922	-7.4181	-14.7361	-14.277	-22.8277
	HTP0598A	T21	9.44468	16.7097	13.671	9.64886	5.61607
	HTP0599A	T21	31.4277	217.255	223.136	208.738	214.362
	HTP0600A	T21	4.69375	-40.518	-48.0496	-29.7456	-37.6542
	HTP0602A	T21	9.81207	33.8068	28.0497	26.7105	19.6649
	HTP0603A	T21	6.50382	11.2569	4.77886	4.27991	-3.477
	HTP0604A	T21	43.4184	245.88	246.32	237.398	237.011
	HTP0605A	T21	-2.72895	-41.9612	-47.1988	-31.1399	-36.2249
	HTP0607A	T21	18.4062	20.0628	19.0045	31.5174	30.9896
	HTP0608A	T21	10.0389	19.0103	22.237	12.0342	15.0324
	HTP0609A	T21	13.3358	30.7248	19.0311	23.225	9.71906
	HTP0610A	T21	79.6762	634.945	632.187	624.07	619.285
	HTP0611A	T21	11.2073	99.8903	98.5999	92.2928	90.244
	HTP0612A	T21	7.11183	9.42847	1.3663	19.7374	11.4757
	HTP0613A	T21	7.86393	46.2396	38.8263	38.7205	29.8475
	HTP0615B	Control	-2.55499	-2.77393	-12.0827	8.20541	-1.41347
	HTP0616A	T21	0.476542	30.3398	27.1379	41.2208	38.1786
	HTP0617A	T21	9.05845	39.6556	42.2386	50.3968	53.7452
	HTP0618A	T21	-0.799045	-15.8925	-10.6004	-22.6408	-17.2633
	HTP0619A	T21	1.94123	4.45547	10.0057	-2.62076	3.00474
	HTP0620A	T21	-2.64868	2.04958	-1.08571	-5.00645	-9.06401
	HTP0621A	T21	10.0016	78.4104	76.6959	71.1432	68.6111
	HTP0622A	T21	13.9609	45.7791	45.7976	38.901	38.4255
	HTP0623A	T21	9.38755	46.0437	47.4748	39.0899	40.0522
	HTP0624A	T21	1.65347	18.4981	19.7475	11.6247	12.4289
	HTP0625A	T21	31.0484	201.843	208.239	211.76	219.339
	HTP0626A	T21	6.29214	25.7314	19.7083	37.0105	31.0005
	HTP0627A	T21	30.9347	163.611	162.225	155.488	152.979
	HTP0628B	Control	-1.55894	0.433788	-11.2371	-6.86599	-20.2948
	HTP0629A	T21	4.30183	20.8789	10.754	13.6784	1.95775
	HTP0630A	T21	13.5912	68.3681	75.6335	79.4947	88.1483
	HTP0631A	T21	8.9881	42.7134	46.7169	35.7288	39.6045
	HTP0632A	T21	5.87428	51.7442	52.6304	44.3269	44.6663
	HTP0633A	T21	4.63406	46.4578	49.9964	57.7436	62.2774
	HTP0634A	T21	2.00387	-39.0182	-41.3121	-27.7012	-29.6156
	HTP0637A	T21	8.32972	32.6294	30.0384	25.4593	21.9564
	HTP0638A	T21	22.9968	166.921	170.985	158.715	162.24
	HTP0639A	T21	0.016831	9.75887	11.4284	21.0559	23.4379
	HTP0641A	T21	24.5396	108.559	120.102	119.192	132.446
	HTP0642A	T21	8.83318	35.0548	35.2568	27.8304	27.3722
	HTP0643A	T21	-3.89887	-14.762	-12.895	-3.52957	-0.920357
	HTP0644A	T21	7.38882	31.3329	32.8718	42.4972	44.7842
	HTP0645A	T21	18.1227	35.6548	37.8417	46.6101	49.5233
	HTP0646A	T21	6.50348	6.13065	1.97846	17.5725	13.534
	HTP0647A	T21	12.5199	50.7238	41.3621	61.5877	51.6974
	HTP0648B	Control	-3.19113	-7.50185	-14.7382	3.6094	-3.72445
	HTP0649B	Control	17.7893	112.101	121.336	104.79	114.522
	HTP0650A	T21	19.0065	118.178	128.776	110.469	121.644
	HTP0651A	T21	60.341	412.611	415.855	421.282	424.974
	HTP0652A	T21	19.8968	101.708	106.828	94.3464	99.346
	HTP0653B	Control	-13.7096	-26.4855	-32.2594	-15.614	-21.3843
	HTP0654A	T21	2.35643	-16.3606	-15.4967	-23.3286	-22.8613
	HTP0655B	Control	-7.60114	-49.3765	-54.2985	-38.4205	-43.2036
	HTP0657A	T21	10.0396	53.9943	49.9627	64.9929	60.9809
	HTP0658A	T21	10.25	34.0109	29.1258	45.1506	40.2746
	HTP0659A	T21	-0.800347	9.56293	15.1797	2.69997	8.44227
	HTP0660A	T21	11.0206	56.7988	50.3355	67.9214	61.3449
	HTP0661A	T21	18.0644	42.3642	43.5499	53.716	55.7142
	HTP0662A	T21	50.6413	301.633	303.253	292.615	293.373
	HTP0663A	T21	4.57268	-28.2186	-30.7047	-35.1892	-38.5847
	HTP0664A	T21	17.2988	55.3581	57.4857	48.2531	49.9941
	HTP0665A	T21	66.1134	426.612	426.334	416.859	415.387
	HTP0666A	T21	8.47667	-21.5922	-26.1494	-10.2241	-14.6248
	HTP0667A	T21	8.30688	23.5838	22.0973	34.9605	34.0051
	HTP0668A	T21	70.4751	455.539	458.289	445.736	447.521
	HTP0669B	Control	-5.29538	-23.9149	-29.8812	-30.5989	-37.737
	HTP0672A	T21	-1.14228	-9.34232	-13.7167	0.107584	-4.27359
	HTP0676A	T21	9.16143	41.8405	37.9212	32.7859	27.7532
	HTP0706A	T21	8.08109	63.6672	61.4307	54.985	51.5763
	HTP0708A	T21	16.0521	39.427	34.1398	48.9549	43.5305
