# Supplementary material for: Multidimensional definition of the interferonopathy of Down syndrome and its response to JAK inhibition
Source: Sci Adv. 2023 Jun 28;9(26):eadg6218. doi: 10.1126/sciadv.adg6218 (PMC10306300; doi:10.1126/sciadv.adg6218)
Supplement: Supplementary file 2 — Data S1 to S9 [file sciadv.adg6218_data_s1_to_s9.zip › adg6218_Data_S3.xlsx]

## Sheet: A.Cytokine Spearman vs IFNscore
Spearman correlations between indicated inflammatory markers and DS IFN score
	Analyte	rho	p-value	FDR q-value (BH)
	IFN-gamma	0.46275	1.03029e-13	5.56355e-12
	IP-10	0.320589	5.42339e-07	1.46432e-05
	TNF-alpha	0.273577	1.6516e-05	0.000297288
	IL-29 (IFN-lambda1)	0.266081	4.36516e-05	0.000589297
	CRP	0.246079	0.000158066	0.00170712
	IL-6	0.238501	0.000246214	0.00221593
	IL-1RA	0.20307	0.00160015	0.012344
	ICAM-1	0.162179	0.0120485	0.0813273
	IL-12/IL-23p40	0.150254	0.0196113	0.117668
	SAA	0.149315	0.0241415	0.130364
	GM-CSF	0.131827	0.0421634	0.202187
	MIP-3alpha	0.12896	0.0487948	0.202187
	MIP-1alpha	0.125279	0.0525835	0.202187
	TNF-beta	0.123473	0.0566319	0.202187
	VCAM-1	0.120915	0.0625457	0.202187
	IL-17C	0.120065	0.07037	0.202187
	IL-7	0.117435	0.07114	0.202187
	Eotaxin-3	0.104011	0.113327	0.278166
	IL-17A	0.097257	0.137995	0.310489
	PlGF	0.0972482	0.134674	0.310489
	IL-1beta	0.08697	0.195702	0.391404
	MCP-1	0.0859478	0.183586	0.381294
	IL-1alpha	0.0812161	0.225998	0.434059
	MCP-4	0.0762873	0.250228	0.434059
	IL-10	0.0758331	0.244855	0.434059
	IL-9	0.0750012	0.273575	0.444923
	FGF (basic)	0.0712008	0.280137	0.444923
	IL-8	0.063817	0.328982	0.497355
	VEGFR-1/Flt-1	0.0626806	0.334601	0.497355
	IL-16	0.061626	0.340781	0.497355
	IL-5	0.0530187	0.423566	0.601909
	TSLP	0.0461497	0.488068	0.674824
	IL-17D	0.0399969	0.549713	0.708253
	Eotaxin	0.0366179	0.573217	0.708253
	IL-23	0.036272	0.587513	0.708253
	TARC	0.0353833	0.590211	0.708253
	Tie-2	0.033333	0.606608	0.712105
	IFN-alpha2a	0.0306188	0.639078	0.734247
	IL-27	0.0162442	0.802311	0.88418
	MIP-1beta	0.0120958	0.851812	0.919956
	IFN-beta	0.00597429	0.931584	0.950369
	IL-31	-0.00381276	0.953839	0.953839
	IL-17B	-0.00568113	0.932769	0.950369
	IL-2	-0.00777832	0.906809	0.950369
	IL-15	-0.0291365	0.652664	0.734247
	IL-4	-0.0361863	0.577749	0.708253
	MDC	-0.0438513	0.499869	0.674824
	VEGF-D	-0.0732648	0.25722	0.434059
	VEGF-A	-0.0744147	0.254833	0.434059
	IL-3	-0.0914589	0.178486	0.381294
	IL-22	-0.105463	0.106832	0.274712
	IL-13	-0.116657	0.0787801	0.212706
	IL-12p70	-0.120873	0.0643354	0.202187
	VEGF-C	-0.128005	0.0603684	0.202187
