# Supplementary material for: Multidimensional definition of the interferonopathy of Down syndrome and its response to JAK inhibition
Source: Sci Adv. 2023 Jun 28;9(26):eadg6218. doi: 10.1126/sciadv.adg6218 (PMC10306300; doi:10.1126/sciadv.adg6218)
Supplement: Supplementary file 2 — Data S1 to S9 [file sciadv.adg6218_data_s1_to_s9.zip › adg6218_Data_S4.xlsx]

## Sheet: A.GSEA Hallmarks T21 vs Control
Gene Set Enrichment Analysis (GSEA) of plasma proteome data by Karyotype; using log2(FoldChange)*-log10(p-value) from linear regression as the ranking metric and "Hallmark" gene sets from MSigDB.
	Gene set	ES	NES	p-value	q-value	Leading edge genes
	HALLMARK_COAGULATION	-0.206821	-3.34302	0.000307594	0.00978827	PDGFB,SPARC,CTSV,GP1BA,C8G,C1R,SERPINC1,A2M,TFPI2,PF4,CFH,BMP1,ITIH1,APOA1,PLAU,F10,THBS1,CPQ,C8A,SIRT2,SERPINE1,TIMP3,TF,KLKB1,CTSH,APOC1,DPP4,PLEK,SERPINA1,F2,CTSE,MMP7,SERPING1,F11,FYN,MMP3,PECAM1,CAPN2,MBL2,F13B,CTSO,PLG
	HALLMARK_INTERFERON_GAMMA_RESPONSE	0.206903	3.15512	0.000407845	0.00978827	MX1,B2M,CXCL11,CXCL10,CXCL9,ISG15,LAP3,IL18BP,FAS,NFKB1,PSME2,BPGM,STAT1,IL6,IL15RA,SLAMF7,IDO1,PSME1,PNP,ST8SIA4,ITGB7,HIF1A,SECTM1,LGALS3BP,SOCS3,RIPK2,CD274,IFIT3,PSMA3,PSMB2,CSF2RB,UBE2L6,DDX58,GZMA,NFKBIA,IFIT2,CCL2,STAT3,UPP1,CCL7,IRF9,NMI,CFB,IL4R
	HALLMARK_COMPLEMENT	-0.164165	-2.89123	0.00253438	0.0405501	PDGFB,CTSV,GP1BA,CCL5,C1R,SERPINC1,SPOCK2,TFPI2,CFH,ITIH1,CR1,F10,CPQ,PRSS3,ACTN2,SERPINE1,ANXA5,PLA2G7,PHEX,CD36,CR2,KLKB1,CTSH,APOC1,CP,PIK3CG,SRC,DPP4,PLEK,SERPINA1,F2,MMP13,F7,GZMK,SERPING1,PIM1
	HALLMARK_KRAS_SIGNALING_DN	-0.195521	-2.70753	0.00531688	0.0508634	PTPRJ,GP1BA,CPB1,GRID2,KLK7,DLK2,CALCB,TCL1A,IL12B,EPHA5,SLC5A5,BMPR1B,EGF,SPHK2,AKR1B10,OXT,CAMK1D,SLC6A14,BTG2,LYPD3,FGF16,COL2A1,EDAR,HNF1A,EFHD1,SLC30A3,EDN1,KCNN1,BRDT,CD207,PCDHB1,CD40LG,CPA2,SERPINA10,CCNA1,CNTFR
	HALLMARK_EPITHELIAL_MESENCHYMAL_TRANSITION	-0.143553	-2.67421	0.00635793	0.0508634	SPARC,SERPINE2,DKK1,FAP,MFAP5,PDGFRB,LAMA2,IGFBP3,TFPI2,BMP1,LRRC15,COLGALT1,FMOD,THBS1,SLIT2,POSTN,NTM,SERPINE1,GPC1,TIMP3,NT5E,EDIL3,FBLN1,MATN3,TPM2,FSTL1,PRSS2,CXCL6,CADM1,ITGA5,NID2,PTHLH,ENO2,ADAM12,SERPINH1,ANPEP,SNTB1,ITGAV,MMP3,CXCL12,CRLF1,GREM1,PLOD2,TGFB1,AREG,BDNF,TNFRSF11B,ITGA2,ECM1,PPIB,MMP2,JUN,BGN
	HALLMARK_XENOBIOTIC_METABOLISM	0.163732	2.57109	0.00435019	0.0508634	ITIH4,PTGDS,CBR1,CRP,IL1R1,ALDH2,IGFBP4,TNFRSF1A,DCXR,RBP4,FAS,LONP1,ADH1C,ANGPTL3,CCL25,ARG1,GABARAPL1,ASL,GSTO1,LEAP2,UGDH,PC,ENTPD5,CROT,GCKR,NQO1,ID2,GNMT,LCAT,SPINT2,CAT,MTHFD1,IGF1,FBP1,BLVRB,REG1A,ALDH3A1,UPP1,EPHA2,CFB,TPST1,PYCR1,JUP,PTGR1,HRG
	HALLMARK_DNA_REPAIR	0.218264	2.41986	0.0121808	0.0835256	RPA2,CANT1,NUDT9,PCNA,DUT,POLR2J,APRT,PNP,CETN2,NME4,POLH,RALA,STX3,ADRM1,GUK1,RRM2B,IMPDH2,GMPR2,TARBP2,NT5C,SSRP1,SURF1,MPG,TYMS,TP53,BCAM,PRIM1,TK2,AK1,TMED2
	HALLMARK_INTERFERON_ALPHA_RESPONSE	0.246817	2.3143	0.0277862	0.143856	MX1,B2M,CXCL11,CXCL10,ISG15,LAP3,PSME2,PSME1,LGALS3BP,RIPK2,IFIT3,PSMA3,UBE2L6,IFIT2,IRF9,NMI,IL4R
	HALLMARK_ANGIOGENESIS	-0.263857	-2.27238	0.02997	0.143856	PDGFA,PF4,POSTN,TNFRSF21,LRPAP1,FSTL1,CXCL6,STC1,ITGAV,APOH,PRG2,SPP1,S100A4,APP
	HALLMARK_HEME_METABOLISM	0.171765	2.196	0.027972	0.143856	CA1,FOXJ2,TFRC,PGLS,BPGM,EPB41,HMBS,HDGF,ALDH6A1,RAD23A,USP15,PC,CLIC2,NFE2L1,TCEA1,GLRX5,BLVRA,C3,CAT,UROS,FOXO3,SNCA,KEL,BLVRB,MXI1,TNRC6B,HAGH
	HALLMARK_APICAL_JUNCTION	-0.133551	-2.10173	0.038961	0.170012	AMIGO2,CNTN1,ADAM23,BMP1,LDLRAP1,SLIT2,CX3CL1,ICAM5,ACTN2,AKT3,CDK8,CDH3,RAC2,PLCG1,SRC,ICAM2,AMH,CD86,PECAM1,MPZL2,VASP,THBS3,ICAM1,RRAS,TRAF1,NFASC,SLC30A3,TNFRSF11B,ITGA2,MMP2,GRB7,SIRPA,MAPK14,LAYN,CADM2,ADAM9,SHC1,AMIGO1,ICAM4,SDC3,VCAM1,TJP1,EVL,MAPK13,ADAM15,ALOX15B,RASA1,STX4,SYK,AKT2,CRAT,DSC1
	HALLMARK_APICAL_SURFACE	-0.249317	-2.02322	0.0549451	0.219209	SCUBE1,MDGA1,CX3CL1,EFNA5,SULF2,AKAP7,LYPD3,NTNG1,IL2RG,APP,ADAM10,PCSK9,LYN
	HALLMARK_UNFOLDED_PROTEIN_RESPONSE	0.191846	1.90345	0.0669331	0.219209	PSAT1,DNAJB9,EIF4A1,VEGFA,PDIA6,EIF4A2,SSR1,HSP90B1,HSPA9,CCL2,CKS1B,CEBPG,EIF4A3,PAIP1,SLC30A5,STC2,DCP1A,CALR,BAG3,PDIA5,EIF2S1,FKBP14,ARFGAP1,DNAJA4,EXOSC1,DDIT4,ERN1,EDC4,EIF4E,YWHAZ,MTHFD2,IGFBP1,SHC1
	HALLMARK_ESTROGEN_RESPONSE_EARLY	0.149257	1.84475	0.0739261	0.219209	TFF1,TFF3,IGFBP4,NBL1,INHBB,OLFM1,TGM2,SFN,OLFML3,RHOD,GFRA1,CANT1,TIAM1,FASN,IL17RB,ARL3,KLK10,WWC1,MYC,BLVRB,PPIF,LRIG1,SEMA3B,MAPT,B4GALT1,MUC1,JAK2,MPPED2,MYB,CALB2,STC2,MREG,PGR,FKBP4,KLF4,CA12,KRT19,BAG1,NXT1,SULT2B1
	HALLMARK_IL6_JAK_STAT3_SIGNALING	0.13502	1.80377	0.0859141	0.219209	PLA2G2A,IL1R1,CXCL11,TNFRSF1B,ACVRL1,TNFRSF1A,CXCL10,CXCL9,FAS,IFNAR1,CD14,STAT1,IL6,IL2RA,IL15RA,SOCS3,IL17RB,TNFRSF12A,CSF2RB,CSF2,STAT3,PTPN11,IL10RB,REG1A,CCL7,GRB2,IRF9
	HALLMARK_REACTIVE_OXYGEN_SPECIES_PATHWAY	0.216711	1.79397	0.0769231	0.219209	ATOX1,FTL,PRDX1,PDLIM1,MPO,NQO1,G6PD,GLRX,CAT,PRDX4,MSRA,SOD1,GCLM,PRDX6,CDKN2D,SRXN1,GLRX2
	HALLMARK_MYOGENESIS	-0.12058	-1.79201	0.0859141	0.219209	HBEGF,SPARC,ERBB3,NOTCH1,LAMA2,IGFBP3,PGAM2,NCAM1,SOD3,SIRT2,ACTN2,CTF1,ENO3,CD36,TPM2,DES,MAPRE3,DAPK2,MYL3,CAMK2B,ADAM12,PLXNB2,RB1,MYOM2,COL15A1,TGFB1,CKMT2,AGRN,TNNT3,APP,FST,MYL7,PRNP,MAPK12,MEF2C,FLII,APOD,AKT2,CRAT,COL1A1,SPDEF,BIN1,CLU,BAG1,MRAS,CAV3,CASQ1,FABP3,TEAD4,CDKN1A,SPHK1,GAA,SORBS3,CKB,SPTAN1,AK1,STC2,ACHE,FHL1
	HALLMARK_MYC_TARGETS_V1	0.117016	1.7874	0.0929071	0.219209	RRM1,SSB,CBX3,EIF4A1,HDGF,APEX1,PCNA,SNRPA,TCP1,DUT,G3BP1,ERH,SNRPG,HNRNPA2B1,PSMB3,PSMA7,SRSF7,HNRNPD,PSMB2,HNRNPA1,PA2G4,NOP16,HDAC2,EEF1B2,MYC,YWHAQ,IMPDH2,NAP1L1,UBE2E1,PRDX4,SNRPB2,PPIA,PSMA4,TRA2B,CCT5,MAD2L1,COX5A,CCNA2,PRPS2,POLE3,RPS5,RAD23B
	HALLMARK_MTORC1_SIGNALING	0.120723	1.77595	0.0929071	0.219209	SDF2L1,PSAT1,TFRC,PPA1,HMBS,GAPDH,SQSTM1,PNP,PRDX1,CDC25A,PSMA3,SORD,TCEA1,BUB1,G6PD,SSR1,GLRX,RPN1,HMGCR,HSP90B1,NFKBIB,HSPA9,TES,DHFR,ITGB2,USO1,PPIA,IDI1,PSMA4,UBE2D3,NAMPT,DDIT3,AURKA,PDAP1,QDPR,PGM1,STIP1,CANX,CALR,CDKN1A,PSME3,PHGDH,SHMT2,NMT1,ALDOA,DDIT4,FGL2,RAB1A,CD9,UFM1,GOT1,CACYBP,GPI,TBK1,LGMN,GLA,PSMB5,MTHFD2,LDLR,FKBP2,PGK1,HK2,LTA4H,PDK1,ACLY,P4HA1,HSPE1,MAP2K3,PITPNB,TPI1,CTSC,PL…
	HALLMARK_WNT_BETA_CATENIN_SIGNALING	0.260596	1.76997	0.0889111	0.219209	DLL1,JAG1,AXIN2,CTNNB1,GNAI1,HDAC2,ADAM17,MYC
	HALLMARK_CHOLESTEROL_HOMEOSTASIS	0.184369	1.7518	0.0959041	0.219209	MVD,PLAUR,ACAT2,ETHE1,ADH4,JAG1,CTNNB1,FASN,GNAI1,TNFRSF12A,HMGCR,FABP5,MVK,HSD17B7,SEMA3B,IDI1,S100A11,PMVK
	HALLMARK_HYPOXIA	-0.101274	-1.63714	0.127872	0.278994	PDGFB,HMOX1,GPC3,IGFBP3,PGAM2,NDST1,NCAN,IDS,SERPINE1,ENO3,GPC1,LDHA,PRKCA,TPST2,ALDOC,CP,ENO2,CSRP2,PIM1,STC1,AK4,HK1,VLDLR,NAGK,CDKN1B,P4HA2,TPI1,P4HA1,JUN,PDK1,BGN,PCK1,BCL2,TGFB3,IER3,S100A4,HK2,PGK1
	HALLMARK_TGF_BETA_SIGNALING	-0.191502	-1.61421	0.144855	0.302306	NOG,ENG,THBS1,SERPINE1,SMAD1,MAP3K7,TGFB1,BMPR2,TJP1,LEFTY2,BCAR3,SMAD3,FURIN,SMURF2,PMEPA1,BMP2,SMURF1,IFNGR2,RHOA,UBE2D3,ID1
	HALLMARK_PROTEIN_SECRETION	0.147357	1.56146	0.165834	0.314352	TMED10,PAM,NAPG,PPT1,EGFR,MAPK1,VAMP3,RAB22A,CLTC,ARF1,CLN5,USO1,CLTA,VAMP4,RAB2A,NAPA,STX7,SOD1,YIPF6,ARFIP1,TMED2,LMAN1,STX12,TOM1L1,BNIP3,GNAS,CD63,RAB14,TSG101,KRT18,RAB5A,GLA,ADAM10,RPS6KA3,CAV2,SH3GL2,COPE,VPS4B,CTSC,OCRL
	HALLMARK_KRAS_SIGNALING_UP	0.0994176	1.52516	0.172827	0.314352	NRP1,RETN,SLPI,TNFRSF1B,CXCL10,FLT4,RBP4,PLAUR,NGF,PCSK1N,BPGM,TFPI,ARG1,CTSS,DUSP6,PDCD1LG2,CROT,CFHR2,ID2,LAT2,ADAMDEC1,F13A1,CSF2,GLRX,PTPRR,ADAM17,GPNMB,TNNT2,SPARCL1,INHBA,ST6GAL1,TOR1AIP2,ITGB2,CFB,JUP,SEMA3B,BTC,MMP10,IL7R,CA2,BIRC3
	HALLMARK_UV_RESPONSE_UP	-0.113708	-1.51577	0.168831	0.314352	NTRK3,HMOX1,CTSV,RET,SOD2,APOM,TYRO3,BSG,IL6ST,CCK,CNP,CREG1,GAL,NPTX2,DNAJB1,ENO2,PTPRD,PPP1R2,BTG2,COL2A1,ICAM1,NAT1
	HALLMARK_IL2_STAT5_SIGNALING	-0.0940664	-1.48642	0.176823	0.314352	IL1R2,SERPINC1,CAPN3,SELL,IL1RL1,GLIPR2,ALCAM,SWAP70,IGF1R,FAH,SELP,ENO3,NT5E,TNFRSF21,IGF2R,IRF6,CD86,PIM1,POU2F1,PENK,SMPDL3A,ITGAV,CD81,CD79B,PTH1R,TRAF1,ECM1,P4HA1,SH3BGRL2,BATF,BCL2,BMPR2,TNFRSF8,SPP1,IL10,HK2
	HALLMARK_SPERMATOGENESIS	0.142835	1.51354	0.183816	0.315113	PCSK1N,ADCYAP1,POMC,PEBP1,IDE,BUB1,ACRV1,TOPBP1,LDHC,PRKAR2A,AURKA,CAMK4,YBX2,PGK2,IL12RB2,GSTM3,JAM3,TNNI3,CDKN3,GAPDHS,CFTR,CHFR,TALDO1,CST8,DDX25,HBZ,TSN,BRAF,GAD1,ZPBP,CCNA1,MLF1,HSPA1L,AGFG1,SCG5,SCG3,TCP11,CSNK2A2
	HALLMARK_HEDGEHOG_SIGNALING	-0.218247	-1.47365	0.194805	0.322436	NRP2,SHH,L1CAM,VLDLR,PLG,CNTFR,RASA1,ETS2,OPHN1,SLIT1,ACHE,DPYSL2,NRCAM
	HALLMARK_INFLAMMATORY_RESPONSE	0.0889868	1.44147	0.201798	0.322877	IL1R1,CXCL11,TNFRSF1B,SELE,CXCL10,CXCL9,PROK2,PLAUR,IL18,MET,IFNAR1,NFKB1,OSM,SLAMF1,MSR1,CD14,IL6,ICOSLG,IL15RA,MMP14,HIF1A,TNFSF15,RIPK2,RHOG,CHST2
	HALLMARK_OXIDATIVE_PHOSPHORYLATION	0.127626	1.41498	0.220779	0.341852	BDH2,ECHS1,ALDH6A1,ACAT1,ACADSB,IDH3G,ISCU,MRPL34,ACAA1,HSPA9,MTX2,DECR1,ACADM,GRPEL1,NDUFS4,ACADVL,AIFM1,SURF1,PDHX,COX5B,COX5A,NDUFA5
	HALLMARK_TNFA_SIGNALING_VIA_NFKB	0.0902489	1.36262	0.244755	0.363871	CXCL11,CXCL10,PLAUR,IL18,NFKB1,SERPINB8,RCAN1,SQSTM1,VEGFA,IL6,FJX1,ICOSLG,IL15RA,JAG1,SOCS3,RIPK2,TNC,ID2,CSF2,DDX58,NFKBIA,CD83,IFIT2,CCL2,MYC,RHOB,INHBA,TNFRSF9,GEM,IL7R,NAMPT,F3,TNF,BIRC3,IFNGR2,B4GALT1,BMP2,MCL1,PMEPA1,DNAJB4,CD80,TNFSF9,LIF,GCH1,SPHK1,CDKN1A,KLF4,B4GALT5,CSF1,TANK,SMAD3,BCL6
	HALLMARK_PANCREAS_BETA_CELLS	-0.183284	-1.36175	0.251748	0.363871	AKT3,ISL1,DPP4,PAK3,HNF1A,CHGA,PKLR,PCSK1,VDR,SST,SCGN,PCSK2
	HALLMARK_UV_RESPONSE_DN	-0.110649	-1.31405	0.257742	0.363871	KIT,ATRN,PDGFRB,CDON,IGF1R,SERPINE1,AKT3,DDAH1,PRKCA,PEX14,TGFBR2,NEK7,FYN,VLDLR,CDKN1B,BDNF,MAPK14,MAGI2,ACVR2A,CDC42BPA,LDLR,TJP1,SRI,PHF3
	HALLMARK_E2F_TARGETS	0.0973911	1.29106	0.277722	0.366403	HMGB2,HMGA1,TFRC,SHMT1,RPA2,PCNA,DUT,PSIP1,STMN1,PRPS1,SMC3,TMPO,CDC25A,PTTG1,HNRNPD,PA2G4,ASF1A,CKS1B,MYC,CTCF,NAP1L1,MSH2,PRDX4,TRA2B,SSRP1,UBE2S,MAD2L1,AURKA,PPM1D,TP53,EXOSC8,UBE2T,RACGAP1,CHEK2,CDKN1A,EIF2S1,PMS2,CDKN3,MCM6,TIMELESS,AK2,HMGB3,BARD1,XRCC6,ILF3,LMNB1,DCTPP1,MTHFD2,ATAD2,RANBP1,RAD1,KPNA2,TK1,CDKN1B,CDC25B,NME1,CHEK1,KIF22,CDKN2C,DCK,AURKB,CCNB2,BIRC5,CBX5
	HALLMARK_FATTY_ACID_METABOLISM	0.0902471	1.28021	0.283716	0.366403	CBR3,CBR1,ADH1C,ACAT2,ECHS1,ALDH1A1,GABARAPL1,APEX1,UGDH,PSME1,GLUL,FASN,IDH3G,BLVRA,HIBCH,UBE2L6,ACAA1,ACOT8,ADSL,UROS,PCBD1,HMGCS2,HSP90AA1,ALDH3A1,HSD17B7,DECR1,YWHAH,ACADM,ERP29,IDI1,ACADVL,GRHPR,CA2,BPHL,ECI2,HADH,ALAD,LGALS1
	HALLMARK_MITOTIC_SPINDLE	0.110478	1.26553	0.297702	0.366403	EPB41,TRIO,TIAM1,STAU1,SMC3,FLNA,BUB1,ITSN1,DYNLL2,PKD2,BCL2L11,NCK1,VCL,NOTCH2,GSN,AURKA,MAPRE1,ARFIP2,PRC1,RACGAP1,SPTAN1,ARHGAP5,KIF23,CSNK1D,CYTH2,ARHGDIA,OPHN1,ARF6,BIN1,RAPGEF5,NEDD9,SOS1,NDC80,RASA1,LMNB1,ATG4B,CDC42BPA,ARHGEF2,NCK2,ABL1,KLC1,ARHGEF7,KIF22,NET1,YWHAE,CCNB2,BIRC5,CDC42
	HALLMARK_ALLOGRAFT_REJECTION	-0.0713467	-1.25654	0.280719	0.366403	TAPBP,CCL5,CD8A,PF4,CCL22,IL12B,CRTAM,IL18RAP,IL27RA,F2,PRKCB,IL12RB1,CD8B,CD86,FASLG,CD47,TLR3,UBE2D1,MAP3K7,NME1,MBL2,ICAM1,AKT1,CD1D,SRGN,ELANE,DYRK3,LY86,TGFB1,CD3G,EIF3J,NPM1,IL1B,CD40LG,IL2RG,IL10,CD79A,ACVR2A,EIF5A,CSK,LCK,IL15,EIF4G3,BCL10,LYN,IL4,IRF4,RPS19,TGFB2,CD4
	HALLMARK_GLYCOLYSIS	-0.0775563	-1.25374	0.297702	0.366403	GPC3,DLD,PGAM1,IGFBP3,PGAM2,B4GALT7,B4GALT2,GPC1,NT5E,B3GAT3,LDHA,GAL3ST1,ENO2,ARTN,HOMER1,STC1,AK4,IL13RA1,VLDLR,P4HA2,PLOD2,CYB5A,TPI1,AGRN,P4HA1,FUT8,IER3,HK2,PGK1,PKP2,MDH2,FBP2,PYGL,GUSB,SDC3,HS6ST2,CHST6,CHST1,TXN,GOT1,MIF,CD44,PMM2,TALDO1,PAXIP1,DDIT4,ALDOA,ANGPTL4,GAPDHS,TGFBI,MDH1,NANP,FAM162A,GLCE,CHST12,IDUA,FKBP4,LCT,SLC16A3,GNPDA1,STC2,ALDOB,ARPP19,CHST4,VCAN,SOD1,ANG
	HALLMARK_ADIPOGENESIS	0.0885743	1.21591	0.318681	0.382418	RETN,ALDH2,LAMA4,LEP,DNAJB9,G3BP2,TST,ECHS1,VEGFB,IDH3G,ITSN1,HIBCH,CMBL,C3,CAT,RMDN3,ITIH5,SPARCL1,FABP4,DECR1,ACADM,GRPEL1,AIFM1,NDUFA5,QDPR,PGM1,HADH,ADIPOQ,SOD1,IFNGR1,PDCD4,CHCHD10,APLP2,PRDX3,MRAP,TANK,BCL6,DNAJC15,NMT1,PFKFB3,ANGPTL4,ALDOA,ECH1,AK2,CMPK1,TALDO1,LIFR,CRAT
	HALLMARK_G2M_CHECKPOINT	0.0920887	1.19816	0.326673	0.382447	HMGA1,NCL,NUP98,EWSR1,UBE2C,RPA2,G3BP1,HIF1A,HSPA8,STMN1,TMPO,CDC25A,BUB1,PTTG1,HNRNPD,SAP30,CKS1B,MYC,CTCF,CBX1,TRA2B,NOTCH2,UBE2S,MAD2L1,CCNA2,AURKA,RAD23B,SMARCC1,PRC1,RACGAP1,KIF23,YTHDC1,PURA,SMAD3,CDKN3,MCM6,CUL3,UCK2,HMGB3,BARD1,RBL1,NDC80,ILF3,LMNB1,TOP1,KPNB1,MAPK14,ABL1,PBK,TGFB1,KPNA2,CDKN1B,CDC25B,CHEK1,KIF22,CUL1,CDKN2C,DTYMK,AURKB,CCNB2,BIRC5,EFNA5,EGF
	HALLMARK_ESTROGEN_RESPONSE_LATE	0.0800613	1.10774	0.381618	0.436135	TFF1,TFF3,IGFBP4,NBL1,LAMC2,DCXR,OLFM1,SFN,TST,UGDH,TIAM1,LTF,SORD,ID2,IL17RB,ARL3,KLK10,FABP5,MDK,HMGCS2,S100A9,CXCL14,BLVRB,NMU,PPIF,GALE,SEMA3B,MAPT,CA2,JAK2,MYB,PRLR,PDCD4,PTPN6,PGR,CKB,FGFR3,FKBP4,KLF4,CA12,KRT19,BAG1,NXT1,SULT2B1,CD9,CD44,COX6C,NAB2,MAPK13,KLK11,GLA,PDZK1,CCNA1,ALDH3B1,BCL2,BATF,SERPINA3,ST6GALNAC2,MICB,HOMER2,AREG,AGR2,HPRT1,CXCL12,IMPA2,DYNLT3
	HALLMARK_P53_PATHWAY	0.0775528	1.04617	0.423576	0.472829	GM2A,DCXR,INHBB,FAS,SFN,PCNA,CTSD,KLK8,POLH,HINT1,HRAS,TAX1BP3,ISCU,CEBPA,TCN2,FOXO3,UPP1,EPHA2,GPX2,BAIAP2,DDIT3,NDRG1,DEF6,BMP2,PPM1D,TP53,CTSF,CLCA2,SERPINB5,TRIAP1,AK1,TNFSF9,LIF,SPHK1,CDKN1A,APAF1,KLF4,JAG2,FAM162A,CDKN2B,HEXIM1
	HALLMARK_ANDROGEN_RESPONSE	0.0977842	1.03616	0.440559	0.48061	B2M,DNAJB9,AZGP1,SRP19,DBI,MYL12A,HSD17B14,SORD,UBE2J1,PA2G4,HMGCR,ADRM1,UBE2I,UAP1,IDI1,NDRG1,B4GALT1,GNAI3,PMEPA1,LMAN1,ACTN1,KRT19,SPDEF,PTK2B,VAPA,ELL2,LIFR,RAB4A,SMS,XRCC6
	HALLMARK_PI3K_AKT_MTOR_SIGNALING	-0.0728953	-0.942976	0.498501	0.520175	FGF17,PLCB1,DAPP1,PRKAA2,PLCG1,PRKCB,FASLG,RPS6KA1,MAP3K7,CDKN1B,AKT1,ARPC3,CSNK2B,FGF6,MAP2K3,PDK1,PIN1,IRAK4,IL2RG,MAPK10,LCK,RPS6KA3,TBK1,IL4,EIF4E,RAC1,MAP2K6,RAF1,CDK2,CFL1,UBE2N,DUSP3,ARHGDIA,CDKN1A,CALR,PAK4,SMAD2,CAMK4,DDIT3,PRKAR2A,UBE2D3,MAPK9,CAB39,FGF22,NCK1,GRB2,ARF1,PTEN,PTPN11,MAPK8,YWHAB,CLTC,NFKBIB,HSP90B1,MAPK1,EGFR,HRAS
	HALLMARK_BILE_ACID_METABOLISM	-0.105633	-0.942594	0.491508	0.520175	APOA1,GC,BMP6,NR1H4,NUDT12,GSTK1,LCK,ISOC1,HSD17B11,SULT1B1,MLYCD,PEX26,BCAR3,SULT2B1,PECR,PRDX5,GCLM,RBP1,SOD1
	HALLMARK_APOPTOSIS	-0.0512489	-0.753587	0.633367	0.633367	HMOX1,ERBB3,GSR,SOD2,PDGFRB,TIMP3,IFNB1,IGF2R,F2,ENO2,BCL2L2,FASLG,BTG2,PPP3R1,CDC25B,CDKN1B,TIMP2,TXNIP,MMP2,JUN,BGN,IL1B,IER3,APP,CCNA1,SATB1,BCL10,TGFB2,IRF1,KRT18,DAP,CD44,CDK2,BNIP3L,CD38,CASP2,TIMP1,NEDD9,CASP8
	HALLMARK_PEROXISOME	-0.0741082	-0.743907	0.626374	0.633367	SOD2,FIS1,ALB,CADM1,PEX14,SEMA3C,VPS4B,GSTK1,CRABP1,CTBP1,BCL10,ISOC1,HSD17B11,CRAT,MLYCD,SULT2B1,ECH1,ERCC1,PRDX5,PEX5,SOD1,SMARCC1,ECI2,FABP6,IDI1,YWHAH,MSH2,ACOT8,CAT,ACAA1,HRAS,PRDX1,IDE,DLG4,ALDH1A1,CRABP2

## Sheet: B.Spearman vs IFNscore
Spearman correlations between indicated Aptamers and DS IFN score
	Aptamer	Gene symbol	rho	p-value	FDR q-value (BH)
	MX1.17460.51	MX1	0.446137	8.88178e-16	4.11049e-12
	CXCL10.4141.79	CXCL10	0.405343	1.28741e-12	2.97908e-09
	CXCL11.3038.9	CXCL11	0.397379	2.26286e-12	3.49083e-09
	ISG15.14151.4	ISG15	0.369538	8.17992e-11	9.46417e-08
	STAT1.10370.21	STAT1	0.343581	2.25608e-09	1.92703e-06
	LAG3.9950.229	LAG3	0.338248	2.49831e-09	1.92703e-06
	GZMA.3440.7	GZMA	0.331774	6.23101e-09	4.11958e-06
	GBP1.15326.64	GBP1	0.318923	2.37516e-08	1.37403e-05
	CXCL9.9188.119	CXCL9	0.282921	1.70494e-06	0.000837207
	CD163.5028.59	CD163	0.266288	3.51389e-06	0.00147839
	MADCAM1.11258.41	MADCAM1	0.264948	5.77453e-06	0.00178947
	CECR1.6077.63	CECR1	0.26379	4.20527e-06	0.00162183
	CD5L.3293.2	CD5L	0.262092	5.05549e-06	0.00178947
	C9.3060.43	C9	0.252961	1.05514e-05	0.002785
	B2M.3485.28	B2M	0.252645	1.08319e-05	0.002785
	LAP3.13959.7	LAP3	0.251271	1.59529e-05	0.00388578
	WARS.9870.17	WARS	0.240583	3.46924e-05	0.00698071
	C2.3186.2	C2	0.232367	5.59244e-05	0.0107841
	TYMP.11361.73	TYMP	0.231721	6.79427e-05	0.0119033
	TNFRSF1B.8368.102	TNFRSF1B	0.229813	6.58861e-05	0.0119033
	PLA2G2A.2692.74	PLA2G2A	0.226318	9.83065e-05	0.0153566
	C1QC.14100.63	C1QC	0.22439	0.000136981	0.0192105
	CD74.8748.45	CD74	0.22204	0.000170492	0.0205611
	TNFRSF1B.3152.57	TNFRSF1B	0.218075	0.00016838	0.0205611
	IL1RN.5353.89	IL1RN	0.217012	0.000196016	0.0215991
	C3.5803.24	C3	0.211816	0.000242038	0.0248923
	ICAM1.4342.10	ICAM1	0.209557	0.000282884	0.0267181
	FOXO3.11540.37	FOXO3	0.208048	0.000447335	0.0350892
	CFB.4129.72	CFB	0.207624	0.000322845	0.0287332
	CRP.4337.49	CRP	0.207177	0.000332793	0.0290597
	FAM49B.19176.27	FAM49B	0.202403	0.000524608	0.0379357
	FOLR2.15587.20	FOLR2	0.198588	0.000602229	0.042229
	FCRL6.6617.12	FCRL6	0.197722	0.000664926	0.0439611
	C3.2683.1	C3	0.197669	0.000625635	0.0432155
	CD48.3292.75	CD48	0.195041	0.000756803	0.0460853
	HOPX.19196.73	HOPX	0.191996	0.00132306	0.0657372
	MDK.2911.27	MDK	0.19127	0.000980334	0.0574302
	ADAMTS6.6441.62	ADAMTS6	0.188801	0.00126083	0.0648346
	CREG1.9357.4	CREG1	0.184623	0.00147521	0.0696883
	LAP3.15610.72	LAP3	0.184164	0.00193558	0.0821378
	ITGB2.12750.9	ITGB2	0.183566	0.00193016	0.0821378
	IGFLR1.7244.16	IGFLR1	0.181438	0.00188606	0.0821378
	PAPSS1.14007.22	PAPSS1	0.180822	0.00238727	0.0890991
	NAALADL1.17505.125	NAALADL1	0.179417	0.00204895	0.0839162
	DEAF1.6369.82	DEAF1	0.179194	0.00211312	0.0850394
	CLEC4M.3030.3	CLEC4M	0.178754	0.00209264	0.0849538
	SAA2.18832.65	SAA2	0.178731	0.00304188	0.102971
	SAA1.15515.2	SAA1	0.17786	0.00272257	0.0984379
	ARHGEF2.12848.9	ARHGEF2	0.175198	0.00280247	0.0990062
	KYNU.4559.64	KYNU	0.174083	0.00279021	0.0990062
	ANKRD27.12445.50	ANKRD27	0.173137	0.00325483	0.10608
	SLC35G2.13501.10	SLC35G2	0.173092	0.00300197	0.102924
	PXDNL.11324.3	PXDNL	0.172301	0.00382903	0.107476
	CRTAM.7968.15	CRTAM	0.171139	0.00340623	0.107238
	GGH.9370.69	GGH	0.170934	0.00322811	0.105955
	NLRP4.12794.6	NLRP4	0.170647	0.00355835	0.107264
	KLHL7.12625.138	KLHL7	0.170059	0.00432106	0.11172
	RNF122.11160.56	RNF122	0.169783	0.00379335	0.107476
	KIF3A.13961.18	KIF3A	0.169645	0.00352742	0.107264
	NAB1.13933.276	NAB1	0.169509	0.00349795	0.107264
	IFIT3.13642.90	IFIT3	0.169113	0.00426348	0.11085
	CPZ.6493.9	CPZ	0.168921	0.00451932	0.115502
	C3.2754.50	C3	0.168399	0.00366353	0.107309
	SDF2L1.6990.44	SDF2L1	0.168006	0.00405191	0.109025
	C1QA.C1QB.C1QC.2753.2	C1QA C1QB C1QC	0.167796	0.00390993	0.107476
	ARL6.18415.16	ARL6	0.167725	0.00424641	0.11085
	MSR1.15533.97	MSR1	0.167692	0.00387138	0.107476
	RPN1.10490.3	RPN1	0.166047	0.00518284	0.12364
	RUFY1.11425.31	RUFY1	0.165269	0.00485055	0.121155
	IFI16.12893.159	IFI16	0.165242	0.00532519	0.124845
	LY6G6D.6469.62	LY6G6D	0.1644	0.00556634	0.126902
	CD44.9283.8	CD44	0.164097	0.00574199	0.130264
	IFI16.13940.19	IFI16	0.163485	0.00517912	0.12364
	SEMA4A.16915.153	SEMA4A	0.163144	0.00489542	0.121155
	TNFSF13B.3059.50	TNFSF13B	0.162064	0.00542524	0.12554
	CXCL14.5730.60	CXCL14	0.161924	0.00605982	0.134831
	TRA2B.12373.73	TRA2B	0.160039	0.00621964	0.136677
	NISCH.12738.43	NISCH	0.159604	0.00664336	0.14234
	SMEK1.10866.60	SMEK1	0.159099	0.0062609	0.136677
	CSF1R.13682.47	CSF1R	0.15898	0.00621153	0.136677
	A1BG.16561.9	A1BG	0.158914	0.00623326	0.136677
	TPP1.17691.1	TPP1	0.158519	0.00664076	0.14234
	NMI.17512.2	NMI	0.158051	0.0067101	0.142451
	CREBBP.13614.6	CREBBP	0.157905	0.00715287	0.149115
	CD72.7009.8	CD72	0.15769	0.00733502	0.150962
	HMG20A.12712.9	HMG20A	0.157013	0.0080296	0.158174
	ITIH3.7145.1	ITIH3	0.156385	0.00702269	0.147063
	GEM.12817.1	GEM	0.15629	0.00788059	0.157927
	TBX5.11202.70	TBX5	0.155552	0.0088834	0.16445
	SAP30.12888.18	SAP30	0.155374	0.00986456	0.170986
	SLC4A8.12798.46	SLC4A8	0.155028	0.00899523	0.165119
	RNF8.14663.44	RNF8	0.154947	0.00799192	0.158174
	LMAN2.7638.30	LMAN2	0.154688	0.00788269	0.157927
	UBE2E1.14326.4	UBE2E1	0.153143	0.00924125	0.165769
	ECI2.12859.33	ECI2	0.152833	0.0101635	0.173131
	MFAP2.10569.28	MFAP2	0.152767	0.00858484	0.162578
	NIPAL4.12864.9	NIPAL4	0.152737	0.00981355	0.170741
	FCGR3B.3311.27	FCGR3B	0.152402	0.00874657	0.163314
	SEMA4D.5737.61	SEMA4D	0.15239	0.00875158	0.163314
	RBBP4.15331.47	RBBP4	0.152231	0.00929886	0.166159
	HTRA1.15594.47	HTRA1	0.152202	0.00895269	0.165072
	CLPSL1.9526.3	CLPSL1	0.151907	0.00945194	0.166713
	SAYSD1.6594.64	SAYSD1	0.15188	0.00997343	0.171826
	TPRKB.12417.46	TPRKB	0.15186	0.00947395	0.166713
	AGAP3.13960.15	AGAP3	0.151703	0.0114691	0.183528
	MRPL21.8942.2	MRPL21	0.15132	0.0091227	0.165368
	ERN1.11229.16	ERN1	0.151184	0.0116061	0.184581
	APBB1.14206.28	APBB1	0.151112	0.0104955	0.17663
	APOD.4712.28	APOD	0.150902	0.0095625	0.167634
	TFRC.6895.1	TFRC	0.150886	0.0100776	0.172738
	RAB27B.13596.3	RAB27B	0.150773	0.0106722	0.17855
	ZNF415.12811.55	ZNF415	0.150357	0.0114681	0.183528
	SCAMP5.13509.5	SCAMP5	0.150217	0.012156	0.188154
	COPS2.14029.42	COPS2	0.150129	0.0104647	0.17663
	MPG.12438.127	MPG	0.149017	0.0111973	0.183528
	CDH11.16305.10	CDH11	0.148939	0.0106867	0.17855
	CDCP1.16818.200	CDCP1	0.148766	0.0109158	0.181069
	PRPF6.9012.1	PRPF6	0.148658	0.0116867	0.184594
	CXCL13.3487.32	CXCL13	0.148558	0.0113094	0.183528
	TMPRSS6.11239.49	TMPRSS6	0.148473	0.0115002	0.183528
	F8.13499.30	F8	0.148435	0.0110959	0.182747
	ARL5B.17404.5	ARL5B	0.148287	0.0113185	0.183528
	MLL2.13623.4	MLL2	0.147931	0.011809	0.185639
	ADH1A.17396.23	ADH1A	0.14784	0.0123141	0.189334
	BCL6.13111.79	BCL6	0.147824	0.0143172	0.20514
	CFHR1.15468.14	CFHR1	0.146991	0.0113417	0.183528
	C1QBP.4967.1	C1QBP	0.146578	0.0124591	0.189406
	SNX3.19503.2	SNX3	0.146076	0.0134048	0.199478
	NDUFB11.7747.47	NDUFB11	0.14586	0.013059	0.195589
	BRICD5.6612.90	BRICD5	0.145453	0.0138101	0.204196
	MVK.11391.69	MVK	0.14518	0.0141605	0.204574
	PAPOLG.8343.224	PAPOLG	0.144866	0.0168114	0.218549
	ADI1.12457.10	ADI1	0.14456	0.0154839	0.212523
	TNFSF14.5988.49	TNFSF14	0.144139	0.0135254	0.200627
	CDC25B.12427.8	CDC25B	0.143324	0.0139041	0.204279
	CETN2.13078.3	CETN2	0.142838	0.0142336	0.204574
	DHFR.9823.2	DHFR	0.142782	0.015309	0.212523
	CLPSL2.7767.1	CLPSL2	0.14258	0.0145805	0.206356
	NFKBIB.17387.27	NFKBIB	0.142567	0.01718	0.222093
	TYMSOS.8263.64	TYMSOS	0.142563	0.0167859	0.218549
	UBE2D3.19280.29	UBE2D3	0.142527	0.0154942	0.212523
	MRAS.18297.8	MRAS	0.141981	0.0157152	0.214543
	SECTM1.13093.6	SECTM1	0.141867	0.0154387	0.212523
	CLEC12A.11187.11	CLEC12A	0.14172	0.0146766	0.207083
	GPC4.18892.48	GPC4	0.141291	0.0180032	0.225479
	TCF4.19144.9	TCF4	0.140991	0.0184617	0.230299
	RBL2.13565.2	RBL2	0.139861	0.0162249	0.217245
	EEF1B2.5882.34	EEF1B2	0.139602	0.0187943	0.232567
	THPO.5947.90	THPO	0.13957	0.0173986	0.222822
	CD8A.15462.28	CD8A	0.139119	0.0168052	0.218549
	HybControlElution.2178.55	HCE003167	0.139038	0.0166835	0.218549
	NR1H2.9016.12	NR1H2	0.138751	0.0174831	0.222822
	GPD1.13697.51	GPD1	0.138381	0.0179862	0.225479
	MMAB.17783.9	MMAB	0.138012	0.0202018	0.240344
	SMAD3.10363.13	SMAD3	0.137894	0.0196515	0.238081
	SULT1C2.17811.78	SULT1C2	0.137572	0.0199417	0.239039
	SNRPD3.17774.38	SNRPD3	0.136741	0.0221007	0.248125
	GNLY.3195.50	GNLY	0.136702	0.0192339	0.234587
	ADAM10.8654.13	ADAM10	0.136662	0.0210095	0.244301
	IQCF3.13439.6	IQCF3	0.136609	0.0208334	0.242864
	PPT1.9244.27	PPT1	0.136551	0.0189566	0.233561
	MAD2L1.15313.28	MAD2L1	0.136334	0.0227479	0.24878
	S100A11.14011.17	S100A11	0.136175	0.0197084	0.238147
	GZMB.4133.54	GZMB	0.136096	0.0222583	0.248494
	ASAP2.13518.5	ASAP2	0.135972	0.0221425	0.248125
	IL18BP.3073.51	IL18BP	0.135765	0.0200842	0.239561
	APOL3.16823.75	APOL3	0.135638	0.0199888	0.239039
	BMP15.11129.66	BMP15	0.135503	0.0226103	0.24878
	LY9.3324.51	LY9	0.135408	0.0197783	0.238369
	CYP3A4.2943.5	CYP3A4	0.13531	0.0198684	0.238834
	ITM2C.10560.1	ITM2C	0.134709	0.0241762	0.252522
	LGALS3BP.5000.52	LGALS3BP	0.13457	0.0216665	0.24725
	LRRK2.10990.21	LRRK2	0.134546	0.0216905	0.24725
	TBPL1.18434.141	TBPL1	0.134508	0.0243906	0.253093
	TRAPPC5.8671.378	TRAPPC5	0.134367	0.0230432	0.249168
	PARP16.7881.244	PARP16	0.134103	0.0223621	0.248537
	HTR6.13561.5	HTR6	0.133377	0.023589	0.250173
	NAA10.17854.33	NAA10	0.133293	0.0257209	0.259545
	DEFB125.9486.13	DEFB125	0.13322	0.0271749	0.267017
	HERC5.12934.1	HERC5	0.133157	0.0223941	0.248537
	CTSS.3181.50	CTSS	0.133154	0.0219408	0.24795
	CFI.2567.5	CFI	0.132838	0.0227206	0.24878
	RPL12.19183.164	RPL12	0.132772	0.0235003	0.250022
	RNASE6.5646.20	RNASE6	0.13264	0.0224618	0.248692
	C1D.7821.6	C1D	0.132639	0.0248824	0.255902
	SRSF7.12987.12	SRSF7	0.132119	0.0239539	0.252522
	RNASE1.7211.2	RNASE1	0.132099	0.0234939	0.250022
	C4A.C4B.18821.9	C4A C4B	0.132025	0.0240546	0.252522
	LILRA4.8299.66	LILRA4	0.131314	0.0248324	0.255902
	RPL30.12478.15	RPL30	0.131241	0.0254193	0.259545
	FGFRL1.6237.11	FGFRL1	0.131148	0.0285071	0.273519
	TARS.18186.15	TARS	0.130743	0.0265097	0.262151
	SKIL.14670.1	SKIL	0.130722	0.0257517	0.259545
	STARD5.17383.4	STARD5	0.130605	0.0269376	0.265815
	HEXB.15470.11	HEXB	0.130385	0.0256269	0.259545
	RGS1.18945.11	RGS1	0.130224	0.0276636	0.268808
	PDZD7.12391.27	PDZD7	0.129681	0.0286048	0.273519
	PYDC1.12835.101	PYDC1	0.129089	0.0311187	0.280736
	PPA2.18307.71	PPA2	0.128344	0.0291524	0.275925
	FAM213A.13423.94	FAM213A	0.12821	0.0332451	0.285451
	PPARA.12954.71	PPARA	0.12815	0.0308498	0.280736
	IL6.4673.13	IL6	0.128043	0.0315938	0.282271
	VCAM1.2967.8	VCAM1	0.12797	0.0277055	0.268808
	PLXDC2.11342.59	PLXDC2	0.127548	0.0325741	0.284611
	PLOD3.10612.18	PLOD3	0.127482	0.0283106	0.272961
	APCDD1.6599.5	APCDD1	0.127365	0.0322046	0.284611
	NEURL4.13468.5	NEURL4	0.12735	0.0301469	0.279412
	C1RL.9348.1	C1RL	0.127326	0.0287775	0.274603
	RB1.5024.67	RB1	0.127033	0.0294279	0.276253
	LILRB4.6453.70	LILRB4	0.126977	0.0289475	0.275656
	HNRNPA1.12466.7	HNRNPA1	0.126932	0.0309875	0.280736
	MRE11A.11319.106	MRE11A	0.126831	0.0326299	0.284611
	ZNF566.12795.2	ZNF566	0.126771	0.0317984	0.283006
	CARD9.11405.150	CARD9	0.126739	0.0315427	0.282271
	RACGAP1.13587.10	RACGAP1	0.126642	0.0316747	0.282448
	CES1.15487.164	CES1	0.126316	0.0309364	0.280736
	YEATS4.17474.106	YEATS4	0.126274	0.0353478	0.291104
	RRBP1.9913.4	RRBP1	0.126271	0.0330998	0.284732
	LOC652493.6561.77	LOC652493	0.126238	0.0304659	0.280736
	WISP1.3057.55	WISP1	0.126109	0.030072	0.279412
	GOLM1.17456.53	GOLM1	0.126074	0.0309719	0.280736
	INHBC.6408.2	INHBC	0.125965	0.0302613	0.27954
	EDF1.12415.122	EDF1	0.125846	0.0312794	0.281636
	DEFA1.19579.5	DEFA1	0.125778	0.0347561	0.290938
	FAM150B.6284.7	FAM150B	0.125742	0.0323089	0.284611
	ATP5J2.11539.4	ATP5J2	0.12571	0.0326552	0.284611
	C5.2381.52	C5	0.125645	0.0306875	0.280736
	FKBP6.12529.32	FKBP6	0.125488	0.0329665	0.284732
	EWSR1.12988.49	EWSR1	0.125425	0.0321498	0.284611
	SAP18.12830.4	SAP18	0.125329	0.0347642	0.290938
	CCNH.9848.22	CCNH	0.125092	0.0374597	0.296177
	DCUN1D1.17366.6	DCUN1D1	0.124992	0.0315731	0.282271
	SDC3.16612.28	SDC3	0.124826	0.0323884	0.284611
	SH2D1A.4567.82	SH2D1A	0.124824	0.0342249	0.289566
	JPH4.9111.40	JPH4	0.124515	0.0356411	0.291104
	RBL1.12879.5	RBL1	0.12449	0.0363383	0.293992
	CSH1.CSH2.13103.125	CSH1 CSH2	0.124487	0.035036	0.291104
	IFNA6.5714.88	IFNA6	0.124333	0.0369127	0.296069
	PFKFB3.12456.5	PFKFB3	0.124194	0.034831	0.290971
	ZP4.7766.25	ZP4	0.124107	0.0352777	0.291104
	OPTC.15430.165	OPTC	0.124007	0.0344757	0.290098
	LGALS9.9197.4	LGALS9	0.12383	0.0353709	0.291104
	CLEC2D.7054.87	CLEC2D	0.123796	0.0354215	0.291104
	ADAM7.10753.31	ADAM7	0.123764	0.0410126	0.306634
	HN1.19335.2	HN1	0.123696	0.0343099	0.289756
	SLAMF6.5128.53	SLAMF6	0.123624	0.0344156	0.290098
	TLR1.11149.3	TLR1	0.123452	0.0365919	0.29503
	KARS.19249.18	KARS	0.123289	0.0371762	0.29613
	MAMDC2.6119.14	MAMDC2	0.123288	0.0375132	0.296177
	MAPKAPK5.3821.28	MAPKAPK5	0.123246	0.0403868	0.304414
	MOB1A.12426.19	MOB1A	0.122827	0.0362439	0.29378
	DDT.19237.17	DDT	0.122824	0.0375645	0.296177
	IQCF1.7991.54	IQCF1	0.122481	0.0354941	0.291104
	DVL2.13575.40	DVL2	0.122285	0.0354772	0.291104
	MASP1.9125.23	MASP1	0.122198	0.0395944	0.302381
	LILRB3.15615.8	LILRB3	0.122063	0.0515465	0.342263
	CDKN1A.18291.8	CDKN1A	0.12199	0.0385492	0.300096
	ARFGAP1.11556.19	ARFGAP1	0.121934	0.0376307	0.296182
	PNPO.17804.102	PNPO	0.121765	0.0389115	0.300638
	LGMN.3622.33	LGMN	0.121654	0.0370872	0.29613
	GCK.12960.9	GCK	0.121623	0.0371361	0.29613
	CCPG1.8889.5	CCPG1	0.120971	0.0395192	0.302381
	MLF1.17820.170	MLF1	0.120959	0.0381907	0.299063
	C5orf63.13378.80	C5orf63	0.120656	0.0400404	0.304414
	DUT.9995.6	DUT	0.120348	0.0438273	0.318418
	ARPP21.12860.7	ARPP21	0.120236	0.0418071	0.310567
	FGB.18890.227	FGB	0.120148	0.0401959	0.304414
	PRSS35.9983.97	PRSS35	0.120085	0.0435386	0.316819
	TPMT.11218.84	TPMT	0.119695	0.0406127	0.304978
	UBE2D2.18842.24	UBE2D2	0.119649	0.0421004	0.311247
	GPR68.12503.5	GPR68	0.119611	0.0455316	0.323191
	THRA.12527.50	THRA	0.119583	0.0425756	0.313044
	STIM1.9271.101	STIM1	0.119445	0.0403482	0.304414
	SNAPIN.6975.52	SNAPIN	0.119285	0.0469206	0.326539
	LRP1.8601.167	LRP1	0.119139	0.0471923	0.327445
	RAB39B.12403.30	RAB39B	0.119081	0.0430925	0.315431
	ICAM2.5486.73	ICAM2	0.118396	0.0428597	0.31435
	CRIP1.18275.5	CRIP1	0.11826	0.0420362	0.311247
	TMPRSS5.8002.27	TMPRSS5	0.11825	0.0445813	0.31988
	CHST12.6626.81	CHST12	0.117695	0.0441143	0.318504
	WRNIP1.12528.40	WRNIP1	0.117625	0.0476595	0.329206
	SLC14A1.13430.50	SLC14A1	0.117291	0.0463513	0.324695
	RNF24.9583.17	RNF24	0.117251	0.0456686	0.323368
	TGFB1.2333.72	TGFB1	0.117152	0.0469968	0.326578
	CST3.2609.59	CST3	0.117112	0.0440844	0.318504
	ZNF264.9993.11	ZNF264	0.117101	0.0463272	0.324695
	ARHGAP36.6289.78	ARHGAP36	0.117082	0.0467435	0.325796
	PEX26.19366.8	PEX26	0.117062	0.046021	0.32426
	IRF1.17462.19	IRF1	0.116612	0.0492185	0.332046
	PAPPA2.5756.66	PAPPA2	0.116139	0.0501519	0.335895
	IL15RA.3445.53	IL15RA	0.116021	0.0491803	0.332046
	CHFR.11320.29	CHFR	0.116009	0.0484154	0.330718
	DSC1.10882.12	DSC1	0.116007	0.0488123	0.331336
	CD274.5060.62	CD274	0.115852	0.0528145	0.346703
	TMCC3.8922.4	TMCC3	0.115755	0.0485215	0.330718
	HS3ST5.10731.10	HS3ST5	0.115709	0.0506047	0.337462
	ACAT2.17341.89	ACAT2	0.115641	0.0507409	0.337883
	PACAP.16322.10	PACAP	0.11514	0.0477994	0.32968
	RGS19.12713.365	RGS19	0.115105	0.0490215	0.331684
	CPA2.9276.7	CPA2	0.115103	0.0584425	0.36849
	TNMD.6578.29	TNMD	0.115063	0.0519156	0.343097
	PPA1.5021.13	PPA1	0.114906	0.0518255	0.343097
	C5.2851.63	C5	0.114798	0.0484684	0.330718
	PZP.6580.29	PZP	0.114576	0.049684	0.334012
	CTSD.5508.62	CTSD	0.114547	0.0525664	0.345564
	MAX.12411.60	MAX	0.114281	0.0583962	0.36849
	SIRPB2.5669.26	SIRPB2	0.113989	0.0550145	0.354926
	UBE2C.12556.7	UBE2C	0.113839	0.0598535	0.37155
	FAM171A2.13479.8	FAM171A2	0.113785	0.0554543	0.356944
	SLAMF7.5487.7	SLAMF7	0.113214	0.053295	0.348868
	EVL.11656.110	EVL	0.113208	0.0528978	0.346758
	MAFG.19281.86	MAFG	0.11317	0.0559215	0.359451
	C1orf115.8366.19	C1orf115	0.113144	0.0572938	0.363725
	RERG.17822.57	RERG	0.113104	0.0535293	0.349412
	DSCAM.9175.48	DSCAM	0.113061	0.0548751	0.354696
	ACAT1.19197.95	ACAT1	0.112792	0.058078	0.367695
	ALDOB.18185.118	ALDOB	0.112635	0.0562313	0.359708
	CKMT2.18197.97	CKMT2	0.112494	0.0583005	0.36849
	SPSB1.13942.140	SPSB1	0.11242	0.0562723	0.359708
	RAB22A.12408.333	RAB22A	0.112263	0.0615842	0.373606
	HIF1AN.17199.43	HIF1AN	0.11226	0.0601936	0.372428
	SULT1A3.13944.3	SULT1A3	0.112219	0.0607505	0.373424
	IL10RA.8104.21	IL10RA	0.112042	0.0593243	0.371384
	TMED10.6506.54	TMED10	0.112004	0.0546538	0.354426
	PVRL3.13557.3	PVRL3	0.111798	0.0589829	0.370408
	ECHS1.17787.1	ECHS1	0.111795	0.0598911	0.37155
	PFKM.17384.110	PFKM	0.111647	0.0575621	0.364928
	VDR.10023.32	VDR	0.111538	0.0614065	0.373606
	OLFM3.11143.32	OLFM3	0.111481	0.0624755	0.37599
	TARBP2.12781.2	TARBP2	0.11121	0.0655439	0.379953
	PRPS2.18329.4	PRPS2	0.111029	0.0607581	0.373424
	LECT2.16763.11	LECT2	0.111025	0.0563954	0.359997
	ASIC4.6951.26	ASIC4	0.110727	0.0623914	0.375973
	THSD7A.11174.8	THSD7A	0.110577	0.0646453	0.378682
	RND3.15439.21	RND3	0.110542	0.0619057	0.374848
	CYB5R1.18255.6	CYB5R1	0.110514	0.0647997	0.378682
	USP21.12681.63	USP21	0.110287	0.061595	0.373606
	RNF43.14120.2	RNF43	0.11026	0.063982	0.378682
	CTSA.3179.51	CTSA	0.110025	0.0599744	0.371568
	RGS3.12827.37	RGS3	0.109984	0.0632419	0.37717
	MARCO.9003.99	MARCO	0.109809	0.0631997	0.37717
	TNFRSF13B.2704.74	TNFRSF13B	0.109636	0.0622381	0.375538
	WNT5A.13268.45	WNT5A	0.109635	0.0595749	0.37155
	ITM2A.7765.15	ITM2A	0.109495	0.0625766	0.37611
	FGL1.5581.28	FGL1	0.109473	0.0603902	0.373145
	LRIG1.18831.6	LRIG1	0.109351	0.0611227	0.373606
	RAB4A.16883.57	RAB4A	0.109162	0.0671797	0.384649
	SERAC1.8985.13	SERAC1	0.109047	0.0614049	0.373606
	ADM.7922.5	ADM	0.108977	0.0681403	0.385452
	UBE2T.12400.25	UBE2T	0.1088	0.065679	0.379953
	GLRX2.12486.8	GLRX2	0.108762	0.0657741	0.380028
	AKR1D1.18398.1	AKR1D1	0.108689	0.0669139	0.384649
	ITPKA.13473.55	ITPKA	0.108627	0.0695354	0.387729
	PRLH.6543.182	PRLH	0.108195	0.0648451	0.378682
	GALP.9398.30	GALP	0.108102	0.0684107	0.385452
	BPIFA1.6473.55	BPIFA1	0.108085	0.0670033	0.384649
	ARFIP1.13488.3	ARFIP1	0.108025	0.0700961	0.390379
	IDUA.3169.70	IDUA	0.107955	0.0640638	0.378682
	VLDLR.18938.3	VLDLR	0.107872	0.0642715	0.378682
	BIRC5.3472.40	BIRC5	0.107813	0.0639618	0.378682
	ERH.11614.29	ERH	0.107756	0.0707999	0.39241
	TAX1BP1.12721.4	TAX1BP1	0.107667	0.0705302	0.391383
	SHMT1.12334.25	SHMT1	0.107667	0.0695366	0.387729
	ZFAND5.18317.111	ZFAND5	0.107439	0.0691483	0.387432
	TNFRSF13C.5383.14	TNFRSF13C	0.107391	0.0683013	0.385452
	PRNP.6545.58	PRNP	0.107115	0.0680571	0.385452
	SPTLC1.7886.26	SPTLC1	0.106958	0.0816453	0.412148
	GKN1.15374.15	GKN1	0.106938	0.0729778	0.395231
	CCL5.5480.49	CCL5	0.106776	0.0723963	0.395231
	SDSL.17777.31	SDSL	0.106719	0.0725486	0.395231
	FASN.8403.18	FASN	0.106687	0.0736571	0.397765
	PMVK.12450.42	PMVK	0.106652	0.0712215	0.392503
	TIGIT.9638.2	TIGIT	0.106545	0.0777611	0.407151
	SNRPD2.17823.40	SNRPD2	0.106323	0.0716045	0.392637
	CHI3L1.11104.13	CHI3L1	0.106212	0.069458	0.387729
	NUCB1.10451.11	NUCB1	0.106043	0.0689501	0.386789
	ADAM17.8959.61	ADAM17	0.105886	0.0758613	0.401984
	GRAP.12820.1	GRAP	0.105816	0.0724745	0.395231
	JPH3.9089.77	JPH3	0.105752	0.0757098	0.401984
	IL17C.9255.5	IL17C	0.105666	0.0770041	0.404971
	SNTB1.9078.207	SNTB1	0.105608	0.0761129	0.401984
	APLN.6622.90	APLN	0.105481	0.0714105	0.392503
	DDX58.12382.2	DDX58	0.10541	0.077196	0.405181
	FIBP.19169.88	FIBP	0.1052	0.078861	0.411073
	NDC80.12730.3	NDC80	0.105173	0.0722453	0.395214
	PGK1.5020.50	PGK1	0.10507	0.0808742	0.412148
	LEPRE1.6273.58	LEPRE1	0.105028	0.077219	0.405181
	SETMAR.12462.20	SETMAR	0.105018	0.0821387	0.412297
	PSME2.17694.32	PSME2	0.104916	0.074952	0.401015
	CRYZL1.9207.60	CRYZL1	0.104629	0.0742384	0.398579
	CASQ1.11263.57	CASQ1	0.104544	0.0739758	0.397849
	GZMM.5704.74	GZMM	0.104463	0.0767377	0.404199
	PYGL.11441.11	PYGL	0.104384	0.0744236	0.399111
	F9.4876.32	F9	0.104234	0.07385	0.397849
	SPDEF.10012.5	SPDEF	0.104159	0.0755552	0.401984
	JUN.10356.21	JUN	0.104137	0.0746167	0.399683
	PCYOX1L.5599.88	PCYOX1L	0.104048	0.0779242	0.407495
	CDH15.5410.53	CDH15	0.104021	0.0806558	0.412148
	SH3BGRL.12693.2	SH3BGRL	0.10391	0.0767699	0.404199
	GPX5.9475.22	GPX5	0.103763	0.0819594	0.412148
	DDX46.14216.35	DDX46	0.103735	0.0752494	0.401984
	PTP4A1.17812.2	PTP4A1	0.103721	0.0831867	0.413813
	AP1G2.12714.38	AP1G2	0.103613	0.0818557	0.412148
	NDNF.6604.59	NDNF	0.103608	0.0802565	0.412148
	UBXN4.9970.7	UBXN4	0.103518	0.0920055	0.427645
	SULF2.8305.18	SULF2	0.103511	0.0805398	0.412148
	GMDS.18337.4	GMDS	0.103461	0.0903542	0.425485
	TSPEAR.10546.2	TSPEAR	0.10345	0.0812568	0.412148
	NUDT3.12796.44	NUDT3	0.103348	0.0804857	0.412148
	DNAJC16.10454.99	DNAJC16	0.10292	0.0850443	0.416958
	UGT2A1.8907.11	UGT2A1	0.102895	0.08237	0.41301
	AZU1.14713.46	AZU1	0.102697	0.0857245	0.41938
	DHX9.10527.22	DHX9	0.102611	0.0810774	0.412148
	NPL.19496.1	NPL	0.102567	0.0866907	0.420991
	PKN1.12562.1	PKN1	0.102434	0.0805536	0.412148
	MAPK1.3115.64	MAPK1	0.102369	0.0856136	0.41928
	CCBL1.17365.7	CCBL1	0.102301	0.0820047	0.412148
	SMPD1.10818.36	SMPD1	0.102294	0.0809714	0.412148
	RRAS.17742.2	RRAS	0.102008	0.0828898	0.413813
	FXR1.13076.4	FXR1	0.102001	0.0913751	0.426724
	ELAVL1.11592.1	ELAVL1	0.101997	0.0873253	0.42275
	ATAD1.6625.31	ATAD1	0.101972	0.0902841	0.425485
	TREM2.16300.4	TREM2	0.101906	0.082667	0.413509
	OIT3.6296.36	OIT3	0.101898	0.0865083	0.420547
	FLT3.3437.80	FLT3	0.101869	0.0801588	0.412148
	CENPW.8864.59	CENPW	0.101786	0.0830307	0.413813
	ANXA3.17163.117	ANXA3	0.10176	0.0903742	0.425485
	PLOD2.6923.1	PLOD2	0.101701	0.0811814	0.412148
	NCL.13655.34	NCL	0.10165	0.0907249	0.425773
	RBM3.12747.89	RBM3	0.101638	0.0818905	0.412148
	PCDHB1.9941.70	PCDHB1	0.101377	0.0864634	0.420547
	SIGLEC12.8352.26	SIGLEC12	0.101326	0.0817926	0.412148
	GPR135.11465.4	GPR135	0.101311	0.0924038	0.427645
	GSTK1.13474.40	GSTK1	0.101276	0.0901733	0.425485
	STK17B.5249.31	STK17B	0.101243	0.0879995	0.424031
	GPN1.16599.38	GPN1	0.10121	0.0915481	0.427018
	TGFBR2.5133.17	TGFBR2	0.101117	0.0901043	0.425485
	ATP1B4.9933.49	ATP1B4	0.100935	0.09854	0.438361
	TPK1.12018.84	TPK1	0.100934	0.0942272	0.430607
	COX4I2.7850.1	COX4I2	0.10085	0.0832454	0.413813
	C1QTNF5.7810.20	C1QTNF5	0.100484	0.0843762	0.416304
	MTHFSD.19129.15	MTHFSD	0.100364	0.0902354	0.425485
	SYT5.9099.19	SYT5	0.100212	0.0960091	0.435426
	LY6G6C.6256.9	LY6G6C	0.100061	0.0889649	0.425485
	ACADVL.19262.219	ACADVL	0.0999184	0.0934158	0.42975
	TMX3.5654.70	TMX3	0.0998622	0.0890478	0.425485
	KAZALD1.7144.234	KAZALD1	0.0998573	0.0874184	0.42275
	GABARAP.17735.130	GABARAP	0.0998244	0.0886169	0.424959
	GABARAPL1.12661.44	GABARAPL1	0.0996951	0.0901442	0.425485
	HAT1.19327.31	HAT1	0.0996167	0.0876438	0.422957
	VAMP8.7064.2	VAMP8	0.0995709	0.0963483	0.435875
	CXCL17.9495.10	CXCL17	0.0995496	0.0911798	0.426674
	RELL2.6600.70	RELL2	0.0995082	0.0971617	0.437417
	CBX5.4540.11	CBX5	0.0994568	0.0887015	0.424959
	ERVV1.12531.5	ERVV-1	0.0993054	0.0942804	0.430607
	PSD.13055.53	PSD	0.0992402	0.0905078	0.425681
	CALB2.16803.4	CALB2	0.0991561	0.1002	0.441161
	FAM19A2.6430.36	FAM19A2	0.0989316	0.104145	0.445247
	HSP90B1.6393.63	HSP90B1	0.0988636	0.0895307	0.425485
	C1QTNF1.6304.8	C1QTNF1	0.0987146	0.0900172	0.425485
	KCNMB3.8905.20	KCNMB3	0.0985011	0.091825	0.427531
	MCEMP1.6283.60	MCEMP1	0.0984781	0.0907936	0.425773
	GAL.15390.3	GAL	0.0984638	0.0947825	0.431649
	PLIN3.14687.6	PLIN3	0.0982887	0.10135	0.442364
	RAB1B.19278.19	RAB1B	0.0982437	0.0990673	0.43874
	FAM20A.6433.57	FAM20A	0.0981465	0.0935686	0.430025
	HMGB3.12775.6	HMGB3	0.0980706	0.0978731	0.437653
	KIR2DL3.17153.46	KIR2DL3	0.0977518	0.100173	0.441161
	CD8B.9310.2	CD8B	0.09772	0.0961549	0.435426
	IGHD.IGK.IGL.4916.2	IGHD IGK@ IGL@	0.0977165	0.0996944	0.440598
	CCL19.4922.13	CCL19	0.0976699	0.0969053	0.437118
	SNAP25.13105.7	SNAP25	0.0974626	0.101186	0.442321
	SLC6A14.13053.6	SLC6A14	0.0974547	0.101214	0.442321
	SPINK2.13405.61	SPINK2	0.0974451	0.102469	0.442364
	EFEMP1.8480.29	EFEMP1	0.0974324	0.0948545	0.431649
	BCL2L11.17451.13	BCL2L11	0.0974318	0.103753	0.444778
	FCRL3.4440.15	FCRL3	0.0972457	0.097788	0.437653
	HIST3H2A.14144.3	HIST3H2A	0.097241	0.0966488	0.436807
	PLCG1.4563.61	PLCG1	0.0971214	0.0976386	0.437653
	FGA.FGB.FGG.4907.56	FGA FGB FGG	0.0969476	0.097664	0.437653
	NSF.13992.12	NSF	0.0969353	0.102445	0.442364
	ADPRH.18395.5	ADPRH	0.0969058	0.102551	0.442364
	PLD3.10948.14	PLD3	0.0968898	0.102001	0.442364
	ZNF175.12716.3	ZNF175	0.0968028	0.0987485	0.438361
	ORC6L.12389.4	ORC6L	0.0965828	0.102491	0.442364
	MINOS1.7956.11	MINOS1	0.0965007	0.0986466	0.438361
	BRD2.15372.43	BRD2	0.0964336	0.107359	0.45251
	PTGES3.17154.2	PTGES3	0.0963341	0.0998142	0.440598
	PGRMC2.8681.93	PGRMC2	0.0961013	0.102414	0.442364
	GRAP2.16074.12	GRAP2	0.0959868	0.102229	0.442364
	RIC3.11228.37	RIC3	0.0959241	0.103052	0.443534
	MAPK11.5004.69	MAPK11	0.0959083	0.109936	0.456757
	TFRC.8795.48	TFRC	0.0958231	0.101047	0.442321
	PNKP.13657.2	PNKP	0.0956463	0.107739	0.453698
	CLEC11A.2966.65	CLEC11A	0.0954406	0.101835	0.442364
	PSMA1.7880.9	PSMA1	0.0954346	0.10483	0.446928
	TXNDC5.11212.7	TXNDC5	0.0954019	0.102562	0.442364
	SUMO3.14623.26	SUMO3	0.0952843	0.106599	0.450951
	SATB1.13511.29	SATB1	0.095226	0.106814	0.451038
	GPI.4272.46	GPI	0.0950628	0.103794	0.444778
	LCP1.17231.1	LCP1	0.0950295	0.102737	0.442707
	ATP4B.9994.217	ATP4B	0.0949531	0.114853	0.464447
	PGM2.18330.7	PGM2	0.0949181	0.110458	0.457572
	ALDH2.18381.16	ALDH2	0.0948351	0.111407	0.459112
	PDE5A.16805.5	PDE5A	0.094716	0.113794	0.464047
	FIG4.6948.82	FIG4	0.0944653	0.116738	0.466547
	TMEM119.11110.4	TMEM119	0.0944163	0.113003	0.462476
	LBP.3074.6	LBP	0.0943447	0.10525	0.448113
	PRTN3.13720.95	PRTN3	0.0942809	0.106082	0.449999
	NPLOC4.12993.21	NPLOC4	0.0942773	0.114182	0.464047
	ALKBH3.18401.18	ALKBH3	0.0942489	0.118927	0.471197
	TMEM108.10583.1	TMEM108	0.0941265	0.118733	0.471182
	IMPDH1.5229.90	IMPDH1	0.094114	0.114166	0.464047
	MUC1.9176.3	MUC1	0.0941077	0.11039	0.457572
	DPYSL3.12707.26	DPYSL3	0.0940874	0.106805	0.451038
	B3GAT3.6897.38	B3GAT3	0.0940401	0.113808	0.464047
	SNX17.12845.18	SNX17	0.0939898	0.106572	0.450951
	FGL2.19635.69	FGL2	0.093947	0.10915	0.456757
	APOBEC3G.13930.3	APOBEC3G	0.0938482	0.115196	0.464779
	HIST3H2BB.18823.52	HIST3H2BB	0.0937813	0.107955	0.454197
	SPN.12873.11	SPN	0.093676	0.117175	0.467487
	FAM163B.10880.38	FAM163B	0.093624	0.112241	0.460821
	ANXA8.18290.6	ANXA8	0.0934367	0.113595	0.464004
	DNAJC4.8653.132	DNAJC4	0.0932577	0.109945	0.456757
	EGFL6.17454.15	EGFL6	0.0932091	0.117703	0.468062
	TFR2.11537.12	TFR2	0.0931784	0.117825	0.468062
	ABHD14A.5715.4	ABHD14A	0.0931124	0.111728	0.459218
	CD38.11513.92	CD38	0.0929705	0.116054	0.465327
	SUFU.17468.1	SUFU	0.0929557	0.114207	0.464047
	TUFT1.5690.49	TUFT1	0.0929428	0.121421	0.478245
	SPIN1.18210.12	SPIN1	0.0927082	0.115812	0.465327
	COPS7B.12384.92	COPS7B	0.0927074	0.113925	0.464047
	TNFRSF8.2605.49	TNFRSF8	0.0926952	0.111504	0.459112
	BRD2.10074.128	BRD2	0.0926896	0.117811	0.468062
	ADH1C.15525.294	ADH1C	0.0924567	0.115539	0.465327
	C4orf32.9490.3	C4orf32	0.0922456	0.115745	0.465327
	KLRB1.10809.14	KLRB1	0.0922111	0.12785	0.488597
	F9.5307.12	F9	0.0920798	0.114528	0.464447
	QRFP.6463.59	QRFP	0.0920366	0.119131	0.471231
	HERC1.12705.9	HERC1	0.0919731	0.123341	0.481397
	DOK2.19578.19	DOK2	0.0919379	0.122816	0.481397
	VHL.17362.5	VHL	0.091925	0.126257	0.4864
	SYNJ2BP.17348.5	SYNJ2BP	0.0918614	0.125152	0.485039
	ARMC10.9107.59	ARMC10	0.0917891	0.123426	0.481397
	HCAR2.13495.48	HCAR2	0.09172	0.12642	0.4864
	UTS2B.6290.3	UTS2B	0.0916473	0.122677	0.481397
	TAF10.18270.10	TAF10	0.0914613	0.120816	0.476506
	CSDE1.12735.39	CSDE1	0.0914589	0.125461	0.485076
	NRXN2.8876.51	NRXN2	0.0914464	0.120877	0.476506
	UGDH.17755.5	UGDH	0.0912792	0.124193	0.482996
	PVRL2.6245.4	PVRL2	0.0912777	0.124867	0.484804
	NGRN.7153.66	NGRN	0.0911138	0.132468	0.498426
	CKAP2.5345.51	CKAP2	0.0909106	0.119857	0.473292
	RXFP1.14135.3	RXFP1	0.0908895	0.126486	0.4864
	SIGLEC7.2742.68	SIGLEC7	0.0908059	0.119021	0.471197
	CILP.5717.2	CILP	0.0907939	0.121615	0.478601
	PGLYRP3.10561.5	PGLYRP3	0.0904849	0.122894	0.481397
	WSCD2.6274.15	WSCD2	0.09039	0.127244	0.487486
	GNG11.18282.1	GNG11	0.0903822	0.123971	0.482536
	KLF4.17850.42	KLF4	0.0903695	0.132125	0.498349
	FLRT1.4547.59	FLRT1	0.090159	0.128898	0.490978
	FLRT3.9128.34	FLRT3	0.0898744	0.129436	0.492624
	PIGR.3216.2	PIGR	0.0897034	0.128155	0.489281
	TMEM106A.10499.1	TMEM106A	0.0896602	0.132408	0.498426
	TESC.12831.21	TESC	0.0894745	0.127807	0.488597
	GRN.4992.49	GRN	0.0894502	0.124655	0.484384
	DMKN.8535.102	DMKN	0.0892063	0.130964	0.495992
	ARL8B.8569.147	ARL8B	0.089202	0.137215	0.509259
	HSPA1A.11157.35	HSPA1A	0.0891754	0.129756	0.492626
	STAU1.12471.47	STAU1	0.0891685	0.130455	0.494631
	EPHB2.8225.86	EPHB2	0.0891054	0.126119	0.4864
	TCEA2.13481.24	TCEA2	0.0890625	0.135018	0.504737
	C17orf78.6571.75	C17orf78	0.0890517	0.140763	0.515637
	IL15RA.14054.17	IL15RA	0.0887931	0.127458	0.487904
	TNFRSF18.5526.53	TNFRSF18	0.0887785	0.143462	0.519922
	STATH.17172.19	STATH	0.0887762	0.144214	0.520206
	KRT7.11383.41	KRT7	0.0887015	0.137315	0.509259
	BTLA.16308.14	BTLA	0.0885648	0.132414	0.498426
	KCNF1.12834.3	KCNF1	0.0884801	0.134826	0.504424
	IGHA1.IGHA2.11089.7	IGHA1 IGHA2	0.0884609	0.129547	0.492626
	DYRK3.4359.87	DYRK3	0.0883649	0.137414	0.509259
	NUDC.8887.21	NUDC	0.0882952	0.133601	0.501873
	PFDN1.19242.21	PFDN1	0.0882386	0.137979	0.510305
	RPS19.19166.15	RPS19	0.0879932	0.135621	0.506174
	EYS.9365.91	EYS	0.0879512	0.141397	0.515637
	TTL.13973.62	TTL	0.087946	0.138594	0.511088
	VPS4B.12668.7	VPS4B	0.0879214	0.131253	0.496446
	EEA1.14043.12	EEA1	0.0878846	0.134073	0.503237
	GATM.18188.12	GATM	0.087845	0.135602	0.506174
	PNMT.17204.17	PNMT	0.0876775	0.145545	0.52256
	SLC41A2.12511.83	SLC41A2	0.0876702	0.139142	0.51229
	HERC4.7860.9	HERC4	0.0876402	0.137203	0.509259
	GDF3.16755.195	GDF3	0.0875793	0.136793	0.509259
	UBE2G2.9199.6	UBE2G2	0.0875559	0.134197	0.503294
	EIF3G.11454.87	EIF3G	0.0875461	0.139008	0.512206
	CDC34.12532.28	CDC34	0.0874548	0.147312	0.523343
	C3.2755.8	C3	0.0871347	0.134751	0.504424
	SNX5.18327.6	SNX5	0.0871098	0.143821	0.52002
	NPFF.5617.41	NPFF	0.086896	0.138523	0.511088
	IL13.3072.4	IL13	0.0868945	0.141286	0.515637
	RPS6KB1.8962.48	RPS6KB1	0.0868242	0.141609	0.515637
	LRRTM4.8646.61	LRRTM4	0.0868054	0.139621	0.513236
	EXTL2.6528.95	EXTL2	0.0868019	0.140325	0.515006
	OLFML1.8815.1	OLFML1	0.0866564	0.152558	0.53118
	WFDC5.6969.14	WFDC5	0.08662	0.141854	0.515712
	FGG.4989.7	FGG	0.0862096	0.14031	0.515006
	MGAT4A.9392.43	MGAT4A	0.0860368	0.147401	0.523343
	GSTM1.15395.15	GSTM1	0.0860224	0.145337	0.522221
	SHC2.14074.2	SHC2	0.0859934	0.150505	0.529283
	PAXIP1.12894.3	PAXIP1	0.0859618	0.146329	0.523134
	SCG5.15358.28	SCG5	0.0859017	0.141056	0.515637
	NRK1.16853.5	NRK1	0.0857727	0.149373	0.527925
	CDHR5.9962.1	CDHR5	0.0857182	0.146065	0.523134
	POLE3.19170.25	POLE3	0.0856683	0.152059	0.531153
	HEXIM1.15596.7	HEXIM1	0.0856548	0.152124	0.531153
	PKDCC.8664.36	PKDCC	0.0855951	0.142486	0.517197
	B4GALT5.10425.3	B4GALT5	0.0854812	0.151493	0.531143
	SFRP2.7751.121	SFRP2	0.0854646	0.147266	0.523343
	GIPC1.19260.4	GIPC1	0.0853604	0.161915	0.545323
	HSP90AA1.2625.53	HSP90AA1	0.0850958	0.146916	0.523134
	TCTN2.11433.11	TCTN2	0.0850069	0.157502	0.538221
	USO1.13639.101	USO1	0.0849076	0.158747	0.539809
	SUDS3.10703.203	SUDS3	0.0848628	0.153753	0.532537
	HSP90AB1.5467.15	HSP90AB1	0.0847434	0.148603	0.526192
	RAB3C.19586.89	RAB3C	0.084651	0.157002	0.537829
	APCS.2474.54	APCS	0.0845343	0.146828	0.523134
	HSPA6.13672.3	HSPA6	0.0844087	0.149516	0.527925
	MCL1.10396.6	MCL1	0.0843853	0.156827	0.537627
	ERCC1.12585.39	ERCC1	0.084247	0.158999	0.540031
	SOX2.18294.26	SOX2	0.0842245	0.156148	0.536094
	SV2A.12880.1	SV2A	0.0840298	0.15565	0.535575
	SPAST.8388.24	SPAST	0.0840188	0.160135	0.54214
	MAD1L1.13618.15	MAD1L1	0.0840156	0.159403	0.540055
	LCAT.15413.3	LCAT	0.0839539	0.163494	0.549095
	RAPGEF5.9059.14	RAPGEF5	0.0839333	0.153962	0.532537
	OMP.18240.6	OMP	0.0838336	0.160311	0.542254
	NDUFA5.19200.16	NDUFA5	0.0837658	0.159162	0.540031
	PDCD1.15623.1	PDCD1	0.0837535	0.164506	0.550025
	GNPTG.10666.7	GNPTG	0.0837003	0.152975	0.53118
	LRRC37A2.8897.3	LRRC37A2	0.0834871	0.165088	0.550848
	C5.C6.4482.66	C5 C6	0.0834215	0.152241	0.531153
	UPK3BL.6633.43	UPK3BL	0.0833645	0.155347	0.535575
	COX5A.18226.148	COX5A	0.0832875	0.163816	0.549378
	NDUFS4.10584.7	NDUFS4	0.0832488	0.155923	0.536094
	ATP5B.4965.27	ATP5B	0.0831348	0.157931	0.538221
	RPLP2.10949.59	RPLP2	0.083084	0.164096	0.549655
	MTCP1.19374.72	MTCP1	0.0830062	0.166775	0.552481
	TOR1AIP1.10606.34	TOR1AIP1	0.0829641	0.158066	0.538286
	PDE2A.5246.64	PDE2A	0.08292	0.167218	0.552774
	TMPRSS11D.6547.83	TMPRSS11D	0.0828739	0.161437	0.544158
	LYSMD3.10563.13	LYSMD3	0.082823	0.166188	0.552481
	LEP.8484.24	LEP	0.0828053	0.15743	0.538221
	PIN4.12718.43	PIN4	0.0825652	0.163751	0.549378
	NAB2.13680.3	NAB2	0.0825377	0.169191	0.554544
	CDKN2D.12376.85	CDKN2D	0.0824808	0.168716	0.553903
	C21orf33.5981.6	C21orf33	0.0824197	0.160823	0.542768
	G3BP2.9831.12	G3BP2	0.0824031	0.160907	0.542768
	MRPL52.7123.25	MRPL52	0.0823106	0.162107	0.545323
	KIR2DL1.17200.50	KIR2DL1	0.0822997	0.16071	0.542768
	LGALS1.8046.9	LGALS1	0.0822212	0.170066	0.555104
	ZPLD1.5590.11	ZPLD1	0.0821555	0.168876	0.553903
	CANT1.6480.1	CANT1	0.0821539	0.171965	0.557798
	PSME1.5918.5	PSME1	0.081961	0.168371	0.553903
	LRCH4.11252.30	LRCH4	0.081618	0.172459	0.55814
	GSTA4.14645.253	GSTA4	0.0814933	0.164136	0.549655
	AURKA.3091.70	AURKA	0.0813737	0.171451	0.556927
	BRAF.15669.7	BRAF	0.0812312	0.166232	0.552481
	EFS.12572.236	EFS	0.0810258	0.166577	0.552481
	BMPR2.4862.63	BMPR2	0.0809834	0.173522	0.560013
	LRFN5.6587.6	LRFN5	0.0809269	0.166368	0.552481
	PCDH8.6280.11	PCDH8	0.0809208	0.165676	0.552014
	KDSR.19483.16	KDSR	0.0808711	0.16886	0.553903
	PGLS.17799.9	PGLS	0.0808371	0.171273	0.556927
	PVRL4.5734.13	PVRL4	0.0807726	0.181698	0.566045
	EPO.5813.58	EPO	0.0806323	0.170868	0.556103
	RAB5C.14287.6	RAB5C	0.0805693	0.173454	0.560013
	PTK2B.8918.64	PTK2B	0.0805491	0.167634	0.553391
	ADH4.8325.37	ADH4	0.0805212	0.169978	0.555104
	ADGRF1.11243.90	ADGRF1	0.0803805	0.174468	0.560587
	OLFM3.10643.16	OLFM3	0.0803748	0.175257	0.560921
	ACRV1.10507.166	ACRV1	0.0801996	0.180848	0.565837
	RS1.6497.10	RS1	0.0801106	0.17745	0.562867
	DCBLD1.9402.18	DCBLD1	0.0800397	0.180155	0.565644
	SPACA5.6494.60	SPACA5	0.0798148	0.182956	0.567925
	RAB35.13514.121	RAB35	0.0797521	0.177872	0.562867
	TFAM.9952.57	TFAM	0.0797364	0.182601	0.567925
	SARS.18178.13	SARS	0.0797137	0.175811	0.561423
	TP53.6168.11	TP53	0.0796925	0.171482	0.556927
	G6B.8659.68	G6B	0.0796612	0.185391	0.570092
	IL18.5661.15	IL18	0.0796589	0.184608	0.568803
	STOML1.17344.23	STOML1	0.0795967	0.17495	0.560712
	MAP3K7.TAB1.5259.2	MAP3K7 TAB1	0.0795546	0.184392	0.56867
	CD300C.5066.134	CD300C	0.0795463	0.172272	0.557926
	MMRN2.9723.105	MMRN2	0.0795193	0.176119	0.561423
	HNRNPA2B1.5351.52	HNRNPA2B1	0.0795013	0.177723	0.562867
	MYL12B.19122.47	MYL12B	0.0794074	0.180527	0.565691
	LY75.16620.26	LY75	0.0793993	0.173803	0.560413
	TFIP11.9043.7	TFIP11	0.0792864	0.179662	0.564478
	RNASE3.15576.158	RNASE3	0.0792321	0.173978	0.560413
	SPATA9.7809.22	SPATA9	0.0791492	0.196462	0.586218
	GALNT11.8700.325	GALNT11	0.0790583	0.179401	0.564478
	TBL2.11227.31	TBL2	0.0790149	0.186604	0.572324
	NID1.3213.65	NID1	0.0789281	0.176379	0.561423
	HK1.13131.5	HK1	0.0788739	0.175939	0.561423
	IL18R1.14079.14	IL18R1	0.0786777	0.178502	0.563511
	ADH6.18206.18	ADH6	0.0785997	0.183473	0.568263
	CDSN.7085.81	CDSN	0.0785852	0.190614	0.57771
	HSPB1.11103.24	HSPB1	0.0783447	0.192785	0.580866
	KLHL13.12463.7	KLHL13	0.0782922	0.183666	0.568263
	ZPBP.8635.283	ZPBP	0.0782287	0.181751	0.566045
	PAIP1.12430.78	PAIP1	0.07819	0.193668	0.582767
	CLEC4C.9094.5	CLEC4C	0.078096	0.180997	0.565837
	SUV420H2.12452.32	SUV420H2	0.0780821	0.184849	0.568803
	CLEC11A.4500.50	CLEC11A	0.0780586	0.180462	0.565691
	ECH1.12662.82	ECH1	0.0780126	0.196312	0.58615
	UBE3A.11226.16	UBE3A	0.0780075	0.188357	0.575391
	CT55.9363.11	CT55	0.078007	0.189141	0.57569
	DEFB128.6360.7	DEFB128	0.0779512	0.184066	0.568663
	FEN1.12577.100	FEN1	0.0779327	0.194334	0.584205
	C7orf69.9544.24	C7orf69	0.0777127	0.197224	0.58661
	THBS2.3339.33	THBS2	0.077429	0.184763	0.568803
	PRSS57.8351.17	PRSS57	0.0774191	0.187087	0.572743
	PARK2.13013.41	PARK2	0.0772938	0.187804	0.57408
	THYN1.12424.107	THYN1	0.0772488	0.19748	0.58661
	IGFBP4.2950.57	IGFBP4	0.077237	0.186611	0.572324
	RFFL.14186.13	RFFL	0.0771517	0.20803	0.599851
	SNAP29.12357.41	SNAP29	0.0769852	0.200645	0.591498
	PSMG3.12729.12	PSMG3	0.07688	0.194843	0.584442
	C4BPA.9449.150	C4BPA	0.0768783	0.187162	0.572743
	IL36B.14149.9	IL36B	0.0768625	0.203009	0.593511
	PRSS37.5653.23	PRSS37	0.0768083	0.199247	0.589588
	ENGASE.16781.2	ENGASE	0.0767468	0.197204	0.58661
	GNRH2.10708.3	GNRH2	0.0765966	0.202116	0.592978
	ANP32A.13073.14	ANP32A	0.0765786	0.191168	0.578253
	AHSA1.11633.89	AHSA1	0.0764268	0.190529	0.57771
	LRRC74A.8389.8	LRRC74A	0.0763973	0.192991	0.581108
	AKAP7.18399.1	AKAP7	0.0763516	0.191727	0.579187
	EIF5.2612.5	EIF5	0.0762749	0.195254	0.584442
	HDHD3.19482.11	HDHD3	0.0762485	0.198546	0.588328
	PDE7A.5178.5	PDE7A	0.0762009	0.210289	0.601865
	CBX7.13027.20	CBX7	0.0761134	0.20014	0.590719
	HSD17B8.19491.11	HSD17B8	0.0759025	0.196673	0.586469
	CSTL1.6368.9	CSTL1	0.0758964	0.205465	0.595263
	ITM2C.9523.34	ITM2C	0.0758852	0.203906	0.59463
	EEF1D.17826.341	EEF1D	0.0757173	0.202498	0.592978
	JMJD6.18322.15	JMJD6	0.0756033	0.201588	0.592389
	RHPN2.11439.88	RHPN2	0.0755847	0.204899	0.595263
	IST1.12434.25	IST1	0.0755063	0.203762	0.594584
	CP.17453.34	CP	0.0754846	0.196836	0.586578
	TACO1.9257.14	TACO1	0.0754785	0.204731	0.595263
	MPZL2.9372.157	MPZL2	0.0754709	0.19846	0.588328
	CDH11.7763.25	CDH11	0.0754296	0.199484	0.589844
	TAC4.6468.37	TAC4	0.0751551	0.202698	0.592978
	CLEC4D.7752.31	CLEC4D	0.0750893	0.199197	0.589588
	GKN2.6416.8	GKN2	0.0750766	0.201602	0.592389
	LGALS3.3066.12	LGALS3	0.0749386	0.198567	0.588328
	UGP2.13939.14	UGP2	0.0749069	0.204989	0.595263
	FAIM3.6574.11	FAIM3	0.0747253	0.199851	0.590244
	PRKAR2A.19125.26	PRKAR2A	0.074668	0.212917	0.605887
	CHEK1.2853.68	CHEK1	0.0746526	0.202606	0.592978
	NMT1.5196.7	NMT1	0.0746127	0.208376	0.600103
	IFNA16.6421.52	IFNA16	0.0745051	0.212276	0.605681
	SNAI2.10014.31	SNAI2	0.0744264	0.217739	0.609694
	MAPRE2.16856.79	MAPRE2	0.0743989	0.213751	0.606524
	CSPG4.8951.162	CSPG4	0.074398	0.214581	0.607016
	POLR1C.12939.1	POLR1C	0.0743823	0.202699	0.592978
	CS.18309.18	CS	0.0742845	0.211196	0.603715
	PARK7.19545.145	PARK7	0.0742728	0.207273	0.598788
	TNFSF18.2708.54	TNFSF18	0.0742336	0.203605	0.594584
	EPDR1.9040.144	EPDR1	0.0741617	0.22193	0.614657
	HDAC2.18897.31	HDAC2	0.0740549	0.210203	0.601865
	FKBP14.9340.17	FKBP14	0.0739921	0.210591	0.602357
	PELO.12431.13	PELO	0.0739259	0.220858	0.613118
	IL26.16760.2	IL26	0.0739127	0.204799	0.595263
	CRCP.17771.35	CRCP	0.0738962	0.213599	0.606524
	ST6GALNAC1.7867.154	ST6GALNAC1	0.0738908	0.208835	0.600303
	GAPDH.3848.14	GAPDH	0.0736661	0.217484	0.60964
	GRB2.5464.52	GRB2	0.0736204	0.215317	0.607245
	FBP1.7206.20	FBP1	0.0735977	0.213039	0.605887
	CSRP1.15529.33	CSRP1	0.073581	0.216378	0.608447
	FGF23.3807.1	FGF23	0.0735773	0.216401	0.608447
	SEL1L2.9082.25	SEL1L2	0.0734325	0.208541	0.600204
	PIWIL1.12793.4	PIWIL1	0.0734098	0.215017	0.607138
	CD2.7100.31	CD2	0.0733334	0.234148	0.625735
	SMAD2.10364.6	SMAD2	0.0733199	0.219659	0.612031
	CSF2RB.11137.43	CSF2RB	0.0733164	0.214798	0.607138
	ENTPD2.18887.7	ENTPD2	0.0731713	0.230779	0.623844
	ALPI.17441.4	ALPI	0.0731589	0.214187	0.607016
	SIRPB1.6247.9	SIRPB1	0.0730952	0.211426	0.604
	GPR101.11371.1	GPR101	0.0730349	0.226488	0.619086
	CMA1.3423.59	CMA1	0.0730322	0.21026	0.601865
	INTS3.11934.9	INTS3	0.073006	0.227523	0.619086
	TAF15.16865.62	TAF15	0.0728855	0.212742	0.605887
	GLRX.18386.36	GLRX	0.0727667	0.219074	0.611503
	STAR.10085.25	STAR	0.0727421	0.216816	0.608777
	OSBPL11.12878.60	OSBPL11	0.0726976	0.23824	0.628964
	CD47.6653.58	CD47	0.0726628	0.223831	0.617298
	GLTPD2.7948.129	GLTPD2	0.0726204	0.21285	0.605887
	SEMA6B.5121.3	SEMA6B	0.0724562	0.216245	0.608447
	PKLR.15607.56	PKLR	0.0722877	0.226237	0.619086
	LILRA5.7787.25	LILRA5	0.0722821	0.215777	0.607801
	PI15.5745.64	PI15	0.072004	0.219928	0.612043
	NTMT1.12454.105	NTMT1	0.0719775	0.22741	0.619086
	NCK2.13615.60	NCK2	0.0718788	0.228881	0.620621
	IL37.2723.9	IL37	0.0718183	0.219534	0.612031
	TNFRSF14.5352.11	TNFRSF14	0.0717376	0.236585	0.628125
	PIK3C2A.14028.22	PIK3C2A	0.0716899	0.219572	0.612031
	FLT1.16315.105	FLT1	0.0716734	0.223662	0.617238
	CCL8.13748.4	CCL8	0.0716591	0.224562	0.618246
	NPIPB3.9954.2	NPIPB3	0.0715779	0.222677	0.61562
	BLK.11338.49	BLK	0.0715367	0.234477	0.625735
	CTF1.2889.37	CTF1	0.0714277	0.228512	0.620267
	DNAJB11.7110.2	DNAJB11	0.0712286	0.228179	0.620088
	BAGE2.6294.11	BAGE2	0.0712275	0.225757	0.619086
	GPT.16015.19	GPT	0.071086	0.22508	0.618936
	PPIG.18449.33	PPIG	0.0710417	0.22537	0.619086
	DPP4.15460.9	DPP4	0.0708327	0.227542	0.619086
	LCK.3452.17	LCK	0.070715	0.236526	0.628125
	PTPN4.14254.27	PTPN4	0.0707106	0.225951	0.619086
	SYT4.17355.56	SYT4	0.0706711	0.236818	0.628125
	GPD1L.12420.10	GPD1L	0.0704835	0.229045	0.620621
	FOXJ2.14204.55	FOXJ2	0.0704771	0.240646	0.63279
	C6.4127.75	C6	0.0704165	0.227099	0.619086
	TSSC4.18181.2	TSSC4	0.0703912	0.232078	0.624867
	ZNF276.14692.3	ZNF276	0.0703661	0.227433	0.619086
	RHOG.12540.25	RHOG	0.0703237	0.230908	0.623844
	CA5B.17673.34	CA5B	0.0703036	0.23266	0.625345
	MAPRE3.16885.49	MAPRE3	0.0702913	0.232742	0.625345
	NoneX.2891.1		0.0702637	0.229703	0.621675
	ATP13A1.13659.36	ATP13A1	0.0702293	0.231537	0.624449
	TCP1.19265.9	TCP1	0.0702027	0.236612	0.628125
	GSTA1.17138.8	GSTA1	0.0700524	0.23762	0.628444
	WBP1L.9532.5	WBP1L	0.0700062	0.24812	0.642584
	PDE6D.13491.40	PDE6D	0.0698828	0.246359	0.641253
	WDR5.17760.128	WDR5	0.0698635	0.234792	0.625932
	PDZK1.16852.10	PDZK1	0.0698617	0.237253	0.628444
	PPIA.3844.2	PPIA	0.0696993	0.237527	0.628444
	YBX2.6372.7	YBX2	0.0696894	0.237594	0.628444
	VARS.13083.18	VARS	0.0696514	0.232998	0.625472
	TNFSF15.2968.61	TNFSF15	0.0695799	0.234279	0.625735
	SIGLEC9.3007.7	SIGLEC9	0.0693879	0.233976	0.625735
	CLN5.8874.53	CLN5	0.0693594	0.242305	0.636158
	PUS1.11201.19	PUS1	0.0690976	0.243261	0.636773
	DUSP15.12838.28	DUSP15	0.0690594	0.255467	0.649063
	HRK.8008.28	HRK	0.0690432	0.246135	0.641253
	SSU72.13566.2	SSU72	0.0689253	0.258159	0.6506
	CHMP2B.17350.13	CHMP2B	0.0689069	0.250457	0.645428
	CD3E.18870.1	CD3E	0.0688938	0.246323	0.641253
	C2orf40.6362.6	C2orf40	0.0688696	0.243996	0.637614
	ANKRD54.18404.22	ANKRD54	0.0688261	0.250162	0.645428
	RARRES2.3079.62	RARRES2	0.0688178	0.23785	0.628562
	PTP4A3.19231.22	PTP4A3	0.0688057	0.246929	0.641552
	HBD.6992.67	HBD	0.068803	0.237952	0.628562
	TNFSF14.5355.69	TNFSF14	0.0687806	0.250475	0.645428
	PPP2R3A.13665.35	PPP2R3A	0.06874	0.244887	0.638859
	LST1.9531.24	LST1	0.0686777	0.242851	0.636725
	ADM2.8100.15	ADM2	0.0685843	0.251833	0.646773
	EFNB3.7785.1	EFNB3	0.0685306	0.254776	0.649063
	GRB10.11358.15	GRB10	0.0684989	0.255861	0.649063
	UTS2.6020.52	UTS2	0.0684903	0.240899	0.633095
	TLN2.14082.56	TLN2	0.0684602	0.253548	0.648656
	ARG1.5867.60	ARG1	0.0682276	0.256026	0.649063
	FAM210A.14593.152	FAM210A	0.0679682	0.24941	0.644247
	C1orf226.7989.5	C1orf226	0.0679624	0.257883	0.6506
	CKB.3800.71	CKB	0.0679063	0.26175	0.652582
	TREML1.9329.28	TREML1	0.0678543	0.256075	0.649063
	FMR1.7713.102	FMR1	0.0678197	0.253782	0.648897
	PPP1R1A.17706.4	PPP1R1A	0.0678019	0.247292	0.641552
	EVA1B.8062.15	EVA1B	0.0677389	0.25351	0.648656
	PTX3.6447.73	PTX3	0.0677365	0.251031	0.645428
	INHBC.15686.49	INHBC	0.0674871	0.247069	0.641552
	AGR2.4959.2	AGR2	0.0673851	0.258535	0.650609
	RPS4X.9758.17	RPS4X	0.0672938	0.25086	0.645428
	SNUPN.17765.3	SNUPN	0.0672557	0.257761	0.6506
	SIGLEC8.7864.3	SIGLEC8	0.0672501	0.25696	0.6506
	CCL26.9168.31	CCL26	0.067137	0.256091	0.649063
	IL34.4556.10	IL34	0.0669827	0.253062	0.648516
	ACTN1.9843.5	ACTN1	0.0669728	0.26663	0.657195
	APOL1.11510.31	APOL1	0.0669346	0.250968	0.645428
	EDA.14024.196	EDA	0.0667946	0.260204	0.652582
	BRF1.19596.18	BRF1	0.0667233	0.255729	0.649063
	BACH1.12451.62	BACH1	0.0666012	0.254965	0.649063
	GULP1.19180.38	GULP1	0.0665607	0.254441	0.649063
	PTGES2.18458.4	PTGES2	0.0665073	0.262264	0.652582
	TK1.4301.58	TK1	0.0665058	0.255648	0.649063
	RNGTT.12847.27	RNGTT	0.0664352	0.261106	0.652582
	OPHN1.12591.27	OPHN1	0.0664309	0.27228	0.660041
	PRPF6.9581.4	PRPF6	0.0663232	0.259421	0.651437
	GAL3ST1.8696.15	GAL3ST1	0.0662716	0.257329	0.6506
	VAV3.9830.109	VAV3	0.0662697	0.257343	0.6506
	SIAE.9263.57	SIAE	0.0662681	0.263147	0.653701
	SCGB2A1.5001.6	SCGB2A1	0.066259	0.261541	0.652582
	ITGA2.15603.20	ITGA2	0.0661688	0.275948	0.662034
	ZWILCH.18302.204	ZWILCH	0.0661681	0.25726	0.6506
	FUT8.8244.16	FUT8	0.0661576	0.262274	0.652582
	KIR2DS4.17152.10	KIR2DS4	0.0661535	0.271666	0.660041
	SMARCC1.11180.17	SMARCC1	0.0661403	0.27527	0.662034
	MFAP3L.8837.8	MFAP3L	0.0661335	0.266653	0.657195
	CNOT1.13482.14	CNOT1	0.0661244	0.271877	0.660041
	NEU1.15426.5	NEU1	0.0660939	0.262734	0.653113
	EXOSC3.12605.1	EXOSC3	0.0660752	0.267927	0.658611
	NRG1.15446.25	NRG1	0.0660548	0.259711	0.651812
	SLC6A16.13056.18	SLC6A16	0.0660464	0.275954	0.662034
	CDC42BPB.3629.60	CDC42BPB	0.0660278	0.260728	0.652582
	TNC.4155.3	TNC	0.0659499	0.258023	0.6506
	ZYX.13632.10	ZYX	0.0659329	0.272403	0.660041
	ITGA5.6932.42	ITGA5	0.065774	0.264224	0.654971
	MPP6.13490.1	MPP6	0.0656909	0.271582	0.660041
	CGREF1.6257.56	CGREF1	0.0656865	0.261563	0.652582
	HNRNPDL.10852.114	HNRNPDL	0.0655948	0.266363	0.657195
	FLNA.11171.25	FLNA	0.0655212	0.275414	0.662034
	SORD.15447.45	SORD	0.0654192	0.263513	0.653909
	LSM4.16854.17	LSM4	0.0653947	0.263693	0.654004
	PBK.17475.18	PBK	0.065376	0.264651	0.655676
	CTSZ.4971.1	CTSZ	0.0653669	0.262264	0.652582
	AKR1C4.18397.5	AKR1C4	0.06533	0.26998	0.6593
	CSNK2A2.13681.173	CSNK2A2	0.0652759	0.266209	0.657195
	DECR1.12687.2	DECR1	0.0652542	0.272227	0.660041
	CCL17.3519.3	CCL17	0.065221	0.269941	0.6593
	FGF8.2443.10	FGF8	0.0651816	0.26856	0.6593
	ARMC5.8785.1	ARMC5	0.0651497	0.270466	0.659841
	IL21R.9366.54	IL21R	0.0650992	0.27337	0.661002
	HybControlElution.2229.54	HCE003183	0.0650565	0.265357	0.656372
	CST5.3803.10	CST5	0.0649247	0.26797	0.658611
	LMOD1.12504.26	LMOD1	0.0648829	0.27926	0.664705
	C1orf186.8102.239	C1orf186	0.0647908	0.276506	0.662499
	VTI1B.8963.8	VTI1B	0.0647327	0.276086	0.662034
	KIAA1279.12956.40	KIAA1279	0.0647247	0.282177	0.666395
	PLEKHA4.10939.16	PLEKHA4	0.0646885	0.281575	0.66633
	MRC1.2637.77	MRC1	0.0645983	0.267928	0.658611
	IGLL1.6485.59	IGLL1	0.0645881	0.269641	0.6593
	MYZAP.9964.10	MYZAP	0.0645423	0.288843	0.674099
	RAC1.2870.29	RAC1	0.064542	0.280072	0.664705
	C8A.C8B.C8G.2429.27	C8A C8B C8G	0.0644928	0.269529	0.6593
	GAA.9385.4	GAA	0.0644692	0.268887	0.6593
	PSMD11.13572.43	PSMD11	0.064365	0.277134	0.663107
	BACH2.12756.3	BACH2	0.064228	0.291203	0.677106
	IFNG.15346.31	IFNG	0.064166	0.28203	0.666395
	PRCP.5722.78	PRCP	0.0641467	0.271295	0.660041
	DDX19B.5460.60	DDX19B	0.0640768	0.287032	0.672821
	TMPO.8265.225	TMPO	0.064013	0.274762	0.662034
	RALA.14332.3	RALA	0.0639828	0.284269	0.668627
	DLG4.8070.88	DLG4	0.0639786	0.288649	0.674001
	DDX25.13984.23	DDX25	0.0639735	0.286938	0.672821
	BPIFB1.15367.38	BPIFB1	0.0639431	0.272822	0.660524
	NoneX.6036.78		0.0639153	0.281358	0.66633
	CYTIP.13612.7	CYTIP	0.0639058	0.2892	0.674265
	EQTN.11162.37	EQTN	0.0637984	0.295346	0.678075
	ARRDC3.12352.70	ARRDC3	0.0637925	0.293599	0.678075
	NFATC1.14286.2	NFATC1	0.0637544	0.276709	0.662499
	SHMT2.12691.44	SHMT2	0.0637493	0.281765	0.66633
	PRSS8.15513.108	PRSS8	0.063635	0.280945	0.66633
	TLR1.16324.38	TLR1	0.063618	0.277741	0.663595
	SELE.3470.1	SELE	0.063541	0.275855	0.662034
	MYNN.12455.48	MYNN	0.0635309	0.280061	0.664705
	CEBPG.19572.10	CEBPG	0.0634761	0.288108	0.673756
	NAGLU.15509.2	NAGLU	0.0634643	0.278905	0.664705
	PDIA5.5593.11	PDIA5	0.0633396	0.292625	0.678075
	CLEC10A.10955.4	CLEC10A	0.0633143	0.291944	0.677532
	CIRBP.12724.81	CIRBP	0.0633049	0.282614	0.666974
	CYTH4.12746.4	CYTH4	0.0632954	0.292962	0.678075
	RABEPK.13599.15	RABEPK	0.0632101	0.281669	0.66633
	MPO.2580.83	MPO	0.0631935	0.278495	0.664705
	OCIAD1.16802.31	OCIAD1	0.0631732	0.27947	0.664705
	ASCC1.10647.18	ASCC1	0.0631466	0.281323	0.66633
	MYRF.8843.34	MYRF	0.0630279	0.27976	0.664705
	IRF3.17151.84	IRF3	0.0630259	0.287272	0.672821
	NRGN.18303.39	NRGN	0.0629564	0.286959	0.672821
	PCNA.19364.163	PCNA	0.0629084	0.29593	0.678337
	PABPC3.10447.18	PABPC3	0.0629002	0.286548	0.672821
	SRC.15433.4	SRC	0.0627958	0.29505	0.678075
	BCCIP.18304.19	BCCIP	0.0626638	0.294334	0.678075
	COL6A3.11196.31	COL6A3	0.0626422	0.28354	0.668138
	GORAB.7247.1	GORAB	0.0626132	0.290446	0.675809
	KIN.13476.16	KIN	0.0624666	0.301102	0.683428
	OAZ1.9893.27	OAZ1	0.0622893	0.295513	0.678075
	ID2.15403.53	ID2	0.0622818	0.294715	0.678075
	NACA.3854.24	NACA	0.0621975	0.293667	0.678075
	TEX29.10557.6	TEX29	0.0621617	0.289742	0.675
	PLBD2.6536.54	PLBD2	0.0621215	0.293412	0.678075
	FRS2.13025.4	FRS2	0.0619624	0.295499	0.678075
	CPN1.7142.5	CPN1	0.0619622	0.291296	0.677106
	DLG3.7897.75	DLG3	0.0619613	0.304154	0.687317
	BMPR1B.10550.37	BMPR1B	0.06177	0.293633	0.678075
	FDCSP.17346.61	FDCSP	0.0617698	0.291967	0.677532
	RLN3.6027.31	RLN3	0.0617121	0.296611	0.679226
	ELK3.5707.55	ELK3	0.0616765	0.302022	0.684169
	TENM2.11164.7	TENM2	0.0615356	0.296311	0.678874
	ACAA1.17782.23	ACAA1	0.0615105	0.299893	0.682732
	GFAP.3034.1	GFAP	0.061502	0.30688	0.688271
	IFNA5.6210.100	IFNA5	0.0614301	0.295467	0.678075
	GGA3.11683.19	GGA3	0.0613832	0.306941	0.688271
	KCNIP1.13650.11	KCNIP1	0.0612926	0.299912	0.682732
	CDC42.9840.2	CDC42	0.0611844	0.310269	0.692346
	KPNA6.13969.24	KPNA6	0.0611328	0.301176	0.683428
	SEMA7A.7019.13	SEMA7A	0.0611277	0.295365	0.678075
	UBD.17772.7	UBD	0.0610933	0.299803	0.682732
	UBTD2.12875.28	UBTD2	0.0610258	0.306297	0.688166
	CARD18.18190.15	CARD18	0.0609951	0.306541	0.688271
	USP25.9215.117	USP25	0.0609817	0.304929	0.687855
	CCL25.2705.5	CCL25	0.0609048	0.29796	0.679922
	TMEM185A.14633.26	TMEM185A	0.0608884	0.305671	0.687855
	GZMK.9545.156	GZMK	0.0608053	0.301252	0.683428
	CCL3L1.2783.18	CCL3L1	0.0607954	0.298003	0.679922
	GCH1.11185.145	GCH1	0.0607857	0.302247	0.684343
	RAC2.18950.13	RAC2	0.0607423	0.313785	0.69458
	CGA.TSHB.3521.16	CGA TSHB	0.0607311	0.302682	0.684994
	ERAP1.4964.67	ERAP1	0.0606954	0.297976	0.679922
	ZWINT.18286.3	ZWINT	0.0605537	0.30159	0.683671
	PDK2.12651.21	PDK2	0.0603633	0.32307	0.703608
	SUB1.19236.24	SUB1	0.0603553	0.309078	0.691021
	HDGF.8953.47	HDGF	0.0602804	0.30968	0.691698
	IMPA2.12581.39	IMPA2	0.0602781	0.320163	0.701214
	SH3BGRL2.19113.66	SH3BGRL2	0.0601503	0.317653	0.70038
	SERPINE1.2925.9	SERPINE1	0.0600403	0.313328	0.69458
	MAN2B2.9251.28	MAN2B2	0.0600137	0.305098	0.687855
	C5orf46.9100.32	C5orf46	0.0600103	0.312712	0.69458
	ARPC3.13573.5	ARPC3	0.0599887	0.3053	0.687855
	ATAD2.13043.157	ATAD2	0.0599123	0.313504	0.69458
	TCN2.5584.21	TCN2	0.0597983	0.306012	0.688155
	LCN10.13007.66	LCN10	0.0596594	0.306314	0.688166
	IDO1.9759.13	IDO1	0.059631	0.32098	0.701699
	LRRC59.19163.26	LRRC59	0.0594813	0.322199	0.70229
	OVCA2.17697.2	OVCA2	0.0594803	0.313611	0.69458
	PTN.3045.72	PTN	0.0594451	0.308057	0.689405
	SNX1.6955.68	SNX1	0.0593891	0.322077	0.70229
	ALDH6A1.19136.22	ALDH6A1	0.0593791	0.316131	0.698021
	LYG1.9243.10	LYG1	0.0592778	0.334589	0.713126
	CKAP4.7221.56	CKAP4	0.0592721	0.322162	0.70229
	NRIP3.18237.29	NRIP3	0.0592393	0.323302	0.703782
	SYTL4.11563.51	SYTL4	0.0591783	0.312723	0.69458
	PPIF.5248.68	PPIF	0.0591032	0.324417	0.703891
	COL8A1.4807.13	COL8A1	0.0590912	0.332488	0.711377
	BMP4.6326.20	BMP4	0.0590751	0.32552	0.704304
	NNMT.19376.74	NNMT	0.0590449	0.321432	0.70229
	CRIPT.19294.26	CRIPT	0.0589938	0.316749	0.69872
	GALE.11457.53	GALE	0.0589432	0.313821	0.69458
	SERPINH1.10800.15	SERPINH1	0.0588425	0.327432	0.70613
	IVD.17737.7	IVD	0.0588373	0.324865	0.704009
	SHANK3.13242.134	SHANK3	0.0588186	0.313193	0.69458
	HSPC159.18236.3	HSPC159	0.0587686	0.326297	0.705585
	WFDC3.6384.19	WFDC3	0.0587351	0.326574	0.705595
	VPS29.14318.1	VPS29	0.0586821	0.343156	0.719713
	PANK3.12658.72	PANK3	0.058672	0.3194	0.701214
	RNF34.13386.248	RNF34	0.0585997	0.324242	0.703865
	FNDC4.13451.2	FNDC4	0.0585928	0.329493	0.709252
	ACADM.17333.20	ACADM	0.0585761	0.32702	0.70613
	CAPG.4968.50	CAPG	0.0585066	0.318257	0.700738
	ITGAL.11617.1	ITGAL	0.0583374	0.326417	0.705585
	RTN4R.5105.2	RTN4R	0.0583172	0.319829	0.701214
	LGALS2.3033.57	LGALS2	0.0582876	0.33115	0.710835
	C17orf67.9070.1	C17orf67	0.0582143	0.332632	0.711377
	CDK8.CCNC.3359.11	CDK8 CCNC	0.0582137	0.32069	0.701396
	NUDT16L1.12497.29	NUDT16L1	0.0580609	0.320304	0.701214
	COL2A1.18875.125	COL2A1	0.0580491	0.324574	0.703903
	NFE2L1.11154.3	NFE2L1	0.0580385	0.332354	0.711377
	EIF4G3.13991.47	EIF4G3	0.0580344	0.339431	0.717299
	PIK3CG.3391.10	PIK3CG	0.0580207	0.32064	0.701396
	HK3.19518.12	HK3	0.0580023	0.324965	0.704009
	SYTL4.9090.9	SYTL4	0.0579592	0.335634	0.713511
	SPOCK1.5490.53	SPOCK1	0.0579537	0.327908	0.706498
	BHMT2.14226.120	BHMT2	0.0579223	0.327322	0.70613
	PTPRH.11988.24	PTPRH	0.0576687	0.33286	0.711536
	EHD4.11421.10	EHD4	0.0576162	0.330738	0.710619
	BET1L.10959.125	BET1L	0.0575488	0.347993	0.722203
	RPRD1B.19126.4	RPRD1B	0.0574985	0.329192	0.708935
	FHL1.16814.13	FHL1	0.0574146	0.330742	0.710619
	STAB1.14599.18	STAB1	0.0573984	0.331724	0.711377
	CLCA1.10496.11	CLCA1	0.057327	0.347149	0.722071
	CRLF1.14747.9	CRLF1	0.0572916	0.336896	0.715208
	ITGA1.ITGB1.3503.4	ITGA1 ITGB1	0.0571447	0.332181	0.711377
	AS3MT.18417.3	AS3MT	0.0570079	0.334184	0.713126
	RASA1.5481.16	RASA1	0.056972	0.34133	0.718361
	TMEM230.11542.11	TMEM230	0.05694	0.342469	0.719124
	SERPINA7.2706.69	SERPINA7	0.0567581	0.330475	0.710619
	MOCS3.14229.5	MOCS3	0.0565258	0.334945	0.713357
	NPTX2.6521.35	NPTX2	0.0564815	0.334494	0.713126
	RAMP3.15437.11	RAMP3	0.0564634	0.348275	0.722464
	PITPNB.12484.67	PITPNB	0.0564608	0.336336	0.714675
	BECN1.13032.1	BECN1	0.0564431	0.346705	0.721918
	IL31.10455.196	IL31	0.0564186	0.353962	0.723842
	YBX1.9751.72	YBX1	0.0563966	0.342796	0.719483
	CNDP2.3192.3	CNDP2	0.0563772	0.335389	0.713511
	AURKB.3346.72	AURKB	0.0563582	0.338051	0.716019
	TP53I11.13022.20	TP53I11	0.0563507	0.335617	0.713511
	NAP1L4.19188.21	NAP1L4	0.0563223	0.340884	0.718361
	HIF1A.13089.6	HIF1A	0.0562618	0.347392	0.722203
	ADSS.12644.63	ADSS	0.056243	0.3528	0.723731
	IL12RB1.2632.5	IL12RB1	0.0562239	0.34173	0.718622
	ARF5.18409.61	ARF5	0.0562157	0.344349	0.721434
	GOSR1.7805.52	GOSR1	0.0562017	0.34192	0.718622
	MRRF.12355.223	MRRF	0.0561956	0.340288	0.717927
	CCDC90B.7792.58	CCDC90B	0.056119	0.346036	0.721918
	CTSK.9443.137	CTSK	0.0561079	0.350451	0.723545
	TFPI2.9233.71	TFPI2	0.0560869	0.341224	0.718361
	FCRLB.15583.18	FCRLB	0.0560424	0.355407	0.723842
	PA2G4.4258.15	PA2G4	0.0559793	0.340479	0.717927
	ADGRF5.6409.57	ADGRF5	0.0559341	0.33838	0.716388
	ZNRF3.10390.21	ZNRF3	0.0559209	0.341819	0.718622
	KLRC4.10552.88	KLRC4	0.0558782	0.355055	0.723842
	GRB14.13628.58	GRB14	0.0557801	0.346406	0.721918
	SLC5A8.13691.10	SLC5A8	0.0556891	0.340503	0.717927
	PCBD2.6899.37	PCBD2	0.0556451	0.347576	0.722203
	STIM1.8916.32	STIM1	0.0555935	0.346335	0.721918
	TAGLN2.9201.13	TAGLN2	0.0555454	0.350996	0.723545
	EIF3J.13497.34	EIF3J	0.0553429	0.355335	0.723842
	GLUL.19238.12	GLUL	0.0553255	0.348668	0.722955
	FKBP3.18383.9	FKBP3	0.0552975	0.349755	0.723545
	CD80.13726.4	CD80	0.0552261	0.359831	0.727693
	PRRG1.9008.6	PRRG1	0.0551317	0.351204	0.723545
	IFNA4.15405.23	IFNA4	0.0551142	0.358195	0.726196
	ANXA4.17164.15	ANXA4	0.0550721	0.360301	0.727816
	VPS28.17155.1	VPS28	0.0550573	0.346844	0.721918
	LYSMD4.9106.87	LYSMD4	0.0550393	0.358849	0.726489
	DHX38.13645.14	DHX38	0.0550112	0.35226	0.723545
	TFF3.8323.163	TFF3	0.0550109	0.358234	0.726196
	BRDT.12748.6	BRDT	0.0549832	0.356756	0.725107
	DSG1.2976.58	DSG1	0.054959	0.346881	0.721918
	TWF1.12871.10	TWF1	0.0549525	0.358745	0.726489
	CDH7.7959.34	CDH7	0.0548679	0.347683	0.722203
	IGJ.15306.20	IGJ	0.0548567	0.360448	0.727816
	ALDH1A3.9835.16	ALDH1A3	0.0547714	0.355209	0.723842
	TCEAL8.19109.32	TCEAL8	0.0547702	0.362074	0.728223
	RLN2.6621.10	RLN2	0.0547397	0.358038	0.726196
	BDP1.8929.7	BDP1	0.0546991	0.352487	0.723545
	IDI1.17712.7	IDI1	0.0546957	0.351683	0.723545
	FN1.3435.53	FN1	0.0546504	0.35459	0.723842
	GHRL.6518.85	GHRL	0.0546447	0.361447	0.728223
	EIF4A2.18824.7	EIF4A2	0.0546421	0.352989	0.723731
	CAT.3488.64	CAT	0.0546302	0.352262	0.723545
	TPT1.3872.2	TPT1	0.0545141	0.36088	0.728053
	ARHGDIB.9846.32	ARHGDIB	0.0544717	0.361254	0.728223
	CSF2RA.10438.19	CSF2RA	0.0544104	0.352548	0.723545
	MICALL2.12891.1	MICALL2	0.0544021	0.355946	0.723842
	CDH2.3797.1	CDH2	0.054344	0.36324	0.728223
	PTGR1.19617.5	PTGR1	0.0543268	0.35329	0.723782
	PILRA.6402.8	PILRA	0.0542956	0.35192	0.723545
	HMHA1.13544.9	HMHA1	0.0542477	0.364092	0.728223
	CLTC.13711.10	CLTC	0.0542288	0.360003	0.727693
	C12orf10.8303.102	C12orf10	0.0541877	0.365483	0.728651
	SMR3A.7838.27	SMR3A	0.0541722	0.364761	0.728577
	BPIFA2.16302.11	BPIFA2	0.054163	0.358067	0.726196
	CUBN.12904.180	CUBN	0.0541546	0.364061	0.728223
	ACADS.17393.13	ACADS	0.0540647	0.35562	0.723842
	PURB.18300.39	PURB	0.053875	0.363995	0.728223
	EXOSC8.18909.11	EXOSC8	0.0537784	0.366555	0.729328
	BCL2.3412.7	BCL2	0.0537481	0.362604	0.728223
	ROCK2.13654.1	ROCK2	0.0536976	0.368984	0.730739
	DUSP26.8967.6	DUSP26	0.0536487	0.361824	0.728223
	GPHA2.6395.58	GPHA2	0.053567	0.360073	0.727693
	TCEA1.18204.1	TCEA1	0.0534415	0.369569	0.730925
	DDX23.13946.8	DDX23	0.0534358	0.365402	0.728651
	C9orf89.7778.104	C9orf89	0.0532679	0.368591	0.730739
	NPNT.6342.10	NPNT	0.0532559	0.369542	0.730925
	ADAMTSL2.6379.62	ADAMTSL2	0.0532529	0.3629	0.728223
	RPS6KB1.15608.5	RPS6KB1	0.0531763	0.375371	0.736529
	DNAJB9.11214.40	DNAJB9	0.0531117	0.363354	0.728223
	LTBR.2636.10	LTBR	0.0530689	0.362922	0.728223
	HAAO.5861.78	HAAO	0.0530674	0.370399	0.731629
	COL23A1.4543.65	COL23A1	0.0530477	0.367234	0.730365
	CNN1.15566.10	CNN1	0.0528961	0.374481	0.735928
	CALN1.10933.107	CALN1	0.0528798	0.379767	0.740432
	PDAP1.19240.265	PDAP1	0.0528669	0.37816	0.739385
	DUSP6.12341.8	DUSP6	0.0528531	0.372337	0.733221
	VSNL1.13522.20	VSNL1	0.0528383	0.37756	0.73915
	GMEB2.12804.5	GMEB2	0.0527993	0.373666	0.735257
	SELP.4154.57	SELP	0.0527681	0.366471	0.729328
	DAPP1.11615.16	DAPP1	0.0526679	0.37996	0.740432
	TXNIP.11682.7	TXNIP	0.0526448	0.369236	0.730892
	ZNF774.12760.34	ZNF774	0.0526149	0.377878	0.739385
	SLC26A11.13502.2	SLC26A11	0.0525723	0.384281	0.743092
	RAB32.17778.19	RAB32	0.0524644	0.385259	0.743149
	PILRA.10816.150	PILRA	0.0524623	0.368442	0.730739
	DBI.16919.1	DBI	0.0524487	0.37185	0.73293
	PRKG1.13067.5	PRKG1	0.052423	0.37126	0.732309
	COPE.19310.81	COPE	0.052403	0.386687	0.743183
	RAD51.2871.73	RAD51	0.0523591	0.370202	0.731553
	TPO.3873.51	TPO	0.0523317	0.374575	0.735928
	HMGN1.9187.2	HMGN1	0.0523243	0.374643	0.735928
	SHISA2.10449.31	SHISA2	0.0523175	0.370583	0.73168
	PLSCR3.11407.57	PLSCR3	0.0522438	0.386397	0.743149
	SPAG11A.5726.49	SPAG11A	0.0521664	0.376088	0.737163
	TXNL4B.15316.262	TXNL4B	0.0521482	0.383831	0.743092
	LDLRAP1.18183.3	LDLRAP1	0.0520357	0.384859	0.743138
	LILRA5.8766.29	LILRA5	0.0520357	0.372354	0.733221
	EIF4H.5885.55	EIF4H	0.0519027	0.382687	0.743092
	GRPEL1.7113.1	GRPEL1	0.0517519	0.384073	0.743092
	SERPINA10.13119.26	SERPINA10	0.0517435	0.375863	0.737074
	SUMO2.19555.1	SUMO2	0.0517033	0.381176	0.742146
	MAP2K6.17175.5	MAP2K6	0.0516016	0.386299	0.743149
	CCBL2.12682.5	CCBL2	0.0515857	0.388988	0.744207
	CUL1.17797.1	CUL1	0.0515181	0.384552	0.743092
	ARL6IP5.13503.19	ARL6IP5	0.0514593	0.391861	0.746979
	UNC45A.13082.9	UNC45A	0.0514544	0.392763	0.747026
	ATP5O.9202.309	ATP5O	0.0514505	0.391086	0.746062
	HARS.17450.51	HARS	0.051431	0.387032	0.74323
	LNX1.9936.27	LNX1	0.0514302	0.379581	0.740432
	HybControlElution.2273.34	HCE004359	0.0513861	0.378361	0.739465
	RSPO3.13094.75	RSPO3	0.0513527	0.387756	0.743571
	GAD1.11280.6	GAD1	0.0513527	0.391989	0.746979
	BRPF1.11671.19	BRPF1	0.0513299	0.385459	0.743149
	RAB17.11118.107	RAB17	0.0513213	0.378963	0.740118
	HNRNPC.11429.80	HNRNPC	0.0512625	0.382777	0.743092
	SNRPG.19276.124	SNRPG	0.051262	0.38443	0.743092
	PTGR2.18943.4	PTGR2	0.0512506	0.387028	0.74323
	SIGLEC5.9275.2	SIGLEC5	0.0512125	0.379975	0.740432
	ST3GAL2.6281.51	ST3GAL2	0.0512118	0.384897	0.743138
	STK24.12617.2	STK24	0.0511542	0.390436	0.745493
	ELMO1.12764.3	ELMO1	0.0511213	0.402785	0.753471
	PPP3R2.18866.8	PPP3R2	0.0510924	0.38436	0.743092
	ATF6B.11387.3	ATF6B	0.0510564	0.382244	0.742975
	TMEM52B.9778.45	TMEM52B	0.0510358	0.398349	0.750535
	C4A.C4B.4481.34	C4A C4B	0.0510325	0.381654	0.74222
	CDK5.CDK5R1.3358.51	CDK5 CDK5R1	0.0509933	0.382833	0.743092
	CAMK1D.3418.12	CAMK1D	0.0508992	0.385343	0.743149
	CFL1.4203.50	CFL1	0.0508596	0.385714	0.743149
	CKS1B.12530.14	CKS1B	0.0507919	0.390466	0.745493
	PCSK9.5231.79	PCSK9	0.0507813	0.384006	0.743092
	G3BP1.19266.35	G3BP1	0.0507458	0.387598	0.743571
	HADH.17739.1	HADH	0.0507278	0.394404	0.7493
	BIN1.9574.11	BIN1	0.0506623	0.395015	0.7493
	ADAM29.13549.15	ADAM29	0.0506234	0.401318	0.753469
	AIF1.2849.49	AIF1	0.050608	0.38889	0.744207
	TOM1L2.19356.20	TOM1L2	0.0505915	0.387411	0.743571
	HBZ.6919.3	HBZ	0.0505777	0.394968	0.7493
	NUDT9.9482.110	NUDT9	0.0505282	0.386383	0.743149
	CEACAM20.10453.7	CEACAM20	0.0505159	0.408386	0.758641
	FAM175B.8945.7	FAM175B	0.0504953	0.39574	0.749405
	SULT2A1.9829.91	SULT2A1	0.050447	0.39703	0.749909
	BMP8B.15668.19	BMP8B	0.0504447	0.392065	0.746979
	CYR61.6264.9	CYR61	0.0504082	0.398233	0.750535
	RNF128.8633.18	RNF128	0.0503601	0.390403	0.745493
	HSPA13.17515.6	HSPA13	0.0503538	0.388836	0.744207
	MAPRE1.12469.19	MAPRE1	0.0501145	0.403521	0.753934
	SYN3.7199.3	SYN3	0.0500939	0.400347	0.752255
	FOXRED1.8017.23	FOXRED1	0.0500237	0.39851	0.750535
	IRF2.12801.33	IRF2	0.0500145	0.404461	0.755081
	PPM1L.7187.3	PPM1L	0.0500072	0.399495	0.75096
	PSIP1.17176.13	PSIP1	0.0500051	0.39539	0.749405
	TXNDC12.19334.62	TXNDC12	0.0499652	0.395768	0.749405
	CHKB.7761.125	CHKB	0.0498833	0.41082	0.759329
	UBQLN2.19121.3	UBQLN2	0.0497615	0.401818	0.753471
	NRXN1.8971.9	NRXN1	0.0497055	0.39498	0.7493
	GPR26.13540.1	GPR26	0.0496994	0.397472	0.750205
	TNNT3.16807.35	TNNT3	0.0496326	0.395674	0.749405
	DOK2.14246.50	DOK2	0.0494542	0.413148	0.76056
	MYCBP.19250.50	MYCBP	0.0494367	0.409918	0.759329
	UBE2V1.11626.7	UBE2V1	0.0494265	0.403347	0.753934
	GUSB.15562.24	GUSB	0.0494205	0.403404	0.753934
	UQCRB.12957.62	UQCRB	0.0493037	0.408663	0.758641
	INHBB.13676.46	INHBB	0.0489998	0.400929	0.753044
	BIRC3.4973.18	BIRC3	0.0489253	0.415627	0.761754
	CROT.13929.27	CROT	0.0489237	0.41396	0.761041
	ARHGDIA.6454.38	ARHGDIA	0.0488571	0.409614	0.759189
	RNF128.6510.56	RNF128	0.0487564	0.414725	0.761041
	KIF16B.11672.17	KIF16B	0.0487437	0.405005	0.755488
	HSD17B10.4217.49	HSD17B10	0.0487346	0.411615	0.760107
	MICB.5102.55	MICB	0.0486463	0.412463	0.760107
	PLBD1.6315.58	PLBD1	0.0486043	0.407966	0.758565
	KPNA1.19587.12	KPNA1	0.0485846	0.410596	0.759329
	TRIM3.12573.80	TRIM3	0.0485735	0.419834	0.762858
	RPS3A.5484.63	RPS3A	0.048554	0.415834	0.761754
	HSD17B7.9929.16	HSD17B7	0.0485499	0.416706	0.761754
	SEPSECS.17357.33	SEPSECS	0.0485065	0.415461	0.761754
	MAGEA8.18326.50	MAGEA8	0.0485047	0.414651	0.761041
	ASRGL1.18313.4	ASRGL1	0.048471	0.418298	0.761968
	AMIGO1.9979.13	AMIGO1	0.0484666	0.425963	0.765873
	MTPAP.9028.5	MTPAP	0.0484474	0.412738	0.760107
	ARHGEF10.9061.3	ARHGEF10	0.0483998	0.414017	0.761041
	COCH.7227.75	COCH	0.0483647	0.414356	0.761041
	LRIT2.11716.28	LRIT2	0.0482384	0.421374	0.763143
	NXT1.9942.2	NXT1	0.0482365	0.416417	0.761754
	RELT.14112.40	RELT	0.0482338	0.410747	0.759329
	CD99L2.10539.30	CD99L2	0.0482133	0.415002	0.761248
	HMGB1.2524.56	HMGB1	0.0481747	0.411322	0.759919
	DPY30.13943.38	DPY30	0.0480882	0.416215	0.761754
	POLM.12851.5	POLM	0.0480755	0.422945	0.764406
	NFATC4.11560.76	NFATC4	0.0479951	0.423722	0.764406
	LRRC3.6917.49	LRRC3	0.0479313	0.422675	0.764406
	RPIA.12333.87	RPIA	0.0479305	0.417747	0.761968
	TRIP10.17676.13	TRIP10	0.0479274	0.424378	0.764805
	BAG3.10078.5	BAG3	0.0478955	0.417273	0.761791
	SULT2B1.17209.27	SULT2B1	0.0478677	0.418358	0.761968
	NME4.16809.1	NME4	0.0478341	0.418686	0.762094
	GFRA1.3314.74	GFRA1	0.0477912	0.41266	0.760107
	HIST2H2BE.14143.8	HIST2H2BE	0.0477912	0.41266	0.760107
	SAR1A.17726.3	SAR1A	0.0477675	0.427598	0.766661
	ZHX3.10036.201	ZHX3	0.0476828	0.416923	0.761754
	NLGN4X.5357.60	NLGN4X	0.0476195	0.420778	0.763143
	CLIC2.17837.5	CLIC2	0.0476143	0.417593	0.761968
	DNMT3L.19142.39	DNMT3L	0.0475883	0.432706	0.770021
	MAT2B.18392.19	MAT2B	0.0474121	0.417975	0.761968
	TPSB2.3403.1	TPSB2	0.047403	0.416471	0.761754
	PTK2.4986.59	PTK2	0.0473174	0.431971	0.770021
	OSMR.10892.8	OSMR	0.0472019	0.433933	0.770804
	P2RX6.7233.73	P2RX6	0.0471851	0.424223	0.764805
	IRF9.12439.67	IRF9	0.047157	0.428571	0.766689
	NRCAM.5109.24	NRCAM	0.0471437	0.421415	0.763143
	HPD.17509.6	HPD	0.0471375	0.421476	0.763143
	BUB1.12033.3	BUB1	0.0471252	0.433845	0.770804
	SEPHS1.14083.25	SEPHS1	0.0471236	0.426449	0.766152
	BTG2.11325.8	BTG2	0.0471221	0.420831	0.763143
	ALDH5A1.17792.158	ALDH5A1	0.047019	0.420261	0.763143
	NANS.17802.4	NANS	0.0469024	0.424597	0.764903
	PCBD1.11313.100	PCBD1	0.0468833	0.427196	0.766661
	AMPD2.18403.25	AMPD2	0.0468177	0.434368	0.770804
	WFDC6.13412.5	WFDC6	0.0467851	0.437174	0.772639
	MACROD1.13653.335	MACROD1	0.0466626	0.425379	0.765534
	DARS2.12395.86	DARS2	0.0465992	0.436518	0.772639
	FGA.FGB.FGG.2796.62	FGA FGB FGG	0.0465826	0.425382	0.765534
	YWHAG.4179.57	YWHAG	0.0465662	0.425545	0.765534
	SMAP1.11649.3	SMAP1	0.0464576	0.437094	0.772639
	SSR1.8106.15	SSR1	0.0464165	0.434239	0.770804
	MMP20.15419.15	MMP20	0.0463918	0.437744	0.772639
	KLK6.3450.4	KLK6	0.0463554	0.427646	0.766661
	CAMK2D.3419.49	CAMK2D	0.0462927	0.437907	0.772639
	EPB41.4706.17	EPB41	0.046288	0.431494	0.770021
	EDDM3A.9536.16	EDDM3A	0.0462632	0.434146	0.770804
	TRAPPC3.14337.1	TRAPPC3	0.0462393	0.428017	0.766661
	NDRG4.7934.11	NDRG4	0.0461936	0.432436	0.770021
	SIGLEC5.16792.4	SIGLEC5	0.046138	0.429031	0.767217
	KREMEN2.3202.28	KREMEN2	0.0460737	0.432043	0.770021
	WFDC10A.13429.3	WFDC10A	0.0460344	0.439657	0.772798
	NENF.9219.70	NENF	0.045912	0.447442	0.780398
	HybControlElution.2288.7	HCE004331	0.0455642	0.4348	0.771273
	IL31RA.8273.84	IL31RA	0.0454846	0.452515	0.781611
	CLSTN3.6291.55	CLSTN3	0.0454772	0.438823	0.772798
	PGR.15693.9	PGR	0.0454396	0.437626	0.772639
	PRKAR1B.12479.50	PRKAR1B	0.0453551	0.447252	0.780398
	PMS2.11312.40	PMS2	0.0453256	0.444327	0.779509
	DLK1.6373.54	DLK1	0.045318	0.437288	0.772639
	SHC4.11692.21	SHC4	0.0453027	0.446163	0.780069
	MGAT2.6909.40	MGAT2	0.0452942	0.439095	0.772798
	TRAF1.17747.45	TRAF1	0.0452192	0.446199	0.780069
	YWHAZ.5858.6	YWHAZ	0.0452171	0.447023	0.780398
	SAT2.12524.18	SAT2	0.0452163	0.450267	0.781143
	COMT.18382.109	COMT	0.0452084	0.438399	0.772707
	DLK1.6496.60	DLK1	0.0452038	0.438446	0.772707
	STMN1.17367.5	STMN1	0.0451445	0.445354	0.780069
	SCARA3.11292.13	SCARA3	0.0451239	0.445561	0.780069
	SFRP1.3221.54	SFRP1	0.0449618	0.440904	0.774384
	C22orf15.7073.69	C22orf15	0.0448605	0.452226	0.781611
	HNRNPF.9764.79	HNRNPF	0.0448561	0.448269	0.780398
	P4HA2.11348.132	P4HA2	0.0447904	0.450528	0.781143
	EIF2S1.19259.176	EIF2S1	0.0447765	0.447491	0.780398
	HAVCR2.11481.25	HAVCR2	0.0447025	0.463643	0.786692
	HDGF.16758.96	HDGF	0.0446673	0.448601	0.780498
	FTMT.8048.9	FTMT	0.0446552	0.445585	0.780069
	CGA.14056.4	CGA	0.044651	0.452738	0.781611
	RAN.4282.3	RAN	0.0446447	0.461737	0.786692
	KLK15.6491.59	KLK15	0.0445375	0.453091	0.781611
	PSMB5.12580.7	PSMB5	0.0444901	0.452778	0.781611
	ZFAND1.19173.5	ZFAND1	0.0444759	0.453717	0.781611
	NUDT12.13947.371	NUDT12	0.0444725	0.462646	0.786692
	LONP1.6398.12	LONP1	0.04442	0.456682	0.783541
	HS3ST4.19370.30	HS3ST4	0.0443469	0.454235	0.781611
	COL9A1.15466.30	COL9A1	0.0443398	0.454307	0.781611
	REG3A.15304.1	REG3A	0.0442958	0.450819	0.781143
	NAPG.17773.26	NAPG	0.0440987	0.463166	0.786692
	CX3CL1.2827.23	CX3CL1	0.0440823	0.450675	0.781143
	SEMA4F.9932.49	SEMA4F	0.0440554	0.462798	0.786692
	C20orf173.7046.6	C20orf173	0.0440242	0.455952	0.782985
	APBB3.12784.10	APBB3	0.0440208	0.463957	0.786692
	CAMK1.3592.4	CAMK1	0.0439847	0.452453	0.781611
	HDAC8.2859.69	HDAC8	0.0437584	0.454013	0.781611
	IL36A.14150.7	IL36A	0.0437226	0.453611	0.781611
	FCRL4.8991.115	FCRL4	0.0436446	0.472658	0.791753
	FRRS1L.7976.19	FRRS1L	0.0436158	0.468083	0.790039
	NME2.4249.64	NME2	0.0435885	0.462785	0.786692
	TGM2.18934.50	TGM2	0.0435857	0.460456	0.786633
	ZHX1.12751.26	ZHX1	0.0435221	0.472273	0.791753
	FBL.13994.1	FBL	0.0434054	0.457665	0.783873
	TPM2.4472.5	TPM2	0.0433503	0.458237	0.783873
	ANGPTL3.10391.1	ANGPTL3	0.0432673	0.458332	0.783873
	COL28A1.10702.1	COL28A1	0.0432208	0.459582	0.78543
	DNAJC27.12799.65	DNAJC27	0.0432042	0.478775	0.794483
	MCL1.9819.110	MCL1	0.0430857	0.464069	0.786692
	FBXL5.12846.3	FBXL5	0.042994	0.472862	0.791753
	NDUFB4.10677.9	NDUFB4	0.0429862	0.462025	0.786692
	CCDC167.7797.11	CCDC167	0.0429347	0.470314	0.791653
	CD1A.10814.7	CD1A	0.0429318	0.465668	0.787687
	RGS8.11666.72	RGS8	0.0429132	0.463551	0.786692
	PTTG1.17727.1	PTTG1	0.0429073	0.471384	0.791753
	COL18A1.2201.17	COL18A1	0.0429048	0.462873	0.786692
	IL10RA.10344.334	IL10RA	0.0428997	0.46446	0.786692
	ANKRD1.15361.37	ANKRD1	0.0428979	0.47227	0.791753
	MGAT4C.7208.60	MGAT4C	0.0428761	0.47092	0.791653
	PDK1.5227.60	PDK1	0.0428606	0.473445	0.792443
	AKR7A2.4188.1	AKR7A2	0.0428432	0.470478	0.791653
	FCGR2A.3309.2	FCGR2A	0.0427754	0.463462	0.786692
	TNNT2.5315.22	TNNT2	0.0427493	0.474596	0.792649
	ADH5.11369.23	ADH5	0.0427279	0.467021	0.789398
	PLEK.7875.86	PLEK	0.04272	0.47411	0.792649
	MFAP2.9294.45	MFAP2	0.0427127	0.464881	0.786692
	RPN1.6458.6	RPN1	0.0427099	0.46491	0.786692
	MMP13.4925.54	MMP13	0.0426759	0.467564	0.789873
	ACOT8.17400.71	ACOT8	0.0426434	0.477275	0.794257
	CRIM1.8699.43	CRIM1	0.0426134	0.472084	0.791753
	LAMC2.9580.5	LAMC2	0.0425603	0.466476	0.788766
	DNAJC4.8016.19	DNAJC4	0.0425404	0.484753	0.799884
	ANXA13.17835.28	ANXA13	0.0425356	0.479185	0.794578
	PBRM1.12518.289	PBRM1	0.0424969	0.478791	0.794483
	CRABP1.11967.23	CRABP1	0.0424896	0.46798	0.790039
	AKT3.3392.68	AKT3	0.0424789	0.470391	0.791653
	AASDHPPT.17320.19	AASDHPPT	0.0424531	0.476094	0.793777
	RSPO3.8427.118	RSPO3	0.0423746	0.470715	0.791653
	CYTH2.12533.135	CYTH2	0.0423338	0.474223	0.792649
	RGS10.11634.32	RGS10	0.0422111	0.478615	0.794483
	GABARAPL2.12494.99	GABARAPL2	0.0421624	0.474475	0.792649
	AOC2.6434.18	AOC2	0.0420861	0.476815	0.793777
	CELA3B.6357.83	CELA3B	0.0419766	0.481843	0.797273
	CD5.5596.75	CD5	0.0419662	0.472727	0.791753
	MMP17.2838.53	MMP17	0.0419555	0.47284	0.791753
	CABP7.7104.71	CABP7	0.0419077	0.491277	0.804541
	ACPL2.6079.59	ACPL2	0.0418631	0.486167	0.800774
	MMP14.5002.76	MMP14	0.0418465	0.48634	0.800774
	MMP8.9172.69	MMP8	0.0418057	0.478225	0.794483
	TRABD2A.9401.57	TRABD2A	0.0417686	0.479382	0.79462
	CTRL.9229.9	CTRL	0.0417638	0.476381	0.793777
	TNFRSF17.2665.26	TNFRSF17	0.0417297	0.474474	0.792649
	ENTPD1.3182.38	ENTPD1	0.0417242	0.476799	0.793777
	ASMTL.10089.7	ASMTL	0.0416046	0.489653	0.803301
	HSCB.19316.2	HSCB	0.0415783	0.477587	0.794307
	TJP1.12001.7	TJP1	0.0415531	0.485504	0.800467
	PLS1.12737.12	PLS1	0.041464	0.495881	0.807791
	RBM19.11468.15	RBM19	0.0413294	0.493319	0.805887
	MEOX2.18259.15	MEOX2	0.041187	0.487054	0.801311
	ACVR2A.19208.8	ACVR2A	0.0410525	0.485437	0.800467
	RUNX3.11138.16	RUNX3	0.0410496	0.497825	0.808356
	C3orf18.6994.19	C3orf18	0.0409001	0.484804	0.799884
	CTRC.5626.20	CTRC	0.040875	0.495749	0.807791
	CHST9.11646.4	CHST9	0.0408351	0.487	0.801311
	PDE5A.5256.86	PDE5A	0.0408199	0.497107	0.808356
	PRDM1.14197.2	PRDM1	0.0407763	0.487628	0.80197
	VASP.9762.14	VASP	0.0407606	0.493105	0.805887
	SSB.13625.19	SSB	0.0407525	0.497042	0.808356
	HEPACAM2.9116.28	HEPACAM2	0.0407164	0.495877	0.807791
	PCDHA7.8758.2	PCDHA7	0.0406796	0.502497	0.810172
	GFRAL.6920.1	GFRAL	0.0406749	0.493252	0.805887
	DYNLL2.11493.169	DYNLL2	0.0406394	0.49211	0.805334
	LILRA3.6391.52	LILRA3	0.0406136	0.486382	0.800774
	COLEC10.6558.5	COLEC10	0.0404243	0.493651	0.80606
	MAPK14.5007.1	MAPK14	0.0404119	0.491529	0.804668
	COMMD9.17683.2	COMMD9	0.0403742	0.500278	0.809681
	IGFBPL1.7815.49	IGFBPL1	0.0403682	0.501111	0.809757
	LSM1.17795.176	LSM1	0.0403682	0.500341	0.809681
	DNER.11442.1	DNER	0.0402663	0.511585	0.81214
	ADH1B.9834.62	ADH1B	0.0402656	0.496103	0.807869
	PAPLN.11254.13	PAPLN	0.0402445	0.50089	0.809681
	PRR16.10621.26	PRR16	0.040225	0.506506	0.810486
	TNF.5936.53	TNF	0.0401786	0.500827	0.809681
	TPM4.9863.1	TPM4	0.0401785	0.503127	0.810259
	METTL1.12514.16	METTL1	0.0401716	0.494858	0.806978
	FOXM1.10056.5	FOXM1	0.0401198	0.502218	0.810172
	DEFB113.13374.4	DEFB113	0.040094	0.50634	0.810486
	AKR1C1.12618.50	AKR1C1	0.0400668	0.496733	0.808326
	NUDT2.16583.8	NUDT2	0.0400215	0.499474	0.809681
	PROK2.10754.113	PROK2	0.0398671	0.498883	0.809548
	GHR.2948.58	GHR	0.0398326	0.494811	0.806978
	YWHAB.14156.33	YWHAB	0.039795	0.505688	0.810486
	IFNLR1.7192.37	IFNLR1	0.0397839	0.49978	0.809681
	PNP.15435.4	PNP	0.0397146	0.503523	0.810259
	FYN.3813.3	FYN	0.0397106	0.505833	0.810486
	GMPR2.19446.1	GMPR2	0.0396812	0.503881	0.810486
	INHBB.16746.12	INHBB	0.0395943	0.508599	0.810803
	CCM2.12347.29	CCM2	0.0394387	0.502769	0.810172
	HDGFRP3.18899.82	HDGFRP3	0.0392892	0.504391	0.810486
	TOR1AIP1.9039.47	TOR1AIP1	0.0392729	0.502361	0.810172
	SMPDL3A.4771.10	SMPDL3A	0.0392519	0.50702	0.810486
	ICAM3.2649.77	ICAM3	0.0392371	0.506437	0.810486
	BMP3.16748.1	BMP3	0.0392018	0.50682	0.810486
	PLG.4151.6	PLG	0.0391696	0.502756	0.810172
	RHOC.17764.108	RHOC	0.0390453	0.513744	0.81214
	GALK1.11448.34	GALK1	0.0390338	0.512367	0.81214
	CST7.3302.58	CST7	0.0389389	0.513392	0.81214
	PALM.18306.1	PALM	0.0388465	0.509209	0.810803
	CREB3L2.17336.54	CREB3L2	0.0387472	0.519981	0.815262
	TNFSF8.3421.54	TNFSF8	0.0387404	0.511838	0.81214
	HCN1.12774.12	HCN1	0.0387375	0.522366	0.816988
	HIST1H1C.2987.37	HIST1H1C	0.0387339	0.512646	0.81214
	SMCO2.7925.18	SMCO2	0.0385717	0.515152	0.812265
	SULT4A1.8357.43	SULT4A1	0.0385593	0.520501	0.815739
	AGAP2.14291.53	AGAP2	0.0385352	0.518517	0.814385
	WFDC2.11388.75	WFDC2	0.0385069	0.509292	0.810803
	AK4.17432.25	AK4	0.0384904	0.510197	0.811127
	LAYN.2635.61	LAYN	0.0384755	0.513267	0.81214
	HNRNPK.19333.4	HNRNPK	0.0384645	0.514851	0.812265
	ADAM19.8948.13	ADAM19	0.0384407	0.524802	0.818151
	CDH3.2643.57	CDH3	0.0383938	0.512708	0.81214
	GRB7.11281.6	GRB7	0.0381861	0.513549	0.81214
	IL17B.3499.77	IL17B	0.0381668	0.515928	0.812265
	CNGA2.12872.35	CNGA2	0.0381421	0.524281	0.818151
	SGTB.18837.9	SGTB	0.0381415	0.523544	0.817739
	CCL22.3508.78	CCL22	0.03813	0.514168	0.81214
	CFAP45.6553.68	CFAP45	0.0380735	0.522805	0.816988
	PTPN13.12664.19	PTPN13	0.03802	0.524868	0.818151
	BAG2.19228.11	BAG2	0.0379772	0.526078	0.818988
	BTK.19202.10	BTK	0.0379334	0.525814	0.818988
	IL1F5.18375.28	IL1F5	0.0379244	0.515725	0.812265
	DTX3L.11643.73	DTX3L	0.0379159	0.533502	0.823016
	ZNF34.18265.18	ZNF34	0.0379005	0.532154	0.822307
	CD247.15567.2	CD247	0.0378858	0.528562	0.819767
	SRP14.17510.7	SRP14	0.0378837	0.52784	0.819747
	BAG1.17195.43	BAG1	0.0378217	0.521906	0.816988
	CDH12.19388.2	CDH12	0.037796	0.534797	0.824464
	HSF1.11616.9	HSF1	0.0377037	0.52466	0.818151
	PCK1.18182.24	PCK1	0.0377006	0.522515	0.816988
	GPCPD1.12786.61	GPCPD1	0.0376402	0.526088	0.818988
	PPFIA1.13975.56	PPFIA1	0.0376204	0.532944	0.823016
	PECAM1.2695.25	PECAM1	0.0375375	0.52002	0.815262
	YWHAG.8901.40	YWHAG	0.0375098	0.523904	0.818025
	ALOX15B.12422.143	ALOX15B	0.0374932	0.535077	0.824621
	ZFP91.13651.54	ZFP91	0.0373598	0.540279	0.828618
	STAB2.3399.31	STAB2	0.0372803	0.522887	0.816988
	GNAS.5757.45	GNAS	0.0372639	0.53315	0.823016
	TIMD4.15449.33	TIMD4	0.0371792	0.526856	0.81919
	ILF3.12759.47	ILF3	0.0369717	0.529879	0.820237
	SMC3.14324.52	SMC3	0.0369269	0.530378	0.820659
	TCEAL3.19112.2	TCEAL3	0.0368452	0.546626	0.83289
	ST6GALNAC2.7823.22	ST6GALNAC2	0.036687	0.530933	0.820968
	HTATIP2.7753.21	HTATIP2	0.0364898	0.536678	0.825989
	ITM2B.8086.49	ITM2B	0.036435	0.535873	0.825298
	PPBP.2790.54	PPBP	0.0364004	0.54053	0.828618
	MCM6.9897.9	MCM6	0.0363782	0.544381	0.831761
	AKT1.15627.83	AKT1	0.0363357	0.540536	0.828618
	GTF2I.13609.11	GTF2I	0.0361646	0.543158	0.831761
	RHOA.9855.10	RHOA	0.0360729	0.547046	0.83289
	COL10A1.15653.9	COL10A1	0.0360628	0.538649	0.827097
	FKBP2.9339.204	FKBP2	0.0360625	0.544298	0.831761
	APP.3171.57	APP	0.0359987	0.545011	0.831761
	HTATIP2.10630.5	HTATIP2	0.0359223	0.54944	0.834529
	KIAA1467.7892.132	KIAA1467	0.0357452	0.552129	0.836143
	GH1.8462.18	GH1	0.0357175	0.55029	0.835546
	FGFR3.3809.1	FGFR3	0.0355611	0.547102	0.83289
	RGS5.16850.5	RGS5	0.0355434	0.545906	0.832165
	HRAS.18900.37	HRAS	0.0355273	0.546784	0.83289
	RND1.13574.50	RND1	0.0354919	0.552104	0.836143
	KCNN1.13539.131	KCNN1	0.0354726	0.545319	0.831761
	ZNF180.12771.19	ZNF180	0.0354719	0.553037	0.836971
	STMN4.6267.51	STMN4	0.0354475	0.549082	0.834258
	PSAP.6207.10	PSAP	0.0353198	0.544992	0.831761
	WISP1.13692.154	WISP1	0.0352664	0.555341	0.838811
	EIF1AY.19224.5	EIF1AY	0.0352588	0.550515	0.835614
	SCGB1D2.6508.68	SCGB1D2	0.0352399	0.550729	0.835664
	CHMP2A.17728.61	CHMP2A	0.0352394	0.556351	0.839515
	HybControlElution.2430.52	HCE000342	0.0351337	0.547796	0.833126
	ENPP7.4435.66	ENPP7	0.035084	0.551802	0.836143
	RELB.11464.9	RELB	0.0350361	0.553038	0.836971
	CLPP.17196.5	CLPP	0.034949	0.559611	0.841322
	CCNB2.18208.3	CCNB2	0.0347946	0.550991	0.835722
	PABPC4.12603.87	PABPC4	0.0347828	0.553852	0.837382
	ITGB5.7755.37	ITGB5	0.0347822	0.564313	0.845055
	FABP9.18194.18	FABP9	0.0347411	0.555699	0.83906
	KRTDAP.5739.75	KRTDAP	0.0347166	0.557355	0.839934
	PURA.12537.88	PURA	0.0346898	0.559737	0.841322
	MTHFS.14107.1	MTHFS	0.0346488	0.558816	0.840767
	HS3ST1.15497.9	HS3ST1	0.0346302	0.564606	0.845055
	APOE.2418.55	APOE	0.0346069	0.553819	0.837382
	SLC30A3.9081.39	SLC30A3	0.0345714	0.556948	0.839934
	PABPN1.8921.139	PABPN1	0.0345695	0.561099	0.842286
	DDX39B.9742.59	DDX39B	0.0345188	0.557548	0.839952
	CD68.18922.27	CD68	0.0344365	0.558489	0.840666
	MMP1.4924.32	MMP1	0.0343878	0.560411	0.841526
	HLA.DQA2.7757.5	HLA-DQA2	0.0343412	0.565768	0.846258
	PYCR1.18170.46	PYCR1	0.0343057	0.568962	0.847917
	UBE2L6.19190.4	UBE2L6	0.0342043	0.561826	0.842557
	CALCOCO2.12534.10	CALCOCO2	0.0341912	0.559942	0.841322
	LRFN1.7910.41	LRFN1	0.0341185	0.562129	0.842739
	CLCA2.8950.4	CLCA2	0.0340934	0.568577	0.847843
	HSPA9.13492.44	HSPA9	0.0339923	0.573198	0.851326
	SMIM10.9379.248	SMIM10	0.0338528	0.57547	0.851976
	SYF2.19438.68	SYF2	0.033847	0.567275	0.84716
	SNTA1.19274.80	SNTA1	0.0337499	0.572481	0.850817
	ARRB1.12643.4	ARRB1	0.033732	0.575445	0.851976
	UMOD.9451.20	UMOD	0.0337282	0.565941	0.846258
	ACY1.3343.1	ACY1	0.0335179	0.569707	0.848055
	EGFR.19567.1	EGFR	0.0335088	0.582848	0.856762
	LRP2.10618.190	LRP2	0.0334651	0.578474	0.853691
	SLIT3.18931.40	SLIT3	0.033433	0.576778	0.852659
	FCN3.5462.62	FCN3	0.0333472	0.567689	0.847169
	DPT.4979.34	DPT	0.0332038	0.569357	0.847917
	STX8.10903.50	STX8	0.0331812	0.574259	0.851326
	DOK1.16831.7	DOK1	0.0330677	0.578247	0.853691
	TMEM38B.9509.4	TMEM38B	0.0330405	0.582623	0.856762
	NT5C3L.19135.5	NT5C3L	0.032998	0.584474	0.857236
	KCTD5.12473.48	KCTD5	0.0329043	0.576796	0.852659
	DCXR.17758.79	DCXR	0.0327753	0.576973	0.852659
	CCL27.2192.63	CCL27	0.0326595	0.580958	0.855728
	PAWR.9565.6	PAWR	0.0326454	0.58512	0.857236
	CNEP1R1.13532.25	CNEP1R1	0.0326406	0.585176	0.857236
	MPPED2.19153.53	MPPED2	0.032565	0.586717	0.858466
	CSRP2.12968.2	CSRP2	0.0325533	0.581528	0.856016
	EIF4G2.4230.1	EIF4G2	0.0324931	0.587544	0.859133
	PPP1R2.19152.4	PPP1R2	0.032469	0.579887	0.855019
	TIAL1.19131.184	TIAL1	0.0324125	0.588472	0.859403
	HNRNPD.18348.89	HNRNPD	0.0323584	0.58511	0.857236
	SBDS.3866.7	SBDS	0.032285	0.587282	0.85902
	RPS5.19195.85	RPS5	0.0322714	0.583498	0.856988
	MOBKL1A.19177.7	MOBKL1A	0.0322334	0.589868	0.860356
	PDE4A.18918.86	PDE4A	0.0321843	0.593106	0.861617
	CSDC2.12754.14	CSDC2	0.0321312	0.591713	0.861418
	TCL1A.17210.2	TCL1A	0.0319534	0.590472	0.860491
	ARHGEF1.13976.9	ARHGEF1	0.0318444	0.592396	0.861617
	EIF1AX.9850.38	EIF1AX	0.0318183	0.591392	0.861222
	FHIT.9826.135	FHIT	0.031747	0.597478	0.863023
	GBP6.7818.101	GBP6	0.0316803	0.587851	0.859309
	VTA1.4209.60	VTA1	0.0316452	0.592763	0.861617
	DES.12030.82	DES	0.0316063	0.605111	0.866389
	RAD23B.12522.6	RAD23B	0.0315457	0.594575	0.862381
	PDRG1.12593.33	PDRG1	0.0315426	0.594611	0.862381
	DGCR14.11356.19	DGCR14	0.0315406	0.597237	0.862945
	EFHD1.19616.100	EFHD1	0.0315082	0.590519	0.860491
	SPINT3.7926.13	SPINT3	0.0314946	0.59712	0.862945
	SRC.5488.74	SRC	0.031469	0.600692	0.864515
	TNFRSF6B.5070.76	TNFRSF6B	0.0314314	0.593339	0.861617
	HAPLN1.3196.6	HAPLN1	0.0314303	0.590803	0.860634
	GSTZ1.16872.248	GSTZ1	0.0313914	0.59638	0.862515
	CREB3L1.11198.37	CREB3L1	0.0313266	0.601686	0.864781
	PNOC.15434.5	PNOC	0.0312435	0.598757	0.863319
	C5orf38.6378.2	C5orf38	0.0312092	0.594049	0.862107
	S100A6.13090.17	S100A6	0.0311992	0.595436	0.862498
	SERF2.18274.2	SERF2	0.0311896	0.6059	0.866389
	IL17RB.6262.14	IL17RB	0.0311457	0.606408	0.866389
	B4GALNT1.8976.13	B4GALNT1	0.0310685	0.603386	0.86632
	ACOT13.17675.17	ACOT13	0.0309901	0.602368	0.865226
	MST1.4407.10	MST1	0.030942	0.595958	0.862515
	PIAS3.13513.174	PIAS3	0.0309406	0.606174	0.866389
	ADRM1.9057.19	ADRM1	0.0308983	0.604728	0.866389
	STUB1.11350.30	STUB1	0.0308949	0.606059	0.866389
	AQP4.11363.58	AQP4	0.0308668	0.607033	0.866389
	DUSP23.17326.44	DUSP23	0.03077	0.610107	0.866389
	TNFRSF10D.14121.24	TNFRSF10D	0.0307082	0.601871	0.864781
	TNC.5738.25	TNC	0.030676	0.599124	0.863319
	BDH2.17329.2	BDH2	0.0306756	0.60542	0.866389
	SAMHD1.11303.7	SAMHD1	0.0305956	0.606998	0.866389
	GSK3A.3441.64	GSK3A	0.030551	0.609435	0.866389
	ENTPD6.8932.1	ENTPD6	0.0305114	0.609899	0.866389
	CUL9.12991.49	CUL9	0.0304836	0.608315	0.866389
	SYNCRIP.4224.7	SYNCRIP	0.0304631	0.601663	0.864781
	CISD2.8094.20	CISD2	0.0304076	0.611756	0.867558
	SPG20.11161.5	SPG20	0.0303421	0.60809	0.866389
	MTMR1.11167.6	MTMR1	0.0303266	0.607021	0.866389
	SPHK1.4294.16	SPHK1	0.0303128	0.611594	0.867558
	CD14.8969.49	CD14	0.0302573	0.605357	0.866389
	CD70.5807.77	CD70	0.0302338	0.61443	0.869561
	ST8SIA6.6930.95	ST8SIA6	0.030228	0.611326	0.867558
	PPBP.17165.1	PPBP	0.03022	0.612052	0.867558
	CCL7.4886.3	CCL7	0.0301936	0.612995	0.868363
	TBX3.13978.122	TBX3	0.0301716	0.615796	0.869663
	KLC1.12656.1	KLC1	0.0301622	0.615906	0.869663
	TOLLIP.13963.7	TOLLIP	0.0300283	0.61684	0.869968
	ENTPD3.4436.1	ENTPD3	0.0300037	0.608385	0.866389
	SLPI.4413.3	SLPI	0.0298957	0.610291	0.866389
	FCRL1.5728.60	FCRL1	0.0298765	0.609294	0.866389
	MARCKSL1.19175.18	MARCKSL1	0.0298523	0.608973	0.866389
	AKR7A3.18173.11	AKR7A3	0.0298224	0.613632	0.868999
	ALDH3B1.12940.35	ALDH3B1	0.0298004	0.622052	0.872506
	SUGT1.17818.22	SUGT1	0.0297656	0.616168	0.869663
	ABHD10.17370.186	ABHD10	0.0297616	0.618088	0.870682
	TFF3.4721.54	TFF3	0.0297505	0.619474	0.871142
	EIF5A.5888.29	EIF5A	0.0297363	0.615275	0.869663
	CD74.6974.6	CD74	0.0296939	0.616398	0.869723
	BID.5798.3	BID	0.0296308	0.625308	0.872638
	FGF8.4394.71	FGF8	0.0296265	0.621563	0.872506
	RCVRN.14334.3	RCVRN	0.0295938	0.618207	0.870682
	RFXAP.12726.3	RFXAP	0.0295307	0.623319	0.872609
	PAK6.3827.22	PAK6	0.0294251	0.625817	0.872638
	ASF1A.18172.71	ASF1A	0.0294214	0.622732	0.872541
	UFD1L.17411.55	UFD1L	0.0293844	0.625668	0.872638
	IGFL3.6961.14	IGFL3	0.0293596	0.616107	0.869663
	VNN2.15480.2	VNN2	0.0292827	0.615826	0.869663
	UBE2F.18213.30	UBE2F	0.029247	0.62233	0.872506
	GCKR.5223.59	GCKR	0.0291927	0.624206	0.872638
	PRMT3.12696.166	PRMT3	0.0291903	0.628578	0.874905
	ZADH2.17345.12	ZADH2	0.0291088	0.625818	0.872638
	MESDC2.15299.102	MESDC2	0.0290901	0.621764	0.872506
	NXF1.12453.161	NXF1	0.0290012	0.630183	0.875821
	EEF2K.12332.7	EEF2K	0.0289751	0.624962	0.872638
	IL21.7124.18	IL21	0.0289175	0.622631	0.872541
	GNPDA1.8909.77	GNPDA1	0.0288884	0.629664	0.875364
	KPNB1.3887.90	KPNB1	0.0288685	0.626237	0.872901
	CAPN1.CAPNS1.2668.70	CAPN1 CAPNS1	0.0288525	0.625218	0.872638
	UBQLN4.12720.71	UBQLN4	0.0287921	0.628364	0.87487
	RTN4IP1.18180.58	RTN4IP1	0.0286623	0.632348	0.876363
	PPBP.4544.4	PPBP	0.0286258	0.630956	0.876363
	CD86.5337.64	CD86	0.0285127	0.632307	0.876363
	RPA2.19264.6	RPA2	0.0284524	0.642861	0.880225
	RPP30.17511.10	RPP30	0.0283949	0.631912	0.876363
	HDLBP.13570.43	HDLBP	0.0283604	0.632327	0.876363
	RBP5.19241.31	RBP5	0.0282843	0.629092	0.875094
	RAB2B.19253.82	RAB2B	0.0282637	0.639521	0.880197
	GDF10.6517.14	GDF10	0.0282069	0.637769	0.879533
	TAPBP.12378.71	TAPBP	0.0281962	0.643999	0.880294
	DCAF5.11283.13	DCAF5	0.028146	0.633716	0.876783
	ST3GAL5.10588.39	ST3GAL5	0.0280979	0.642705	0.880225
	CD83.5065.8	CD83	0.0280075	0.638951	0.880197
	MATN3.19361.78	MATN3	0.0279605	0.632442	0.876363
	IL1F10.17356.34	IL1F10	0.0278805	0.638692	0.880197
	TES.17419.17	TES	0.0278689	0.639424	0.880197
	CSNK2A1.CSNK2B.5225.50	CSNK2A1 CSNK2B	0.0278373	0.637445	0.879533
	PAK3.3387.1	PAK3	0.0278201	0.633574	0.876783
	TIRAP.9839.148	TIRAP	0.0277937	0.640328	0.880197
	ASL.11241.8	ASL	0.0277907	0.636837	0.879533
	IFNGR2.8818.13	IFNGR2	0.0277823	0.642841	0.880225
	PDGFA.4499.21	PDGFA	0.0277784	0.639922	0.880197
	CKMT1A.15542.19	CKMT1A	0.0277367	0.637493	0.879533
	C1QL2.15670.15	C1QL2	0.0277274	0.639948	0.880197
	NADK.13624.17	NADK	0.0276625	0.641319	0.880197
	FAM173A.7148.42	FAM173A	0.0276518	0.6492	0.880814
	CSNK2A2.CSNK2B.5226.36	CSNK2A2 CSNK2B	0.0276484	0.648034	0.880814
	RAB3D.19379.154	RAB3D	0.0276017	0.645004	0.880294
	YES1.2878.66	YES1	0.0275998	0.640904	0.880197
	CD97.18881.7	CD97	0.0275985	0.636282	0.879533
	CD244.5063.12	CD244	0.0275866	0.644	0.880294
	GPX7.8345.27	GPX7	0.0275793	0.645866	0.880811
	HDHD2.13472.35	HDHD2	0.0275405	0.641038	0.880197
	AIP.3839.60	AIP	0.0275271	0.645898	0.880811
	AP2A2.13621.31	AP2A2	0.0275028	0.640914	0.880197
	UBE2J1.6900.30	UBE2J1	0.0274863	0.646979	0.880814
	ROBO4.16297.14	ROBO4	0.0274791	0.649447	0.880814
	SMAD1.9838.4	SMAD1	0.0274207	0.646584	0.880814
	PPID.5202.4	PPID	0.0273858	0.651155	0.881588
	GCDH.19258.24	GCDH	0.0273477	0.644538	0.880294
	CHIT1.3600.2	CHIT1	0.0272685	0.644338	0.880294
	PCSK7.4459.68	PCSK7	0.0272173	0.641521	0.880213
	KCNA10.13042.7	KCNA10	0.0271892	0.642434	0.880225
	DCUN1D5.8760.10	DCUN1D5	0.0271789	0.642561	0.880225
	TXN.8813.160	TXN	0.0271555	0.650359	0.881115
	TMEM9.9249.17	TMEM9	0.0270921	0.654062	0.882416
	SPOP.13727.44	SPOP	0.0270905	0.652901	0.882168
	EBAG9.19323.1	EBAG9	0.02699	0.652934	0.882168
	SH3BGRL3.17490.4	SH3BGRL3	0.026934	0.650129	0.881115
	PDCD5.12517.52	PDCD5	0.0268382	0.648435	0.880814
	MCCD1.8032.23	MCCD1	0.0265564	0.663985	0.887454
	HP.3054.3	HP	0.0265551	0.649097	0.880814
	KRT17.12923.51	KRT17	0.0265273	0.65507	0.882962
	CAV2.9457.3	CAV2	0.0264925	0.652666	0.882168
	IL3RA.13744.37	IL3RA	0.026382	0.651232	0.881588
	C3.4900.8	C3	0.0261937	0.653559	0.882374
	APOE.2938.55	APOE	0.026152	0.654074	0.882416
	WNT11.6624.94	WNT11	0.026092	0.662063	0.886183
	PCNP.17769.28	PCNP	0.0260447	0.662074	0.886183
	HSPA1L.12041.33	HSPA1L	0.026042	0.659865	0.885852
	MYL12A.19373.3	MYL12A	0.0260042	0.662005	0.886183
	PSG11.7846.44	PSG11	0.0259726	0.659603	0.885852
	WFDC13.9345.436	WFDC13	0.0259522	0.667159	0.887455
	FAM171B.8786.6	FAM171B	0.0258596	0.668276	0.887455
	OXT.8356.88	OXT	0.0258354	0.66687	0.887455
	TTC17.8800.14	TTC17	0.0257739	0.66818	0.887455
	MTHFD2.18321.38	MTHFD2	0.025765	0.670554	0.887935
	SURF1.8009.121	SURF1	0.025761	0.661654	0.886183
	CRK.4976.57	CRK	0.0256959	0.664108	0.887454
	HS3ST3A1.8268.98	HS3ST3A1	0.0256832	0.667037	0.887455
	GGT2.6334.9	GGT2	0.0256622	0.666736	0.887455
	JUP.16768.3	JUP	0.0255787	0.673931	0.888751
	THBS3.8982.65	THBS3	0.0255283	0.661808	0.886183
	SVIP.18285.6	SVIP	0.0255207	0.666809	0.887455
	PAK7.3388.58	PAK7	0.0254899	0.666638	0.887455
	GAGE2D.18273.14	GAGE2D	0.0254783	0.66678	0.887455
	PRKCG.5476.66	PRKCG	0.0254775	0.664606	0.887455
	NEK7.12703.6	NEK7	0.0254417	0.675013	0.888751
	EDN3.15383.200	EDN3	0.025436	0.670608	0.887935
	LGR5.16296.43	LGR5	0.0254329	0.6712	0.887935
	CAPNS1.18299.13	CAPNS1	0.0254126	0.664866	0.887455
	TMOD1.12595.11	TMOD1	0.0253728	0.668078	0.887455
	STAMBPL1.12401.3	STAMBPL1	0.0253415	0.667917	0.887455
	HybControlElution.2194.91	HCE000414	0.0253321	0.664248	0.887454
	MSH2.9739.4	MSH2	0.0253199	0.674801	0.888751
	DYNLRB1.3845.51	DYNLRB1	0.0253163	0.671515	0.887935
	CDC37.3879.50	CDC37	0.0252274	0.672053	0.888276
	XRCC4.9886.28	XRCC4	0.025168	0.67498	0.888751
	TDGF1.5810.25	TDGF1	0.0251544	0.666461	0.887455
	TMOD2.12853.112	TMOD2	0.025076	0.678867	0.891761
	CSNK2B.11330.15	CSNK2B	0.0250756	0.671198	0.887935
	DCTPP1.4314.12	DCTPP1	0.0250471	0.667799	0.887455
	GMFG.13062.4	GMFG	0.0249966	0.673795	0.888751
	MYL7.19296.51	MYL7	0.024974	0.668711	0.887779
	AK2.11368.32	AK2	0.0249458	0.67442	0.888751
	GSTO1.12436.84	GSTO1	0.024924	0.670397	0.887935
	TIMM50.7743.5	TIMM50	0.0249015	0.680427	0.892072
	STAU2.12970.35	STAU2	0.0248891	0.680026	0.891842
	MAP2K2.3628.3	MAP2K2	0.0248129	0.670722	0.887935
	POMC.9204.33	POMC	0.0247676	0.673938	0.888751
	TCN1.19614.8	TCN1	0.0247593	0.671393	0.887935
	ETFA.17435.43	ETFA	0.0247227	0.67663	0.890121
	MAP1LC3B.11608.5	MAP1LC3B	0.024689	0.674383	0.888751
	CCL15.18289.16	CCL15	0.0246638	0.673639	0.888751
	BOLA3.5980.55	BOLA3	0.0246162	0.6828	0.893041
	COMMD7.2823.7	COMMD7	0.0243967	0.681721	0.892301
	RGS7.12538.19	RGS7	0.0243285	0.683096	0.893041
	COL9A1.6631.17	COL9A1	0.0242934	0.683528	0.893276
	PDIA6.5650.9	PDIA6	0.0242691	0.684359	0.893916
	MORF4L1.18193.165	MORF4L1	0.0242394	0.688475	0.894989
	CRKL.9877.28	CRKL	0.0241653	0.68884	0.894989
	NMRAL1.13988.67	NMRAL1	0.0241013	0.691774	0.896125
	MST1R.2640.3	MST1R	0.0240879	0.681873	0.892301
	NAT1.12632.14	NAT1	0.0239149	0.683005	0.893041
	UMODL1.9114.84	UMODL1	0.0239105	0.686163	0.894021
	MANF.9223.11	MANF	0.0238387	0.6923	0.896125
	TNFSF11.14061.48	TNFSF11	0.0238004	0.687015	0.894375
	NT5E.15452.5	NT5E	0.0237653	0.685393	0.894021
	BDNF.14047.78	BDNF	0.0236808	0.690055	0.895988
	GHRH.9487.60	GHRH	0.0236582	0.688787	0.894989
	NAT14.11120.49	NAT14	0.0236243	0.691274	0.896125
	FSTL3.3438.10	FSTL3	0.023596	0.685992	0.894021
	KLK12.3199.54	KLK12	0.0235511	0.686558	0.894032
	CDH15.11215.6	CDH15	0.023489	0.687846	0.894834
	KLB.19557.3	KLB	0.0234292	0.6886	0.894989
	NRG1.9178.30	NRG1	0.0233808	0.69481	0.897272
	QDPR.11257.1	QDPR	0.0233343	0.692321	0.896125
	YME1L1.11190.129	YME1L1	0.0233077	0.693671	0.896986
	AGO1.15312.14	AGO1	0.023272	0.694117	0.897272
	RNASET2.16913.8	RNASET2	0.0232424	0.691456	0.896125
	IGHM.IGJ.IGK.IGL.3069.52	IGHM IGJ IGK@ IGL@	0.02321	0.691364	0.896125
	PIK3R1.8863.3	PIK3R1	0.0231941	0.700731	0.899846
	COMMD1.12509.115	COMMD1	0.0231462	0.702879	0.899846
	OLA1.12659.13	OLA1	0.0230724	0.697621	0.898578
	OTUB2.12493.42	OTUB2	0.0230219	0.702848	0.899846
	TBCE.11211.7	TBCE	0.0229857	0.699715	0.899772
	CHI3L2.9383.24	CHI3L2	0.0229853	0.696194	0.898126
	HybControlElution.2171.12	HCE001796	0.0229205	0.694525	0.897272
	UBE2D1.19247.1	UBE2D1	0.0227817	0.698753	0.899285
	DNAJB12.8006.12	DNAJB12	0.0227631	0.69701	0.898251
	NAALAD2.7986.98	NAALAD2	0.022749	0.69867	0.899285
	EIF4A3.4997.19	EIF4A3	0.0227317	0.70642	0.899846
	LRRC3B.18947.3	LRRC3B	0.0227272	0.706475	0.899846
	MDH2.15534.26	MDH2	0.0226994	0.701777	0.899846
	SARS2.12348.46	SARS2	0.0226894	0.705418	0.899846
	JAK2.11816.84	JAK2	0.0226779	0.70556	0.899846
	LYN.3381.24	LYN	0.0226482	0.703415	0.899846
	FAH.11424.4	FAH	0.0226188	0.70031	0.899846
	OAS1.10361.25	OAS1	0.0225992	0.706535	0.899846
	TNFRSF11B.8304.50	TNFRSF11B	0.0225465	0.7027	0.899846
	PDE1A.5253.1	PDE1A	0.0225293	0.705897	0.899846
	TCN2.15560.52	TCN2	0.0225165	0.699646	0.899772
	NOTCH2.5106.52	NOTCH2	0.022421	0.709246	0.901497
	IL2RG.2634.2	IL2RG	0.0223758	0.705337	0.899846
	GPR56.18893.26	GPR56	0.0223712	0.703924	0.899846
	MAGEB10.11456.2	MAGEB10	0.0223215	0.704551	0.899846
	DLL4.3305.6	DLL4	0.0222908	0.704938	0.899846
	SNX8.6925.26	SNX8	0.0222902	0.707395	0.899897
	KCNIP3.10513.13	KCNIP3	0.0222504	0.713361	0.902216
	AKR1B10.16081.38	AKR1B10	0.0222034	0.705072	0.899846
	ARL1.12392.30	ARL1	0.0221959	0.710546	0.901631
	TPST1.7928.183	TPST1	0.0221468	0.704345	0.899846
	CBX1.18817.50	CBX1	0.0221428	0.713687	0.902216
	TNFRSF9.14025.18	TNFRSF9	0.0221253	0.707028	0.899897
	SIGLEC15.10847.1	SIGLEC15	0.0221024	0.707317	0.899897
	SYNE2.9789.52	SYNE2	0.0220537	0.709872	0.901497
	CD300A.5630.48	CD300A	0.0220307	0.705823	0.899846
	TOPBP1.9947.22	TOPBP1	0.0220162	0.714758	0.902946
	HMGCS1.13496.19	HMGCS1	0.0220113	0.708952	0.901497
	MAGI2.14066.49	MAGI2	0.0219823	0.709801	0.901497
	GNS.3616.3	GNS	0.021836	0.710686	0.901631
	SORCS2.4569.52	SORCS2	0.0218236	0.716655	0.904047
	NPW.9986.14	NPW	0.0218208	0.709923	0.901497
	EMC1.11989.35	EMC1	0.021819	0.716713	0.904047
	HHLA2.14132.21	HHLA2	0.021812	0.717782	0.904163
	RAC3.16769.20	RAC3	0.0217859	0.71909	0.905129
	RCL.17785.11	RCL	0.0216968	0.711973	0.902216
	CDC2.CCNB1.3422.4	CDC2 CCNB1	0.021687	0.713049	0.902216
	STK16.3471.49	STK16	0.0216153	0.713006	0.902216
	MATN4.7083.74	MATN4	0.0215369	0.71212	0.902216
	ADGRG5.4551.72	ADGRG5	0.0215281	0.71506	0.902946
	DNAJB4.18884.22	DNAJB4	0.0214907	0.71506	0.902946
	PAFAH2.18914.188	PAFAH2	0.0214864	0.722792	0.907115
	SMURF2.13985.12	SMURF2	0.021446	0.722805	0.907115
	EIF5A2.11355.10	EIF5A2	0.0214124	0.723223	0.907155
	CEBPA.18874.66	CEBPA	0.0213676	0.723294	0.907155
	PCBP1.11458.30	PCBP1	0.0213586	0.719097	0.905129
	ADPRHL2.17332.3	ADPRHL2	0.0213286	0.717118	0.904153
	APRT.10088.37	APRT	0.0213078	0.720686	0.906095
	RNF148.7742.11	RNF148	0.0211555	0.725452	0.907644
	PPM1D.11315.148	PPM1D	0.0210637	0.725645	0.907644
	CSF2.4697.59	CSF2	0.0210619	0.725193	0.907644
	FABP3.5437.63	FABP3	0.0210291	0.719537	0.905388
	PRLR.5114.65	PRLR	0.0210255	0.727548	0.908835
	BCAR3.5262.57	BCAR3	0.0209526	0.723751	0.907247
	RBM23.11590.5	RBM23	0.0209426	0.722487	0.907115
	GPX1.15591.28	GPX1	0.0208762	0.722869	0.907115
	GOLM1.8983.7	GOLM1	0.0208361	0.724763	0.907644
	SVEP1.11178.21	SVEP1	0.0208214	0.721736	0.906923
	EIF1B.12701.1	EIF1B	0.0207149	0.730009	0.910371
	BCL10.8768.4	BCL10	0.0206618	0.733018	0.912428
	LDHA.15414.316	LDHA	0.020463	0.725884	0.907698
	CD248.15491.20	CD248	0.0204329	0.726719	0.908251
	SQSTM1.15448.47	SQSTM1	0.0202065	0.736387	0.914245
	DUSP16.14631.22	DUSP16	0.0200502	0.738352	0.914245
	OLFM1.5703.26	OLFM1	0.0200418	0.735749	0.914245
	FAM209B.7066.199	FAM209B	0.0199518	0.73959	0.914245
	BCAP29.11570.94	BCAP29	0.0199505	0.739155	0.914245
	CHCHD10.11270.17	CHCHD10	0.0198109	0.740914	0.914245
	ECE1.8767.44	ECE1	0.0198102	0.737364	0.914245
	CD58.10938.13	CD58	0.0197425	0.73735	0.914245
	PSMB1.12612.37	PSMB1	0.0197327	0.737038	0.914245
	RPS3.5026.66	RPS3	0.0197319	0.740573	0.914245
	B3GALTL.5727.35	B3GALTL	0.0197044	0.742258	0.914245
	RGS4.17855.28	RGS4	0.0197029	0.74317	0.914245
	DEF6.14090.23	DEF6	0.0196162	0.742042	0.914245
	GLP1R.13085.18	GLP1R	0.0196071	0.743042	0.914245
	TACSTD2.14034.22	TACSTD2	0.0195945	0.742758	0.914245
	PLEKHA1.12459.13	PLEKHA1	0.0195421	0.744306	0.914913
	IGHG4.13231.90	IGHG4	0.0195154	0.741567	0.914245
	SERPINB8.19130.81	SERPINB8	0.019497	0.740065	0.914245
	MYC.10362.35	MYC	0.0194821	0.745064	0.915359
	CXCL12.9278.9	CXCL12	0.0194747	0.739058	0.914245
	ENAH.9757.29	ENAH	0.0194047	0.743851	0.914597
	GFRA3.2505.49	GFRA3	0.0193816	0.742843	0.914245
	TMOD3.12861.13	TMOD3	0.0193685	0.746499	0.916149
	DCTD.17756.69	DCTD	0.0193508	0.748486	0.916643
	TSR3.7018.10	TSR3	0.0193295	0.742648	0.914245
	CASP8.18158.45	CASP8	0.0193236	0.747067	0.91636
	ADCYAP1.8285.64	ADCYAP1	0.0192862	0.751071	0.916812
	IFNA1.18389.11	IFNA1	0.0192204	0.751006	0.916812
	KIF23.5228.25	KIF23	0.0191531	0.749659	0.916812
	HGFAC.3617.80	HGFAC	0.0191415	0.742943	0.914245
	B4GALT3.6921.24	B4GALT3	0.0191397	0.749393	0.916783
	RSPO1.16614.27	RSPO1	0.0191248	0.747852	0.916593
	RBBP5.13631.1	RBBP5	0.0190191	0.753531	0.917096
	IL10.2773.50	IL10	0.018925	0.752112	0.917096
	FBXL4.9951.36	FBXL4	0.0189151	0.756584	0.917096
	LCN2.2836.68	LCN2	0.0188879	0.74623	0.916062
	GAS6.15391.114	GAS6	0.0188429	0.748068	0.916616
	SPINK4.19213.1	SPINK4	0.0188286	0.747834	0.916593
	GJD2.11678.105	GJD2	0.0188054	0.755347	0.917096
	THOC1.9875.107	THOC1	0.0187703	0.754073	0.917096
	RBM17.17391.10	RBM17	0.0187174	0.755171	0.917096
	SLC22A16.9969.8	SLC22A16	0.0186819	0.749318	0.916783
	DDIT4.17817.22	DDIT4	0.0186561	0.751731	0.916998
	TNFRSF1A.2654.19	TNFRSF1A	0.0185964	0.750428	0.916812
	SFTPD.19590.46	SFTPD	0.0185941	0.750046	0.916812
	TMEM234.8107.12	TMEM234	0.0185755	0.759958	0.918483
	SNX4.3903.49	SNX4	0.0185317	0.759223	0.918483
	EDC4.13066.42	EDC4	0.0185264	0.751748	0.916998
	DDX6.12869.68	DDX6	0.0185261	0.75633	0.917096
	NFKB1.9869.28	NFKB1	0.0184696	0.755795	0.917096
	KCNAB2.10015.119	KCNAB2	0.0184571	0.757628	0.91764
	ITIH4.4811.33	ITIH4	0.0184073	0.753702	0.917096
	OSTF1.19118.47	OSTF1	0.0183865	0.758527	0.918008
	ZNF18.11372.2	ZNF18	0.0183673	0.75422	0.917096
	NIP7.12564.9	NIP7	0.0183178	0.760236	0.918483
	ZNF174.11486.26	ZNF174	0.0182594	0.763498	0.919935
	MGP.6520.87	MGP	0.0182524	0.754896	0.917096
	PTP4A2.11699.16	PTP4A2	0.0182217	0.756106	0.917096
	CD177.13116.25	CD177	0.0182146	0.756199	0.917096
	QPRT.17789.1	QPRT	0.0181606	0.760166	0.918483
	APOE.2937.10	APOE	0.0181115	0.756326	0.917096
	VAPA.7167.102	VAPA	0.018047	0.761619	0.918628
	STC2.6231.46	STC2	0.0180168	0.762826	0.919364
	HNRNPAB.8894.80	HNRNPAB	0.0179767	0.761301	0.918483
	MYB.11618.83	MYB	0.0179632	0.766393	0.921982
	CHEK2.19328.51	CHEK2	0.0178569	0.762442	0.919141
	FCAR.4987.17	FCAR	0.0177999	0.765192	0.92114
	SEPT3.18316.75	SEPT3	0.0177852	0.76538	0.92114
	CAMK2B.3351.1	CAMK2B	0.0177704	0.764763	0.920979
	FAF2.9738.7	FAF2	0.0177123	0.766717	0.922111
	KAT2A.19369.17	KAT2A	0.0175363	0.77179	0.923673
	ASTL.7993.23	ASTL	0.0175323	0.770224	0.923049
	PRDM4.12779.30	PRDM4	0.0173741	0.771444	0.923673
	SIRPG.9241.40	SIRPG	0.0173555	0.770494	0.923049
	SRA1.18220.141	SRA1	0.0172952	0.768532	0.922952
	SUSD1.9582.93	SUSD1	0.0172349	0.77362	0.924429
	CHST3.7189.55	CHST3	0.0171841	0.774664	0.92496
	EGLN1.9901.28	EGLN1	0.0170504	0.773257	0.924234
	C1orf210.8088.56	C1orf210	0.0169411	0.77894	0.927119
	RET.3220.40	RET	0.0169093	0.777784	0.926772
	PAEP.8867.18	PAEP	0.0168185	0.778947	0.927119
	CNTN5.3299.29	CNTN5	0.0168105	0.775601	0.925454
	CETN3.17410.5	CETN3	0.0167514	0.781352	0.928309
	ACSF2.17466.72	ACSF2	0.0167435	0.780292	0.92785
	SEC13.14689.3	SEC13	0.0166932	0.775622	0.925454
	DEFB135.6411.58	DEFB135	0.0166065	0.778629	0.927119
	CGA.LHB.2953.31	CGA LHB	0.0164575	0.779077	0.927119
	ANGPT2.2602.2	ANGPT2	0.0164538	0.78024	0.92785
	LYZL2.6377.54	LYZL2	0.0164146	0.782616	0.928309
	TOP1.2876.74	TOP1	0.0163892	0.784826	0.928499
	MED4.14021.81	MED4	0.0163351	0.782156	0.928309
	IFNA7.14129.1	IFNA7	0.0163173	0.784247	0.928466
	NETO1.5639.49	NETO1	0.0163063	0.784015	0.92846
	LDOC1.8378.3	LDOC1	0.0162539	0.785064	0.928515
	NXPH3.6054.6	NXPH3	0.0161732	0.783163	0.928309
	PGM1.9173.21	PGM1	0.0161717	0.786868	0.928626
	ENPP2.16892.23	ENPP2	0.0161091	0.783275	0.928309
	DAPK2.4355.13	DAPK2	0.0161067	0.786964	0.928626
	RAD51L3.12554.10	RAD51L3	0.0161048	0.784421	0.928466
	LTA.LTB.3506.49	LTA LTB	0.0161001	0.783392	0.928309
	ESD.4984.83	ESD	0.0160266	0.786534	0.928626
	TSG101.13044.5	TSG101	0.0160218	0.78806	0.929445
	CCT5.12569.25	CCT5	0.016003	0.786477	0.928626
	CPNE1.5346.24	CPNE1	0.0159283	0.786366	0.928626
	PPCS.17843.30	PPCS	0.0158982	0.788565	0.929803
	ANAPC10.12345.4	ANAPC10	0.0158282	0.791655	0.932259
	HSPE1.17150.8	HSPE1	0.015781	0.790088	0.930903
	FANK1.15581.16	FANK1	0.0157416	0.794962	0.935678
	XRCC6.2835.1	XRCC6	0.0157252	0.791532	0.932259
	IGHE.IGK.IGL.4135.84	IGHE IGK@ IGL@	0.0154961	0.801752	0.938641
	MAPK9.15604.18	MAPK9	0.015322	0.796407	0.936073
	LEMD1.8040.9	LEMD1	0.015316	0.796135	0.936073
[truncated: 2,630 more rows]

## Sheet: C.GSEA Hallmarks IFNscore
Gene Set Enrichment Analysis (GSEA) using Spearman correlation coefficients (rho) vs DS IFN score as the ranking metric and "Hallmark" gene sets from MSigDB.
	Gene set	ES	NES	p-value	q-value	Leading edge genes
	HALLMARK_E2F_TARGETS	0.276604	3.73002	4.29365e-05	0.00206095	TRA2B,TFRC,CDC25B,MAD2L1,RACGAP1,CDKN1A,DUT,UBE2T,BIRC5,SHMT1,CBX5,HMGB3,AURKA,TP53,CHEK1,TK1,TMPO,PCNA,ATAD2,AURKB,PA2G4,EXOSC8,CKS1B,PSIP1,PMS2,STMN1,EIF2S1,RAN,PTTG1,ILF3,SMC3,MCM6,CCNB2,HNRNPD,SYNCRIP,ASF1A,RPA2,MTHFD2,MSH2,DCTPP1,AK2,PPM1D,MYC,CHEK2,XRCC6,KPNA2,CDKN2C,DCK,NAP1L1
	HALLMARK_INTERFERON_GAMMA_RESPONSE	0.226838	3.62978	9.08092e-05	0.00217942	MX1,CXCL10,CXCL11,ISG15,STAT1,GZMA,CXCL9,B2M,LAP3,CD74,ICAM1,CFB,IFIT3,NMI,SECTM1,IL18BP,LGALS3BP,IL6,VCAM1,CDKN1A,IRF1,IL15RA,CD274,SLAMF7,IL10RA,CCL5,DDX58,PSME2,VAMP8,FGL2,CD38
	HALLMARK_G2M_CHECKPOINT	0.246292	3.26476	0.000398731	0.0063797	TRA2B,SAP30,CDC25B,SMAD3,MAD2L1,RACGAP1,EWSR1,RBL1,TGFB1,UBE2C,BIRC5,NDC80,NCL,HMGB3,AURKA,CHEK1,SMARCC1,PBK,TMPO,AURKB,HIF1A,CUL1,CKS1B,G3BP1,BUB1,STMN1,PTTG1,MAPK14,ILF3,MCM6,CCNB2,PURA,HNRNPD,RAD23B,SYNCRIP,KPNB1,RPA2,NOTCH2,CBX1,MYC,KIF23,TOP1,CUL3,KPNA2,CDKN2C
	HALLMARK_MYC_TARGETS_V1	0.196568	3.13273	0.00109529	0.0131435	TRA2B,UBE2E1,C1QBP,EEF1B2,SNRPD3,MAD2L1,SRSF7,HNRNPA1,DUT,PRPS2,ERH,SNRPD2,PGK1,PTGES3,PSMA1,POLE3,HSP90AB1,COX5A,HNRNPA2B1,HDAC2,TCP1,PPIA,SMARCC1,PCNA,HDGF,PA2G4,EIF3J,EIF4H,CUL1,HNRNPC,SNRPG,G3BP1,EIF2S1,RAN,FBL,SSB,MCM6,PABPC4,EIF4G2,HNRNPD,RPS5,EIF1AX,RAD23B,SYNCRIP,KPNB1,PCBP1,LDHA,RPS3,MYC,CCT5,HSPE1,XRCC6,SNRPA,KPNA2,GLO1,NAP1L1,EIF4E,NOP16,PSMA7,HPRT1,APEX1,PSMB2,EIF4A1,HNRNPR,PSMB3,SNRP…
	HALLMARK_ANGIOGENESIS	-0.35552	-2.88067	0.00197942	0.0190024	LRPAP1,FSTL1,FGFR1,PGLYRP1,POSTN,APOH,JAG2,TIMP1,S100A4,STC1,CXCL6,VCAN,TNFRSF21,NRP1,JAG1,SPP1,COL3A1,LUM,PRG2,PF4
	HALLMARK_INTERFERON_ALPHA_RESPONSE	0.289986	2.74017	0.00334833	0.0267866	MX1,CXCL10,CXCL11,ISG15,B2M,LAP3,CD74,IFIT3,NMI,LGALS3BP,IRF1,PSME2
	HALLMARK_PANCREAS_BETA_CELLS	-0.363636	-2.55773	0.00479635	0.0328893	ISL1,GCG,CHGA,SST,INS,PAX4,PCSK1,IAPP,HNF1A
	HALLMARK_MTORC1_SIGNALING	0.182656	2.77585	0.00553996	0.0332397	ITGB2,SDF2L1,RPN1,TFRC,DHFR,NFKBIB,UBE2D3,CDKN1A,LGMN,PPA1,VLDLR,PGK1,PLOD2,HSP90B1,GPI,FGL2,USO1,AURKA,NMT1,GAPDH,GLRX,PPIA,SORD,SHMT2,SERPINH1,PITPNB,IDI1,TCEA1,PDAP1,DAPP1,BUB1,BTG2,SSR1,PSMB5,PDK1,PNP,AK4,FKBP2,HSPA9,TES,MTHFD2,QDPR,HMGCS1,LDHA,SQSTM1,DDIT4,PGM1,HSPE1,MAP2K3,TPI1,GLA,PSAT1,HPRT1,PSMA3,G6PD,STIP1,DDIT3,PHGDH,GOT1,PRDX1,UFM1
	HALLMARK_UNFOLDED_PROTEIN_RESPONSE	0.253902	2.55571	0.00680409	0.0362885	ERN1,ARFGAP1,HSP90B1,PAIP1,FKBP14,LSM4,CEBPG,PDIA5,EIF4A2,DNAJB9,CKS1B,BAG3,SSR1,YWHAZ,EIF2S1,LSM1,HSPA9,MTHFD2,PDIA6,EIF4A3,DDIT4,EDC4,STC2,VEGFA,PSAT1,EIF4E,EIF4A1,CCL2,NPM1,DNAJA4,CALR,SHC1,IGFBP1
	HALLMARK_COAGULATION	-0.152432	-2.36502	0.0150205	0.0720984	SERPINC1,ITIH1,F13B,GP1BA,MMP2,APOC1,KLKB1,CTSV,FURIN,F2,A2M,F11,MBL2,GSN,LEFTY2,C8G,CTSH,TF,SERPING1,CTSB,CRIP2,TIMP1,S100A13,MMP3,KLK8,CTSE,PROC,MMP9,CFD,ANG,ADAM9,TIMP3,SPARC,F3,APOC3,PLAU,MMP7,ARF4,BMP1,SIRT2,CD9,APOA1,SERPINA1,MSRB2,CAPN2,COMP,C1R,ANXA1,MMP10,LTA4H,HNF4A,PEF1,F10,CPQ,ISCU,GDA,HRG,CLU,PDGFB,PF4,CFH,CTSO,RABIF,THBS1,HMGCS2
	HALLMARK_APICAL_JUNCTION	0.144868	2.34756	0.0205769	0.0897901	MADCAM1,ICAM1,MDK,CDH11,VCAM1,SDC3,ICAM2,DSC1,CD274,EVL,CDH15,RRAS,CALB2,PLCG1,MAPK11,NRXN2,MYL12B,CDSN,MPZL2,ACTN1,ITGA2,ZYX,SRC,RAC2,RASA1,LDLRAP1,HADH,AMIGO1,PTK2,TRAF1,COL9A1,CX3CL1,LAMC2,AKT3,TJP1,VASP,MAPK14,LAYN,CDH3,GRB7,PECAM1,ALOX15B,HRAS,SLC30A3,EGFR,TIAL1
	HALLMARK_TNFA_SIGNALING_VIA_NFKB	0.130198	2.03274	0.047952	0.191808	CXCL10,CXCL11,ICAM1,KYNU,CD44,GEM,BCL6,SMAD3,IL6,PFKFB3,CDKN1A,IRF1,IL15RA,SPSB1,CCL5,DDX58,JUN,KLF4,B4GALT5,MCL1,IL18,PTX3,TNC,ID2,GCH1,SERPINE1,CD80,BIRC3,TRIP10,BTG2,TRAF1,PLEK,TNF,RELB,SPHK1,CD83,IFNGR2,TNFRSF9,DNAJB4,CSF2,SQSTM1,SERPINB8,MYC,NFKB1,MAP2K3,VEGFA,RHOB,IER3,INHBA,BIRC2,TNFAIP8,DUSP4,TANK
	HALLMARK_DNA_REPAIR	0.171174	1.92183	0.0589411	0.211788	MPG,CETN2,EDF1,DUT,TARBP2,TAF10,ERCC1,CANT1,TP53,FEN1,POLR1C,RALA,PCNA,ZWINT,VPS28,RAD51,NUDT9,NME4,PNP,GMPR2,ADRM1,RPA2,SURF1,APRT,EIF1B,TSG101,POLR2J,HPRT1,ELL,TK2,IMPDH2,SSRP1,PRIM1,GUK1,AK1,TMED2,POLH,NT5C3A,BCAM,RRM2B
	HALLMARK_PI3K_AKT_MTOR_SIGNALING	0.149077	1.90768	0.0729271	0.211788	NFKBIB,UBE2D3,CDKN1A,MAPK1,HSP90B1,PLCG1,PRKAR2A,GRB2,SMAD2,LCK,VAV3,RAC1,ARPC3,CLTC,DAPP1,MAP2K6,CFL1,ARHGDIA,PDK1,YWHAB,AKT1,HRAS,EGFR,CSNK2B,IL2RG,SQSTM1,TNFRSF1A,MAPK9,MAP2K3,PRKCB,EIF4E,CAB39,PIN1,RPS6KA1,DDIT3,MAPK10,IRAK4,NGF,DUSP3,UBE2N,NCK1,CDKN1B,RPS6KA3,CALR,MAPK8,TBK1,CAMK4,PTPN11,TIAM1,PTEN,IL4,PAK4,FASLG,FGF6
	HALLMARK_KRAS_SIGNALING_DN	-0.138773	-1.84004	0.0789211	0.211788	EDAR,GP1BA,CNTFR,TGFB2,CLPS,PAX4,DLK2,CD207,LYPD3,PTPRJ,KRT1,TGM1,NTF3,HNF1A,TFF2,TNNI3,CCNA1,CPB1,EPHA5,FGF22,KLK7,CHST2,IGFBP2,EDN1,KLK8,CALCB,FGF16,GDNF,EGF,INSL5,IL5,KRT5,LGALS7,GRID2,FSHB,BARD1,SPHK2
	HALLMARK_IL2_STAT5_SIGNALING	-0.118945	-1.83058	0.0809191	0.211788	IL1R2,SERPINC1,IGF1R,NDRG1,POU2F1,IL1RL1,FURIN,ECM1,IFNGR1,IRF6,BATF3,CAPN3,GLIPR2,LIF,TNFSF10,TNFRSF4,SWAP70,ENO3,APLP1,SELL,PIM1,AGER,BMP2,IGF2R,CD79B,ALCAM,CSF1,UCK2,P4HA1,ITIH5,TWSG1,BATF,CA2,IL4R,TIAM1,TNFRSF21,PENK,NRP1,IL2RB,CASP3,COL6A1,HK2,PTH1R,IL2RA
	HALLMARK_MYOGENESIS	-0.126946	-1.82091	0.0819181	0.211788	MAPK12,SOD3,NOTCH1,ADAM12,MB,ERBB3,COL15A1,COL6A2,NCAM1,ACTN2,CASQ2,IGFBP7,IGFBP3,TAGLN,IGF1,GSN,EPHB3,ENO3,SORBS3,TNNI2,SPTAN1,MEF2C,MYOM2,MYL3,ACHE,PGAM2,CRAT,FST,CD36,CFD,SPARC,PLXNB2,HRC,TEAD4,CAV3,SIRT2,HBEGF,AK1,MYL6B,COL1A1,CSRP3
	HALLMARK_UV_RESPONSE_DN	-0.158769	-1.81181	0.0869131	0.211788	KIT,IGF1R,ID1,ATRN,TGFBR3,MET,GJA1,PEX14,PDGFRB,CDON,LDLR,DDAH1,CDC42BPA,PTEN,F3,NRP1,COL1A1,CDKN1B,MMP16,YTHDC1,NR1D2,APBB2,SRI,COL3A1,PHF3,TFPI,FBLN5,GCNT1,PRKCA,ANXA2,NFKB1,MYC,RGS4,MAGI2,NOTCH2,BDNF,NEK7,SPOP,PIAS3,FYN,MAPK14,ACVR2A,TJP1,AKT3
	HALLMARK_INFLAMMATORY_RESPONSE	0.106163	1.78575	0.0939061	0.211788	CXCL10,CXCL11,CXCL9,TNFRSF1B,ICAM1,CD48,MSR1,NMI,SEMA4D,RGS1,IL6,TLR1,CDKN1A,IRF1,IL15RA,IL10RA,MARCO,ADM,CCL5
	HALLMARK_ESTROGEN_RESPONSE_EARLY	0.139097	1.74941	0.103896	0.211788	CD44,LRIG1,FASN,CALB2,MUC1,KLF4,CANT1,IGFBP4,PDZK1,PPIF,TFF3,BCL2,RAB17,INHBB,MICB,NXT1,SULT2B1,GFRA1,PGR,TGM2,BAG1,MPPED2,IL17RB,ALDH3B1,JAK2,OLFM1,MYC,CXCL12,STC2,MYB,RET,FKBP4,GLA,ARL3,AREG,KRT19,KRT18
	HALLMARK_OXIDATIVE_PHOSPHORYLATION	0.155512	1.74599	0.0999001	0.211788	ACAT1,ECHS1,ACADVL,GPI,NDUFA5,COX5A,NDUFS4,ECH1,CS,DECR1,ACAA1,ALDH6A1,ACADM,GRPEL1,UQCRB,HSD17B10,NDUFB4,HSPA9,BDH2,SURF1,TIMM50,ETFA,MDH2,LDHA,ACADSB,PDHX,MTX2,LDHB,ISCU,PRDX3,AIFM1,MRPL34,POR,IDH3G,NDUFB8,MDH1,COX6C,FXN
	HALLMARK_EPITHELIAL_MESENCHYMAL_TRANSITION	-0.0960722	-1.74337	0.105894	0.211788	GAS1,PVR,MATN2,MMP2,FOXC2,ADAM12,EDIL3,CD59,FSTL1,SLIT2,ECM1,TGFBR3,COL6A2,POSTN,ENO2,PFN2,GJA1,TGFBI,PCOLCE2,FBLN1,IGFBP3,TAGLN,PDGFRB,APLP1,CADM1,VEGFC,NTM,GLIPR1,PDLIM4,CTHRC1,GPC1,FAP,TIMP1,LOXL2,COLGALT1,PLAUR,IL32,SFRP4,PPIB,MMP3,IGFBP2,FMOD,CXCL6,DKK1,DCN,VCAN,TNFRSF12A,MFAP5
	HALLMARK_ALLOGRAFT_REJECTION	0.0970915	1.73832	0.0999001	0.211788	STAT1,GZMA,CXCL9,B2M,C2,CD74,ICAM1,ITGB2,CRTAM,APBB1,CXCL13,CD8A,GZMB,CTSS,IL6,TLR1,TGFB1,CCL5,CD8B,CCL19,DYRK3,RPS19,IL13,IL18,LY75,CD2,CD47,LCK,CD3E,FLNA,IFNG,CAPG,ITGAL,EIF4G3,STAB1,HIF1A,IL12RB1,EIF3J,CD80,INHBB,RPS3A,ACVR2A,TNF,CCL22,CD247,AKT1,EGFR,CCL7,EIF5A,CD86,TAPBP,IFNGR2,PRKCG,UBE2D1,JAK2,LYN,IL2RG,BCL10,IL10,ST8SIA4,IRF4,FCGR2B,PRKCB,INHBA,GCNT1,CD40LG,CCL11,NCR1,LY86,PF4,CSK,CCL2,PT…
	HALLMARK_UV_RESPONSE_UP	0.127721	1.72232	0.103896	0.211788	ICAM1,CREG1,GGH,RPN1,TFRC,PPT1,IL6,IRF1,CYB5R1,GAL,BCL2L11,CDC34,POLE3,FEN1,EIF5,DLG4,CEBPG,ACAA1,GCH1,PPIF,COL2A1,NPTX2,PDAP1,GRPEL1,HSPA13,BTG2,MMP14,PPP1R2,BID,NXF1,NAT1,LYN,SQSTM1,OLFM1,RET,RHOB,CNP,FKBP4
	HALLMARK_HEDGEHOG_SIGNALING	-0.252134	-1.60466	0.133866	0.257023	L1CAM,CNTFR,SLIT1,SHH,ETS2,ACHE,NRP1,NRP2,DPYSL2
	HALLMARK_KRAS_SIGNALING_UP	-0.106567	-1.61322	0.141858	0.261892	SPON1,CFHR2,WNT7A,NAP1L2,RBP4,FGF9,PCSK1N,PTPRR,PDCD1LG2,LIF,SPARCL1,IGFBP3,GPNMB,IL1RL2,TOR1AIP2,BMP2,ACE,IL7R,ETV5,ENG,SEMA3B,ADAMDEC1,ANXA10,FLT4,GALNT3,LAT2,PLAUR,TRIB2,ANGPTL4,CBL,ST6GAL1,MMP9,SCG3,CA2,IL1B
	HALLMARK_IL6_JAK_STAT3_SIGNALING	0.11581	1.57399	0.153846	0.273504	CXCL10,CXCL11,STAT1,CXCL9,TNFRSF1B,PLA2G2A,CD44,CXCL13,IL6,TGFB1,IRF1,IL15RA
	HALLMARK_ESTROGEN_RESPONSE_LATE	0.108226	1.53789	0.165834	0.284287	MDK,CD44,CXCL14,GAL,UGDH,KLF4,NAB2,IGFBP4,PDZK1,CKB,AGR2,SORD,ID2,IMPA2,PPIF,GALE,TFPI2,TFF3,BCL2,MICB,NXT1,SULT2B1,PGR,LAMC2,BAG1,ST6GALNAC2,FGFR3,DCXR,IL17RB,ALDH3B1,JAK2,PRLR,OLFM1,CXCL12,MYB,RET,FKBP4,GLA,HMGCS2,HPRT1,ARL3,SERPINA3,KLK11,AREG,KRT19
	HALLMARK_COMPLEMENT	0.0819536	1.4606	0.183816	0.304247	GZMA,C9,LAP3,C2,C1QC,C3,CFB,KYNU,TMPRSS6,F8,GZMB,CTSS,IL6,LGMN,LRP1,IRF1,CTSD
	HALLMARK_HEME_METABOLISM	-0.114891	-1.41669	0.211788	0.338861	CPOX,LRP10,SDCBP,SLC6A9,HTRA2,BNIP3L,BSG,RAP1GAP,ELL2,HBQ1,KEL,BLVRB,ACP5,CTSB,HMBS,KAT2B,TNRC6B,ICAM4,CTSE,CA2,SNCA,IGSF3,BCAM,HAGH,USP15,HEBP1,ALAD,BLVRA,CAST,ERMAP,MINPP1,PC,MARK3,RAD23A,UROS,MXI1,GLRX5,BPGM,CA1,MAP2K3,GCLM,TOP1
	HALLMARK_ADIPOGENESIS	-0.102182	-1.35486	0.232767	0.360414	DLD,MAP4K3,COL15A1,IFNGR1,LIFR,PDCD4,DNAJC15,SPARCL1,PEX14,LAMA4,ACLY,UBC,SOD1,ACADL,ADIPOQ,ITIH5,CRAT,RMDN3,ANGPTL4,CMBL,CD36,OMD,MRAP,VEGFB,ESRRA,TST,APLP2,TALDO1,IDH3G,FABP4,POR,STOM,ALDOA,ITSN1,RETN,CMPK1,AIFM1,ARAF,PRDX3,TKT,HIBCH,ANGPT1,TANK,CDKN2C,ENPP2,PGM1,CHCHD10,FAH,MDH2,QDPR,AK2
	HALLMARK_CHOLESTEROL_HOMEOSTASIS	-0.14357	-1.35308	0.240759	0.361139	CXCL16,ANTXR2,FABP5,LDLR,ANXA5,SEMA3B,ETHE1,ALCAM,PLAUR,MVD,TNFRSF12A,JAG1,CD9,CTNNB1,HMGCR,GNAI1
	HALLMARK_APOPTOSIS	-0.091126	-1.28157	0.286713	0.404772	IGFBP6,TIMP2,MMP2,TGFB2,ERBB3,BNIP3L,IFNGR1,TGFBR3,F2,ENO2,PDCD4,TNFSF10,GSN,PDGFRB,DAP,CCNA1,BMP2,SPTAN1,IGF2R,TIMP1,SOD1,GSR,FASLG,DCN,TNFRSF12A,IL1B,TIMP3,CASP2,HMOX1,IFNB1,HGF,CASP3,PEA15,CTNNB1,CDKN1B,NEDD9,ANXA1,SOD2,PPP3R1,FAS,BCL2L10,CLU,LUM,DDIT3,HMGB2,KRT18,BGN,BCL2L2,IER3,RHOB,CASP8,SQSTM1,BCL10,GPX1
	HALLMARK_MITOTIC_SPINDLE	0.107595	1.25115	0.284715	0.404772	ARHGEF2,RACGAP1,BIRC5,NDC80,BCL2L11,STAU1,RAPGEF5,AURKA,NCK2,OPHN1,FLNA,CDC42,RASA1,BIN1,MAPRE1,ARHGDIA,BUB1,EPB41,CYTH2,DYNLL2,SMC3,CCNB2
	HALLMARK_TGF_BETA_SIGNALING	0.151771	1.22429	0.320679	0.439789	UBE2D3,SMAD3,SKIL,TGFB1,BMPR2,ID2,SERPINE1,TJP1,RHOA,IFNGR2,SMAD1,SMURF2,BCAR3
	HALLMARK_GLYCOLYSIS	-0.0763478	-1.20259	0.335664	0.447552	DLD,GPC3,NANP,IL13RA1,CHST4,CHST6,GLCE,ENO2,MET,TGFBI,CHST1,LCT,IGFBP3,EFNA3,B4GALT2,FAM162A,DSC2,ARPP19,CYB5A,GPC1,ARTN,SOD1,CHST2,PGAM2,P4HA1,HS6ST2,STC1,ANGPTL4,DCN,SLC16A3,VCAN,ANG,GAPDHS,HOMER1,AKR1A1,HK2,MDH1,PKP2,TALDO1,B4GALT1,LDHC,B4GALT7,ALDOA,MIOX,PC,GOT1,PAM,PRPS1,PGAM1,FBP2,AGRN,PMM2,G6PD,MXI1,IER3,BPNT1,MIF,TPI1,FKBP4,VEGFA,STC2,DDIT4,LDHA,TPST1,MDH2,NT5E,TXN,HDLBP,GNPDA1
	HALLMARK_HYPOXIA	0.0678389	1.12365	0.368631	0.478224	FOXO3,SAP30,GPC4,IL6,SDC3,PFKFB3,CDKN1A,GCK,ALDOB,ADM,VLDLR,PGK1,JUN,GPI,PGM2,VHL,HK1,JMJD6,CP,UGP2,GAPDH,FBP1,GLRX,PKLR
	HALLMARK_P53_PATHWAY	-0.0854898	-1.09709	0.394605	0.498449	NOTCH1,NDRG1,LIF,ACVR1B,UPP1,JAG2,FAM162A,BMP2,SFN,TNFSF9,S100A4,APAF1,SERPINB5,TRIAP1,KLK8,TRAF4,HMOX1,PLXNB2,POLH,HBEGF,GM2A,AK1,CTSF,S100A10,EPHA2,STOM,MAPKAPK3,GPX2,FAS,CDKN2B,ISCU,BAIAP2,HINT1,DDIT3,LDHB,WWP1,CD81,IER3,TAX1BP3,DDIT4,DEF6,PPM1D,CEBPA,KRT17,PDGFA,SPHK1,DCXR,CLCA2,HRAS,APP,ALOX15B
	HALLMARK_REACTIVE_OXYGEN_SPECIES_PATHWAY	0.129003	1.05791	0.414585	0.510259	GLRX2,PRNP,CDKN2D,GLRX,MPO,CAT,NDUFB4,TXN,GCLM,PDLIM1,SRXN1,G6PD,ATOX1,PRDX1,SOD2,NQO1,TXNRD1,MSRA,PRDX4,GSR,PRDX6,SOD1,HMOX2,FTL
	HALLMARK_FATTY_ACID_METABOLISM	0.0692569	1.02429	0.447552	0.53449	ECI2,GPD1,PPARA,ACAT2,ECHS1,FASN,ACADVL,GABARAPL1,ADH1C,UGDH,HSP90AA1,LGALS1,PSME1,ECH1,DECR1,BMPR1B,ACAA1,ACADM,GLUL,IDI1,ACADS,HADH,HSD17B10,HSD17B7,PCBD1,ACOT8,UBE2L6,GSTZ1,GCDH,MDH2,HMGCS1,LDHA,HSPH1,MIF,HMGCS2,UROS,APEX1,HIBCH,BPHL,CBR1,YWHAH,CBR3,FABP2,ALDOA,ALDH1A1,ERP29,CRYZ,BLVRA,IDH3G,S100A10,ALAD,MDH1,PTS,GRHPR,FABP1,ADSL,GAPDHS,CA2,CD36,TDO2,CRAT,METAP1,SMS,ALDH3A1,PRDX6,RDH16,ACADL
	HALLMARK_PROTEIN_SECRETION	0.0936304	1.00872	0.456543	0.53449	ADAM10,PPT1,RAB22A,TMED10,ARFIP1,MAPK1,VPS4B,USO1,CLN5,CLTC,COPE,NAPG,GNAS,EGFR,CAV2,TSG101,VAMP7,GLA,NAPA,YIPF6,KRT18,SH3GL2,RAB5A,PAM,STX12,CD63,RAB2A,RPS6KA3,CTSC,TMED2,STX7,VAMP3,CLTA,OCRL,LMAN1,SOD1,IGF2R,TOM1L1,ARF1,BNIP3
	HALLMARK_APICAL_SURFACE	-0.12142	-0.948713	0.485514	0.547719	GAS1,NTNG1,EPHB4,LYPD3,EFNA5
	HALLMARK_WNT_BETA_CATENIN_SIGNALING	0.13847	0.94746	0.509491	0.547719	DVL2,ADAM17,TP53,HDAC2,CUL1,MYC,KAT2A,AXIN2,DLL1,DKK4,GNAI1,CTNNB1,JAG1,DKK1
	HALLMARK_BILE_ACID_METABOLISM	0.107847	0.940395	0.497502	0.547719	PEX26,PFKM,AKR1D1,GSTK1,LCK,IDI1,CAT,CROT,SULT2B1,NUDT12,BCAR3,GCLM,HAO1,NR1H4,PECR,PRDX5,RBP1,ALDH1A1,ISOC1,APOA1,GNMT,SOD1,BMP6,HSD17B11,GC,MLYCD
	HALLMARK_SPERMATOGENESIS	-0.0894962	-0.934904	0.513487	0.547719	ART3,TSN,CRISP2,PCSK1N,TNNI3,CCNA1,ACE,CDKN3,JAM3,SCG3,PGK2,IL12RB2,GAPDHS,CAMK4,CST8,AGFG1,TCP11,TALDO1,LDHC,GSTM3,CFTR,PEBP1,IDE,ADCYAP1,TOPBP1,POMC,HSPA1L,CCNB2,BUB1,HBZ,GAD1,DDX25,CSNK2A2,YBX2,PRKAR2A,ZPBP,ACRV1,BRAF,AURKA,SCG5
	HALLMARK_ANDROGEN_RESPONSE	-0.0863655	-0.892445	0.543457	0.555019	AZGP1,NDRG1,ADAMTS1,HSD17B14,LIFR,ELL2,KLK3,GNAI3,GSR,SMS,LMAN1,HMGCR,B4GALT1,RPS6KA3,HOMER2,SRP19,UAP1,PMEPA1,KRT19,UBE2I,TNFAIP8,XRCC6,VAPA,HMGCS1,MYL12A,UBE2J1,ADRM1,AKT1,DBI,DNAJB9,IDI1,ALDH1A3,PA2G4,BMPR1B,SORD,ACTN1,GPD1L
	HALLMARK_XENOBIOTIC_METABOLISM	-0.0568411	-0.881904	0.543457	0.555019	ITIH1,PGRMC1,DDC,TGFB2,GCNT2,RBP4,ENTPD5,SPINT2,F11,IL1R1,MBL2,RAP1GAP,ARG2,GSS,FBLN1,IGF1,UPP1,ETS2,ARPP19,BLVRB,CYB5A,FETUB,ADH7,ACP1,GSR,ALDH3A1,TDO2,CD36,CA2,AKR1C3,HMOX1,GNMT,FABP1,PTS,PGD,PTGDS,IGFBP1,MTHFD1,POR,EPHA2,NQO1,REG1A,LEAP2,HNF4A,F10,FAS
	HALLMARK_PEROXISOME	-0.0760958	-0.745834	0.64036	0.64036	FIS1,ALB,CTBP1,PEX14,CADM1,MLYCD,HSD17B11,SOD1,FABP6,PEX5,CRAT,SEMA3C,ISOC1,ALDH1A1,SOD2,YWHAH,PRDX1,PRDX5,IDE,CRABP2,BCL10,MSH2,HRAS,CRABP1,ACOT8,SULT2B1,CAT,IDI1,ACAA1,DLG4,SMARCC1,ECH1,ERCC1,VPS4B
