# Supplementary material for: Multidimensional definition of the interferonopathy of Down syndrome and its response to JAK inhibition
Source: Sci Adv. 2023 Jun 28;9(26):eadg6218. doi: 10.1126/sciadv.adg6218 (PMC10306300; doi:10.1126/sciadv.adg6218)
Supplement: Supplementary file 2 — Data S1 to S9 [file sciadv.adg6218_data_s1_to_s9.zip › adg6218_Data_S5.xlsx]

## Sheet: A.Betareg vs IFNscore
Beta Regression Results for clusters vs. IFN score in T21 samples; model formula = proportion ~ DS_IFN_score + Sex + Age + Sample_source | Sample_source
	Cluster / subpopulation	Fold-change (per unit DS IFN score)	p-value	FDR q-value (BH)
	non-classical monocytes	1.01239	7.42159e-06	8.24203e-05
	naïve CD4+ T	0.985083	8.24203e-06	8.24203e-05
	CD4+ TCM	0.991219	3.57538e-05	0.000238358
	naïve CD8+ T	0.984608	0.000128762	0.00064381
	CD8+ TEM	1.01728	0.00114608	0.00458434
	CD27+ B	0.99175	0.00846075	0.0282025
	CD4+ TEM	1.01182	0.0463922	0.117077
	mDCs CD1c+	0.995043	0.0468307	0.117077
	CD8a- γδ T	0.992572	0.0868618	0.193026
	CD56hi NK	0.995469	0.112879	0.225759
	CD4+ Treg	0.996547	0.146068	0.265578
	CD27- B	0.995555	0.202627	0.337712
	ABC	1.0042	0.288766	0.422828
	pDC	0.997125	0.295979	0.422828
	Classical monocytes and M-MDSCs	1.00233	0.34325	0.457667
	PMN-MDSC	0.996569	0.371117	0.463896
	CD8a+ γδ T	0.996408	0.420694	0.494934
	Basophils	0.998434	0.525534	0.583927
	CD56midCD16hi NK	1.00084	0.802459	0.813911
	CD8+ TCM	0.999386	0.813911	0.813911

## Sheet: B.Betareg vs ISGs
Beta Regression Results for clusters vs. mRNA expression in T21 samples; model formula = proportion ~ log2(FPKM) + Sex + Age + Sample_source | Sample_source
	138 interferon-stimulated genes (ISGs) only
	Cluster / subpopulation	Ensembl ID	Gene symbol	Fold-change (per unit gene expression)	p-value	FDR q-value (BH)
	ABC	ENSG00000089127.13	OAS1	1.35036	1.12038e-05	0.00154612
	ABC	ENSG00000187608.10	ISG15	1.1862	0.00138103	0.075957
	ABC	ENSG00000111335.12	OAS2	1.29589	0.00165124	0.075957
	ABC	ENSG00000111331.13	OAS3	1.15512	0.00280545	0.096788
	ABC	ENSG00000170581.14	STAT2	1.41489	0.00405534	0.105999
	ABC	ENSG00000132530.17	XAF1	1.2213	0.00486802	0.105999
	ABC	ENSG00000172183.15	ISG20	1.34524	0.00764469	0.105999
	ABC	ENSG00000137959.16	IFI44L	1.10149	0.00795868	0.105999
	ABC	ENSG00000134321.12	RSAD2	1.0874	0.00828195	0.105999
	ABC	ENSG00000130303.13	BST2	1.29277	0.00852117	0.105999
	ABC	ENSG00000068079.7	IFI35	1.25267	0.00932014	0.105999
	ABC	ENSG00000185507.21	IRF7	1.27095	0.00967903	0.105999
	ABC	ENSG00000184979.10	USP18	1.1646	0.00998545	0.105999
	ABC	ENSG00000138378.19	STAT4	0.810322	0.0113745	0.110674
	ABC	ENSG00000185745.10	IFIT1	1.08504	0.0120298	0.110674
	ABC	ENSG00000002549.12	LAP3	1.17536	0.0131051	0.110772
	ABC	ENSG00000134326.11	CMPK2	1.11689	0.0136458	0.110772
	ABC	ENSG00000160932.11	LY6E	1.19302	0.0198138	0.151906
	ABC	ENSG00000128604.20	IRF5	1.27714	0.0227774	0.165436
	ABC	ENSG00000124256.15	ZBP1	1.27004	0.0247304	0.167602
	ABC	ENSG00000173786.17	CNP	1.31339	0.0271239	0.167602
	ABC	ENSG00000119917.14	IFIT3	1.10112	0.029488	0.167602
	ABC	ENSG00000137965.11	IFI44	1.07203	0.0297599	0.167602
	ABC	ENSG00000059378.13	PARP12	1.25041	0.0311705	0.167602
	ABC	ENSG00000100911.16	PSME2	1.25966	0.0329782	0.167602
	ABC	ENSG00000108771.13	DHX58	1.26143	0.033059	0.167602
	ABC	ENSG00000133106.14	EPSTI1	1.11624	0.0337237	0.167602
	ABC	ENSG00000140464.20	PML	1.30436	0.0342111	0.167602
	ABC	ENSG00000204264.11	PSMB8	1.467	0.0352207	0.167602
	ABC	ENSG00000240065.8	PSMB9	1.24176	0.0378395	0.174062
	ABC	ENSG00000092010.15	PSME1	1.38602	0.0401224	0.178609
	ABC	ENSG00000115525.18	ST3GAL5	1.25116	0.0454943	0.190609
	ABC	ENSG00000174600.14	CMKLR1	0.886436	0.0457684	0.190609
	ABC	ENSG00000004468.13	CD38	1.14462	0.0469617	0.190609
	ABC	ENSG00000163412.13	EIF4E3	0.804408	0.0488935	0.19278
	ABC	ENSG00000101000.6	PROCR	0.873939	0.0511862	0.196214
	ABC	ENSG00000137200.13	CMTR1	1.30361	0.0608714	0.227034
	ABC	ENSG00000172331.12	BPGM	0.936817	0.0777068	0.282198
	ABC	ENSG00000184371.14	CSF1	1.16386	0.0819055	0.289819
	ABC	ENSG00000124762.13	CDKN1A	1.13551	0.0883615	0.301851
	ABC	ENSG00000078081.8	LAMP3	1.09795	0.0896803	0.301851
	ABC	ENSG00000119922.10	IFIT2	1.09472	0.102035	0.326295
	ABC	ENSG00000138755.6	CXCL9	1.06074	0.104821	0.326295
	ABC	ENSG00000000971.16	CFH	0.93642	0.105043	0.326295
	ABC	ENSG00000126067.12	PSMB2	1.31409	0.1064	0.326295
	ABC	ENSG00000125148.7	MT2A	1.11017	0.114253	0.342758
	ABC	ENSG00000101347.9	SAMHD1	1.18892	0.11802	0.346527
	ABC	ENSG00000136514.3	RTP4	1.12892	0.123576	0.355281
	ABC	ENSG00000065911.12	MTHFD2	1.13814	0.132341	0.36762
	ABC	ENSG00000137198.10	GMPR	0.945961	0.133196	0.36762
	ABC	ENSG00000156587.16	UBE2L6	1.14935	0.136579	0.369567
	ABC	ENSG00000138642.14	HERC6	1.15282	0.153773	0.407497
	ABC	ENSG00000090339.9	ICAM1	0.86927	0.157799	0.407497
	ABC	ENSG00000100385.14	IL2RB	0.898463	0.159456	0.407497
	ABC	ENSG00000073756.12	PTGS2	0.916069	0.163167	0.409402
	ABC	ENSG00000138496.16	PARP9	1.12548	0.174573	0.422427
	ABC	ENSG00000055332.18	EIF2AK2	1.11548	0.177204	0.422427
	ABC	ENSG00000115267.8	IFIH1	1.12858	0.179743	0.422427
	ABC	ENSG00000100567.13	PSMA3	1.07968	0.183749	0.422427
	ABC	ENSG00000168062.10	BATF2	1.05368	0.185992	0.422427
	ABC	ENSG00000114013.16	CD86	1.14717	0.186725	0.422427
	ABC	ENSG00000173193.15	PARP14	1.11078	0.193091	0.427371
	ABC	ENSG00000205220.12	PSMB10	1.21712	0.202447	0.427371
	ABC	ENSG00000137193.14	PIM1	0.823441	0.205892	0.427371
	ABC	ENSG00000123609.11	NMI	1.12764	0.207414	0.427371
	ABC	ENSG00000125826.20	RBCK1	1.24106	0.207449	0.427371
	ABC	ENSG00000060491.16	OGFR	1.23338	0.207492	0.427371
	ABC	ENSG00000168899.5	VAMP5	1.09294	0.210695	0.427587
	ABC	ENSG00000137496.18	IL18BP	0.837989	0.214763	0.429526
	ABC	ENSG00000136816.16	TOR1B	1.17246	0.237907	0.469017
	ABC	ENSG00000158321.18	AUTS2	0.925739	0.248029	0.482085
	ABC	ENSG00000013364.19	MVP	0.833345	0.255836	0.485581
	ABC	ENSG00000118640.11	VAMP8	1.10953	0.256865	0.485581
	ABC	ENSG00000134470.21	IL15RA	1.12355	0.283252	0.528228
	ABC	ENSG00000185338.6	SOCS1	1.09815	0.294211	0.541348
	ABC	ENSG00000188313.13	PLSCR1	1.07075	0.30899	0.561062
	ABC	ENSG00000185885.16	IFITM1	1.08683	0.319909	0.573093
	ABC	ENSG00000169245.6	CXCL10	1.02963	0.325991	0.573093
	ABC	ENSG00000106588.11	PSMA2	1.06397	0.339061	0.573093
	ABC	ENSG00000171051.8	FPR1	0.931595	0.339663	0.573093
	ABC	ENSG00000168394.11	TAP1	1.14582	0.34023	0.573093
	ABC	ENSG00000164136.17	IL15	1.07889	0.341903	0.573093
	ABC	ENSG00000213809.9	KLRK1	0.950722	0.347875	0.573093
	ABC	ENSG00000141574.8	SECTM1	1.06762	0.348839	0.573093
	ABC	ENSG00000105835.12	NAMPT	0.938288	0.36554	0.593465
	ABC	ENSG00000185215.9	TNFAIP2	0.909521	0.376589	0.604293
	ABC	ENSG00000132109.10	TRIM21	1.10348	0.394315	0.620917
	ABC	ENSG00000110324.10	IL10RA	0.899529	0.395947	0.620917
	ABC	ENSG00000150337.13	FCGR1A	1.03467	0.402216	0.623661
	ABC	ENSG00000165806.20	CASP7	1.07677	0.414045	0.634869
	ABC	ENSG00000204525.16	HLA-C	0.935898	0.422771	0.641126
	ABC	ENSG00000139626.16	ITGB7	1.08176	0.429271	0.643906
	ABC	ENSG00000175354.20	PTPN2	1.07525	0.485634	0.720619
	ABC	ENSG00000184557.4	SOCS3	0.962744	0.493478	0.724468
	ABC	ENSG00000145649.8	GZMA	0.971409	0.511728	0.738616
	ABC	ENSG00000271503.6	CCL5	0.962852	0.514524	0.738616
	ABC	ENSG00000121858.11	TNFSF10	1.0536	0.523634	0.738616
	ABC	ENSG00000013374.16	NUB1	1.10422	0.528198	0.738616
	ABC	ENSG00000177409.12	SAMD9L	1.04036	0.529876	0.738616
	ABC	ENSG00000135148.12	TRAFD1	1.07719	0.535482	0.738966
	ABC	ENSG00000162654.9	GBP4	1.04618	0.547736	0.748392
	ABC	ENSG00000120217.14	CD274	0.97132	0.559172	0.751448
	ABC	ENSG00000123610.5	TNFAIP6	1.02463	0.560863	0.751448
	ABC	ENSG00000122644.13	ARL4A	1.05327	0.57466	0.76253
	ABC	ENSG00000137752.24	CASP1	1.05703	0.586318	0.763893
	ABC	ENSG00000185201.16	IFITM2	1.0388	0.586758	0.763893
	ABC	ENSG00000111912.20	NCOA7	0.95506	0.607921	0.779242
	ABC	ENSG00000131979.19	GCH1	1.04856	0.609841	0.779242
	ABC	ENSG00000121797.10	CCRL2	0.953214	0.616889	0.781015
	ABC	ENSG00000231925.11	TAPBP	0.935011	0.626608	0.786108
	ABC	ENSG00000162645.13	GBP2	1.05147	0.635403	0.788376
	ABC	ENSG00000026103.22	FAS	0.962972	0.639841	0.788376
	ABC	ENSG00000183696.14	UPP1	0.937858	0.65645	0.798592
	ABC	ENSG00000155363.18	MOV10	1.05871	0.660529	0.798592
	ABC	ENSG00000205413.8	SAMD9	1.0236	0.665493	0.798592
	ABC	ENSG00000139679.15	LPAR6	0.982664	0.683728	0.8134
	ABC	ENSG00000206503.13	HLA-A	1.05465	0.701488	0.827396
	ABC	ENSG00000150457.9	LATS2	0.95761	0.715101	0.836304
	ABC	ENSG00000067057.17	PFKP	1.0319	0.757791	0.878783
	ABC	ENSG00000110848.8	CD69	0.990734	0.811565	0.931495
	ABC	ENSG00000116711.10	PLA2G4A	1.0196	0.816745	0.931495
	ABC	ENSG00000198805.11	PNP	0.969917	0.823655	0.931675
	ABC	ENSG00000121060.18	TRIM25	1.01859	0.832666	0.93421
	ABC	ENSG00000100368.14	CSF2RB	0.983922	0.85138	0.947504
	ABC	ENSG00000166710.20	B2M	1.01083	0.883999	0.952954
	ABC	ENSG00000026751.17	SLAMF7	1.00944	0.897803	0.952954
	ABC	ENSG00000137628.17	DDX60	1.00837	0.900707	0.952954
	ABC	ENSG00000096968.13	JAK2	1.00902	0.907554	0.952954
	ABC	ENSG00000172936.14	MYD88	0.986472	0.908722	0.952954
	ABC	ENSG00000196954.14	CASP4	0.986945	0.910313	0.952954
	ABC	ENSG00000164305.19	CASP3	1.00773	0.918731	0.952954
	ABC	ENSG00000173821.19	RNF213	0.991052	0.92198	0.952954
	ABC	ENSG00000142089.16	IFITM3	1.00322	0.923678	0.952954
	ABC	ENSG00000174175.17	SELP	0.993732	0.925332	0.952954
	ABC	ENSG00000165949.12	IFI27	1.00106	0.964543	0.979567
	ABC	ENSG00000115415.19	STAT1	1.00304	0.968188	0.979567
	ABC	ENSG00000221963.6	APOL6	1.00286	0.972469	0.979567
	ABC	ENSG00000143184.5	XCL1	1.00026	0.994694	0.994694
	Basophils	ENSG00000138378.19	STAT4	0.738561	5.97115e-10	8.24019e-08
	Basophils	ENSG00000213809.9	KLRK1	0.844663	9.17069e-08	6.32778e-06
	Basophils	ENSG00000100368.14	CSF2RB	1.31896	2.72435e-07	1.2532e-05
	Basophils	ENSG00000145649.8	GZMA	0.87913	7.54304e-07	2.60235e-05
	Basophils	ENSG00000271503.6	CCL5	0.842271	1.14994e-06	2.86046e-05
	Basophils	ENSG00000026751.17	SLAMF7	0.808691	1.24368e-06	2.86046e-05
	Basophils	ENSG00000185215.9	TNFAIP2	1.35922	3.94882e-06	7.78481e-05
	Basophils	ENSG00000184371.14	CSF1	1.2779	7.00009e-06	0.000120752
	Basophils	ENSG00000111912.20	NCOA7	0.779126	9.9711e-06	0.00015289
	Basophils	ENSG00000067057.17	PFKP	0.774811	3.27184e-05	0.000451513
	Basophils	ENSG00000139626.16	ITGB7	0.784086	4.8143e-05	0.000603976
	Basophils	ENSG00000115525.18	ST3GAL5	0.758127	6.37396e-05	0.000733006
	Basophils	ENSG00000173821.19	RNF213	0.797382	7.72115e-05	0.00081963
	Basophils	ENSG00000172936.14	MYD88	1.31811	0.000233387	0.00230053
	Basophils	ENSG00000110324.10	IL10RA	0.757955	0.000291323	0.00267463
	Basophils	ENSG00000185507.21	IRF7	1.23079	0.000318816	0.00267463
	Basophils	ENSG00000171051.8	FPR1	1.18927	0.000329483	0.00267463
	Basophils	ENSG00000100385.14	IL2RB	0.848205	0.000476402	0.00365242
	Basophils	ENSG00000185201.16	IFITM2	1.16254	0.00070505	0.00502225
	Basophils	ENSG00000198805.11	PNP	0.750385	0.000764816	0.00502225
	Basophils	ENSG00000090339.9	ICAM1	1.23615	0.000780164	0.00502225
	Basophils	ENSG00000158321.18	AUTS2	0.870756	0.000800648	0.00502225
	Basophils	ENSG00000155363.18	MOV10	0.771203	0.000975381	0.00585229
	Basophils	ENSG00000105835.12	NAMPT	1.15605	0.00119295	0.00685948
	Basophils	ENSG00000141574.8	SECTM1	1.1529	0.00137453	0.00758742
	Basophils	ENSG00000150457.9	LATS2	1.25835	0.00254689	0.0135181
	Basophils	ENSG00000132109.10	TRIM21	1.23674	0.00352027	0.0179925
	Basophils	ENSG00000221963.6	APOL6	0.860563	0.00400341	0.0197311
	Basophils	ENSG00000137200.13	CMTR1	0.78424	0.00543866	0.0256186
	Basophils	ENSG00000162654.9	GBP4	0.877463	0.00556925	0.0256186
	Basophils	ENSG00000174600.14	CMKLR1	0.903234	0.00723102	0.0321897
	Basophils	ENSG00000101000.6	PROCR	0.897768	0.0107922	0.0465413
	Basophils	ENSG00000110848.8	CD69	0.940863	0.0116413	0.048682
	Basophils	ENSG00000177409.12	SAMD9L	0.903343	0.0122586	0.0497557
	Basophils	ENSG00000013364.19	MVP	1.28575	0.0138463	0.054594
	Basophils	ENSG00000165806.20	CASP7	0.870245	0.0153468	0.0588294
	Basophils	ENSG00000060491.16	OGFR	1.28607	0.0168315	0.0627768
	Basophils	ENSG00000100567.13	PSMA3	0.918452	0.017641	0.0640646
	Basophils	ENSG00000184979.10	USP18	0.918164	0.0225578	0.0798201
	Basophils	ENSG00000137628.17	DDX60	0.910944	0.0262866	0.0906888
	Basophils	ENSG00000204525.16	HLA-C	1.12442	0.0279773	0.0941674
	Basophils	ENSG00000126067.12	PSMB2	0.798267	0.0313459	0.102119
	Basophils	ENSG00000073756.12	PTGS2	1.08769	0.0318196	0.102119
	Basophils	ENSG00000168899.5	VAMP5	0.907892	0.0352151	0.110447
	Basophils	ENSG00000013374.16	NUB1	0.819265	0.0420568	0.128974
	Basophils	ENSG00000122644.13	ARL4A	0.888561	0.044703	0.131792
	Basophils	ENSG00000128604.20	IRF5	1.14856	0.0454364	0.131792
	Basophils	ENSG00000137496.18	IL18BP	0.836154	0.0458407	0.131792
	Basophils	ENSG00000138642.14	HERC6	0.885118	0.051001	0.143635
	Basophils	ENSG00000106588.11	PSMA2	0.925983	0.0565365	0.156041
	Basophils	ENSG00000116711.10	PLA2G4A	1.10354	0.0592183	0.160238
	Basophils	ENSG00000114013.16	CD86	1.11927	0.0834696	0.221516
	Basophils	ENSG00000131979.19	GCH1	0.905049	0.0901884	0.225836
	Basophils	ENSG00000119922.10	IFIT2	1.06042	0.0915367	0.225836
	Basophils	ENSG00000078081.8	LAMP3	1.05884	0.0926384	0.225836
	Basophils	ENSG00000118640.11	VAMP8	0.906869	0.0932565	0.225836
	Basophils	ENSG00000175354.20	PTPN2	0.897499	0.0933336	0.225836
	Basophils	ENSG00000134326.11	CMPK2	1.0482	0.0961116	0.225836
	Basophils	ENSG00000172183.15	ISG20	1.12798	0.0977044	0.225836
	Basophils	ENSG00000173786.17	CNP	0.87607	0.0981897	0.225836
	Basophils	ENSG00000120217.14	CD274	0.949805	0.105056	0.237667
	Basophils	ENSG00000121060.18	TRIM25	1.09179	0.11177	0.248779
	Basophils	ENSG00000188313.13	PLSCR1	1.06724	0.120061	0.26299
	Basophils	ENSG00000166710.20	B2M	0.932373	0.124821	0.269145
	Basophils	ENSG00000115415.19	STAT1	0.930079	0.130545	0.274718
	Basophils	ENSG00000205413.8	SAMD9	0.948978	0.131387	0.274718
	Basophils	ENSG00000162645.13	GBP2	0.905832	0.144979	0.298614
	Basophils	ENSG00000089127.13	OAS1	1.06851	0.155003	0.310481
	Basophils	ENSG00000187608.10	ISG15	1.04972	0.156286	0.310481
	Basophils	ENSG00000000971.16	CFH	0.96427	0.15749	0.310481
	Basophils	ENSG00000124256.15	ZBP1	1.09878	0.168173	0.325976
	Basophils	ENSG00000111335.12	OAS2	0.928022	0.17017	0.325976
	Basophils	ENSG00000139679.15	LPAR6	0.964224	0.17333	0.325976
	Basophils	ENSG00000160932.11	LY6E	0.935578	0.176961	0.325976
	Basophils	ENSG00000174175.17	SELP	1.05814	0.177161	0.325976
	Basophils	ENSG00000004468.13	CD38	0.944607	0.193512	0.349018
	Basophils	ENSG00000165949.12	IFI27	0.980324	0.194742	0.349018
	Basophils	ENSG00000172331.12	BPGM	0.970731	0.204429	0.361681
	Basophils	ENSG00000169245.6	CXCL10	0.977363	0.219806	0.383966
	Basophils	ENSG00000002549.12	LAP3	1.05057	0.246346	0.420104
	Basophils	ENSG00000231925.11	TAPBP	1.10686	0.246583	0.420104
	Basophils	ENSG00000100911.16	PSME2	0.923261	0.256638	0.431903
	Basophils	ENSG00000133106.14	EPSTI1	0.962574	0.26741	0.444609
	Basophils	ENSG00000068079.7	IFI35	1.06342	0.278222	0.45708
	Basophils	ENSG00000163412.13	EIF4E3	0.925404	0.283491	0.458778
	Basophils	ENSG00000184557.4	SOCS3	1.03818	0.285905	0.458778
	Basophils	ENSG00000142089.16	IFITM3	1.02226	0.300717	0.466448
	Basophils	ENSG00000119917.14	IFIT3	1.02981	0.301544	0.466448
	Basophils	ENSG00000136514.3	RTP4	0.949558	0.303021	0.466448
	Basophils	ENSG00000134321.12	RSAD2	1.02117	0.304205	0.466448
	Basophils	ENSG00000135148.12	TRAFD1	1.08078	0.30922	0.468928
	Basophils	ENSG00000124762.13	CDKN1A	1.04727	0.325956	0.488934
	Basophils	ENSG00000055332.18	EIF2AK2	1.04928	0.341785	0.507165
	Basophils	ENSG00000123609.11	NMI	1.05635	0.365718	0.536906
	Basophils	ENSG00000185338.6	SOCS1	1.05124	0.370244	0.537829
	Basophils	ENSG00000205220.12	PSMB10	1.08988	0.383788	0.551696
	Basophils	ENSG00000125826.20	RBCK1	1.09978	0.392378	0.558131
	Basophils	ENSG00000137965.11	IFI44	0.981847	0.396354	0.558131
	Basophils	ENSG00000134470.21	IL15RA	0.943862	0.410303	0.568561
	Basophils	ENSG00000136816.16	TOR1B	1.07131	0.412	0.568561
	Basophils	ENSG00000137193.14	PIM1	0.927724	0.429492	0.586831
	Basophils	ENSG00000170581.14	STAT2	1.05981	0.445229	0.602369
	Basophils	ENSG00000026103.22	FAS	1.03848	0.452281	0.605969
	Basophils	ENSG00000111331.13	OAS3	1.02367	0.457879	0.607571
	Basophils	ENSG00000132530.17	XAF1	0.966897	0.46244	0.607778
	Basophils	ENSG00000196954.14	CASP4	1.05413	0.474927	0.618301
	Basophils	ENSG00000130303.13	BST2	0.955599	0.496872	0.639021
	Basophils	ENSG00000092010.15	PSME1	1.07163	0.500103	0.639021
	Basophils	ENSG00000164136.17	IL15	0.96915	0.535665	0.678181
	Basophils	ENSG00000137959.16	IFI44L	1.0122	0.60293	0.755733
	Basophils	ENSG00000204264.11	PSMB8	1.06371	0.607872	0.755733
	Basophils	ENSG00000059378.13	PARP12	0.968936	0.631788	0.778453
	Basophils	ENSG00000137752.24	CASP1	1.02939	0.651073	0.795116
	Basophils	ENSG00000121858.11	TNFSF10	1.02167	0.677639	0.815477
	Basophils	ENSG00000156587.16	UBE2L6	0.975897	0.689689	0.815477
	Basophils	ENSG00000065911.12	MTHFD2	0.978603	0.690146	0.815477
	Basophils	ENSG00000183696.14	UPP1	1.03677	0.691383	0.815477
	Basophils	ENSG00000185745.10	IFIT1	1.00808	0.705078	0.824583
	Basophils	ENSG00000101347.9	SAMHD1	0.976262	0.730622	0.847276
	Basophils	ENSG00000140464.20	PML	0.974006	0.74108	0.848872
	Basophils	ENSG00000168062.10	BATF2	1.00844	0.744301	0.848872
	Basophils	ENSG00000096968.13	JAK2	1.01394	0.774305	0.875853
	Basophils	ENSG00000108771.13	DHX58	1.01842	0.787333	0.87831
	Basophils	ENSG00000240065.8	PSMB9	1.01866	0.789206	0.87831
	Basophils	ENSG00000185885.16	IFITM1	0.987827	0.822279	0.907796
	Basophils	ENSG00000121797.10	CCRL2	1.01321	0.830744	0.909862
	Basophils	ENSG00000173193.15	PARP14	1.00953	0.852508	0.926348
	Basophils	ENSG00000115267.8	IFIH1	1.00841	0.881164	0.942976
	Basophils	ENSG00000138496.16	PARP9	1.00828	0.881477	0.942976
	Basophils	ENSG00000164305.19	CASP3	0.993571	0.890719	0.945533
	Basophils	ENSG00000168394.11	TAP1	0.988519	0.900252	0.946144
	Basophils	ENSG00000143184.5	XCL1	1.00285	0.905007	0.946144
	Basophils	ENSG00000206503.13	HLA-A	0.991864	0.927238	0.954243
	Basophils	ENSG00000125148.7	MT2A	0.99637	0.933089	0.954243
	Basophils	ENSG00000138755.6	CXCL9	0.998168	0.934979	0.954243
	Basophils	ENSG00000123610.5	TNFAIP6	0.997982	0.940414	0.954243
	Basophils	ENSG00000150337.13	FCGR1A	1.00076	0.977234	0.984367
	Basophils	ENSG00000137198.10	GMPR	0.99995	0.998317	0.998317
	CD27- B	ENSG00000134470.21	IL15RA	0.633757	8.69415e-07	0.000119979
	CD27- B	ENSG00000174600.14	CMKLR1	0.797961	1.09893e-05	0.000758264
	CD27- B	ENSG00000090339.9	ICAM1	0.738022	0.000269052	0.0123764
	CD27- B	ENSG00000101000.6	PROCR	0.809395	0.000412466	0.012883
	CD27- B	ENSG00000122644.13	ARL4A	1.31376	0.000496811	0.012883
	CD27- B	ENSG00000026751.17	SLAMF7	0.802215	0.000560131	0.012883
	CD27- B	ENSG00000183696.14	UPP1	0.670832	0.0015394	0.0285173
	CD27- B	ENSG00000172936.14	MYD88	0.729623	0.00165318	0.0285173
	CD27- B	ENSG00000205220.12	PSMB10	0.65998	0.00217024	0.033277
	CD27- B	ENSG00000092010.15	PSME1	0.65088	0.00314087	0.0374507
	CD27- B	ENSG00000204264.11	PSMB8	0.617939	0.00329589	0.0374507
	CD27- B	ENSG00000000971.16	CFH	0.901897	0.00331889	0.0374507
	CD27- B	ENSG00000125148.7	MT2A	0.842484	0.00352797	0.0374507
	CD27- B	ENSG00000271503.6	CCL5	0.863146	0.00393022	0.0387408
	CD27- B	ENSG00000206503.13	HLA-A	0.716115	0.0053566	0.0492807
	CD27- B	ENSG00000060491.16	OGFR	0.679362	0.00672806	0.0580295
	CD27- B	ENSG00000110324.10	IL10RA	0.752285	0.00716282	0.0581452
	CD27- B	ENSG00000100911.16	PSME2	0.774938	0.00877128	0.0672465
	CD27- B	ENSG00000013364.19	MVP	0.704895	0.0100259	0.0707958
	CD27- B	ENSG00000132109.10	TRIM21	0.77274	0.0107581	0.0707958
	CD27- B	ENSG00000185885.16	IFITM1	0.825302	0.0107733	0.0707958
	CD27- B	ENSG00000196954.14	CASP4	0.77686	0.0119741	0.0751104
	CD27- B	ENSG00000142089.16	IFITM3	0.931666	0.0144499	0.0866992
	CD27- B	ENSG00000125826.20	RBCK1	0.701646	0.0197516	0.113571
	CD27- B	ENSG00000114013.16	CD86	0.814096	0.0215491	0.115402
	CD27- B	ENSG00000121797.10	CCRL2	0.825391	0.0217425	0.115402
	CD27- B	ENSG00000240065.8	PSMB9	0.805947	0.0229648	0.117376
	CD27- B	ENSG00000162645.13	GBP2	0.819607	0.0330402	0.15329
	CD27- B	ENSG00000141574.8	SECTM1	0.880744	0.0333196	0.15329
	CD27- B	ENSG00000137752.24	CASP1	0.828673	0.0339352	0.15329
	CD27- B	ENSG00000100385.14	IL2RB	0.870906	0.0344348	0.15329
	CD27- B	ENSG00000171051.8	FPR1	0.882677	0.0476454	0.205128
	CD27- B	ENSG00000168394.11	TAP1	0.780791	0.0502907	0.205128
	CD27- B	ENSG00000120217.14	CD274	0.917809	0.0508682	0.205128
	CD27- B	ENSG00000126067.12	PSMB2	0.751499	0.0520251	0.205128
	CD27- B	ENSG00000150457.9	LATS2	0.82316	0.0551478	0.2114
	CD27- B	ENSG00000138755.6	CXCL9	0.944475	0.0661455	0.242704
	CD27- B	ENSG00000150337.13	FCGR1A	0.937221	0.0668314	0.242704
	CD27- B	ENSG00000123610.5	TNFAIP6	0.937876	0.0752438	0.258869
	CD27- B	ENSG00000164136.17	IL15	0.883651	0.077172	0.258869
	CD27- B	ENSG00000131979.19	GCH1	0.865402	0.077511	0.258869
	CD27- B	ENSG00000145649.8	GZMA	0.934608	0.0795766	0.258869
	CD27- B	ENSG00000163412.13	EIF4E3	0.846279	0.0806621	0.258869
	CD27- B	ENSG00000165949.12	IFI27	0.964608	0.0835752	0.259913
	CD27- B	ENSG00000138378.19	STAT4	0.882259	0.0861492	0.259913
	CD27- B	ENSG00000185201.16	IFITM2	0.901039	0.0866375	0.259913
	CD27- B	ENSG00000115267.8	IFIH1	1.1415	0.09551	0.280434
	CD27- B	ENSG00000168062.10	BATF2	0.942818	0.0998936	0.282228
	CD27- B	ENSG00000185215.9	TNFAIP2	0.858865	0.101241	0.282228
	CD27- B	ENSG00000158321.18	AUTS2	0.909696	0.102257	0.282228
	CD27- B	ENSG00000135148.12	TRAFD1	0.84144	0.105734	0.285865
	CD27- B	ENSG00000168899.5	VAMP5	0.904556	0.107717	0.285865
	CD27- B	ENSG00000111335.12	OAS2	1.12383	0.114456	0.298018
	CD27- B	ENSG00000156587.16	UBE2L6	0.87716	0.122868	0.311591
	CD27- B	ENSG00000184557.4	SOCS3	0.928836	0.124185	0.311591
	CD27- B	ENSG00000002549.12	LAP3	0.914227	0.139172	0.342961
	CD27- B	ENSG00000137200.13	CMTR1	1.19719	0.14908	0.359611
	CD27- B	ENSG00000173193.15	PARP14	1.10673	0.151748	0.359611
	CD27- B	ENSG00000128604.20	IRF5	0.873551	0.153747	0.359611
	CD27- B	ENSG00000213809.9	KLRK1	0.938505	0.177072	0.407266
	CD27- B	ENSG00000130303.13	BST2	0.891441	0.198578	0.449242
	CD27- B	ENSG00000078081.8	LAMP3	1.06428	0.203906	0.453855
	CD27- B	ENSG00000116711.10	PLA2G4A	0.913445	0.208155	0.45596
	CD27- B	ENSG00000100567.13	PSMA3	1.065	0.215107	0.459091
	CD27- B	ENSG00000124762.13	CDKN1A	1.08335	0.21776	0.459091
	CD27- B	ENSG00000132530.17	XAF1	1.08227	0.219565	0.459091
	CD27- B	ENSG00000137959.16	IFI44L	1.04031	0.231236	0.476277
	CD27- B	ENSG00000105835.12	NAMPT	0.931078	0.237987	0.482973
	CD27- B	ENSG00000164305.19	CASP3	1.08009	0.245259	0.48721
	CD27- B	ENSG00000121060.18	TRIM25	0.916254	0.247135	0.48721
	CD27- B	ENSG00000170581.14	STAT2	1.13242	0.254442	0.494549
	CD27- B	ENSG00000004468.13	CD38	1.07008	0.265481	0.508838
	CD27- B	ENSG00000059378.13	PARP12	1.10412	0.283464	0.522349
	CD27- B	ENSG00000124256.15	ZBP1	0.901508	0.284459	0.522349
	CD27- B	ENSG00000188313.13	PLSCR1	0.938047	0.287359	0.522349
	CD27- B	ENSG00000110848.8	CD69	1.037	0.28767	0.522349
	CD27- B	ENSG00000134321.12	RSAD2	1.03015	0.302853	0.541805
	CD27- B	ENSG00000123609.11	NMI	0.917898	0.306237	0.541805
	CD27- B	ENSG00000160932.11	LY6E	0.933399	0.312766	0.541978
	CD27- B	ENSG00000138642.14	HERC6	1.09219	0.31419	0.541978
	CD27- B	ENSG00000136514.3	RTP4	0.933637	0.329076	0.548091
	CD27- B	ENSG00000174175.17	SELP	1.05733	0.331476	0.548091
	CD27- B	ENSG00000221963.6	APOL6	0.93136	0.336345	0.548091
	CD27- B	ENSG00000137496.18	IL18BP	0.888429	0.340858	0.548091
	CD27- B	ENSG00000177409.12	SAMD9L	1.05396	0.343167	0.548091
	CD27- B	ENSG00000065911.12	MTHFD2	0.931178	0.348144	0.548091
	CD27- B	ENSG00000068079.7	IFI35	0.927744	0.349414	0.548091
	CD27- B	ENSG00000115415.19	STAT1	0.93787	0.349508	0.548091
	CD27- B	ENSG00000155363.18	MOV10	0.903494	0.371833	0.576549
	CD27- B	ENSG00000184979.10	USP18	1.04825	0.376345	0.577063
	CD27- B	ENSG00000204525.16	HLA-C	0.939998	0.388183	0.588673
	CD27- B	ENSG00000134326.11	CMPK2	1.03502	0.398541	0.597812
	CD27- B	ENSG00000137198.10	GMPR	0.973332	0.403822	0.59922
	CD27- B	ENSG00000111331.13	OAS3	1.03647	0.421685	0.61907
	CD27- B	ENSG00000173821.19	RNF213	0.94141	0.455714	0.661985
	CD27- B	ENSG00000055332.18	EIF2AK2	1.05323	0.464986	0.668418
	CD27- B	ENSG00000026103.22	FAS	0.952114	0.486915	0.692724
	CD27- B	ENSG00000173786.17	CNP	1.07756	0.500577	0.704894
	CD27- B	ENSG00000140464.20	PML	1.0761	0.515868	0.719088
	CD27- B	ENSG00000231925.11	TAPBP	0.926607	0.52308	0.72185
	CD27- B	ENSG00000121858.11	TNFSF10	0.955509	0.533628	0.729116
	CD27- B	ENSG00000106588.11	PSMA2	1.03353	0.558947	0.756222
	CD27- B	ENSG00000108771.13	DHX58	1.0549	0.584876	0.776219
	CD27- B	ENSG00000119922.10	IFIT2	1.02693	0.590882	0.776219
	CD27- B	ENSG00000067057.17	PFKP	0.954462	0.602554	0.776219
	CD27- B	ENSG00000172183.15	ISG20	0.949431	0.605124	0.776219
	CD27- B	ENSG00000073756.12	PTGS2	0.972039	0.607947	0.776219
	CD27- B	ENSG00000137628.17	DDX60	1.03048	0.610335	0.776219
	CD27- B	ENSG00000096968.13	JAK2	0.966159	0.613101	0.776219
	CD27- B	ENSG00000100368.14	CSF2RB	0.965651	0.634328	0.781252
	CD27- B	ENSG00000162654.9	GBP4	0.968877	0.639382	0.781252
	CD27- B	ENSG00000184371.14	CSF1	1.03555	0.64016	0.781252
	CD27- B	ENSG00000205413.8	SAMD9	1.02159	0.644753	0.781252
	CD27- B	ENSG00000175354.20	PTPN2	1.04293	0.645382	0.781252
	CD27- B	ENSG00000089127.13	OAS1	1.02823	0.667755	0.801306
	CD27- B	ENSG00000198805.11	PNP	0.951637	0.67911	0.807907
	CD27- B	ENSG00000111912.20	NCOA7	0.968684	0.685355	0.808367
	CD27- B	ENSG00000185338.6	SOCS1	0.97018	0.704525	0.819746
	CD27- B	ENSG00000143184.5	XCL1	0.987432	0.706882	0.819746
	CD27- B	ENSG00000118640.11	VAMP8	0.971954	0.718414	0.826177
	CD27- B	ENSG00000138496.16	PARP9	0.973635	0.730913	0.829335
	CD27- B	ENSG00000185745.10	IFIT1	1.01017	0.73318	0.829335
	CD27- B	ENSG00000013374.16	NUB1	0.957884	0.757196	0.849537
	CD27- B	ENSG00000169245.6	CXCL10	0.992463	0.77339	0.851806
	CD27- B	ENSG00000139626.16	ITGB7	0.975192	0.775491	0.851806
	CD27- B	ENSG00000137193.14	PIM1	1.03842	0.777736	0.851806
	CD27- B	ENSG00000139679.15	LPAR6	0.991509	0.819972	0.890993
	CD27- B	ENSG00000133106.14	EPSTI1	0.990211	0.835906	0.901169
	CD27- B	ENSG00000115525.18	ST3GAL5	0.980779	0.842398	0.901169
	CD27- B	ENSG00000172331.12	BPGM	1.00405	0.898732	0.952179
	CD27- B	ENSG00000137965.11	IFI44	1.00353	0.90388	0.952179
	CD27- B	ENSG00000136816.16	TOR1B	1.01158	0.923033	0.964989
	CD27- B	ENSG00000119917.14	IFIT3	1.00267	0.947306	0.982919
	CD27- B	ENSG00000165806.20	CASP7	0.996361	0.963221	0.991974
	CD27- B	ENSG00000101347.9	SAMHD1	0.997917	0.982791	0.995549
	CD27- B	ENSG00000166710.20	B2M	0.999238	0.990574	0.995549
	CD27- B	ENSG00000187608.10	ISG15	1.00052	0.991594	0.995549
	CD27- B	ENSG00000185507.21	IRF7	0.999531	0.995549	0.995549
	CD27+ B	ENSG00000174600.14	CMKLR1	0.834089	8.72966e-05	0.00890341
	CD27+ B	ENSG00000131979.19	GCH1	0.760708	0.000129035	0.00890341
	CD27+ B	ENSG00000110324.10	IL10RA	0.706916	0.000205231	0.00944062
	CD27+ B	ENSG00000162654.9	GBP4	0.828167	0.00126595	0.0436752
	CD27+ B	ENSG00000172183.15	ISG20	1.30251	0.00216528	0.0597618
	CD27+ B	ENSG00000004468.13	CD38	1.16802	0.00301477	0.0693398
	CD27+ B	ENSG00000164136.17	IL15	0.835117	0.00359568	0.0708862
	CD27+ B	ENSG00000101000.6	PROCR	0.861368	0.00463221	0.0790934
	CD27+ B	ENSG00000115415.19	STAT1	0.8468	0.00552787	0.0790934
	CD27+ B	ENSG00000137628.17	DDX60	0.864374	0.00573141	0.0790934
	CD27+ B	ENSG00000221963.6	APOL6	0.842656	0.00794157	0.0950569
	CD27+ B	ENSG00000165949.12	IFI27	0.951331	0.00874993	0.0950569
	CD27+ B	ENSG00000271503.6	CCL5	0.889294	0.00895463	0.0950569
	CD27+ B	ENSG00000162645.13	GBP2	0.807155	0.0104828	0.0966601
	CD27+ B	ENSG00000138378.19	STAT4	0.848087	0.0105065	0.0966601
	CD27+ B	ENSG00000111912.20	NCOA7	0.844184	0.0149977	0.128146
	CD27+ B	ENSG00000137193.14	PIM1	0.749726	0.0157862	0.128146
	CD27+ B	ENSG00000100385.14	IL2RB	0.869566	0.0176348	0.128741
	CD27+ B	ENSG00000173821.19	RNF213	0.844553	0.0177252	0.128741
	CD27+ B	ENSG00000163412.13	EIF4E3	0.817598	0.0196231	0.133269
	CD27+ B	ENSG00000096968.13	JAK2	0.871566	0.02028	0.133269
	CD27+ B	ENSG00000090339.9	ICAM1	0.83872	0.0227819	0.142905
	CD27+ B	ENSG00000116711.10	PLA2G4A	0.865404	0.0240378	0.144227
	CD27+ B	ENSG00000155363.18	MOV10	0.802464	0.0273798	0.146292
	CD27+ B	ENSG00000026103.22	FAS	0.871591	0.0274546	0.146292
	CD27+ B	ENSG00000138755.6	CXCL9	0.941481	0.0275623	0.146292
	CD27+ B	ENSG00000137496.18	IL18BP	0.795644	0.0384326	0.189724
	CD27+ B	ENSG00000013374.16	NUB1	0.774502	0.0384948	0.189724
	CD27+ B	ENSG00000134470.21	IL15RA	0.85574	0.0687372	0.306936
	CD27+ B	ENSG00000184371.14	CSF1	1.13188	0.0692006	0.306936
	CD27+ B	ENSG00000172331.12	BPGM	0.949373	0.0714564	0.306936
	CD27+ B	ENSG00000133106.14	EPSTI1	0.926409	0.0736717	0.306936
	CD27+ B	ENSG00000026751.17	SLAMF7	0.904292	0.0749073	0.306936
	CD27+ B	ENSG00000145649.8	GZMA	0.941482	0.0756218	0.306936
	CD27+ B	ENSG00000137198.10	GMPR	0.951121	0.0818103	0.322566
	CD27+ B	ENSG00000169245.6	CXCL10	0.961292	0.0872423	0.327343
	CD27+ B	ENSG00000101347.9	SAMHD1	0.863029	0.087766	0.327343
	CD27+ B	ENSG00000115267.8	IFIH1	0.887092	0.0902346	0.327694
	CD27+ B	ENSG00000123610.5	TNFAIP6	0.949373	0.114761	0.403179
	CD27+ B	ENSG00000115525.18	ST3GAL5	0.87326	0.119567	0.403179
	CD27+ B	ENSG00000126067.12	PSMB2	0.816425	0.120652	0.403179
	CD27+ B	ENSG00000213809.9	KLRK1	0.938517	0.125504	0.403179
	CD27+ B	ENSG00000121797.10	CCRL2	0.891879	0.125628	0.403179
	CD27+ B	ENSG00000205413.8	SAMD9	0.937807	0.130791	0.404387
	CD27+ B	ENSG00000013364.19	MVP	0.827792	0.131865	0.404387
	CD27+ B	ENSG00000173193.15	PARP14	0.908423	0.137792	0.406913
	CD27+ B	ENSG00000156587.16	UBE2L6	0.894418	0.138586	0.406913
	CD27+ B	ENSG00000138496.16	PARP9	0.90412	0.14704	0.422065
	CD27+ B	ENSG00000120217.14	CD274	0.945475	0.149864	0.422065
	CD27+ B	ENSG00000205220.12	PSMB10	0.845193	0.165176	0.450467
	CD27+ B	ENSG00000111331.13	OAS3	0.945364	0.166532	0.450467
	CD27+ B	ENSG00000172936.14	MYD88	0.879818	0.169741	0.450467
	CD27+ B	ENSG00000137200.13	CMTR1	0.861302	0.176277	0.458986
	CD27+ B	ENSG00000185507.21	IRF7	1.10105	0.193561	0.494656
	CD27+ B	ENSG00000067057.17	PFKP	0.904805	0.202949	0.503293
	CD27+ B	ENSG00000206503.13	HLA-A	0.870548	0.204235	0.503293
	CD27+ B	ENSG00000134326.11	CMPK2	0.954963	0.213066	0.515845
	CD27+ B	ENSG00000173786.17	CNP	1.12571	0.223551	0.531897
	CD27+ B	ENSG00000231925.11	TAPBP	0.884439	0.253226	0.580951
	CD27+ B	ENSG00000065911.12	MTHFD2	0.92601	0.254808	0.580951
	CD27+ B	ENSG00000130303.13	BST2	1.09315	0.256797	0.580951
	CD27+ B	ENSG00000078081.8	LAMP3	1.049	0.266988	0.581445
	CD27+ B	ENSG00000188313.13	PLSCR1	0.942521	0.268863	0.581445
	CD27+ B	ENSG00000136514.3	RTP4	0.933537	0.271807	0.581445
	CD27+ B	ENSG00000122644.13	ARL4A	1.08136	0.279716	0.581445
	CD27+ B	ENSG00000165806.20	CASP7	0.927204	0.285226	0.581445
	CD27+ B	ENSG00000055332.18	EIF2AK2	0.935079	0.291075	0.581445
	CD27+ B	ENSG00000111335.12	OAS2	0.930774	0.291406	0.581445
	CD27+ B	ENSG00000174175.17	SELP	1.05575	0.295728	0.581445
	CD27+ B	ENSG00000183696.14	UPP1	0.889165	0.296636	0.581445
	CD27+ B	ENSG00000114013.16	CD86	0.919652	0.299149	0.581445
	CD27+ B	ENSG00000132109.10	TRIM21	0.909222	0.304154	0.582962
	CD27+ B	ENSG00000185201.16	IFITM2	1.05566	0.322831	0.600764
	CD27+ B	ENSG00000125148.7	MT2A	0.949543	0.328629	0.600764
	CD27+ B	ENSG00000168394.11	TAP1	0.895225	0.33002	0.600764
	CD27+ B	ENSG00000177409.12	SAMD9L	0.953555	0.337525	0.600764
	CD27+ B	ENSG00000142089.16	IFITM3	0.975585	0.344861	0.600764
	CD27+ B	ENSG00000168062.10	BATF2	0.970508	0.344972	0.600764
	CD27+ B	ENSG00000059378.13	PARP12	0.925141	0.34525	0.600764
	CD27+ B	ENSG00000135148.12	TRAFD1	0.914885	0.348269	0.600764
	CD27+ B	ENSG00000204525.16	HLA-C	0.943213	0.365432	0.622588
	CD27+ B	ENSG00000198805.11	PNP	0.912999	0.394882	0.664557
	CD27+ B	ENSG00000140464.20	PML	0.918946	0.403004	0.665699
	CD27+ B	ENSG00000185215.9	TNFAIP2	0.93276	0.406415	0.665699
	CD27+ B	ENSG00000138642.14	HERC6	0.937649	0.410032	0.665699
	CD27+ B	ENSG00000073756.12	PTGS2	0.961207	0.421304	0.667907
	CD27+ B	ENSG00000124762.13	CDKN1A	1.04738	0.424354	0.667907
	CD27+ B	ENSG00000108771.13	DHX58	0.934221	0.425912	0.667907
	CD27+ B	ENSG00000160932.11	LY6E	0.953051	0.43199	0.669425
	CD27+ B	ENSG00000150457.9	LATS2	0.93108	0.441194	0.669425
	CD27+ B	ENSG00000185338.6	SOCS1	1.05489	0.441433	0.669425
	CD27+ B	ENSG00000068079.7	IFI35	0.948598	0.458869	0.680034
	CD27+ B	ENSG00000137752.24	CASP1	0.94329	0.464411	0.680034
	CD27+ B	ENSG00000139679.15	LPAR6	0.976082	0.467673	0.680034
	CD27+ B	ENSG00000139626.16	ITGB7	0.946239	0.472728	0.680034
	CD27+ B	ENSG00000132530.17	XAF1	0.959997	0.477757	0.680034
	CD27+ B	ENSG00000136816.16	TOR1B	0.928533	0.486179	0.680034
	CD27+ B	ENSG00000158321.18	AUTS2	0.964283	0.487123	0.680034
	CD27+ B	ENSG00000134321.12	RSAD2	0.982054	0.488807	0.680034
	CD27+ B	ENSG00000150337.13	FCGR1A	0.978077	0.492778	0.680034
	CD27+ B	ENSG00000100911.16	PSME2	0.943565	0.501604	0.685359
	CD27+ B	ENSG00000100567.13	PSMA3	1.02959	0.516608	0.695391
	CD27+ B	ENSG00000002549.12	LAP3	0.965918	0.519024	0.695391
	CD27+ B	ENSG00000137959.16	IFI44L	0.981553	0.528337	0.701062
	CD27+ B	ENSG00000125826.20	RBCK1	0.919974	0.539159	0.708608
	CD27+ B	ENSG00000105835.12	NAMPT	0.9688	0.566828	0.733289
	CD27+ B	ENSG00000000971.16	CFH	1.01832	0.568565	0.733289
	CD27+ B	ENSG00000137965.11	IFI44	0.985435	0.57922	0.737103
	CD27+ B	ENSG00000118640.11	VAMP8	1.04023	0.582204	0.737103
	CD27+ B	ENSG00000184979.10	USP18	0.975101	0.591356	0.741884
	CD27+ B	ENSG00000106588.11	PSMA2	1.02638	0.606317	0.751913
	CD27+ B	ENSG00000121858.11	TNFSF10	0.96791	0.610884	0.751913
	CD27+ B	ENSG00000204264.11	PSMB8	0.929	0.615697	0.751913
	CD27+ B	ENSG00000143184.5	XCL1	0.98564	0.627729	0.759883
	CD27+ B	ENSG00000141574.8	SECTM1	0.977174	0.675983	0.81118
	CD27+ B	ENSG00000185885.16	IFITM1	0.97641	0.720666	0.853808
	CD27+ B	ENSG00000168899.5	VAMP5	0.980474	0.723881	0.853808
	CD27+ B	ENSG00000119922.10	IFIT2	0.985635	0.743703	0.86894
	CD27+ B	ENSG00000119917.14	IFIT3	0.988895	0.755901	0.86894
	CD27+ B	ENSG00000092010.15	PSME1	0.96209	0.760691	0.86894
	CD27+ B	ENSG00000089127.13	OAS1	1.01784	0.761897	0.86894
	CD27+ B	ENSG00000164305.19	CASP3	1.01648	0.780495	0.882855
	CD27+ B	ENSG00000124256.15	ZBP1	1.02342	0.786952	0.882921
	CD27+ B	ENSG00000100368.14	CSF2RB	1.01495	0.826977	0.912985
	CD27+ B	ENSG00000240065.8	PSMB9	1.01797	0.831762	0.912985
	CD27+ B	ENSG00000166710.20	B2M	0.988012	0.833595	0.912985
	CD27+ B	ENSG00000110848.8	CD69	0.994792	0.863432	0.938217
	CD27+ B	ENSG00000175354.20	PTPN2	1.01237	0.879139	0.947822
	CD27+ B	ENSG00000121060.18	TRIM25	0.991076	0.89565	0.949136
	CD27+ B	ENSG00000185745.10	IFIT1	0.99669	0.900119	0.949136
	CD27+ B	ENSG00000128604.20	IRF5	0.989432	0.900991	0.949136
	CD27+ B	ENSG00000184557.4	SOCS3	1.00462	0.914863	0.956448
	CD27+ B	ENSG00000060491.16	OGFR	1.01146	0.930525	0.965507
	CD27+ B	ENSG00000196954.14	CASP4	0.994129	0.948406	0.968542
	CD27+ B	ENSG00000123609.11	NMI	0.995468	0.951845	0.968542
	CD27+ B	ENSG00000170581.14	STAT2	0.994477	0.954506	0.968542
	CD27+ B	ENSG00000171051.8	FPR1	1.00266	0.96386	0.970895
	CD27+ B	ENSG00000187608.10	ISG15	0.999943	0.998949	0.998949
	CD4+ TCM	ENSG00000026751.17	SLAMF7	0.827791	7.84135e-07	0.000108211
	CD4+ TCM	ENSG00000213809.9	KLRK1	0.874897	1.74343e-06	0.000120297
	CD4+ TCM	ENSG00000174600.14	CMKLR1	0.870473	2.19612e-05	0.00101021
	CD4+ TCM	ENSG00000271503.6	CCL5	0.882963	6.18076e-05	0.00201881
	CD4+ TCM	ENSG00000169245.6	CXCL10	0.939031	9.42751e-05	0.00201881
	CD4+ TCM	ENSG00000131979.19	GCH1	0.820183	0.000102005	0.00201881
	CD4+ TCM	ENSG00000065911.12	MTHFD2	0.834025	0.000102403	0.00201881
	CD4+ TCM	ENSG00000136514.3	RTP4	0.845715	0.000148897	0.00256848
	CD4+ TCM	ENSG00000221963.6	APOL6	0.848357	0.000279329	0.00428305
	CD4+ TCM	ENSG00000184371.14	CSF1	1.18969	0.000413194	0.00493741
	CD4+ TCM	ENSG00000145649.8	GZMA	0.921185	0.000419606	0.00493741
	CD4+ TCM	ENSG00000100911.16	PSME2	0.806834	0.00042934	0.00493741
	CD4+ TCM	ENSG00000170581.14	STAT2	0.793519	0.000576328	0.00576365
	CD4+ TCM	ENSG00000164305.19	CASP3	0.869199	0.000584718	0.00576365
	CD4+ TCM	ENSG00000165806.20	CASP7	0.844942	0.00069985	0.00603019
	CD4+ TCM	ENSG00000137965.11	IFI44	0.938249	0.000735285	0.00603019
	CD4+ TCM	ENSG00000164136.17	IL15	0.862686	0.00074285	0.00603019
	CD4+ TCM	ENSG00000115525.18	ST3GAL5	0.815365	0.000834377	0.00639689
	CD4+ TCM	ENSG00000114013.16	CD86	0.831951	0.00107333	0.0077958
	CD4+ TCM	ENSG00000059378.13	PARP12	0.829402	0.00118353	0.00816639
	CD4+ TCM	ENSG00000132530.17	XAF1	0.878399	0.0012596	0.00827735
	CD4+ TCM	ENSG00000205413.8	SAMD9	0.907692	0.00138251	0.00867209
	CD4+ TCM	ENSG00000110848.8	CD69	0.935599	0.00156712	0.00940271
	CD4+ TCM	ENSG00000130303.13	BST2	0.836168	0.00217487	0.0125055
	CD4+ TCM	ENSG00000160932.11	LY6E	0.874986	0.00231225	0.0126262
	CD4+ TCM	ENSG00000134321.12	RSAD2	0.945599	0.00237885	0.0126262
	CD4+ TCM	ENSG00000137628.17	DDX60	0.893595	0.00260629	0.0133211
	CD4+ TCM	ENSG00000177409.12	SAMD9L	0.899622	0.00282983	0.013947
	CD4+ TCM	ENSG00000240065.8	PSMB9	0.83372	0.00293548	0.0139688
	CD4+ TCM	ENSG00000004468.13	CD38	0.894878	0.00337902	0.0155435
	CD4+ TCM	ENSG00000168899.5	VAMP5	0.890687	0.003751	0.016698
	CD4+ TCM	ENSG00000121797.10	CCRL2	0.858261	0.0041356	0.0178348
	CD4+ TCM	ENSG00000187608.10	ISG15	0.91525	0.00431717	0.0180536
	CD4+ TCM	ENSG00000137752.24	CASP1	0.852448	0.00459225	0.0186391
	CD4+ TCM	ENSG00000185338.6	SOCS1	0.868333	0.00472798	0.0186417
	CD4+ TCM	ENSG00000173821.19	RNF213	0.866729	0.00509849	0.0195442
	CD4+ TCM	ENSG00000068079.7	IFI35	0.870318	0.00598694	0.0223297
	CD4+ TCM	ENSG00000125148.7	MT2A	0.901602	0.00663074	0.0240801
	CD4+ TCM	ENSG00000000971.16	CFH	1.06189	0.00763268	0.027008
	CD4+ TCM	ENSG00000185507.21	IRF7	0.866626	0.00820636	0.0283119
	CD4+ TCM	ENSG00000116711.10	PLA2G4A	0.88714	0.00853724	0.0287351
	CD4+ TCM	ENSG00000134326.11	CMPK2	0.935476	0.00962105	0.031612
	CD4+ TCM	ENSG00000138755.6	CXCL9	0.9516	0.0105639	0.0331069
	CD4+ TCM	ENSG00000155363.18	MOV10	0.834283	0.0106433	0.0331069
	CD4+ TCM	ENSG00000133106.14	EPSTI1	0.925415	0.0107957	0.0331069
	CD4+ TCM	ENSG00000002549.12	LAP3	0.907523	0.0115744	0.0334096
	CD4+ TCM	ENSG00000204264.11	PSMB8	0.762194	0.0115989	0.0334096
	CD4+ TCM	ENSG00000185745.10	IFIT1	0.953098	0.0116207	0.0334096
	CD4+ TCM	ENSG00000175354.20	PTPN2	0.867612	0.0119993	0.033794
	CD4+ TCM	ENSG00000119917.14	IFIT3	0.937671	0.0122926	0.0339276
	CD4+ TCM	ENSG00000089127.13	OAS1	0.901841	0.0144451	0.0390867
	CD4+ TCM	ENSG00000173193.15	PARP14	0.895204	0.0153764	0.0408066
	CD4+ TCM	ENSG00000123609.11	NMI	0.879445	0.0161143	0.041958
	CD4+ TCM	ENSG00000128604.20	IRF5	0.864229	0.0169798	0.0433927
	CD4+ TCM	ENSG00000137959.16	IFI44L	0.951871	0.017648	0.0442805
	CD4+ TCM	ENSG00000115415.19	STAT1	0.907668	0.0210063	0.0517655
	CD4+ TCM	ENSG00000171051.8	FPR1	1.10357	0.0214101	0.0518349
	CD4+ TCM	ENSG00000126067.12	PSMB2	0.809547	0.0218378	0.051959
	CD4+ TCM	ENSG00000124256.15	ZBP1	0.869014	0.0233721	0.0546669
	CD4+ TCM	ENSG00000140464.20	PML	0.854021	0.0250794	0.0576826
	CD4+ TCM	ENSG00000101000.6	PROCR	0.921344	0.0279916	0.0633254
	CD4+ TCM	ENSG00000137200.13	CMTR1	0.845374	0.0308184	0.0685959
	CD4+ TCM	ENSG00000118640.11	VAMP8	0.896432	0.0334868	0.0717824
	CD4+ TCM	ENSG00000162654.9	GBP4	0.915284	0.0335528	0.0717824
	CD4+ TCM	ENSG00000205220.12	PSMB10	0.831925	0.0338106	0.0717824
	CD4+ TCM	ENSG00000168062.10	BATF2	0.954078	0.039218	0.0820012
	CD4+ TCM	ENSG00000142089.16	IFITM3	0.963788	0.0475838	0.0973789
	CD4+ TCM	ENSG00000108771.13	DHX58	0.88847	0.0479838	0.0973789
	CD4+ TCM	ENSG00000185201.16	IFITM2	1.0788	0.0565656	0.113131
	CD4+ TCM	ENSG00000119922.10	IFIT2	0.942279	0.0599269	0.118142
	CD4+ TCM	ENSG00000165949.12	IFI27	0.975095	0.0633308	0.123094
	CD4+ TCM	ENSG00000096968.13	JAK2	0.925652	0.0657305	0.125983
	CD4+ TCM	ENSG00000168394.11	TAP1	0.861529	0.0690477	0.130529
	CD4+ TCM	ENSG00000110324.10	IL10RA	0.882383	0.0701906	0.130896
	CD4+ TCM	ENSG00000137496.18	IL18BP	0.867679	0.0728356	0.133004
	CD4+ TCM	ENSG00000137193.14	PIM1	1.15879	0.0737544	0.133004
	CD4+ TCM	ENSG00000106588.11	PSMA2	0.938276	0.0742124	0.133004
	CD4+ TCM	ENSG00000100567.13	PSMA3	0.945485	0.0758986	0.134282
	CD4+ TCM	ENSG00000184979.10	USP18	0.943834	0.0806195	0.140829
	CD4+ TCM	ENSG00000185885.16	IFITM1	0.922968	0.0954352	0.164626
	CD4+ TCM	ENSG00000105835.12	NAMPT	1.06839	0.0984347	0.167704
	CD4+ TCM	ENSG00000198805.11	PNP	1.13097	0.10514	0.176943
	CD4+ TCM	ENSG00000206503.13	HLA-A	0.882125	0.110439	0.181431
	CD4+ TCM	ENSG00000124762.13	CDKN1A	0.936671	0.111577	0.181431
	CD4+ TCM	ENSG00000136816.16	TOR1B	0.887626	0.111751	0.181431
	CD4+ TCM	ENSG00000125826.20	RBCK1	0.855924	0.115412	0.183562
	CD4+ TCM	ENSG00000122644.13	ARL4A	1.08462	0.115724	0.183562
	CD4+ TCM	ENSG00000173786.17	CNP	0.896298	0.118539	0.185891
	CD4+ TCM	ENSG00000111331.13	OAS3	0.957308	0.12413	0.192471
	CD4+ TCM	ENSG00000060491.16	OGFR	0.867466	0.130011	0.19935
	CD4+ TCM	ENSG00000184557.4	SOCS3	1.0475	0.13195	0.2001
	CD4+ TCM	ENSG00000134470.21	IL15RA	0.913096	0.13829	0.207435
	CD4+ TCM	ENSG00000156587.16	UBE2L6	0.926329	0.1475	0.21887
	CD4+ TCM	ENSG00000166710.20	B2M	0.943738	0.151126	0.221866
	CD4+ TCM	ENSG00000121858.11	TNFSF10	0.940757	0.180138	0.261674
	CD4+ TCM	ENSG00000139679.15	LPAR6	0.969673	0.190446	0.273766
	CD4+ TCM	ENSG00000138496.16	PARP9	0.938837	0.195452	0.278065
	CD4+ TCM	ENSG00000115267.8	IFIH1	0.938522	0.201616	0.281458
	CD4+ TCM	ENSG00000111912.20	NCOA7	0.93738	0.201915	0.281458
	CD4+ TCM	ENSG00000162645.13	GBP2	0.928116	0.210566	0.290581
	CD4+ TCM	ENSG00000100385.14	IL2RB	0.950257	0.225082	0.307538
	CD4+ TCM	ENSG00000172331.12	BPGM	1.02456	0.227889	0.30832
	CD4+ TCM	ENSG00000123610.5	TNFAIP6	0.971997	0.230898	0.309358
	CD4+ TCM	ENSG00000163412.13	EIF4E3	1.07368	0.26625	0.353294
	CD4+ TCM	ENSG00000143184.5	XCL1	0.977356	0.273411	0.359341
	CD4+ TCM	ENSG00000100368.14	CSF2RB	1.05548	0.276824	0.360393
	CD4+ TCM	ENSG00000111335.12	OAS2	0.949507	0.279982	0.361099
	CD4+ TCM	ENSG00000137198.10	GMPR	1.02225	0.28694	0.366645
	CD4+ TCM	ENSG00000026103.22	FAS	0.954985	0.29739	0.376512
	CD4+ TCM	ENSG00000183696.14	UPP1	0.92067	0.306453	0.378576
	CD4+ TCM	ENSG00000090339.9	ICAM1	1.05933	0.308735	0.378576
	CD4+ TCM	ENSG00000092010.15	PSME1	0.912482	0.310574	0.378576
	CD4+ TCM	ENSG00000120217.14	CD274	0.972292	0.312278	0.378576
	CD4+ TCM	ENSG00000150457.9	LATS2	0.934336	0.312737	0.378576
	CD4+ TCM	ENSG00000231925.11	TAPBP	1.07266	0.362212	0.434654
	CD4+ TCM	ENSG00000172936.14	MYD88	1.0631	0.366786	0.436349
	CD4+ TCM	ENSG00000188313.13	PLSCR1	0.968264	0.392944	0.463472
	CD4+ TCM	ENSG00000138642.14	HERC6	1.0472	0.401316	0.466701
	CD4+ TCM	ENSG00000172183.15	ISG20	0.946058	0.402445	0.466701
	CD4+ TCM	ENSG00000073756.12	PTGS2	0.972623	0.427487	0.49161
	CD4+ TCM	ENSG00000101347.9	SAMHD1	0.954899	0.452776	0.516389
	CD4+ TCM	ENSG00000141574.8	SECTM1	0.970939	0.465144	0.526146
	CD4+ TCM	ENSG00000138378.19	STAT4	0.966909	0.475715	0.533729
	CD4+ TCM	ENSG00000139626.16	ITGB7	0.962822	0.484565	0.539274
	CD4+ TCM	ENSG00000196954.14	CASP4	0.959439	0.522644	0.576999
	CD4+ TCM	ENSG00000055332.18	EIF2AK2	0.973443	0.5504	0.602819
	CD4+ TCM	ENSG00000121060.18	TRIM25	0.972231	0.572262	0.621828
	CD4+ TCM	ENSG00000067057.17	PFKP	1.0278	0.621754	0.670328
	CD4+ TCM	ENSG00000204525.16	HLA-C	0.978622	0.643966	0.688894
	CD4+ TCM	ENSG00000185215.9	TNFAIP2	0.97333	0.653677	0.693904
	CD4+ TCM	ENSG00000132109.10	TRIM21	0.97542	0.708602	0.746467
	CD4+ TCM	ENSG00000078081.8	LAMP3	0.989537	0.73011	0.763297
	CD4+ TCM	ENSG00000150337.13	FCGR1A	0.992803	0.756213	0.784642
	CD4+ TCM	ENSG00000135148.12	TRAFD1	0.979601	0.76256	0.785323
	CD4+ TCM	ENSG00000013374.16	NUB1	0.975137	0.774996	0.792218
	CD4+ TCM	ENSG00000158321.18	AUTS2	1.00659	0.860251	0.872901
	CD4+ TCM	ENSG00000174175.17	SELP	1.00368	0.921165	0.927889
	CD4+ TCM	ENSG00000013364.19	MVP	0.996474	0.968997	0.968997
	CD4+ TEM	ENSG00000271503.6	CCL5	2.52645	3.44476e-31	4.75377e-29
	CD4+ TEM	ENSG00000026751.17	SLAMF7	2.02466	2.68924e-11	1.85557e-09
	CD4+ TEM	ENSG00000139626.16	ITGB7	2.47343	3.31189e-10	1.52347e-08
	CD4+ TEM	ENSG00000174600.14	CMKLR1	1.67811	7.7889e-09	2.68717e-07
	CD4+ TEM	ENSG00000213809.9	KLRK1	1.54009	5.0912e-08	1.40517e-06
	CD4+ TEM	ENSG00000145649.8	GZMA	1.41929	6.14582e-08	1.41354e-06
	CD4+ TEM	ENSG00000067057.17	PFKP	2.10716	5.26869e-07	1.03868e-05
	CD4+ TEM	ENSG00000110324.10	IL10RA	2.5218	9.36343e-07	1.61519e-05
	CD4+ TEM	ENSG00000138378.19	STAT4	1.86869	1.24043e-06	1.902e-05
	CD4+ TEM	ENSG00000101000.6	PROCR	1.47185	0.000166163	0.00229305
	CD4+ TEM	ENSG00000158321.18	AUTS2	1.43951	0.0003214	0.00391022
	CD4+ TEM	ENSG00000000971.16	CFH	1.24316	0.000340019	0.00391022
	CD4+ TEM	ENSG00000126067.12	PSMB2	2.06555	0.00387398	0.0411238
	CD4+ TEM	ENSG00000115525.18	ST3GAL5	1.60772	0.0044898	0.0442566
	CD4+ TEM	ENSG00000137496.18	IL18BP	1.73045	0.0106659	0.0981265
	CD4+ TEM	ENSG00000165806.20	CASP7	1.40414	0.0123206	0.106265
	CD4+ TEM	ENSG00000004468.13	CD38	0.776114	0.0143608	0.110874
	CD4+ TEM	ENSG00000162654.9	GBP4	1.31352	0.0144619	0.110874
	CD4+ TEM	ENSG00000198805.11	PNP	1.62752	0.0160061	0.116255
	CD4+ TEM	ENSG00000100368.14	CSF2RB	0.738152	0.0204109	0.140835
	CD4+ TEM	ENSG00000155363.18	MOV10	1.51622	0.031788	0.208893
	CD4+ TEM	ENSG00000221963.6	APOL6	1.29411	0.0349294	0.219103
	CD4+ TEM	ENSG00000173821.19	RNF213	1.3276	0.0377042	0.221997
	CD4+ TEM	ENSG00000114013.16	CD86	0.727146	0.0386081	0.221997
	CD4+ TEM	ENSG00000168899.5	VAMP5	1.23453	0.0499962	0.275979
	CD4+ TEM	ENSG00000150457.9	LATS2	0.708655	0.0522793	0.277483
	CD4+ TEM	ENSG00000124256.15	ZBP1	1.36938	0.056088	0.286672
	CD4+ TEM	ENSG00000162645.13	GBP2	1.33926	0.064727	0.310427
	CD4+ TEM	ENSG00000137200.13	CMTR1	1.48002	0.0652346	0.310427
	CD4+ TEM	ENSG00000128604.20	IRF5	0.748346	0.0789398	0.363123
	CD4+ TEM	ENSG00000185215.9	TNFAIP2	0.757073	0.0826398	0.36788
	CD4+ TEM	ENSG00000125148.7	MT2A	1.18979	0.0898538	0.371928
	CD4+ TEM	ENSG00000105835.12	NAMPT	0.835245	0.0908766	0.371928
	CD4+ TEM	ENSG00000137193.14	PIM1	1.45602	0.0916343	0.371928
	CD4+ TEM	ENSG00000168394.11	TAP1	1.42847	0.0998209	0.39358
	CD4+ TEM	ENSG00000100911.16	PSME2	1.29827	0.111107	0.42591
	CD4+ TEM	ENSG00000122644.13	ARL4A	1.23974	0.119651	0.440293
	CD4+ TEM	ENSG00000092010.15	PSME1	1.45139	0.12124	0.440293
	CD4+ TEM	ENSG00000171051.8	FPR1	0.842552	0.130338	0.461197
	CD4+ TEM	ENSG00000119922.10	IFIT2	0.879584	0.135268	0.461734
	CD4+ TEM	ENSG00000204264.11	PSMB8	1.51977	0.137182	0.461734
	CD4+ TEM	ENSG00000136514.3	RTP4	1.18698	0.152611	0.501435
	CD4+ TEM	ENSG00000120217.14	CD274	1.10607	0.169925	0.545342
	CD4+ TEM	ENSG00000134470.21	IL15RA	1.24485	0.183415	0.575255
	CD4+ TEM	ENSG00000185201.16	IFITM2	0.871766	0.196441	0.602418
	CD4+ TEM	ENSG00000059378.13	PARP12	1.22001	0.207761	0.623284
	CD4+ TEM	ENSG00000205220.12	PSMB10	1.33365	0.21344	0.626696
	CD4+ TEM	ENSG00000073756.12	PTGS2	0.893197	0.22809	0.653667
	CD4+ TEM	ENSG00000078081.8	LAMP3	0.904336	0.233838	0.653667
	CD4+ TEM	ENSG00000013374.16	NUB1	1.32175	0.236836	0.653667
	CD4+ TEM	ENSG00000160932.11	LY6E	1.14553	0.244693	0.660251
	CD4+ TEM	ENSG00000172331.12	BPGM	1.06413	0.24879	0.660251
	CD4+ TEM	ENSG00000174175.17	SELP	0.896462	0.272227	0.694588
	CD4+ TEM	ENSG00000184371.14	CSF1	0.864011	0.274335	0.694588
	CD4+ TEM	ENSG00000156587.16	UBE2L6	1.16364	0.289551	0.694588
	CD4+ TEM	ENSG00000240065.8	PSMB9	1.18389	0.2938	0.694588
	CD4+ TEM	ENSG00000111912.20	NCOA7	1.15133	0.296829	0.694588
	CD4+ TEM	ENSG00000140464.20	PML	1.21669	0.3081	0.694588
	CD4+ TEM	ENSG00000172183.15	ISG20	0.838159	0.315288	0.694588
	CD4+ TEM	ENSG00000118640.11	VAMP8	1.14488	0.324901	0.694588
	CD4+ TEM	ENSG00000110848.8	CD69	1.05828	0.326488	0.694588
	CD4+ TEM	ENSG00000172936.14	MYD88	0.838931	0.329749	0.694588
	CD4+ TEM	ENSG00000183696.14	UPP1	1.23296	0.331399	0.694588
	CD4+ TEM	ENSG00000185745.10	IFIT1	0.95168	0.335509	0.694588
	CD4+ TEM	ENSG00000121858.11	TNFSF10	0.888005	0.337114	0.694588
	CD4+ TEM	ENSG00000132530.17	XAF1	1.11115	0.337514	0.694588
	CD4+ TEM	ENSG00000116711.10	PLA2G4A	0.889966	0.346216	0.694588
	CD4+ TEM	ENSG00000090339.9	ICAM1	0.86838	0.346502	0.694588
	CD4+ TEM	ENSG00000141574.8	SECTM1	0.904789	0.348656	0.694588
	CD4+ TEM	ENSG00000124762.13	CDKN1A	0.90163	0.352327	0.694588
	CD4+ TEM	ENSG00000165949.12	IFI27	1.03289	0.362526	0.698386
	CD4+ TEM	ENSG00000100385.14	IL2RB	1.10893	0.364375	0.698386
	CD4+ TEM	ENSG00000188313.13	PLSCR1	0.91452	0.384821	0.72747
	CD4+ TEM	ENSG00000164136.17	IL15	1.10101	0.419107	0.778962
	CD4+ TEM	ENSG00000096968.13	JAK2	0.912652	0.423349	0.778962
	CD4+ TEM	ENSG00000137198.10	GMPR	1.04303	0.44601	0.796892
	CD4+ TEM	ENSG00000121060.18	TRIM25	0.904952	0.449888	0.796892
	CD4+ TEM	ENSG00000131979.19	GCH1	1.11049	0.453076	0.796892
	CD4+ TEM	ENSG00000177409.12	SAMD9L	1.0734	0.456192	0.796892
	CD4+ TEM	ENSG00000115415.19	STAT1	1.08627	0.463995	0.800392
	CD4+ TEM	ENSG00000150337.13	FCGR1A	1.04534	0.472925	0.803812
	CD4+ TEM	ENSG00000173786.17	CNP	0.873869	0.480198	0.803812
	CD4+ TEM	ENSG00000142089.16	IFITM3	0.96554	0.485149	0.803812
	CD4+ TEM	ENSG00000137965.11	IFI44	0.965678	0.489277	0.803812
	CD4+ TEM	ENSG00000185507.21	IRF7	0.906186	0.503324	0.817161
	CD4+ TEM	ENSG00000119917.14	IFIT3	0.955252	0.509926	0.818253
	CD4+ TEM	ENSG00000123610.5	TNFAIP6	0.96118	0.53181	0.838319
	CD4+ TEM	ENSG00000184557.4	SOCS3	0.950371	0.5396	0.838319
	CD4+ TEM	ENSG00000138642.14	HERC6	1.09271	0.557648	0.838319
	CD4+ TEM	ENSG00000138496.16	PARP9	1.07913	0.565938	0.838319
	CD4+ TEM	ENSG00000163412.13	EIF4E3	1.10138	0.568763	0.838319
	CD4+ TEM	ENSG00000111335.12	OAS2	1.0746	0.580127	0.838319
	CD4+ TEM	ENSG00000089127.13	OAS1	0.938796	0.580473	0.838319
	CD4+ TEM	ENSG00000166710.20	B2M	1.06126	0.584957	0.838319
	CD4+ TEM	ENSG00000106588.11	PSMA2	1.05355	0.587045	0.838319
	CD4+ TEM	ENSG00000206503.13	HLA-A	1.11972	0.589229	0.838319
	CD4+ TEM	ENSG00000134326.11	CMPK2	0.963276	0.59535	0.838319
	CD4+ TEM	ENSG00000101347.9	SAMHD1	0.915881	0.595496	0.838319
	CD4+ TEM	ENSG00000100567.13	PSMA3	1.04568	0.601403	0.838319
	CD4+ TEM	ENSG00000138755.6	CXCL9	1.02649	0.625944	0.857997
	CD4+ TEM	ENSG00000137959.16	IFI44L	0.972879	0.627954	0.857997
	CD4+ TEM	ENSG00000137628.17	DDX60	1.04733	0.644071	0.863841
	CD4+ TEM	ENSG00000135148.12	TRAFD1	0.919054	0.645208	0.863841
	CD4+ TEM	ENSG00000184979.10	USP18	1.04185	0.65101	0.863841
	CD4+ TEM	ENSG00000002549.12	LAP3	0.958431	0.68339	0.876691
	CD4+ TEM	ENSG00000123609.11	NMI	0.943387	0.685528	0.876691
	CD4+ TEM	ENSG00000132109.10	TRIM21	0.930833	0.686295	0.876691
	CD4+ TEM	ENSG00000168062.10	BATF2	1.02451	0.691024	0.876691
	CD4+ TEM	ENSG00000068079.7	IFI35	1.05568	0.692459	0.876691
	CD4+ TEM	ENSG00000060491.16	OGFR	0.909299	0.704205	0.880523
	CD4+ TEM	ENSG00000065911.12	MTHFD2	0.953022	0.708247	0.880523
	CD4+ TEM	ENSG00000121797.10	CCRL2	0.955452	0.751671	0.915209
	CD4+ TEM	ENSG00000196954.14	CASP4	1.05362	0.764597	0.915209
	CD4+ TEM	ENSG00000125826.20	RBCK1	1.08079	0.768051	0.915209
	CD4+ TEM	ENSG00000134321.12	RSAD2	0.985601	0.772349	0.915209
	CD4+ TEM	ENSG00000170581.14	STAT2	1.05411	0.777306	0.915209
	CD4+ TEM	ENSG00000169245.6	CXCL10	0.988014	0.786931	0.915209
	CD4+ TEM	ENSG00000143184.5	XCL1	1.01535	0.788667	0.915209
	CD4+ TEM	ENSG00000013364.19	MVP	1.06693	0.789202	0.915209
	CD4+ TEM	ENSG00000133106.14	EPSTI1	1.02063	0.802202	0.922532
	CD4+ TEM	ENSG00000136816.16	TOR1B	0.954296	0.819417	0.92638
	CD4+ TEM	ENSG00000175354.20	PTPN2	1.03371	0.829315	0.92638
	CD4+ TEM	ENSG00000108771.13	DHX58	0.966187	0.833786	0.92638
	CD4+ TEM	ENSG00000139679.15	LPAR6	1.01332	0.834398	0.92638
	CD4+ TEM	ENSG00000204525.16	HLA-C	0.974983	0.839113	0.92638
	CD4+ TEM	ENSG00000055332.18	EIF2AK2	0.977314	0.851805	0.932929
	CD4+ TEM	ENSG00000130303.13	BST2	0.975297	0.872802	0.948399
	CD4+ TEM	ENSG00000173193.15	PARP14	1.01851	0.882007	0.950914
	CD4+ TEM	ENSG00000185338.6	SOCS1	0.981868	0.892489	0.954756
	CD4+ TEM	ENSG00000026103.22	FAS	1.00841	0.944095	0.983431
	CD4+ TEM	ENSG00000164305.19	CASP3	0.992761	0.948102	0.983431
	CD4+ TEM	ENSG00000115267.8	IFIH1	1.00791	0.95385	0.983431
	CD4+ TEM	ENSG00000137752.24	CASP1	1.00834	0.956325	0.983431
	CD4+ TEM	ENSG00000185885.16	IFITM1	1.00695	0.956793	0.983431
	CD4+ TEM	ENSG00000111331.13	OAS3	0.996331	0.962052	0.983431
	CD4+ TEM	ENSG00000205413.8	SAMD9	0.999048	0.990611	0.996337
	CD4+ TEM	ENSG00000231925.11	TAPBP	0.9976	0.990731	0.996337
	CD4+ TEM	ENSG00000187608.10	ISG15	1.00039	0.996337	0.996337
	CD4+ Treg	ENSG00000271503.6	CCL5	0.82025	2.52647e-09	3.48652e-07
	CD4+ Treg	ENSG00000174600.14	CMKLR1	0.824524	4.06433e-08	2.80439e-06
	CD4+ Treg	ENSG00000026751.17	SLAMF7	0.820158	2.37411e-06	0.000109209
	CD4+ Treg	ENSG00000213809.9	KLRK1	0.876087	1.6877e-05	0.000582255
	CD4+ Treg	ENSG00000126067.12	PSMB2	0.697326	0.000278405	0.00656667
	CD4+ Treg	ENSG00000101000.6	PROCR	0.864882	0.000285507	0.00656667
	CD4+ Treg	ENSG00000165806.20	CASP7	0.837623	0.00111634	0.0220078
	CD4+ Treg	ENSG00000100385.14	IL2RB	0.86538	0.00144388	0.024907
	CD4+ Treg	ENSG00000137496.18	IL18BP	0.76751	0.00192458	0.0295103
	CD4+ Treg	ENSG00000110324.10	IL10RA	0.802053	0.00289744	0.0399846
	CD4+ Treg	ENSG00000145649.8	GZMA	0.927093	0.00320956	0.0402654
	CD4+ Treg	ENSG00000184557.4	SOCS3	1.09892	0.00413954	0.0476047
	CD4+ Treg	ENSG00000185885.16	IFITM1	1.14602	0.00665287	0.0706228
	CD4+ Treg	ENSG00000139626.16	ITGB7	0.862485	0.0113692	0.112068
	CD4+ Treg	ENSG00000138378.19	STAT4	0.882244	0.0126241	0.116142
	CD4+ Treg	ENSG00000105835.12	NAMPT	1.11305	0.0134659	0.116143
	CD4+ Treg	ENSG00000162654.9	GBP4	0.899869	0.0210312	0.170723
	CD4+ Treg	ENSG00000158321.18	AUTS2	0.912815	0.0227277	0.174246
	CD4+ Treg	ENSG00000221963.6	APOL6	0.897139	0.0314927	0.221623
	CD4+ Treg	ENSG00000185201.16	IFITM2	1.09664	0.0321193	0.221623
	CD4+ Treg	ENSG00000115525.18	ST3GAL5	0.86697	0.0346987	0.222207
	CD4+ Treg	ENSG00000060491.16	OGFR	0.807547	0.0369242	0.222207
	CD4+ Treg	ENSG00000172183.15	ISG20	1.15784	0.0370345	0.222207
	CD4+ Treg	ENSG00000101347.9	SAMHD1	0.873685	0.0439143	0.252507
	CD4+ Treg	ENSG00000100368.14	CSF2RB	1.11149	0.0491072	0.25289
	CD4+ Treg	ENSG00000196954.14	CASP4	1.1483	0.0493704	0.25289
	CD4+ Treg	ENSG00000114013.16	CD86	0.884676	0.0494785	0.25289
	CD4+ Treg	ENSG00000121797.10	CCRL2	0.893168	0.0545184	0.260614
	CD4+ Treg	ENSG00000150337.13	FCGR1A	1.04895	0.0547667	0.260614
	CD4+ Treg	ENSG00000204525.16	HLA-C	0.911066	0.0646308	0.290565
	CD4+ Treg	ENSG00000121060.18	TRIM25	1.10309	0.0668938	0.290565
	CD4+ Treg	ENSG00000170581.14	STAT2	0.871564	0.0673775	0.290565
	CD4+ Treg	ENSG00000172936.14	MYD88	1.12875	0.0993236	0.415353
	CD4+ Treg	ENSG00000205220.12	PSMB10	0.857804	0.105276	0.416864
	CD4+ Treg	ENSG00000184371.14	CSF1	1.09199	0.106463	0.416864
	CD4+ Treg	ENSG00000173821.19	RNF213	0.913841	0.108884	0.416864
	CD4+ Treg	ENSG00000137628.17	DDX60	0.938038	0.117252	0.416864
	CD4+ Treg	ENSG00000173786.17	CNP	0.887119	0.12098	0.416864
	CD4+ Treg	ENSG00000171051.8	FPR1	1.07461	0.123513	0.416864
	CD4+ Treg	ENSG00000068079.7	IFI35	0.917449	0.123777	0.416864
	CD4+ Treg	ENSG00000137200.13	CMTR1	0.876398	0.123851	0.416864
	CD4+ Treg	ENSG00000206503.13	HLA-A	0.877453	0.128011	0.420609
	CD4+ Treg	ENSG00000115415.19	STAT1	0.933908	0.139269	0.446956
	CD4+ Treg	ENSG00000164136.17	IL15	0.93167	0.145746	0.457113
	CD4+ Treg	ENSG00000120217.14	CD274	1.04244	0.16121	0.494378
	CD4+ Treg	ENSG00000137193.14	PIM1	1.13396	0.165525	0.496574
	CD4+ Treg	ENSG00000124256.15	ZBP1	0.911645	0.175145	0.506352
	CD4+ Treg	ENSG00000013374.16	NUB1	0.878626	0.181199	0.506352
	CD4+ Treg	ENSG00000125148.7	MT2A	0.945353	0.182092	0.506352
	CD4+ Treg	ENSG00000163412.13	EIF4E3	1.0969	0.183582	0.506352
	CD4+ Treg	ENSG00000173193.15	PARP14	0.935913	0.18713	0.506352
	CD4+ Treg	ENSG00000155363.18	MOV10	0.905039	0.201273	0.528886
	CD4+ Treg	ENSG00000122644.13	ARL4A	1.07448	0.203123	0.528886
	CD4+ Treg	ENSG00000121858.11	TNFSF10	1.06381	0.20943	0.535209
	CD4+ Treg	ENSG00000100911.16	PSME2	0.92134	0.223832	0.547637
	CD4+ Treg	ENSG00000078081.8	LAMP3	1.04087	0.227988	0.547637
	CD4+ Treg	ENSG00000142089.16	IFITM3	1.0249	0.228239	0.547637
	CD4+ Treg	ENSG00000139679.15	LPAR6	1.03127	0.230166	0.547637
	CD4+ Treg	ENSG00000123609.11	NMI	1.06992	0.243999	0.570709
	CD4+ Treg	ENSG00000168394.11	TAP1	0.902478	0.253415	0.580784
	CD4+ Treg	ENSG00000140464.20	PML	0.915299	0.256723	0.580784
	CD4+ Treg	ENSG00000177409.12	SAMD9L	0.957451	0.262402	0.584056
	CD4+ Treg	ENSG00000111335.12	OAS2	0.943841	0.274471	0.601223
	CD4+ Treg	ENSG00000111912.20	NCOA7	0.943853	0.296389	0.639089
	CD4+ Treg	ENSG00000134470.21	IL15RA	0.933841	0.307545	0.644932
	CD4+ Treg	ENSG00000169245.6	CXCL10	0.981777	0.308446	0.644932
	CD4+ Treg	ENSG00000136514.3	RTP4	0.954079	0.334772	0.68482
	CD4+ Treg	ENSG00000123610.5	TNFAIP6	1.02476	0.342983	0.68482
	CD4+ Treg	ENSG00000156587.16	UBE2L6	0.946375	0.344821	0.68482
	CD4+ Treg	ENSG00000183696.14	UPP1	1.08573	0.347372	0.68482
	CD4+ Treg	ENSG00000125826.20	RBCK1	0.905079	0.356552	0.693016
	CD4+ Treg	ENSG00000168062.10	BATF2	0.978431	0.384527	0.730664
	CD4+ Treg	ENSG00000116711.10	PLA2G4A	0.95725	0.386511	0.730664
	CD4+ Treg	ENSG00000137959.16	IFI44L	1.01926	0.398306	0.742788
	CD4+ Treg	ENSG00000131979.19	GCH1	0.953999	0.408078	0.745478
	CD4+ Treg	ENSG00000055332.18	EIF2AK2	1.04103	0.414465	0.745478
	CD4+ Treg	ENSG00000002549.12	LAP3	0.966502	0.42086	0.745478
	CD4+ Treg	ENSG00000138755.6	CXCL9	0.982774	0.421357	0.745478
	CD4+ Treg	ENSG00000128604.20	IRF5	0.949834	0.445548	0.77097
	CD4+ Treg	ENSG00000166710.20	B2M	1.03427	0.446939	0.77097
	CD4+ Treg	ENSG00000162645.13	GBP2	0.952243	0.454951	0.775101
	CD4+ Treg	ENSG00000141574.8	SECTM1	1.03028	0.495067	0.814418
	CD4+ Treg	ENSG00000067057.17	PFKP	0.960153	0.503674	0.814418
	CD4+ Treg	ENSG00000059378.13	PARP12	0.958226	0.504492	0.814418
	CD4+ Treg	ENSG00000092010.15	PSME1	0.936384	0.505156	0.814418
	CD4+ Treg	ENSG00000174175.17	SELP	1.02724	0.507536	0.814418
	CD4+ Treg	ENSG00000187608.10	ISG15	1.02216	0.516698	0.817436
	CD4+ Treg	ENSG00000150457.9	LATS2	0.95406	0.521264	0.817436
	CD4+ Treg	ENSG00000204264.11	PSMB8	1.07354	0.540744	0.838457
	CD4+ Treg	ENSG00000073756.12	PTGS2	1.02309	0.55071	0.839299
	CD4+ Treg	ENSG00000132530.17	XAF1	0.973996	0.553451	0.839299
	CD4+ Treg	ENSG00000160932.11	LY6E	0.972768	0.565988	0.848982
	CD4+ Treg	ENSG00000135148.12	TRAFD1	0.959665	0.58199	0.855907
	CD4+ Treg	ENSG00000110848.8	CD69	0.987323	0.586475	0.855907
	CD4+ Treg	ENSG00000240065.8	PSMB9	0.964715	0.589212	0.855907
	CD4+ Treg	ENSG00000188313.13	PLSCR1	1.02163	0.602445	0.866015
	CD4+ Treg	ENSG00000137965.11	IFI44	1.01025	0.614131	0.873712
	CD4+ Treg	ENSG00000164305.19	CASP3	0.978696	0.634514	0.888387
	CD4+ Treg	ENSG00000198805.11	PNP	0.961702	0.639777	0.888387
	CD4+ Treg	ENSG00000111331.13	OAS3	1.01434	0.643758	0.888387
	CD4+ Treg	ENSG00000185507.21	IRF7	1.02666	0.655103	0.895092
	CD4+ Treg	ENSG00000000971.16	CFH	1.0104	0.676369	0.915088
	CD4+ Treg	ENSG00000026103.22	FAS	1.01995	0.683662	0.915974
	CD4+ Treg	ENSG00000108771.13	DHX58	0.974985	0.701898	0.916586
	CD4+ Treg	ENSG00000136816.16	TOR1B	0.969185	0.704528	0.916586
	CD4+ Treg	ENSG00000090339.9	ICAM1	0.977592	0.713607	0.916586
	CD4+ Treg	ENSG00000184979.10	USP18	1.01294	0.723715	0.916586
	CD4+ Treg	ENSG00000137752.24	CASP1	1.0219	0.726079	0.916586
	CD4+ Treg	ENSG00000165949.12	IFI27	0.994929	0.729809	0.916586
	CD4+ Treg	ENSG00000100567.13	PSMA3	0.988666	0.743207	0.916586
	CD4+ Treg	ENSG00000013364.19	MVP	1.03192	0.751334	0.916586
	CD4+ Treg	ENSG00000185745.10	IFIT1	1.00655	0.752672	0.916586
	CD4+ Treg	ENSG00000124762.13	CDKN1A	0.985888	0.753972	0.916586
	CD4+ Treg	ENSG00000138496.16	PARP9	0.983542	0.75718	0.916586
	CD4+ Treg	ENSG00000115267.8	IFIH1	0.986407	0.802519	0.963023
	CD4+ Treg	ENSG00000205413.8	SAMD9	0.99221	0.814044	0.964469
	CD4+ Treg	ENSG00000134326.11	CMPK2	1.00649	0.817702	0.964469
	CD4+ Treg	ENSG00000132109.10	TRIM21	1.01442	0.843371	0.986315
	CD4+ Treg	ENSG00000175354.20	PTPN2	0.988336	0.851314	0.987238
	CD4+ Treg	ENSG00000143184.5	XCL1	0.995923	0.859218	0.987776
	CD4+ Treg	ENSG00000119917.14	IFIT3	0.995292	0.866093	0.987776
	CD4+ Treg	ENSG00000168899.5	VAMP5	0.994028	0.891789	0.990372
	CD4+ Treg	ENSG00000172331.12	BPGM	1.00293	0.894902	0.990372
	CD4+ Treg	ENSG00000065911.12	MTHFD2	1.00678	0.896817	0.990372
	CD4+ Treg	ENSG00000133106.14	EPSTI1	1.00404	0.902716	0.990372
	CD4+ Treg	ENSG00000106588.11	PSMA2	0.995395	0.906585	0.990372
	CD4+ Treg	ENSG00000004468.13	CD38	0.995734	0.918459	0.990372
	CD4+ Treg	ENSG00000130303.13	BST2	0.994047	0.925448	0.990372
	CD4+ Treg	ENSG00000138642.14	HERC6	1.0055	0.927817	0.990372
	CD4+ Treg	ENSG00000231925.11	TAPBP	0.993976	0.942839	0.990372
	CD4+ Treg	ENSG00000185215.9	TNFAIP2	0.995376	0.943978	0.990372
	CD4+ Treg	ENSG00000137198.10	GMPR	0.998857	0.959651	0.990372
	CD4+ Treg	ENSG00000118640.11	VAMP8	1.00276	0.961069	0.990372
	CD4+ Treg	ENSG00000119922.10	IFIT2	0.998588	0.967306	0.990372
	CD4+ Treg	ENSG00000089127.13	OAS1	1.00179	0.968842	0.990372
	CD4+ Treg	ENSG00000096968.13	JAK2	0.998634	0.976469	0.990829
	CD4+ Treg	ENSG00000134321.12	RSAD2	0.9997	0.988093	0.991154
	CD4+ Treg	ENSG00000185338.6	SOCS1	0.999392	0.991154	0.991154
	CD56hi NK	ENSG00000143184.5	XCL1	1.10588	0.000218514	0.0301549
	CD56hi NK	ENSG00000120217.14	CD274	0.886715	0.00113711	0.0607505
	CD56hi NK	ENSG00000168899.5	VAMP5	0.846182	0.00132066	0.0607505
	CD56hi NK	ENSG00000100385.14	IL2RB	1.18004	0.00259082	0.0829225
	CD56hi NK	ENSG00000185885.16	IFITM1	0.832412	0.00393071	0.0829225
	CD56hi NK	ENSG00000134470.21	IL15RA	0.797602	0.00463724	0.0829225
	CD56hi NK	ENSG00000125148.7	MT2A	0.869217	0.00507462	0.0829225
	CD56hi NK	ENSG00000115525.18	ST3GAL5	0.798921	0.00526982	0.0829225
	CD56hi NK	ENSG00000185215.9	TNFAIP2	1.2436	0.00540799	0.0829225
	CD56hi NK	ENSG00000166710.20	B2M	0.866211	0.00713049	0.0848942
	CD56hi NK	ENSG00000111912.20	NCOA7	0.840504	0.00774725	0.0848942
	CD56hi NK	ENSG00000137965.11	IFI44	0.935173	0.00811794	0.0848942
	CD56hi NK	ENSG00000110848.8	CD69	0.92907	0.00882971	0.0848942
	CD56hi NK	ENSG00000150337.13	FCGR1A	0.923497	0.00940967	0.0848942
	CD56hi NK	ENSG00000026751.17	SLAMF7	0.8736	0.00998088	0.0848942
	CD56hi NK	ENSG00000137752.24	CASP1	0.825166	0.0101722	0.0848942
	CD56hi NK	ENSG00000100911.16	PSME2	0.811814	0.010458	0.0848942
	CD56hi NK	ENSG00000205413.8	SAMD9	0.906372	0.0138339	0.10606
	CD56hi NK	ENSG00000196954.14	CASP4	0.814079	0.0152568	0.109902
	CD56hi NK	ENSG00000145649.8	GZMA	0.927289	0.0165914	0.109902
	CD56hi NK	ENSG00000123610.5	TNFAIP6	0.929522	0.0176182	0.109902
	CD56hi NK	ENSG00000123609.11	NMI	0.846449	0.0182784	0.109902
	CD56hi NK	ENSG00000118640.11	VAMP8	0.853323	0.0183171	0.109902
	CD56hi NK	ENSG00000271503.6	CCL5	0.908304	0.0223858	0.128719
	CD56hi NK	ENSG00000100567.13	PSMA3	0.910745	0.0267926	0.1429
	CD56hi NK	ENSG00000139679.15	LPAR6	0.93335	0.0269231	0.1429
	CD56hi NK	ENSG00000221963.6	APOL6	0.877298	0.0302307	0.150342
	CD56hi NK	ENSG00000065911.12	MTHFD2	0.872739	0.0305042	0.150342
	CD56hi NK	ENSG00000026103.22	FAS	0.882946	0.0330031	0.157049
	CD56hi NK	ENSG00000136514.3	RTP4	0.886417	0.0379563	0.174599
	CD56hi NK	ENSG00000106588.11	PSMA2	0.907226	0.0394613	0.175666
	CD56hi NK	ENSG00000165949.12	IFI27	0.964684	0.0415017	0.178976
	CD56hi NK	ENSG00000175354.20	PTPN2	0.858213	0.0429574	0.17964
	CD56hi NK	ENSG00000000971.16	CFH	0.942706	0.0456585	0.184394
	CD56hi NK	ENSG00000165806.20	CASP7	0.878313	0.0485461	0.184394
	CD56hi NK	ENSG00000122644.13	ARL4A	0.874535	0.049161	0.184394
	CD56hi NK	ENSG00000204264.11	PSMB8	0.760128	0.0494796	0.184394
	CD56hi NK	ENSG00000174600.14	CMKLR1	0.917662	0.0507752	0.184394
	CD56hi NK	ENSG00000213809.9	KLRK1	0.928815	0.0555404	0.196527
	CD56hi NK	ENSG00000169245.6	CXCL10	0.9594	0.0587125	0.202558
	CD56hi NK	ENSG00000173821.19	RNF213	0.882164	0.0614931	0.206977
	CD56hi NK	ENSG00000162645.13	GBP2	0.865813	0.0656671	0.215763
	CD56hi NK	ENSG00000101000.6	PROCR	0.914628	0.0746435	0.239554
	CD56hi NK	ENSG00000131979.19	GCH1	0.889267	0.0831301	0.260726
	CD56hi NK	ENSG00000155363.18	MOV10	0.854788	0.0911083	0.279399
	CD56hi NK	ENSG00000183696.14	UPP1	0.836879	0.0933196	0.279959
	CD56hi NK	ENSG00000162654.9	GBP4	0.912612	0.0964893	0.283309
	CD56hi NK	ENSG00000096968.13	JAK2	0.912411	0.100319	0.288416
	CD56hi NK	ENSG00000150457.9	LATS2	1.15262	0.106971	0.294666
	CD56hi NK	ENSG00000177409.12	SAMD9L	0.927657	0.107173	0.294666
	CD56hi NK	ENSG00000137628.17	DDX60	0.92466	0.108898	0.294666
	CD56hi NK	ENSG00000067057.17	PFKP	0.892187	0.119726	0.317734
	CD56hi NK	ENSG00000204525.16	HLA-C	1.09905	0.124267	0.321171
	CD56hi NK	ENSG00000130303.13	BST2	0.890276	0.125676	0.321171
	CD56hi NK	ENSG00000184557.4	SOCS3	0.939638	0.131694	0.327544
	CD56hi NK	ENSG00000142089.16	IFITM3	0.963903	0.132916	0.327544
	CD56hi NK	ENSG00000240065.8	PSMB9	0.888919	0.142059	0.343931
	CD56hi NK	ENSG00000139626.16	ITGB7	0.904893	0.162732	0.387189
	CD56hi NK	ENSG00000164305.19	CASP3	0.927437	0.171499	0.401133
	CD56hi NK	ENSG00000121858.11	TNFSF10	0.921921	0.177008	0.407117
	CD56hi NK	ENSG00000185201.16	IFITM2	1.07118	0.182841	0.413641
	CD56hi NK	ENSG00000090339.9	ICAM1	1.10058	0.189303	0.416917
	CD56hi NK	ENSG00000185507.21	IRF7	1.09317	0.190332	0.416917
	CD56hi NK	ENSG00000198805.11	PNP	0.879177	0.201076	0.432222
	CD56hi NK	ENSG00000138378.19	STAT4	0.924741	0.203583	0.432222
	CD56hi NK	ENSG00000137193.14	PIM1	0.869249	0.208802	0.436585
	CD56hi NK	ENSG00000092010.15	PSME1	0.865078	0.226446	0.459614
	CD56hi NK	ENSG00000174175.17	SELP	1.06132	0.226476	0.459614
	CD56hi NK	ENSG00000055332.18	EIF2AK2	1.06917	0.24788	0.488733
	CD56hi NK	ENSG00000164136.17	IL15	0.934658	0.247908	0.488733
	CD56hi NK	ENSG00000163412.13	EIF4E3	0.910607	0.257384	0.500268
	CD56hi NK	ENSG00000110324.10	IL10RA	0.903242	0.262979	0.504044
	CD56hi NK	ENSG00000206503.13	HLA-A	0.894659	0.277017	0.523675
	CD56hi NK	ENSG00000116711.10	PLA2G4A	0.938412	0.295858	0.551735
	CD56hi NK	ENSG00000137200.13	CMTR1	0.899503	0.300266	0.552489
	CD56hi NK	ENSG00000100368.14	CSF2RB	1.06758	0.307384	0.558145
	CD56hi NK	ENSG00000172331.12	BPGM	0.973737	0.326657	0.579609
	CD56hi NK	ENSG00000170581.14	STAT2	1.09077	0.327605	0.579609
	CD56hi NK	ENSG00000171051.8	FPR1	1.05486	0.333705	0.5805
	CD56hi NK	ENSG00000115415.19	STAT1	0.947828	0.336522	0.5805
	CD56hi NK	ENSG00000185338.6	SOCS1	0.940827	0.350923	0.597868
	CD56hi NK	ENSG00000132530.17	XAF1	0.952447	0.359819	0.600767
	CD56hi NK	ENSG00000121797.10	CCRL2	0.938316	0.361331	0.600767
	CD56hi NK	ENSG00000184371.14	CSF1	1.05954	0.369011	0.606232
	CD56hi NK	ENSG00000078081.8	LAMP3	1.03375	0.401467	0.646777
	CD56hi NK	ENSG00000002549.12	LAP3	1.04143	0.403064	0.646777
	CD56hi NK	ENSG00000115267.8	IFIH1	1.05337	0.421375	0.664959
	CD56hi NK	ENSG00000124256.15	ZBP1	0.938705	0.429153	0.664959
	CD56hi NK	ENSG00000138755.6	CXCL9	0.979596	0.429676	0.664959
	CD56hi NK	ENSG00000160932.11	LY6E	0.956433	0.433669	0.664959
	CD56hi NK	ENSG00000132109.10	TRIM21	0.936652	0.448689	0.67571
	CD56hi NK	ENSG00000138642.14	HERC6	0.947723	0.454819	0.67571
	CD56hi NK	ENSG00000168062.10	BATF2	0.97796	0.45537	0.67571
	CD56hi NK	ENSG00000105835.12	NAMPT	1.03582	0.498245	0.730987
	CD56hi NK	ENSG00000013374.16	NUB1	0.926211	0.503216	0.730987
	CD56hi NK	ENSG00000156587.16	UBE2L6	0.955533	0.512806	0.737159
	CD56hi NK	ENSG00000128604.20	IRF5	1.04855	0.552726	0.786352
	CD56hi NK	ENSG00000136816.16	TOR1B	1.05776	0.562537	0.792144
	CD56hi NK	ENSG00000119922.10	IFIT2	1.02313	0.570207	0.794835
	CD56hi NK	ENSG00000173786.17	CNP	0.950362	0.578492	0.798319
	CD56hi NK	ENSG00000004468.13	CD38	1.02649	0.605733	0.826422
	CD56hi NK	ENSG00000013364.19	MVP	1.06155	0.611591	0.826422
	CD56hi NK	ENSG00000137198.10	GMPR	0.98645	0.616822	0.826422
	CD56hi NK	ENSG00000111331.13	OAS3	1.01801	0.624243	0.828322
	CD56hi NK	ENSG00000173193.15	PARP14	1.0279	0.63934	0.836184
	CD56hi NK	ENSG00000231925.11	TAPBP	1.04825	0.642286	0.836184
	CD56hi NK	ENSG00000101347.9	SAMHD1	0.964278	0.653707	0.843099
	CD56hi NK	ENSG00000124762.13	CDKN1A	0.976523	0.661553	0.845033
	CD56hi NK	ENSG00000073756.12	PTGS2	1.01997	0.667454	0.845033
	CD56hi NK	ENSG00000172183.15	ISG20	0.965142	0.675883	0.847926
	CD56hi NK	ENSG00000184979.10	USP18	0.982973	0.690829	0.851363
	CD56hi NK	ENSG00000059378.13	PARP12	0.970208	0.690962	0.851363
	CD56hi NK	ENSG00000158321.18	AUTS2	1.01828	0.712417	0.859113
	CD56hi NK	ENSG00000111335.12	OAS2	1.02299	0.713358	0.859113
	CD56hi NK	ENSG00000133106.14	EPSTI1	0.986036	0.718585	0.859113
	CD56hi NK	ENSG00000089127.13	OAS1	1.01928	0.723115	0.859113
	CD56hi NK	ENSG00000134326.11	CMPK2	1.01159	0.728379	0.859113
	CD56hi NK	ENSG00000068079.7	IFI35	1.02189	0.736988	0.86096
	CD56hi NK	ENSG00000168394.11	TAP1	1.03381	0.748468	0.86096
	CD56hi NK	ENSG00000141574.8	SECTM1	0.98349	0.748661	0.86096
	CD56hi NK	ENSG00000140464.20	PML	1.02824	0.760748	0.86763
	CD56hi NK	ENSG00000137959.16	IFI44L	0.992701	0.788022	0.891369
	CD56hi NK	ENSG00000138496.16	PARP9	1.01521	0.810029	0.901436
	CD56hi NK	ENSG00000108771.13	DHX58	1.01907	0.811966	0.901436
	CD56hi NK	ENSG00000125826.20	RBCK1	1.02983	0.816518	0.901436
	CD56hi NK	ENSG00000137496.18	IL18BP	0.978031	0.832433	0.911712
	CD56hi NK	ENSG00000188313.13	PLSCR1	1.00978	0.841368	0.914242
	CD56hi NK	ENSG00000185745.10	IFIT1	0.995648	0.859133	0.926253
	CD56hi NK	ENSG00000126067.12	PSMB2	0.982506	0.886225	0.944491
	CD56hi NK	ENSG00000134321.12	RSAD2	0.996704	0.889738	0.944491
	CD56hi NK	ENSG00000135148.12	TRAFD1	0.990439	0.913346	0.96215
	CD56hi NK	ENSG00000114013.16	CD86	1.0075	0.921355	0.963234
	CD56hi NK	ENSG00000119917.14	IFIT3	0.997439	0.938074	0.97334
	CD56hi NK	ENSG00000172936.14	MYD88	1.00539	0.951077	0.974258
	CD56hi NK	ENSG00000187608.10	ISG15	0.997611	0.953079	0.974258
	CD56hi NK	ENSG00000205220.12	PSMB10	1.00341	0.976241	0.98973
	CD56hi NK	ENSG00000121060.18	TRIM25	0.998593	0.982558	0.98973
	CD56hi NK	ENSG00000060491.16	OGFR	1.00128	0.99169	0.99169
	CD56midCD16hi NK	ENSG00000100385.14	IL2RB	1.90427	1.7638e-29	2.43404e-27
	CD56midCD16hi NK	ENSG00000004468.13	CD38	1.45841	2.27127e-12	1.56718e-10
	CD56midCD16hi NK	ENSG00000174600.14	CMKLR1	1.31835	3.04345e-08	1.39999e-06
	CD56midCD16hi NK	ENSG00000150457.9	LATS2	1.43934	0.000379378	0.0130885
	CD56midCD16hi NK	ENSG00000114013.16	CD86	1.35098	0.000630029	0.0158068
	CD56midCD16hi NK	ENSG00000158321.18	AUTS2	1.21895	0.000687254	0.0158068
	CD56midCD16hi NK	ENSG00000128604.20	IRF5	1.32535	0.00235989	0.0465236
	CD56midCD16hi NK	ENSG00000101000.6	PROCR	1.16339	0.010193	0.175828
	CD56midCD16hi NK	ENSG00000026751.17	SLAMF7	1.15323	0.0202464	0.300387
	CD56midCD16hi NK	ENSG00000173786.17	CNP	1.27973	0.0217672	0.300387
	CD56midCD16hi NK	ENSG00000131979.19	GCH1	1.18013	0.0367897	0.461544
	CD56midCD16hi NK	ENSG00000271503.6	CCL5	0.905508	0.0432708	0.497614
	CD56midCD16hi NK	ENSG00000138755.6	CXCL9	1.05912	0.0606531	0.586307
	CD56midCD16hi NK	ENSG00000122644.13	ARL4A	0.861383	0.0616277	0.586307
	CD56midCD16hi NK	ENSG00000116711.10	PLA2G4A	1.14155	0.063729	0.586307
	CD56midCD16hi NK	ENSG00000065911.12	MTHFD2	1.14086	0.0711942	0.61405
	CD56midCD16hi NK	ENSG00000121797.10	CCRL2	1.1559	0.0767297	0.622865
	CD56midCD16hi NK	ENSG00000137193.14	PIM1	0.800289	0.0858941	0.658521
	CD56midCD16hi NK	ENSG00000067057.17	PFKP	0.868441	0.100893	0.732799
	CD56midCD16hi NK	ENSG00000169245.6	CXCL10	1.03698	0.153138	0.994025
	CD56midCD16hi NK	ENSG00000135148.12	TRAFD1	1.15882	0.154238	0.994025
	CD56midCD16hi NK	ENSG00000130303.13	BST2	1.13129	0.16601	0.994025
	CD56midCD16hi NK	ENSG00000145649.8	GZMA	1.04776	0.209481	0.994025
	CD56midCD16hi NK	ENSG00000137496.18	IL18BP	0.857621	0.209821	0.994025
	CD56midCD16hi NK	ENSG00000143184.5	XCL1	1.04044	0.223264	0.994025
	CD56midCD16hi NK	ENSG00000185338.6	SOCS1	0.909835	0.2253	0.994025
	CD56midCD16hi NK	ENSG00000002549.12	LAP3	1.0727	0.233609	0.994025
	CD56midCD16hi NK	ENSG00000089127.13	OAS1	1.0739	0.271683	0.994025
	CD56midCD16hi NK	ENSG00000183696.14	UPP1	0.873808	0.275107	0.994025
	CD56midCD16hi NK	ENSG00000078081.8	LAMP3	0.948442	0.275225	0.994025
	CD56midCD16hi NK	ENSG00000138378.19	STAT4	1.08199	0.29126	0.994025
	CD56midCD16hi NK	ENSG00000125826.20	RBCK1	1.1703	0.29792	0.994025
	CD56midCD16hi NK	ENSG00000101347.9	SAMHD1	1.10305	0.301005	0.994025
	CD56midCD16hi NK	ENSG00000123610.5	TNFAIP6	1.03809	0.305698	0.994025
	CD56midCD16hi NK	ENSG00000132109.10	TRIM21	1.10506	0.327958	0.994025
	CD56midCD16hi NK	ENSG00000115525.18	ST3GAL5	0.914393	0.356241	0.994025
	CD56midCD16hi NK	ENSG00000060491.16	OGFR	1.13663	0.375868	0.994025
	CD56midCD16hi NK	ENSG00000140464.20	PML	0.906212	0.378379	0.994025
	CD56midCD16hi NK	ENSG00000137200.13	CMTR1	0.899228	0.387143	0.994025
	CD56midCD16hi NK	ENSG00000137198.10	GMPR	0.972896	0.388464	0.994025
	CD56midCD16hi NK	ENSG00000121858.11	TNFSF10	1.06082	0.400734	0.994025
	CD56midCD16hi NK	ENSG00000163412.13	EIF4E3	0.922022	0.405365	0.994025
	CD56midCD16hi NK	ENSG00000105835.12	NAMPT	1.05206	0.408802	0.994025
	CD56midCD16hi NK	ENSG00000026103.22	FAS	0.946461	0.421124	0.994025
	CD56midCD16hi NK	ENSG00000013374.16	NUB1	1.11412	0.421555	0.994025
	CD56midCD16hi NK	ENSG00000142089.16	IFITM3	1.02291	0.433251	0.994025
	CD56midCD16hi NK	ENSG00000162645.13	GBP2	0.93082	0.439253	0.994025
	CD56midCD16hi NK	ENSG00000134321.12	RSAD2	0.977899	0.443312	0.994025
	CD56midCD16hi NK	ENSG00000205220.12	PSMB10	1.10755	0.444259	0.994025
	CD56midCD16hi NK	ENSG00000055332.18	EIF2AK2	0.948005	0.451626	0.994025
	CD56midCD16hi NK	ENSG00000168899.5	VAMP5	0.954592	0.453151	0.994025
	CD56midCD16hi NK	ENSG00000137752.24	CASP1	1.06732	0.455252	0.994025
	CD56midCD16hi NK	ENSG00000111912.20	NCOA7	1.05958	0.457152	0.994025
	CD56midCD16hi NK	ENSG00000185201.16	IFITM2	1.04435	0.477837	0.994025
	CD56midCD16hi NK	ENSG00000172183.15	ISG20	0.930347	0.478249	0.994025
	CD56midCD16hi NK	ENSG00000221963.6	APOL6	1.05025	0.487132	0.994025
	CD56midCD16hi NK	ENSG00000173821.19	RNF213	1.05613	0.487507	0.994025
	CD56midCD16hi NK	ENSG00000188313.13	PLSCR1	1.04154	0.487966	0.994025
	CD56midCD16hi NK	ENSG00000137959.16	IFI44L	0.977695	0.491248	0.994025
	CD56midCD16hi NK	ENSG00000133106.14	EPSTI1	1.03249	0.492516	0.994025
	CD56midCD16hi NK	ENSG00000164136.17	IL15	1.04655	0.506813	0.994025
	CD56midCD16hi NK	ENSG00000165806.20	CASP7	0.949342	0.50717	0.994025
	CD56midCD16hi NK	ENSG00000185215.9	TNFAIP2	1.06296	0.509418	0.994025
	CD56midCD16hi NK	ENSG00000187608.10	ISG15	0.968284	0.509712	0.994025
	CD56midCD16hi NK	ENSG00000170581.14	STAT2	1.06869	0.533948	0.994025
	CD56midCD16hi NK	ENSG00000156587.16	UBE2L6	1.05238	0.537413	0.994025
	CD56midCD16hi NK	ENSG00000231925.11	TAPBP	0.930546	0.543985	0.994025
	CD56midCD16hi NK	ENSG00000184371.14	CSF1	0.954421	0.545967	0.994025
	CD56midCD16hi NK	ENSG00000100911.16	PSME2	1.05871	0.546421	0.994025
	CD56midCD16hi NK	ENSG00000171051.8	FPR1	1.0402	0.550019	0.994025
	CD56midCD16hi NK	ENSG00000126067.12	PSMB2	1.08825	0.557366	0.994025
	CD56midCD16hi NK	ENSG00000068079.7	IFI35	1.04701	0.561458	0.994025
	CD56midCD16hi NK	ENSG00000139626.16	ITGB7	0.953045	0.56667	0.994025
	CD56midCD16hi NK	ENSG00000119922.10	IFIT2	1.02714	0.583005	0.994025
	CD56midCD16hi NK	ENSG00000168062.10	BATF2	1.01911	0.58815	0.994025
	CD56midCD16hi NK	ENSG00000172936.14	MYD88	1.05821	0.588353	0.994025
	CD56midCD16hi NK	ENSG00000185745.10	IFIT1	1.01566	0.596957	0.994025
	CD56midCD16hi NK	ENSG00000124762.13	CDKN1A	1.03426	0.597602	0.994025
	CD56midCD16hi NK	ENSG00000111335.12	OAS2	1.03847	0.61369	0.994025
	CD56midCD16hi NK	ENSG00000013364.19	MVP	1.07173	0.622046	0.994025
	CD56midCD16hi NK	ENSG00000204525.16	HLA-C	1.03606	0.623582	0.994025
	CD56midCD16hi NK	ENSG00000132530.17	XAF1	0.969968	0.632663	0.994025
	CD56midCD16hi NK	ENSG00000115267.8	IFIH1	0.96353	0.634019	0.994025
	CD56midCD16hi NK	ENSG00000138642.14	HERC6	0.959994	0.6404	0.994025
	CD56midCD16hi NK	ENSG00000138496.16	PARP9	1.03633	0.640924	0.994025
	CD56midCD16hi NK	ENSG00000106588.11	PSMA2	1.0257	0.644521	0.994025
	CD56midCD16hi NK	ENSG00000059378.13	PARP12	0.95917	0.64931	0.994025
	CD56midCD16hi NK	ENSG00000134470.21	IL15RA	0.958916	0.660152	0.994025
	CD56midCD16hi NK	ENSG00000155363.18	MOV10	1.04967	0.664651	0.994025
	CD56midCD16hi NK	ENSG00000090339.9	ICAM1	1.03835	0.666079	0.994025
	CD56midCD16hi NK	ENSG00000168394.11	TAP1	1.05485	0.672474	0.994025
	CD56midCD16hi NK	ENSG00000204264.11	PSMB8	1.07144	0.673273	0.994025
	CD56midCD16hi NK	ENSG00000100567.13	PSMA3	1.0208	0.673487	0.994025
	CD56midCD16hi NK	ENSG00000111331.13	OAS3	0.981805	0.680612	0.994025
	CD56midCD16hi NK	ENSG00000164305.19	CASP3	1.02623	0.684292	0.994025
	CD56midCD16hi NK	ENSG00000185885.16	IFITM1	1.02893	0.69828	0.995069
	CD56midCD16hi NK	ENSG00000184557.4	SOCS3	1.01863	0.699432	0.995069
	CD56midCD16hi NK	ENSG00000134326.11	CMPK2	0.985492	0.719332	0.999556
	CD56midCD16hi NK	ENSG00000150337.13	FCGR1A	1.01277	0.723805	0.999556
	CD56midCD16hi NK	ENSG00000110324.10	IL10RA	0.963324	0.73009	0.999556
	CD56midCD16hi NK	ENSG00000092010.15	PSME1	0.959832	0.768348	0.999556
	CD56midCD16hi NK	ENSG00000118640.11	VAMP8	1.02336	0.770795	0.999556
	CD56midCD16hi NK	ENSG00000125148.7	MT2A	0.982793	0.77165	0.999556
	CD56midCD16hi NK	ENSG00000172331.12	BPGM	0.991134	0.776232	0.999556
	CD56midCD16hi NK	ENSG00000206503.13	HLA-A	0.970214	0.802414	0.999556
	CD56midCD16hi NK	ENSG00000120217.14	CD274	0.989317	0.802486	0.999556
	CD56midCD16hi NK	ENSG00000123609.11	NMI	0.980479	0.813244	0.999556
	CD56midCD16hi NK	ENSG00000136514.3	RTP4	1.01566	0.822663	0.999556
	CD56midCD16hi NK	ENSG00000184979.10	USP18	1.01128	0.83	0.999556
	CD56midCD16hi NK	ENSG00000198805.11	PNP	1.02412	0.838679	0.999556
	CD56midCD16hi NK	ENSG00000108771.13	DHX58	0.981067	0.839246	0.999556
	CD56midCD16hi NK	ENSG00000121060.18	TRIM25	0.984995	0.842876	0.999556
	CD56midCD16hi NK	ENSG00000160932.11	LY6E	1.01263	0.852182	0.999556
	CD56midCD16hi NK	ENSG00000177409.12	SAMD9L	0.99055	0.862597	0.999556
	CD56midCD16hi NK	ENSG00000110848.8	CD69	0.994382	0.865139	0.999556
	CD56midCD16hi NK	ENSG00000137965.11	IFI44	0.995403	0.874481	0.999556
	CD56midCD16hi NK	ENSG00000185507.21	IRF7	1.01265	0.88216	0.999556
	CD56midCD16hi NK	ENSG00000096968.13	JAK2	1.00929	0.887836	0.999556
	CD56midCD16hi NK	ENSG00000124256.15	ZBP1	1.01117	0.908419	0.999556
	CD56midCD16hi NK	ENSG00000174175.17	SELP	0.993712	0.912846	0.999556
	CD56midCD16hi NK	ENSG00000162654.9	GBP4	1.00625	0.922763	0.999556
	CD56midCD16hi NK	ENSG00000100368.14	CSF2RB	0.993667	0.933435	0.999556
	CD56midCD16hi NK	ENSG00000165949.12	IFI27	0.998287	0.934277	0.999556
	CD56midCD16hi NK	ENSG00000137628.17	DDX60	1.00427	0.940764	0.999556
	CD56midCD16hi NK	ENSG00000166710.20	B2M	1.00434	0.944502	0.999556
	CD56midCD16hi NK	ENSG00000175354.20	PTPN2	1.00548	0.950456	0.999556
	CD56midCD16hi NK	ENSG00000173193.15	PARP14	1.00426	0.952134	0.999556
	CD56midCD16hi NK	ENSG00000115415.19	STAT1	1.0037	0.954561	0.999556
	CD56midCD16hi NK	ENSG00000119917.14	IFIT3	1.00213	0.957551	0.999556
	CD56midCD16hi NK	ENSG00000205413.8	SAMD9	1.00244	0.95844	0.999556
	CD56midCD16hi NK	ENSG00000000971.16	CFH	1.0017	0.961536	0.999556
	CD56midCD16hi NK	ENSG00000073756.12	PTGS2	1.00202	0.970003	0.999556
	CD56midCD16hi NK	ENSG00000213809.9	KLRK1	0.999352	0.988662	0.999556
	CD56midCD16hi NK	ENSG00000139679.15	LPAR6	1.00048	0.989435	0.999556
	CD56midCD16hi NK	ENSG00000136816.16	TOR1B	0.998469	0.989615	0.999556
	CD56midCD16hi NK	ENSG00000240065.8	PSMB9	1.00108	0.990839	0.999556
	CD56midCD16hi NK	ENSG00000141574.8	SECTM1	0.999425	0.992625	0.999556
	CD56midCD16hi NK	ENSG00000196954.14	CASP4	1.00006	0.999556	0.999556
	CD8+ TCM	ENSG00000271503.6	CCL5	1.32043	7.6903e-17	1.06126e-14
	CD8+ TCM	ENSG00000026751.17	SLAMF7	1.25818	4.09925e-07	2.82848e-05
	CD8+ TCM	ENSG00000110324.10	IL10RA	1.45873	3.80727e-06	0.000175134
	CD8+ TCM	ENSG00000213809.9	KLRK1	1.16573	6.69065e-06	0.000230827
	CD8+ TCM	ENSG00000126067.12	PSMB2	1.55541	4.02832e-05	0.00111182
	CD8+ TCM	ENSG00000137496.18	IL18BP	1.44779	5.88625e-05	0.00135384
	CD8+ TCM	ENSG00000000971.16	CFH	1.10947	7.52964e-05	0.00148441
	CD8+ TCM	ENSG00000004468.13	CD38	0.84014	9.80812e-05	0.00156681
	CD8+ TCM	ENSG00000139626.16	ITGB7	1.2777	0.000102183	0.00156681
	CD8+ TCM	ENSG00000158321.18	AUTS2	1.18016	0.000161209	0.00222469
	CD8+ TCM	ENSG00000138378.19	STAT4	1.2241	0.000356592	0.00412217
	CD8+ TCM	ENSG00000145649.8	GZMA	1.10464	0.000358449	0.00412217
	CD8+ TCM	ENSG00000067057.17	PFKP	1.23884	0.000958822	0.00977205
	CD8+ TCM	ENSG00000101000.6	PROCR	1.15861	0.000991368	0.00977205
	CD8+ TCM	ENSG00000123609.11	NMI	0.84009	0.00577497	0.049697
	CD8+ TCM	ENSG00000116711.10	PLA2G4A	0.863647	0.00579829	0.049697
	CD8+ TCM	ENSG00000121858.11	TNFSF10	0.861502	0.0061221	0.049697
	CD8+ TCM	ENSG00000100385.14	IL2RB	1.13181	0.0121628	0.0908726
	CD8+ TCM	ENSG00000119922.10	IFIT2	0.911115	0.0128878	0.0908726
	CD8+ TCM	ENSG00000121060.18	TRIM25	0.867328	0.0133327	0.0908726
	CD8+ TCM	ENSG00000089127.13	OAS1	0.883364	0.0138284	0.0908726
	CD8+ TCM	ENSG00000065911.12	MTHFD2	0.878043	0.0199514	0.12515
	CD8+ TCM	ENSG00000143184.5	XCL1	1.05767	0.0223062	0.133837
	CD8+ TCM	ENSG00000205413.8	SAMD9	0.923654	0.0254071	0.146091
	CD8+ TCM	ENSG00000111331.13	OAS3	0.92769	0.0270974	0.149549
	CD8+ TCM	ENSG00000100368.14	CSF2RB	0.882589	0.0281758	0.149549
	CD8+ TCM	ENSG00000188313.13	PLSCR1	0.907845	0.0313383	0.160174
	CD8+ TCM	ENSG00000125148.7	MT2A	1.09744	0.0341006	0.168067
	CD8+ TCM	ENSG00000169245.6	CXCL10	0.960442	0.037458	0.173944
	CD8+ TCM	ENSG00000123610.5	TNFAIP6	0.944245	0.0378139	0.173944
	CD8+ TCM	ENSG00000150337.13	FCGR1A	0.945292	0.039498	0.17583
	CD8+ TCM	ENSG00000205220.12	PSMB10	1.22558	0.0434315	0.187298
	CD8+ TCM	ENSG00000185507.21	IRF7	0.879628	0.0466197	0.194955
	CD8+ TCM	ENSG00000177409.12	SAMD9L	0.920398	0.0492847	0.200038
	CD8+ TCM	ENSG00000128604.20	IRF5	0.86915	0.0511589	0.201712
	CD8+ TCM	ENSG00000105835.12	NAMPT	0.914554	0.0533439	0.204485
	CD8+ TCM	ENSG00000198805.11	PNP	1.17931	0.0610095	0.227549
	CD8+ TCM	ENSG00000138496.16	PARP9	0.898441	0.0659273	0.233538
	CD8+ TCM	ENSG00000185745.10	IFIT1	0.959851	0.0685406	0.233538
	CD8+ TCM	ENSG00000173193.15	PARP14	0.906651	0.0694773	0.233538
	CD8+ TCM	ENSG00000142089.16	IFITM3	0.961146	0.0695297	0.233538
	CD8+ TCM	ENSG00000137752.24	CASP1	0.886941	0.0710767	0.233538
	CD8+ TCM	ENSG00000096968.13	JAK2	0.915416	0.0744592	0.234779
	CD8+ TCM	ENSG00000168062.10	BATF2	0.953421	0.0784396	0.234779
	CD8+ TCM	ENSG00000119917.14	IFIT3	0.947755	0.0787062	0.234779
	CD8+ TCM	ENSG00000134326.11	CMPK2	0.94715	0.0796281	0.234779
	CD8+ TCM	ENSG00000137965.11	IFI44	0.961423	0.0799611	0.234779
	CD8+ TCM	ENSG00000163412.13	EIF4E3	0.883753	0.0923637	0.253841
	CD8+ TCM	ENSG00000164305.19	CASP3	0.921405	0.0926045	0.253841
	CD8+ TCM	ENSG00000138755.6	CXCL9	0.962336	0.0933859	0.253841
	CD8+ TCM	ENSG00000073756.12	PTGS2	0.934263	0.0938107	0.253841
	CD8+ TCM	ENSG00000170581.14	STAT2	0.875825	0.101969	0.269316
	CD8+ TCM	ENSG00000185215.9	TNFAIP2	0.893678	0.105328	0.269316
	CD8+ TCM	ENSG00000136816.16	TOR1B	0.866147	0.106551	0.269316
	CD8+ TCM	ENSG00000139679.15	LPAR6	0.956713	0.109274	0.269316
	CD8+ TCM	ENSG00000185885.16	IFITM1	0.913861	0.110695	0.269316
	CD8+ TCM	ENSG00000114013.16	CD86	0.898675	0.112323	0.269316
	CD8+ TCM	ENSG00000166710.20	B2M	0.928227	0.113191	0.269316
	CD8+ TCM	ENSG00000168899.5	VAMP5	1.0755	0.118297	0.276696
	CD8+ TCM	ENSG00000134321.12	RSAD2	0.966345	0.120593	0.277363
	CD8+ TCM	ENSG00000124762.13	CDKN1A	0.929386	0.129204	0.292297
	CD8+ TCM	ENSG00000115415.19	STAT1	0.927816	0.135616	0.298456
	CD8+ TCM	ENSG00000055332.18	EIF2AK2	0.923589	0.136252	0.298456
	CD8+ TCM	ENSG00000138642.14	HERC6	1.10115	0.140134	0.302164
	CD8+ TCM	ENSG00000115267.8	IFIH1	0.919347	0.153705	0.326329
	CD8+ TCM	ENSG00000106588.11	PSMA2	0.943431	0.16089	0.330274
	CD8+ TCM	ENSG00000120217.14	CD274	0.955075	0.162495	0.330274
	CD8+ TCM	ENSG00000137959.16	IFI44L	0.965992	0.162813	0.330274
	CD8+ TCM	ENSG00000131979.19	GCH1	0.918699	0.165665	0.330274
	CD8+ TCM	ENSG00000133106.14	EPSTI1	0.951851	0.167531	0.330274
	CD8+ TCM	ENSG00000185338.6	SOCS1	1.08139	0.176299	0.339461
	CD8+ TCM	ENSG00000092010.15	PSME1	1.15252	0.17711	0.339461
	CD8+ TCM	ENSG00000134470.21	IL15RA	1.10063	0.180076	0.340418
	CD8+ TCM	ENSG00000002549.12	LAP3	0.942358	0.19029	0.354866
	CD8+ TCM	ENSG00000174600.14	CMKLR1	1.05155	0.201978	0.37164
	CD8+ TCM	ENSG00000135148.12	TRAFD1	0.908665	0.234088	0.420902
	CD8+ TCM	ENSG00000132530.17	XAF1	0.944241	0.234851	0.420902
	CD8+ TCM	ENSG00000132109.10	TRIM21	0.912532	0.241582	0.427415
	CD8+ TCM	ENSG00000150457.9	LATS2	0.915118	0.251454	0.439249
	CD8+ TCM	ENSG00000187608.10	ISG15	0.960539	0.272586	0.47021
	CD8+ TCM	ENSG00000184557.4	SOCS3	0.96194	0.286755	0.488545
	CD8+ TCM	ENSG00000100567.13	PSMA3	0.963176	0.312859	0.516601
	CD8+ TCM	ENSG00000175354.20	PTPN2	0.935071	0.313835	0.516601
	CD8+ TCM	ENSG00000140464.20	PML	0.918747	0.314453	0.516601
	CD8+ TCM	ENSG00000115525.18	ST3GAL5	1.07441	0.329038	0.534203
	CD8+ TCM	ENSG00000101347.9	SAMHD1	0.933929	0.340308	0.546076
	CD8+ TCM	ENSG00000156587.16	UBE2L6	0.9421	0.351208	0.557089
	CD8+ TCM	ENSG00000172936.14	MYD88	0.930592	0.361313	0.563062
	CD8+ TCM	ENSG00000183696.14	UPP1	1.08802	0.363134	0.563062
	CD8+ TCM	ENSG00000013364.19	MVP	0.911163	0.379154	0.58137
	CD8+ TCM	ENSG00000196954.14	CASP4	0.936028	0.385675	0.583363
	CD8+ TCM	ENSG00000206503.13	HLA-A	1.08156	0.388909	0.583363
	CD8+ TCM	ENSG00000204264.11	PSMB8	1.10862	0.403688	0.599021
	CD8+ TCM	ENSG00000174175.17	SELP	0.965557	0.420664	0.604739
	CD8+ TCM	ENSG00000240065.8	PSMB9	1.05827	0.422136	0.604739
	CD8+ TCM	ENSG00000184979.10	USP18	1.03215	0.422246	0.604739
	CD8+ TCM	ENSG00000173786.17	CNP	0.935765	0.42507	0.604739
	CD8+ TCM	ENSG00000221963.6	APOL6	0.959263	0.443783	0.624919
	CD8+ TCM	ENSG00000013374.16	NUB1	1.07959	0.450042	0.627331
	CD8+ TCM	ENSG00000172183.15	ISG20	0.950576	0.507362	0.700159
	CD8+ TCM	ENSG00000026103.22	FAS	0.966593	0.513432	0.70152
	CD8+ TCM	ENSG00000141574.8	SECTM1	0.972096	0.545921	0.73173
	CD8+ TCM	ENSG00000130303.13	BST2	0.959572	0.547525	0.73173
	CD8+ TCM	ENSG00000078081.8	LAMP3	0.978487	0.551448	0.73173
	CD8+ TCM	ENSG00000162645.13	GBP2	0.959742	0.55826	0.732801
	CD8+ TCM	ENSG00000111335.12	OAS2	0.967669	0.563094	0.732801
	CD8+ TCM	ENSG00000124256.15	ZBP1	0.959231	0.568186	0.732801
	CD8+ TCM	ENSG00000110848.8	CD69	0.985984	0.575132	0.734891
	CD8+ TCM	ENSG00000204525.16	HLA-C	0.974756	0.638374	0.80298
	CD8+ TCM	ENSG00000100911.16	PSME2	1.03393	0.643292	0.80298
	CD8+ TCM	ENSG00000164136.17	IL15	0.976805	0.651609	0.80298
	CD8+ TCM	ENSG00000090339.9	ICAM1	1.0301	0.651694	0.80298
	CD8+ TCM	ENSG00000059378.13	PARP12	0.970438	0.664796	0.811875
	CD8+ TCM	ENSG00000184371.14	CSF1	0.975942	0.675098	0.814193
	CD8+ TCM	ENSG00000185201.16	IFITM2	0.981078	0.681248	0.814193
	CD8+ TCM	ENSG00000160932.11	LY6E	1.02063	0.686699	0.814193
	CD8+ TCM	ENSG00000108771.13	DHX58	1.02866	0.690294	0.814193
	CD8+ TCM	ENSG00000172331.12	BPGM	0.991065	0.706528	0.826278
	CD8+ TCM	ENSG00000165806.20	CASP7	1.02208	0.713402	0.827307
	CD8+ TCM	ENSG00000137198.10	GMPR	1.00869	0.720783	0.8289
	CD8+ TCM	ENSG00000173821.19	RNF213	0.979761	0.734524	0.837722
	CD8+ TCM	ENSG00000155363.18	MOV10	1.02815	0.742831	0.840252
	CD8+ TCM	ENSG00000122644.13	ARL4A	0.980875	0.74939	0.840779
	CD8+ TCM	ENSG00000231925.11	TAPBP	1.02292	0.801293	0.881262
	CD8+ TCM	ENSG00000137200.13	CMTR1	1.02235	0.811679	0.881262
	CD8+ TCM	ENSG00000168394.11	TAP1	0.977509	0.812195	0.881262
	CD8+ TCM	ENSG00000060491.16	OGFR	1.02592	0.814709	0.881262
	CD8+ TCM	ENSG00000171051.8	FPR1	0.988607	0.817402	0.881262
	CD8+ TCM	ENSG00000137628.17	DDX60	0.99062	0.829422	0.887289
	CD8+ TCM	ENSG00000068079.7	IFI35	1.01134	0.850051	0.897987
	CD8+ TCM	ENSG00000118640.11	VAMP8	1.01093	0.855474	0.897987
	CD8+ TCM	ENSG00000111912.20	NCOA7	1.01063	0.858944	0.897987
	CD8+ TCM	ENSG00000121797.10	CCRL2	0.989432	0.866302	0.89887
	CD8+ TCM	ENSG00000162654.9	GBP4	0.993396	0.892988	0.919644
	CD8+ TCM	ENSG00000137193.14	PIM1	1.0116	0.906029	0.926163
	CD8+ TCM	ENSG00000136514.3	RTP4	0.994843	0.921648	0.935202
	CD8+ TCM	ENSG00000165949.12	IFI27	0.99863	0.929789	0.936575
	CD8+ TCM	ENSG00000125826.20	RBCK1	1.00147	0.98985	0.98985
	CD8+ TEM	ENSG00000271503.6	CCL5	3.14117	7.56361e-84	1.04378e-81
	CD8+ TEM	ENSG00000026751.17	SLAMF7	2.57403	1.54346e-26	1.06499e-24
	CD8+ TEM	ENSG00000213809.9	KLRK1	1.90449	4.13559e-21	1.90237e-19
	CD8+ TEM	ENSG00000174600.14	CMKLR1	1.94866	6.76723e-18	2.33469e-16
	CD8+ TEM	ENSG00000145649.8	GZMA	1.61534	8.50221e-18	2.34661e-16
	CD8+ TEM	ENSG00000139626.16	ITGB7	2.77932	6.84785e-16	1.57501e-14
	CD8+ TEM	ENSG00000110324.10	IL10RA	3.54806	8.13024e-14	1.60282e-12
	CD8+ TEM	ENSG00000138378.19	STAT4	2.24719	3.55073e-12	6.12502e-11
	CD8+ TEM	ENSG00000067057.17	PFKP	2.32837	1.4609e-10	2.24004e-09
	CD8+ TEM	ENSG00000158321.18	AUTS2	1.4983	1.04286e-05	0.000142584
	CD8+ TEM	ENSG00000101000.6	PROCR	1.4981	1.13654e-05	0.000142584
	CD8+ TEM	ENSG00000004468.13	CD38	0.698666	0.000130039	0.00149545
	CD8+ TEM	ENSG00000115525.18	ST3GAL5	1.75145	0.000213267	0.00226392
	CD8+ TEM	ENSG00000137496.18	IL18BP	2.0162	0.000294963	0.00290749
	CD8+ TEM	ENSG00000126067.12	PSMB2	2.22121	0.000437132	0.00402161
	CD8+ TEM	ENSG00000000971.16	CFH	1.20539	0.000682859	0.00588966
	CD8+ TEM	ENSG00000125148.7	MT2A	1.33155	0.00177279	0.0143303
	CD8+ TEM	ENSG00000100368.14	CSF2RB	0.692937	0.00186917	0.0143303
	CD8+ TEM	ENSG00000114013.16	CD86	0.653394	0.00215881	0.0156798
	CD8+ TEM	ENSG00000198805.11	PNP	1.72914	0.00250397	0.0172774
	CD8+ TEM	ENSG00000173821.19	RNF213	1.43322	0.00312877	0.0205605
	CD8+ TEM	ENSG00000128604.20	IRF5	0.655943	0.00492849	0.0309151
	CD8+ TEM	ENSG00000162654.9	GBP4	1.31038	0.00683188	0.0395443
	CD8+ TEM	ENSG00000221963.6	APOL6	1.34405	0.00687727	0.0395443
	CD8+ TEM	ENSG00000165806.20	CASP7	1.38679	0.0075928	0.0419123
	CD8+ TEM	ENSG00000150457.9	LATS2	0.655771	0.00798089	0.0423601
	CD8+ TEM	ENSG00000185215.9	TNFAIP2	0.692289	0.0107215	0.0547988
	CD8+ TEM	ENSG00000172331.12	BPGM	1.12781	0.0117495	0.0579083
	CD8+ TEM	ENSG00000155363.18	MOV10	1.55227	0.012246	0.058274
	CD8+ TEM	ENSG00000124256.15	ZBP1	1.4348	0.0146758	0.0675086
	CD8+ TEM	ENSG00000184371.14	CSF1	0.748442	0.0165238	0.0716077
	CD8+ TEM	ENSG00000137193.14	PIM1	1.61042	0.0166047	0.0716077
	CD8+ TEM	ENSG00000168394.11	TAP1	1.57833	0.0190593	0.0796573
	CD8+ TEM	ENSG00000162645.13	GBP2	1.39356	0.0196257	0.0796573
	CD8+ TEM	ENSG00000165949.12	IFI27	1.07612	0.0203401	0.080198
	CD8+ TEM	ENSG00000137200.13	CMTR1	1.55933	0.0210158	0.0805604
	CD8+ TEM	ENSG00000134470.21	IL15RA	1.39337	0.0242574	0.0904734
	CD8+ TEM	ENSG00000168899.5	VAMP5	1.2341	0.0292175	0.106106
	CD8+ TEM	ENSG00000120217.14	CD274	1.14492	0.0394404	0.139558
	CD8+ TEM	ENSG00000137198.10	GMPR	1.1038	0.0475516	0.164053
	CD8+ TEM	ENSG00000204264.11	PSMB8	1.63095	0.0535909	0.180379
	CD8+ TEM	ENSG00000105835.12	NAMPT	0.831631	0.0562212	0.184727
	CD8+ TEM	ENSG00000092010.15	PSME1	1.48092	0.0697814	0.22395
	CD8+ TEM	ENSG00000136514.3	RTP4	1.2116	0.075895	0.23691
	CD8+ TEM	ENSG00000119922.10	IFIT2	0.870335	0.0772531	0.23691
	CD8+ TEM	ENSG00000100911.16	PSME2	1.28052	0.0946692	0.274946
	CD8+ TEM	ENSG00000101347.9	SAMHD1	0.780094	0.0950993	0.274946
	CD8+ TEM	ENSG00000111912.20	NCOA7	1.22587	0.0956334	0.274946
	CD8+ TEM	ENSG00000078081.8	LAMP3	0.880542	0.0983682	0.277037
	CD8+ TEM	ENSG00000205220.12	PSMB10	1.40648	0.102465	0.281192
	CD8+ TEM	ENSG00000160932.11	LY6E	1.18665	0.103919	0.281192
	CD8+ TEM	ENSG00000013374.16	NUB1	1.40728	0.106324	0.282168
	CD8+ TEM	ENSG00000110848.8	CD69	1.08702	0.108972	0.283738
	CD8+ TEM	ENSG00000171051.8	FPR1	0.851382	0.117617	0.298265
	CD8+ TEM	ENSG00000059378.13	PARP12	1.2501	0.118874	0.298265
	CD8+ TEM	ENSG00000115415.19	STAT1	1.16069	0.140997	0.345112
	CD8+ TEM	ENSG00000240065.8	PSMB9	1.23623	0.142546	0.345112
	CD8+ TEM	ENSG00000185507.21	IRF7	0.822384	0.14822	0.352662
	CD8+ TEM	ENSG00000183696.14	UPP1	1.30942	0.159817	0.373809
	CD8+ TEM	ENSG00000089127.13	OAS1	0.864918	0.167866	0.386092
	CD8+ TEM	ENSG00000206503.13	HLA-A	1.28758	0.182256	0.40568
	CD8+ TEM	ENSG00000100385.14	IL2RB	1.14784	0.182262	0.40568
	CD8+ TEM	ENSG00000185201.16	IFITM2	0.88106	0.188549	0.411878
	CD8+ TEM	ENSG00000116711.10	PLA2G4A	0.864481	0.191016	0.411878
	CD8+ TEM	ENSG00000073756.12	PTGS2	0.897812	0.203435	0.424969
	CD8+ TEM	ENSG00000121060.18	TRIM25	0.85843	0.203916	0.424969
	CD8+ TEM	ENSG00000026103.22	FAS	1.1455	0.206325	0.424969
	CD8+ TEM	ENSG00000131979.19	GCH1	1.17129	0.21134	0.428896
	CD8+ TEM	ENSG00000140464.20	PML	1.23069	0.23458	0.463982
	CD8+ TEM	ENSG00000122644.13	ARL4A	1.16035	0.235353	0.463982
	CD8+ TEM	ENSG00000184557.4	SOCS3	0.915444	0.242829	0.471977
	CD8+ TEM	ENSG00000118640.11	VAMP8	1.1543	0.246475	0.472411
	CD8+ TEM	ENSG00000142089.16	IFITM3	0.950135	0.260578	0.489991
	CD8+ TEM	ENSG00000166710.20	B2M	1.11554	0.262749	0.489991
	CD8+ TEM	ENSG00000172183.15	ISG20	0.839085	0.272948	0.490214
	CD8+ TEM	ENSG00000124762.13	CDKN1A	0.895959	0.273406	0.490214
	CD8+ TEM	ENSG00000173786.17	CNP	0.826797	0.273525	0.490214
	CD8+ TEM	ENSG00000156587.16	UBE2L6	1.14738	0.290843	0.514568
	CD8+ TEM	ENSG00000137628.17	DDX60	1.09669	0.306903	0.5336
	CD8+ TEM	ENSG00000163412.13	EIF4E3	1.1693	0.309333	0.5336
	CD8+ TEM	ENSG00000100567.13	PSMA3	1.07673	0.335636	0.571825
	CD8+ TEM	ENSG00000177409.12	SAMD9L	1.08452	0.346142	0.577622
	CD8+ TEM	ENSG00000121858.11	TNFSF10	0.899783	0.348351	0.577622
	CD8+ TEM	ENSG00000204525.16	HLA-C	1.11157	0.351596	0.577622
	CD8+ TEM	ENSG00000132530.17	XAF1	1.09332	0.371579	0.596431
	CD8+ TEM	ENSG00000188313.13	PLSCR1	0.919349	0.372019	0.596431
	CD8+ TEM	ENSG00000141574.8	SECTM1	0.917558	0.377246	0.596431
	CD8+ TEM	ENSG00000172936.14	MYD88	0.865943	0.380333	0.596431
	CD8+ TEM	ENSG00000184979.10	USP18	1.07343	0.390614	0.605671
	CD8+ TEM	ENSG00000106588.11	PSMA2	1.07602	0.396184	0.607482
	CD8+ TEM	ENSG00000002549.12	LAP3	0.925952	0.418787	0.633997
	CD8+ TEM	ENSG00000138642.14	HERC6	1.11642	0.422665	0.633997
	CD8+ TEM	ENSG00000096968.13	JAK2	0.927606	0.466541	0.690033
	CD8+ TEM	ENSG00000164136.17	IL15	1.08113	0.470022	0.690033
	CD8+ TEM	ENSG00000185745.10	IFIT1	0.968945	0.500921	0.727654
	CD8+ TEM	ENSG00000133106.14	EPSTI1	1.04978	0.509061	0.731775
	CD8+ TEM	ENSG00000119917.14	IFIT3	0.960206	0.52297	0.744018
	CD8+ TEM	ENSG00000174175.17	SELP	0.944853	0.529916	0.745709
	CD8+ TEM	ENSG00000137959.16	IFI44L	0.968389	0.534965	0.745709
	CD8+ TEM	ENSG00000138755.6	CXCL9	1.02869	0.557336	0.75545
	CD8+ TEM	ENSG00000150337.13	FCGR1A	1.03325	0.560774	0.75545
	CD8+ TEM	ENSG00000136816.16	TOR1B	1.11342	0.56313	0.75545
	CD8+ TEM	ENSG00000130303.13	BST2	0.920943	0.56385	0.75545
	CD8+ TEM	ENSG00000090339.9	ICAM1	0.926159	0.57383	0.761428
	CD8+ TEM	ENSG00000132109.10	TRIM21	0.917269	0.594081	0.769309
	CD8+ TEM	ENSG00000134326.11	CMPK2	0.966456	0.596345	0.769309
	CD8+ TEM	ENSG00000135148.12	TRAFD1	0.91625	0.599398	0.769309
	CD8+ TEM	ENSG00000143184.5	XCL1	1.0269	0.604884	0.769309
	CD8+ TEM	ENSG00000068079.7	IFI35	1.06632	0.607643	0.769309
	CD8+ TEM	ENSG00000121797.10	CCRL2	1.06312	0.639389	0.799382
	CD8+ TEM	ENSG00000139679.15	LPAR6	1.02685	0.642981	0.799382
	CD8+ TEM	ENSG00000013364.19	MVP	0.908875	0.664721	0.813914
	CD8+ TEM	ENSG00000065911.12	MTHFD2	0.951114	0.666466	0.813914
	CD8+ TEM	ENSG00000185885.16	IFITM1	1.04883	0.67981	0.822928
	CD8+ TEM	ENSG00000196954.14	CASP4	1.06431	0.693865	0.832638
	CD8+ TEM	ENSG00000125826.20	RBCK1	1.09344	0.70912	0.839597
	CD8+ TEM	ENSG00000138496.16	PARP9	1.0457	0.711832	0.839597
	CD8+ TEM	ENSG00000170581.14	STAT2	0.943063	0.73018	0.85394
	CD8+ TEM	ENSG00000060491.16	OGFR	0.92832	0.743323	0.857569
	CD8+ TEM	ENSG00000137965.11	IFI44	0.985211	0.745712	0.857569
	CD8+ TEM	ENSG00000111335.12	OAS2	1.03708	0.75895	0.86558
	CD8+ TEM	ENSG00000164305.19	CASP3	1.02682	0.792635	0.896588
	CD8+ TEM	ENSG00000185338.6	SOCS1	1.02717	0.82655	0.927349
	CD8+ TEM	ENSG00000123610.5	TNFAIP6	0.988773	0.844614	0.93291
	CD8+ TEM	ENSG00000187608.10	ISG15	1.01505	0.845027	0.93291
	CD8+ TEM	ENSG00000175354.20	PTPN2	0.977826	0.871227	0.954141
	CD8+ TEM	ENSG00000168062.10	BATF2	1.00848	0.878742	0.954141
	CD8+ TEM	ENSG00000055332.18	EIF2AK2	0.984894	0.891736	0.954141
	CD8+ TEM	ENSG00000134321.12	RSAD2	0.993806	0.891915	0.954141
	CD8+ TEM	ENSG00000173193.15	PARP14	1.01399	0.901434	0.956907
	CD8+ TEM	ENSG00000111331.13	OAS3	0.993667	0.927896	0.977409
	CD8+ TEM	ENSG00000123609.11	NMI	0.990296	0.940584	0.977409
	CD8+ TEM	ENSG00000231925.11	TAPBP	1.01371	0.941996	0.977409
	CD8+ TEM	ENSG00000115267.8	IFIH1	1.0074	0.952406	0.980836
	CD8+ TEM	ENSG00000169245.6	CXCL10	1.00146	0.971283	0.991509
	CD8+ TEM	ENSG00000137752.24	CASP1	1.00394	0.97714	0.991509
	CD8+ TEM	ENSG00000108771.13	DHX58	0.997306	0.985554	0.991718
	CD8+ TEM	ENSG00000205413.8	SAMD9	1.00076	0.991718	0.991718
	CD8a- Œ≥Œ¥ T	ENSG00000143184.5	XCL1	1.16357	0.00016067	0.0221724
	CD8a- Œ≥Œ¥ T	ENSG00000150337.13	FCGR1A	0.869578	0.0016267	0.112242
	CD8a- Œ≥Œ¥ T	ENSG00000101000.6	PROCR	1.22499	0.00722097	0.277781
	CD8a- Œ≥Œ¥ T	ENSG00000000971.16	CFH	1.12073	0.00906201	0.277781
	CD8a- Œ≥Œ¥ T	ENSG00000174600.14	CMKLR1	0.851198	0.0114743	0.277781
	CD8a- Œ≥Œ¥ T	ENSG00000116711.10	PLA2G4A	0.805578	0.0133002	0.277781
	CD8a- Œ≥Œ¥ T	ENSG00000115415.19	STAT1	0.816301	0.0157313	0.277781
	CD8a- Œ≥Œ¥ T	ENSG00000138496.16	PARP9	0.790517	0.0163015	0.277781
	CD8a- Œ≥Œ¥ T	ENSG00000162645.13	GBP2	0.761822	0.0184846	0.277781
	CD8a- Œ≥Œ¥ T	ENSG00000138755.6	CXCL9	0.919844	0.0244732	0.277781
	CD8a- Œ≥Œ¥ T	ENSG00000163412.13	EIF4E3	0.771786	0.0270834	0.277781
	CD8a- Œ≥Œ¥ T	ENSG00000185338.6	SOCS1	1.23205	0.0276636	0.277781
	CD8a- Œ≥Œ¥ T	ENSG00000026103.22	FAS	0.83084	0.0295283	0.277781
	CD8a- Œ≥Œ¥ T	ENSG00000172936.14	MYD88	0.761163	0.0295996	0.277781
	CD8a- Œ≥Œ¥ T	ENSG00000123609.11	NMI	0.798209	0.0301935	0.277781
	CD8a- Œ≥Œ¥ T	ENSG00000168394.11	TAP1	0.716541	0.0369119	0.318365
	CD8a- Œ≥Œ¥ T	ENSG00000096968.13	JAK2	0.849058	0.0442843	0.342828
	CD8a- Œ≥Œ¥ T	ENSG00000162654.9	GBP4	0.848562	0.0447167	0.342828
	CD8a- Œ≥Œ¥ T	ENSG00000013364.19	MVP	0.718378	0.050749	0.348284
	CD8a- Œ≥Œ¥ T	ENSG00000132109.10	TRIM21	0.783124	0.0540039	0.348284
	CD8a- Œ≥Œ¥ T	ENSG00000158321.18	AUTS2	1.14777	0.0587639	0.348284
	CD8a- Œ≥Œ¥ T	ENSG00000204525.16	HLA-C	0.848594	0.0588216	0.348284
	CD8a- Œ≥Œ¥ T	ENSG00000138378.19	STAT4	1.19443	0.0593188	0.348284
	CD8a- Œ≥Œ¥ T	ENSG00000173193.15	PARP14	0.844507	0.0605711	0.348284
	CD8a- Œ≥Œ¥ T	ENSG00000213809.9	KLRK1	1.11322	0.0635969	0.351055
	CD8a- Œ≥Œ¥ T	ENSG00000090339.9	ICAM1	0.828961	0.0740633	0.393105
	CD8a- Œ≥Œ¥ T	ENSG00000135148.12	TRAFD1	0.792346	0.0786843	0.402164
	CD8a- Œ≥Œ¥ T	ENSG00000120217.14	CD274	0.91266	0.0922378	0.453302
	CD8a- Œ≥Œ¥ T	ENSG00000188313.13	PLSCR1	0.88377	0.0982484	0.453302
	CD8a- Œ≥Œ¥ T	ENSG00000172183.15	ISG20	1.22422	0.0985438	0.453302
	CD8a- Œ≥Œ¥ T	ENSG00000124256.15	ZBP1	0.81946	0.104493	0.453526
	CD8a- Œ≥Œ¥ T	ENSG00000231925.11	TAPBP	0.790469	0.105165	0.453526
	CD8a- Œ≥Œ¥ T	ENSG00000184371.14	CSF1	0.861832	0.109784	0.459097
	CD8a- Œ≥Œ¥ T	ENSG00000160932.11	LY6E	1.13881	0.115026	0.46687
	CD8a- Œ≥Œ¥ T	ENSG00000137752.24	CASP1	0.846338	0.126655	0.499384
	CD8a- Œ≥Œ¥ T	ENSG00000172331.12	BPGM	0.943957	0.144272	0.553044
	CD8a- Œ≥Œ¥ T	ENSG00000173821.19	RNF213	0.866596	0.150665	0.561941
	CD8a- Œ≥Œ¥ T	ENSG00000221963.6	APOL6	0.879266	0.1555	0.564711
	CD8a- Œ≥Œ¥ T	ENSG00000140464.20	PML	0.822936	0.16933	0.583299
	CD8a- Œ≥Œ¥ T	ENSG00000137198.10	GMPR	0.947646	0.173859	0.583299
	CD8a- Œ≥Œ¥ T	ENSG00000060491.16	OGFR	0.788049	0.176851	0.583299
	CD8a- Œ≥Œ¥ T	ENSG00000138642.14	HERC6	1.15936	0.177526	0.583299
	CD8a- Œ≥Œ¥ T	ENSG00000170581.14	STAT2	0.833735	0.184169	0.591053
	CD8a- Œ≥Œ¥ T	ENSG00000130303.13	BST2	1.15147	0.192278	0.594857
	CD8a- Œ≥Œ¥ T	ENSG00000141574.8	SECTM1	0.907094	0.193975	0.594857
	CD8a- Œ≥Œ¥ T	ENSG00000100385.14	IL2RB	1.10829	0.204701	0.614102
	CD8a- Œ≥Œ¥ T	ENSG00000196954.14	CASP4	0.857975	0.216491	0.635656
	CD8a- Œ≥Œ¥ T	ENSG00000177409.12	SAMD9L	0.919264	0.226523	0.651254
	CD8a- Œ≥Œ¥ T	ENSG00000121858.11	TNFSF10	0.898386	0.234219	0.659637
	CD8a- Œ≥Œ¥ T	ENSG00000184979.10	USP18	1.08012	0.243911	0.665842
	CD8a- Œ≥Œ¥ T	ENSG00000101347.9	SAMHD1	0.873362	0.246072	0.665842
	CD8a- Œ≥Œ¥ T	ENSG00000013374.16	NUB1	0.824369	0.253378	0.672427
	CD8a- Œ≥Œ¥ T	ENSG00000169245.6	CXCL10	0.964453	0.259334	0.675248
	CD8a- Œ≥Œ¥ T	ENSG00000110848.8	CD69	1.04653	0.271021	0.681012
	CD8a- Œ≥Œ¥ T	ENSG00000156587.16	UBE2L6	0.891431	0.278226	0.681012
	CD8a- Œ≥Œ¥ T	ENSG00000105835.12	NAMPT	0.923174	0.280222	0.681012
	CD8a- Œ≥Œ¥ T	ENSG00000115267.8	IFIH1	0.899168	0.281288	0.681012
	CD8a- Œ≥Œ¥ T	ENSG00000118640.11	VAMP8	1.10352	0.304288	0.711754
	CD8a- Œ≥Œ¥ T	ENSG00000055332.18	EIF2AK2	0.912719	0.30481	0.711754
	CD8a- Œ≥Œ¥ T	ENSG00000067057.17	PFKP	0.895377	0.309458	0.711754
	CD8a- Œ≥Œ¥ T	ENSG00000121060.18	TRIM25	0.915257	0.341118	0.735681
	CD8a- Œ≥Œ¥ T	ENSG00000240065.8	PSMB9	0.894638	0.342105	0.735681
	CD8a- Œ≥Œ¥ T	ENSG00000078081.8	LAMP3	1.05905	0.343495	0.735681
	CD8a- Œ≥Œ¥ T	ENSG00000205220.12	PSMB10	0.855518	0.350778	0.735681
	CD8a- Œ≥Œ¥ T	ENSG00000137193.14	PIM1	0.861702	0.357602	0.735681
	CD8a- Œ≥Œ¥ T	ENSG00000137496.18	IL18BP	1.14863	0.362339	0.735681
	CD8a- Œ≥Œ¥ T	ENSG00000174175.17	SELP	0.938774	0.372398	0.735681
	CD8a- Œ≥Œ¥ T	ENSG00000168899.5	VAMP5	1.06852	0.380887	0.735681
	CD8a- Œ≥Œ¥ T	ENSG00000111331.13	OAS3	0.952063	0.386188	0.735681
	CD8a- Œ≥Œ¥ T	ENSG00000137965.11	IFI44	1.03112	0.388975	0.735681
	CD8a- Œ≥Œ¥ T	ENSG00000136514.3	RTP4	1.07647	0.394399	0.735681
	CD8a- Œ≥Œ¥ T	ENSG00000100368.14	CSF2RB	0.925185	0.39448	0.735681
	CD8a- Œ≥Œ¥ T	ENSG00000185201.16	IFITM2	0.938076	0.39493	0.735681
	CD8a- Œ≥Œ¥ T	ENSG00000092010.15	PSME1	0.862012	0.39836	0.735681
	CD8a- Œ≥Œ¥ T	ENSG00000131979.19	GCH1	0.919098	0.399827	0.735681
	CD8a- Œ≥Œ¥ T	ENSG00000124762.13	CDKN1A	0.937306	0.412774	0.745629
	CD8a- Œ≥Œ¥ T	ENSG00000145649.8	GZMA	1.03895	0.416039	0.745629
	CD8a- Œ≥Œ¥ T	ENSG00000171051.8	FPR1	0.93917	0.425504	0.752814
	CD8a- Œ≥Œ¥ T	ENSG00000198805.11	PNP	1.12019	0.434388	0.753089
	CD8a- Œ≥Œ¥ T	ENSG00000183696.14	UPP1	1.12443	0.436573	0.753089
	CD8a- Œ≥Œ¥ T	ENSG00000111912.20	NCOA7	1.07649	0.444734	0.757695
	CD8a- Œ≥Œ¥ T	ENSG00000185215.9	TNFAIP2	0.919733	0.457785	0.761207
	CD8a- Œ≥Œ¥ T	ENSG00000115525.18	ST3GAL5	0.914966	0.457828	0.761207
	CD8a- Œ≥Œ¥ T	ENSG00000168062.10	BATF2	0.968244	0.463635	0.761686
	CD8a- Œ≥Œ¥ T	ENSG00000119922.10	IFIT2	0.956276	0.470455	0.763798
	CD8a- Œ≥Œ¥ T	ENSG00000125148.7	MT2A	1.05215	0.482052	0.768338
	CD8a- Œ≥Œ¥ T	ENSG00000123610.5	TNFAIP6	0.969315	0.484387	0.768338
	CD8a- Œ≥Œ¥ T	ENSG00000173786.17	CNP	1.09766	0.491216	0.770315
	CD8a- Œ≥Œ¥ T	ENSG00000065911.12	MTHFD2	0.940049	0.503088	0.772465
	CD8a- Œ≥Œ¥ T	ENSG00000073756.12	PTGS2	0.956891	0.503915	0.772465
	CD8a- Œ≥Œ¥ T	ENSG00000110324.10	IL10RA	1.09243	0.512557	0.772465
	CD8a- Œ≥Œ¥ T	ENSG00000175354.20	PTPN2	1.07264	0.522468	0.772465
	CD8a- Œ≥Œ¥ T	ENSG00000204264.11	PSMB8	0.881193	0.53111	0.772465
	CD8a- Œ≥Œ¥ T	ENSG00000068079.7	IFI35	0.939193	0.531338	0.772465
	CD8a- Œ≥Œ¥ T	ENSG00000139679.15	LPAR6	0.972137	0.535105	0.772465
	CD8a- Œ≥Œ¥ T	ENSG00000165949.12	IFI27	0.984331	0.537367	0.772465
	CD8a- Œ≥Œ¥ T	ENSG00000134470.21	IL15RA	0.933211	0.556653	0.789526
	CD8a- Œ≥Œ¥ T	ENSG00000271503.6	CCL5	1.03664	0.560678	0.789526
	CD8a- Œ≥Œ¥ T	ENSG00000184557.4	SOCS3	0.967975	0.580246	0.808828
	CD8a- Œ≥Œ¥ T	ENSG00000108771.13	DHX58	1.06587	0.594037	0.81418
	CD8a- Œ≥Œ¥ T	ENSG00000122644.13	ARL4A	1.05322	0.595885	0.81418
	CD8a- Œ≥Œ¥ T	ENSG00000119917.14	IFIT3	0.974814	0.613159	0.826072
	CD8a- Œ≥Œ¥ T	ENSG00000205413.8	SAMD9	0.971522	0.616561	0.826072
	CD8a- Œ≥Œ¥ T	ENSG00000125826.20	RBCK1	0.914086	0.63177	0.834833
	CD8a- Œ≥Œ¥ T	ENSG00000137959.16	IFI44L	1.01972	0.635199	0.834833
	CD8a- Œ≥Œ¥ T	ENSG00000155363.18	MOV10	1.06547	0.6511	0.845197
	CD8a- Œ≥Œ¥ T	ENSG00000059378.13	PARP12	0.950654	0.66366	0.845197
	CD8a- Œ≥Œ¥ T	ENSG00000166710.20	B2M	0.967697	0.670146	0.845197
	CD8a- Œ≥Œ¥ T	ENSG00000165806.20	CASP7	0.96063	0.678078	0.845197
	CD8a- Œ≥Œ¥ T	ENSG00000106588.11	PSMA2	1.02837	0.679718	0.845197
	CD8a- Œ≥Œ¥ T	ENSG00000150457.9	LATS2	1.05172	0.687244	0.845197
	CD8a- Œ≥Œ¥ T	ENSG00000026751.17	SLAMF7	1.03127	0.694072	0.845197
	CD8a- Œ≥Œ¥ T	ENSG00000164136.17	IL15	0.967483	0.696126	0.845197
	CD8a- Œ≥Œ¥ T	ENSG00000137200.13	CMTR1	1.06147	0.701121	0.845197
	CD8a- Œ≥Œ¥ T	ENSG00000121797.10	CCRL2	0.961792	0.704331	0.845197
	CD8a- Œ≥Œ¥ T	ENSG00000089127.13	OAS1	0.971543	0.727446	0.857652
	CD8a- Œ≥Œ¥ T	ENSG00000002549.12	LAP3	0.974822	0.730593	0.857652
	CD8a- Œ≥Œ¥ T	ENSG00000132530.17	XAF1	0.972752	0.733354	0.857652
	CD8a- Œ≥Œ¥ T	ENSG00000134326.11	CMPK2	0.984909	0.768191	0.878966
	CD8a- Œ≥Œ¥ T	ENSG00000185745.10	IFIT1	1.01087	0.769134	0.878966
	CD8a- Œ≥Œ¥ T	ENSG00000185507.21	IRF7	1.03103	0.77153	0.878966
	CD8a- Œ≥Œ¥ T	ENSG00000133106.14	EPSTI1	0.983507	0.777057	0.878966
	CD8a- Œ≥Œ¥ T	ENSG00000114013.16	CD86	0.97228	0.800071	0.891899
	CD8a- Œ≥Œ¥ T	ENSG00000137628.17	DDX60	1.01837	0.801416	0.891899
	CD8a- Œ≥Œ¥ T	ENSG00000111335.12	OAS2	1.0227	0.811468	0.895861
	CD8a- Œ≥Œ¥ T	ENSG00000128604.20	IRF5	0.981927	0.875183	0.954469
	CD8a- Œ≥Œ¥ T	ENSG00000139626.16	ITGB7	1.01633	0.878388	0.954469
	CD8a- Œ≥Œ¥ T	ENSG00000206503.13	HLA-A	0.982067	0.901672	0.957314
	CD8a- Œ≥Œ¥ T	ENSG00000134321.12	RSAD2	0.99605	0.913802	0.957314
	CD8a- Œ≥Œ¥ T	ENSG00000142089.16	IFITM3	0.996471	0.921041	0.957314
	CD8a- Œ≥Œ¥ T	ENSG00000004468.13	CD38	1.0072	0.923162	0.957314
	CD8a- Œ≥Œ¥ T	ENSG00000136816.16	TOR1B	1.01298	0.930462	0.957314
	CD8a- Œ≥Œ¥ T	ENSG00000100911.16	PSME2	0.99012	0.933021	0.957314
	CD8a- Œ≥Œ¥ T	ENSG00000185885.16	IFITM1	1.0076	0.933328	0.957314
	CD8a- Œ≥Œ¥ T	ENSG00000100567.13	PSMA3	1.00407	0.947018	0.957314
	CD8a- Œ≥Œ¥ T	ENSG00000187608.10	ISG15	0.996171	0.949888	0.957314
	CD8a- Œ≥Œ¥ T	ENSG00000126067.12	PSMB2	1.0111	0.950377	0.957314
	CD8a- Œ≥Œ¥ T	ENSG00000164305.19	CASP3	0.997574	0.975809	0.975809
	CD8a+ Œ≥Œ¥ T	ENSG00000143184.5	XCL1	1.11825	0.00770015	0.920021
	CD8a+ Œ≥Œ¥ T	ENSG00000185338.6	SOCS1	1.24752	0.0232162	0.920021
	CD8a+ Œ≥Œ¥ T	ENSG00000150337.13	FCGR1A	0.915278	0.052116	0.920021
	CD8a+ Œ≥Œ¥ T	ENSG00000101000.6	PROCR	1.14504	0.0813465	0.920021
	CD8a+ Œ≥Œ¥ T	ENSG00000123609.11	NMI	0.830326	0.0828169	0.920021
	CD8a+ Œ≥Œ¥ T	ENSG00000138755.6	CXCL9	0.935648	0.0864228	0.920021
	CD8a+ Œ≥Œ¥ T	ENSG00000137752.24	CASP1	0.826011	0.0902543	0.920021
	CD8a+ Œ≥Œ¥ T	ENSG00000013364.19	MVP	0.744301	0.091851	0.920021
	CD8a+ Œ≥Œ¥ T	ENSG00000163412.13	EIF4E3	0.815443	0.0927153	0.920021
	CD8a+ Œ≥Œ¥ T	ENSG00000115415.19	STAT1	0.868013	0.10041	0.920021
	CD8a+ Œ≥Œ¥ T	ENSG00000120217.14	CD274	0.913614	0.105587	0.920021
	CD8a+ Œ≥Œ¥ T	ENSG00000138496.16	PARP9	0.855909	0.119524	0.920021
	CD8a+ Œ≥Œ¥ T	ENSG00000121858.11	TNFSF10	0.865716	0.12063	0.920021
	CD8a+ Œ≥Œ¥ T	ENSG00000158321.18	AUTS2	1.12361	0.120777	0.920021
	CD8a+ Œ≥Œ¥ T	ENSG00000026103.22	FAS	0.872107	0.120784	0.920021
	CD8a+ Œ≥Œ¥ T	ENSG00000174600.14	CMKLR1	0.910985	0.159726	0.920021
	CD8a+ Œ≥Œ¥ T	ENSG00000150457.9	LATS2	1.20136	0.159765	0.920021
	CD8a+ Œ≥Œ¥ T	ENSG00000110324.10	IL10RA	1.21408	0.164831	0.920021
	CD8a+ Œ≥Œ¥ T	ENSG00000172331.12	BPGM	0.945774	0.170001	0.920021
	CD8a+ Œ≥Œ¥ T	ENSG00000213809.9	KLRK1	1.08517	0.170599	0.920021
	CD8a+ Œ≥Œ¥ T	ENSG00000135148.12	TRAFD1	0.832745	0.177986	0.920021
	CD8a+ Œ≥Œ¥ T	ENSG00000196954.14	CASP4	0.842404	0.180563	0.920021
	CD8a+ Œ≥Œ¥ T	ENSG00000162645.13	GBP2	0.853832	0.182181	0.920021
	CD8a+ Œ≥Œ¥ T	ENSG00000160932.11	LY6E	1.12004	0.182591	0.920021
	CD8a+ Œ≥Œ¥ T	ENSG00000137496.18	IL18BP	1.2252	0.198769	0.920021
	CD8a+ Œ≥Œ¥ T	ENSG00000169245.6	CXCL10	0.958352	0.198816	0.920021
	CD8a+ Œ≥Œ¥ T	ENSG00000000971.16	CFH	1.05907	0.203117	0.920021
	CD8a+ Œ≥Œ¥ T	ENSG00000231925.11	TAPBP	0.828325	0.211032	0.920021
	CD8a+ Œ≥Œ¥ T	ENSG00000078081.8	LAMP3	1.07807	0.223274	0.920021
	CD8a+ Œ≥Œ¥ T	ENSG00000184979.10	USP18	1.08482	0.225866	0.920021
	CD8a+ Œ≥Œ¥ T	ENSG00000116711.10	PLA2G4A	0.895899	0.227104	0.920021
	CD8a+ Œ≥Œ¥ T	ENSG00000188313.13	PLSCR1	0.913039	0.234167	0.920021
	CD8a+ Œ≥Œ¥ T	ENSG00000168394.11	TAP1	0.825753	0.237933	0.920021
	CD8a+ Œ≥Œ¥ T	ENSG00000185201.16	IFITM2	0.913185	0.239996	0.920021
	CD8a+ Œ≥Œ¥ T	ENSG00000090339.9	ICAM1	0.881009	0.242723	0.920021
	CD8a+ Œ≥Œ¥ T	ENSG00000132109.10	TRIM21	0.865084	0.264132	0.920021
	CD8a+ Œ≥Œ¥ T	ENSG00000172936.14	MYD88	0.867777	0.274499	0.920021
	CD8a+ Œ≥Œ¥ T	ENSG00000123610.5	TNFAIP6	0.951356	0.279067	0.920021
	CD8a+ Œ≥Œ¥ T	ENSG00000138642.14	HERC6	1.12771	0.281823	0.920021
	CD8a+ Œ≥Œ¥ T	ENSG00000096968.13	JAK2	0.913164	0.282573	0.920021
	CD8a+ Œ≥Œ¥ T	ENSG00000125148.7	MT2A	1.08165	0.288665	0.920021
	CD8a+ Œ≥Œ¥ T	ENSG00000166710.20	B2M	0.920172	0.29977	0.920021
	CD8a+ Œ≥Œ¥ T	ENSG00000105835.12	NAMPT	0.924022	0.303278	0.920021
	CD8a+ Œ≥Œ¥ T	ENSG00000136514.3	RTP4	1.09307	0.312664	0.920021
	CD8a+ Œ≥Œ¥ T	ENSG00000162654.9	GBP4	0.918523	0.313076	0.920021
	CD8a+ Œ≥Œ¥ T	ENSG00000271503.6	CCL5	1.06569	0.317194	0.920021
	CD8a+ Œ≥Œ¥ T	ENSG00000174175.17	SELP	0.92931	0.317416	0.920021
	CD8a+ Œ≥Œ¥ T	ENSG00000139679.15	LPAR6	0.955857	0.336951	0.920021
	CD8a+ Œ≥Œ¥ T	ENSG00000172183.15	ISG20	1.12648	0.346782	0.920021
	CD8a+ Œ≥Œ¥ T	ENSG00000206503.13	HLA-A	1.15053	0.353398	0.920021
	CD8a+ Œ≥Œ¥ T	ENSG00000138378.19	STAT4	1.0932	0.353844	0.920021
	CD8a+ Œ≥Œ¥ T	ENSG00000198805.11	PNP	1.14793	0.358137	0.920021
	CD8a+ Œ≥Œ¥ T	ENSG00000125826.20	RBCK1	0.839729	0.36686	0.920021
	CD8a+ Œ≥Œ¥ T	ENSG00000171051.8	FPR1	0.931567	0.382753	0.920021
	CD8a+ Œ≥Œ¥ T	ENSG00000183696.14	UPP1	1.14515	0.383291	0.920021
	CD8a+ Œ≥Œ¥ T	ENSG00000111912.20	NCOA7	1.08976	0.384005	0.920021
	CD8a+ Œ≥Œ¥ T	ENSG00000124256.15	ZBP1	0.89878	0.390888	0.920021
	CD8a+ Œ≥Œ¥ T	ENSG00000184371.14	CSF1	0.920871	0.391486	0.920021
	CD8a+ Œ≥Œ¥ T	ENSG00000114013.16	CD86	1.10191	0.396373	0.920021
	CD8a+ Œ≥Œ¥ T	ENSG00000060491.16	OGFR	0.858109	0.402535	0.920021
	CD8a+ Œ≥Œ¥ T	ENSG00000100385.14	IL2RB	1.07086	0.414275	0.920021
	CD8a+ Œ≥Œ¥ T	ENSG00000155363.18	MOV10	1.12362	0.417617	0.920021
	CD8a+ Œ≥Œ¥ T	ENSG00000119922.10	IFIT2	0.950017	0.420009	0.920021
	CD8a+ Œ≥Œ¥ T	ENSG00000177409.12	SAMD9L	0.946053	0.435011	0.937993
	CD8a+ Œ≥Œ¥ T	ENSG00000119917.14	IFIT3	0.961636	0.450393	0.942958
	CD8a+ Œ≥Œ¥ T	ENSG00000126067.12	PSMB2	1.14967	0.45098	0.942958
	CD8a+ Œ≥Œ¥ T	ENSG00000221963.6	APOL6	0.93531	0.470496	0.945278
	CD8a+ Œ≥Œ¥ T	ENSG00000013374.16	NUB1	0.881978	0.472948	0.945278
	CD8a+ Œ≥Œ¥ T	ENSG00000026751.17	SLAMF7	1.055	0.506195	0.945278
	CD8a+ Œ≥Œ¥ T	ENSG00000168062.10	BATF2	0.970826	0.512604	0.945278
	CD8a+ Œ≥Œ¥ T	ENSG00000130303.13	BST2	1.0741	0.524338	0.945278
	CD8a+ Œ≥Œ¥ T	ENSG00000137959.16	IFI44L	1.02654	0.532483	0.945278
	CD8a+ Œ≥Œ¥ T	ENSG00000137198.10	GMPR	0.974929	0.533656	0.945278
	CD8a+ Œ≥Œ¥ T	ENSG00000173821.19	RNF213	0.939113	0.538486	0.945278
	CD8a+ Œ≥Œ¥ T	ENSG00000108771.13	DHX58	1.07778	0.541882	0.945278
	CD8a+ Œ≥Œ¥ T	ENSG00000137200.13	CMTR1	1.09754	0.557512	0.945278
	CD8a+ Œ≥Œ¥ T	ENSG00000141574.8	SECTM1	0.956224	0.561762	0.945278
	CD8a+ Œ≥Œ¥ T	ENSG00000133106.14	EPSTI1	0.966307	0.571488	0.945278
	CD8a+ Œ≥Œ¥ T	ENSG00000165949.12	IFI27	0.985555	0.58028	0.945278
	CD8a+ Œ≥Œ¥ T	ENSG00000168899.5	VAMP5	1.04365	0.585628	0.945278
	CD8a+ Œ≥Œ¥ T	ENSG00000240065.8	PSMB9	0.937745	0.590397	0.945278
	CD8a+ Œ≥Œ¥ T	ENSG00000204525.16	HLA-C	0.95263	0.593177	0.945278
	CD8a+ Œ≥Œ¥ T	ENSG00000165806.20	CASP7	0.948963	0.599375	0.945278
	CD8a+ Œ≥Œ¥ T	ENSG00000173193.15	PARP14	0.954515	0.611369	0.945278
	CD8a+ Œ≥Œ¥ T	ENSG00000137628.17	DDX60	1.03783	0.614873	0.945278
	CD8a+ Œ≥Œ¥ T	ENSG00000002549.12	LAP3	1.03861	0.614987	0.945278
	CD8a+ Œ≥Œ¥ T	ENSG00000121060.18	TRIM25	0.954086	0.624134	0.945278
	CD8a+ Œ≥Œ¥ T	ENSG00000073756.12	PTGS2	0.967679	0.632349	0.945278
	CD8a+ Œ≥Œ¥ T	ENSG00000004468.13	CD38	0.964984	0.642313	0.945278
	CD8a+ Œ≥Œ¥ T	ENSG00000187608.10	ISG15	0.972858	0.662009	0.945278
	CD8a+ Œ≥Œ¥ T	ENSG00000115267.8	IFIH1	0.957761	0.669547	0.945278
	CD8a+ Œ≥Œ¥ T	ENSG00000170581.14	STAT2	0.942468	0.671814	0.945278
	CD8a+ Œ≥Œ¥ T	ENSG00000131979.19	GCH1	0.959351	0.687842	0.945278
	CD8a+ Œ≥Œ¥ T	ENSG00000205413.8	SAMD9	0.976583	0.690172	0.945278
	CD8a+ Œ≥Œ¥ T	ENSG00000156587.16	UBE2L6	0.958245	0.691656	0.945278
	CD8a+ Œ≥Œ¥ T	ENSG00000175354.20	PTPN2	1.04574	0.694348	0.945278
	CD8a+ Œ≥Œ¥ T	ENSG00000106588.11	PSMA2	0.973396	0.702556	0.945278
	CD8a+ Œ≥Œ¥ T	ENSG00000111335.12	OAS2	1.03724	0.703392	0.945278
	CD8a+ Œ≥Œ¥ T	ENSG00000185885.16	IFITM1	0.966074	0.713294	0.945278
	CD8a+ Œ≥Œ¥ T	ENSG00000115525.18	ST3GAL5	0.956085	0.716216	0.945278
	CD8a+ Œ≥Œ¥ T	ENSG00000185745.10	IFIT1	0.986333	0.717822	0.945278
	CD8a+ Œ≥Œ¥ T	ENSG00000055332.18	EIF2AK2	0.96923	0.73094	0.945278
	CD8a+ Œ≥Œ¥ T	ENSG00000134326.11	CMPK2	1.01706	0.745667	0.945278
	CD8a+ Œ≥Œ¥ T	ENSG00000111331.13	OAS3	0.982474	0.758721	0.945278
	CD8a+ Œ≥Œ¥ T	ENSG00000184557.4	SOCS3	0.983001	0.777043	0.945278
	CD8a+ Œ≥Œ¥ T	ENSG00000134321.12	RSAD2	1.01029	0.78266	0.945278
	CD8a+ Œ≥Œ¥ T	ENSG00000137193.14	PIM1	1.04707	0.782923	0.945278
	CD8a+ Œ≥Œ¥ T	ENSG00000065911.12	MTHFD2	0.974251	0.784256	0.945278
	CD8a+ Œ≥Œ¥ T	ENSG00000145649.8	GZMA	1.01334	0.785166	0.945278
	CD8a+ Œ≥Œ¥ T	ENSG00000118640.11	VAMP8	1.0275	0.786028	0.945278
	CD8a+ Œ≥Œ¥ T	ENSG00000100911.16	PSME2	1.03154	0.798347	0.945278
	CD8a+ Œ≥Œ¥ T	ENSG00000059378.13	PARP12	1.03062	0.79845	0.945278
	CD8a+ Œ≥Œ¥ T	ENSG00000140464.20	PML	0.964938	0.804219	0.945278
	CD8a+ Œ≥Œ¥ T	ENSG00000100567.13	PSMA3	0.984389	0.80452	0.945278
	CD8a+ Œ≥Œ¥ T	ENSG00000067057.17	PFKP	0.972903	0.806597	0.945278
	CD8a+ Œ≥Œ¥ T	ENSG00000137965.11	IFI44	1.00855	0.817993	0.945278
	CD8a+ Œ≥Œ¥ T	ENSG00000185215.9	TNFAIP2	1.02678	0.821954	0.945278
	CD8a+ Œ≥Œ¥ T	ENSG00000142089.16	IFITM3	1.00822	0.823798	0.945278
	CD8a+ Œ≥Œ¥ T	ENSG00000185507.21	IRF7	1.02387	0.826431	0.945278
	CD8a+ Œ≥Œ¥ T	ENSG00000136816.16	TOR1B	1.03319	0.829019	0.945278
	CD8a+ Œ≥Œ¥ T	ENSG00000134470.21	IL15RA	1.02546	0.834215	0.945278
	CD8a+ Œ≥Œ¥ T	ENSG00000173786.17	CNP	1.02762	0.845774	0.945278
	CD8a+ Œ≥Œ¥ T	ENSG00000122644.13	ARL4A	1.01974	0.847567	0.945278
	CD8a+ Œ≥Œ¥ T	ENSG00000205220.12	PSMB10	0.968466	0.851763	0.945278
	CD8a+ Œ≥Œ¥ T	ENSG00000124762.13	CDKN1A	1.01484	0.857574	0.945278
	CD8a+ Œ≥Œ¥ T	ENSG00000204264.11	PSMB8	1.03126	0.881196	0.945278
	CD8a+ Œ≥Œ¥ T	ENSG00000132530.17	XAF1	1.01236	0.881458	0.945278
	CD8a+ Œ≥Œ¥ T	ENSG00000068079.7	IFI35	0.986211	0.891383	0.945278
	CD8a+ Œ≥Œ¥ T	ENSG00000121797.10	CCRL2	0.98632	0.896163	0.945278
	CD8a+ Œ≥Œ¥ T	ENSG00000164136.17	IL15	1.0113	0.898096	0.945278
	CD8a+ Œ≥Œ¥ T	ENSG00000101347.9	SAMHD1	1.01381	0.910019	0.945278
	CD8a+ Œ≥Œ¥ T	ENSG00000164305.19	CASP3	0.990765	0.910927	0.945278
	CD8a+ Œ≥Œ¥ T	ENSG00000100368.14	CSF2RB	0.989517	0.911029	0.945278
	CD8a+ Œ≥Œ¥ T	ENSG00000089127.13	OAS1	1.00817	0.922741	0.950286
	CD8a+ Œ≥Œ¥ T	ENSG00000128604.20	IRF5	1.00671	0.955623	0.976859
	CD8a+ Œ≥Œ¥ T	ENSG00000110848.8	CD69	1.00091	0.983003	0.988943
	CD8a+ Œ≥Œ¥ T	ENSG00000139626.16	ITGB7	1.00215	0.984345	0.988943
	CD8a+ Œ≥Œ¥ T	ENSG00000092010.15	PSME1	1.00249	0.988943	0.988943
	Classical monocytes and M-MDSCs	ENSG00000138378.19	STAT4	0.551641	1.21917e-50	1.68245e-48
	Classical monocytes and M-MDSCs	ENSG00000139626.16	ITGB7	0.537542	7.80278e-35	5.38392e-33
	Classical monocytes and M-MDSCs	ENSG00000114013.16	CD86	1.90869	1.40202e-31	6.44929e-30
	Classical monocytes and M-MDSCs	ENSG00000128604.20	IRF5	1.89948	2.07259e-28	7.15043e-27
	Classical monocytes and M-MDSCs	ENSG00000213809.9	KLRK1	0.73693	9.49205e-27	2.61981e-25
	Classical monocytes and M-MDSCs	ENSG00000172936.14	MYD88	1.98865	1.70196e-25	3.91452e-24
	Classical monocytes and M-MDSCs	ENSG00000067057.17	PFKP	0.566388	2.26688e-25	4.46899e-24
	Classical monocytes and M-MDSCs	ENSG00000271503.6	CCL5	0.736241	2.70507e-21	4.66624e-20
	Classical monocytes and M-MDSCs	ENSG00000185215.9	TNFAIP2	1.77993	3.63761e-21	5.57767e-20
	Classical monocytes and M-MDSCs	ENSG00000141574.8	SECTM1	1.4508	4.26754e-21	5.8892e-20
	Classical monocytes and M-MDSCs	ENSG00000090339.9	ICAM1	1.64498	5.29715e-18	6.64552e-17
	Classical monocytes and M-MDSCs	ENSG00000150457.9	LATS2	1.77842	4.15927e-16	4.78316e-15
	Classical monocytes and M-MDSCs	ENSG00000116711.10	PLA2G4A	1.47209	1.53928e-15	1.634e-14
	Classical monocytes and M-MDSCs	ENSG00000100368.14	CSF2RB	1.49704	2.40765e-15	2.37325e-14
	Classical monocytes and M-MDSCs	ENSG00000158321.18	AUTS2	0.740628	4.67838e-15	4.30411e-14
	Classical monocytes and M-MDSCs	ENSG00000145649.8	GZMA	0.824315	1.11874e-14	9.64914e-14
	Classical monocytes and M-MDSCs	ENSG00000171051.8	FPR1	1.40572	3.67149e-14	2.98038e-13
	Classical monocytes and M-MDSCs	ENSG00000026751.17	SLAMF7	0.733968	2.49346e-13	1.91165e-12
	Classical monocytes and M-MDSCs	ENSG00000132109.10	TRIM21	1.63017	5.11833e-13	3.71753e-12
	Classical monocytes and M-MDSCs	ENSG00000105835.12	NAMPT	1.35324	5.48501e-13	3.78465e-12
	Classical monocytes and M-MDSCs	ENSG00000155363.18	MOV10	0.580027	8.46793e-13	5.56464e-12
	Classical monocytes and M-MDSCs	ENSG00000188313.13	PLSCR1	1.31054	2.85317e-12	1.78972e-11
	Classical monocytes and M-MDSCs	ENSG00000185201.16	IFITM2	1.33412	4.52803e-12	2.71682e-11
	Classical monocytes and M-MDSCs	ENSG00000121060.18	TRIM25	1.42194	8.92167e-12	5.12996e-11
	Classical monocytes and M-MDSCs	ENSG00000135148.12	TRAFD1	1.60296	1.2987e-11	7.16883e-11
	Classical monocytes and M-MDSCs	ENSG00000110324.10	IL10RA	0.619935	6.30355e-11	3.34573e-10
	Classical monocytes and M-MDSCs	ENSG00000137752.24	CASP1	1.46402	1.52682e-10	7.80374e-10
	Classical monocytes and M-MDSCs	ENSG00000100385.14	IL2RB	0.749346	2.32334e-10	1.14507e-09
	Classical monocytes and M-MDSCs	ENSG00000121797.10	CCRL2	1.42441	2.95379e-10	1.4056e-09
	Classical monocytes and M-MDSCs	ENSG00000121858.11	TNFSF10	1.34132	5.42886e-10	2.49728e-09
	Classical monocytes and M-MDSCs	ENSG00000101000.6	PROCR	0.78141	1.0066e-09	4.481e-09
	Classical monocytes and M-MDSCs	ENSG00000137200.13	CMTR1	0.597027	1.25881e-09	5.42861e-09
	Classical monocytes and M-MDSCs	ENSG00000060491.16	OGFR	1.83303	1.73281e-09	7.24629e-09
	Classical monocytes and M-MDSCs	ENSG00000138642.14	HERC6	0.695357	2.51225e-09	1.01968e-08
	Classical monocytes and M-MDSCs	ENSG00000150337.13	FCGR1A	1.15632	3.08794e-09	1.21753e-08
	Classical monocytes and M-MDSCs	ENSG00000119922.10	IFIT2	1.20949	8.19972e-09	3.14323e-08
	Classical monocytes and M-MDSCs	ENSG00000137496.18	IL18BP	0.615368	1.53957e-08	5.74219e-08
	Classical monocytes and M-MDSCs	ENSG00000198805.11	PNP	0.635456	4.73145e-08	1.71826e-07
	Classical monocytes and M-MDSCs	ENSG00000096968.13	JAK2	1.28521	7.3442e-08	2.59872e-07
	Classical monocytes and M-MDSCs	ENSG00000184979.10	USP18	0.823733	1.35173e-07	4.66348e-07
	Classical monocytes and M-MDSCs	ENSG00000196954.14	CASP4	1.44163	2.39163e-07	8.04988e-07
	Classical monocytes and M-MDSCs	ENSG00000002549.12	LAP3	1.23234	2.62837e-07	8.45721e-07
	Classical monocytes and M-MDSCs	ENSG00000168062.10	BATF2	1.13013	2.63522e-07	8.45721e-07
	Classical monocytes and M-MDSCs	ENSG00000123609.11	NMI	1.34352	3.09724e-07	9.71407e-07
	Classical monocytes and M-MDSCs	ENSG00000013364.19	MVP	1.63964	5.96608e-07	1.8296e-06
	Classical monocytes and M-MDSCs	ENSG00000184557.4	SOCS3	1.18025	6.69577e-07	2.00873e-06
	Classical monocytes and M-MDSCs	ENSG00000073756.12	PTGS2	1.20658	8.05308e-07	2.36452e-06
	Classical monocytes and M-MDSCs	ENSG00000110848.8	CD69	0.890627	9.7209e-07	2.79476e-06
	Classical monocytes and M-MDSCs	ENSG00000119917.14	IFIT3	1.13483	3.40143e-06	9.57954e-06
	Classical monocytes and M-MDSCs	ENSG00000164136.17	IL15	1.24762	6.42422e-06	1.77309e-05
	Classical monocytes and M-MDSCs	ENSG00000123610.5	TNFAIP6	1.1225	8.42569e-06	2.27989e-05
	Classical monocytes and M-MDSCs	ENSG00000115525.18	ST3GAL5	0.738191	1.15998e-05	3.07841e-05
	Classical monocytes and M-MDSCs	ENSG00000185507.21	IRF7	1.27526	3.24331e-05	8.44484e-05
	Classical monocytes and M-MDSCs	ENSG00000111912.20	NCOA7	0.791317	3.36222e-05	8.59234e-05
	Classical monocytes and M-MDSCs	ENSG00000138496.16	PARP9	1.24222	4.63839e-05	0.000116381
	Classical monocytes and M-MDSCs	ENSG00000125826.20	RBCK1	1.54192	5.31319e-05	0.000130932
	Classical monocytes and M-MDSCs	ENSG00000122644.13	ARL4A	0.793546	6.507e-05	0.000157538
	Classical monocytes and M-MDSCs	ENSG00000204525.16	HLA-C	1.22447	0.000113158	0.000269237
	Classical monocytes and M-MDSCs	ENSG00000000971.16	CFH	0.908069	0.000121588	0.000284393
	Classical monocytes and M-MDSCs	ENSG00000068079.7	IFI35	1.22891	0.00018098	0.000416254
	Classical monocytes and M-MDSCs	ENSG00000138755.6	CXCL9	1.08522	0.000263547	0.000596221
	Classical monocytes and M-MDSCs	ENSG00000173821.19	RNF213	0.830498	0.00123001	0.00273776
	Classical monocytes and M-MDSCs	ENSG00000089127.13	OAS1	1.15854	0.00137491	0.00301172
	Classical monocytes and M-MDSCs	ENSG00000142089.16	IFITM3	1.06748	0.00182228	0.00389663
	Classical monocytes and M-MDSCs	ENSG00000240065.8	PSMB9	1.22908	0.00183537	0.00389663
	Classical monocytes and M-MDSCs	ENSG00000124762.13	CDKN1A	1.15402	0.00187356	0.00391744
	Classical monocytes and M-MDSCs	ENSG00000111335.12	OAS2	0.844286	0.00198742	0.00409349
	Classical monocytes and M-MDSCs	ENSG00000204264.11	PSMB8	1.43396	0.00217162	0.00440711
	Classical monocytes and M-MDSCs	ENSG00000165806.20	CASP7	0.844925	0.00310643	0.00621285
	Classical monocytes and M-MDSCs	ENSG00000162645.13	GBP2	1.21333	0.00329328	0.00649248
	Classical monocytes and M-MDSCs	ENSG00000185745.10	IFIT1	1.06269	0.00354088	0.00688228
	Classical monocytes and M-MDSCs	ENSG00000169245.6	CXCL10	1.05511	0.00360878	0.00691683
	Classical monocytes and M-MDSCs	ENSG00000205220.12	PSMB10	1.32234	0.00385084	0.00727967
	Classical monocytes and M-MDSCs	ENSG00000184371.14	CSF1	1.16752	0.00579311	0.0108034
	Classical monocytes and M-MDSCs	ENSG00000026103.22	FAS	1.14712	0.00587713	0.0108139
	Classical monocytes and M-MDSCs	ENSG00000162654.9	GBP4	0.879376	0.00633923	0.0115107
	Classical monocytes and M-MDSCs	ENSG00000174600.14	CMKLR1	0.902296	0.00679845	0.0121842
	Classical monocytes and M-MDSCs	ENSG00000160932.11	LY6E	0.877651	0.00806887	0.0142757
	Classical monocytes and M-MDSCs	ENSG00000100567.13	PSMA3	0.909745	0.00844988	0.0147605
	Classical monocytes and M-MDSCs	ENSG00000137193.14	PIM1	0.779501	0.00880118	0.015182
	Classical monocytes and M-MDSCs	ENSG00000163412.13	EIF4E3	1.20521	0.00908642	0.0154806
	Classical monocytes and M-MDSCs	ENSG00000134326.11	CMPK2	1.07518	0.0111927	0.0188364
	Classical monocytes and M-MDSCs	ENSG00000156587.16	UBE2L6	1.15317	0.0149062	0.0247838
	Classical monocytes and M-MDSCs	ENSG00000134470.21	IL15RA	1.18143	0.0153212	0.0251706
	Classical monocytes and M-MDSCs	ENSG00000115415.19	STAT1	1.11879	0.0159175	0.0258426
	Classical monocytes and M-MDSCs	ENSG00000126067.12	PSMB2	0.777298	0.0166012	0.026638
	Classical monocytes and M-MDSCs	ENSG00000143184.5	XCL1	0.944608	0.0167936	0.026638
	Classical monocytes and M-MDSCs	ENSG00000106588.11	PSMA2	0.910173	0.0198918	0.0311939
	Classical monocytes and M-MDSCs	ENSG00000170581.14	STAT2	1.1935	0.0207952	0.0322442
	Classical monocytes and M-MDSCs	ENSG00000168394.11	TAP1	1.22689	0.0228562	0.0350461
	Classical monocytes and M-MDSCs	ENSG00000059378.13	PARP12	0.860323	0.0232264	0.0352225
	Classical monocytes and M-MDSCs	ENSG00000065911.12	MTHFD2	1.12802	0.0249477	0.0374216
	Classical monocytes and M-MDSCs	ENSG00000231925.11	TAPBP	1.21191	0.0277695	0.0412064
	Classical monocytes and M-MDSCs	ENSG00000120217.14	CD274	1.0674	0.0330812	0.0485661
	Classical monocytes and M-MDSCs	ENSG00000137628.17	DDX60	0.915522	0.037165	0.0536885
	Classical monocytes and M-MDSCs	ENSG00000137965.11	IFI44	1.04428	0.0373485	0.0536885
	Classical monocytes and M-MDSCs	ENSG00000173193.15	PARP14	1.10223	0.0564645	0.0803309
	Classical monocytes and M-MDSCs	ENSG00000185885.16	IFITM1	1.10599	0.0588197	0.0828277
	Classical monocytes and M-MDSCs	ENSG00000174175.17	SELP	1.08183	0.0607289	0.0846524
	Classical monocytes and M-MDSCs	ENSG00000118640.11	VAMP8	0.897214	0.0625444	0.0863112
	Classical monocytes and M-MDSCs	ENSG00000206503.13	HLA-A	1.17542	0.0679687	0.0928681
	Classical monocytes and M-MDSCs	ENSG00000136514.3	RTP4	0.917127	0.0874391	0.1183
	Classical monocytes and M-MDSCs	ENSG00000187608.10	ISG15	1.0608	0.088683	0.118818
	Classical monocytes and M-MDSCs	ENSG00000130303.13	BST2	1.11552	0.0914626	0.121364
	Classical monocytes and M-MDSCs	ENSG00000165949.12	IFI27	1.02537	0.0947903	0.124582
	Classical monocytes and M-MDSCs	ENSG00000175354.20	PTPN2	0.901598	0.109365	0.141875
	Classical monocytes and M-MDSCs	ENSG00000092010.15	PSME1	1.17599	0.110005	0.141875
	Classical monocytes and M-MDSCs	ENSG00000132530.17	XAF1	0.929002	0.111859	0.142931
	Classical monocytes and M-MDSCs	ENSG00000131979.19	GCH1	1.0962	0.116306	0.14725
	Classical monocytes and M-MDSCs	ENSG00000101347.9	SAMHD1	1.10589	0.149701	0.187806
	Classical monocytes and M-MDSCs	ENSG00000136816.16	TOR1B	1.12831	0.155598	0.193446
	Classical monocytes and M-MDSCs	ENSG00000221963.6	APOL6	0.930423	0.165181	0.203527
	Classical monocytes and M-MDSCs	ENSG00000172183.15	ISG20	1.10588	0.169332	0.206795
	Classical monocytes and M-MDSCs	ENSG00000108771.13	DHX58	0.91375	0.187576	0.227065
	Classical monocytes and M-MDSCs	ENSG00000013374.16	NUB1	0.8836	0.214306	0.257167
	Classical monocytes and M-MDSCs	ENSG00000183696.14	UPP1	1.11531	0.226709	0.269706
	Classical monocytes and M-MDSCs	ENSG00000134321.12	RSAD2	1.02455	0.242086	0.285538
	Classical monocytes and M-MDSCs	ENSG00000055332.18	EIF2AK2	1.06099	0.247492	0.28944
	Classical monocytes and M-MDSCs	ENSG00000115267.8	IFIH1	1.06484	0.267243	0.309912
	Classical monocytes and M-MDSCs	ENSG00000004468.13	CD38	0.956042	0.304512	0.350188
	Classical monocytes and M-MDSCs	ENSG00000111331.13	OAS3	1.03053	0.346025	0.394641
	Classical monocytes and M-MDSCs	ENSG00000133106.14	EPSTI1	1.03159	0.359208	0.406318
	Classical monocytes and M-MDSCs	ENSG00000100911.16	PSME2	1.0635	0.376362	0.419353
	Classical monocytes and M-MDSCs	ENSG00000137198.10	GMPR	1.0209	0.37681	0.419353
	Classical monocytes and M-MDSCs	ENSG00000137959.16	IFI44L	1.01941	0.414553	0.457667
	Classical monocytes and M-MDSCs	ENSG00000164305.19	CASP3	0.966168	0.465929	0.509827
	Classical monocytes and M-MDSCs	ENSG00000140464.20	PML	0.942908	0.469189	0.509827
	Classical monocytes and M-MDSCs	ENSG00000125148.7	MT2A	1.02822	0.520529	0.561195
	Classical monocytes and M-MDSCs	ENSG00000173786.17	CNP	0.955085	0.567186	0.606757
	Classical monocytes and M-MDSCs	ENSG00000166710.20	B2M	0.975097	0.583569	0.619481
	Classical monocytes and M-MDSCs	ENSG00000205413.8	SAMD9	1.01733	0.616731	0.649686
	Classical monocytes and M-MDSCs	ENSG00000168899.5	VAMP5	0.980688	0.666785	0.697093
	Classical monocytes and M-MDSCs	ENSG00000078081.8	LAMP3	1.01093	0.756501	0.784941
	Classical monocytes and M-MDSCs	ENSG00000185338.6	SOCS1	0.988812	0.843126	0.868294
	Classical monocytes and M-MDSCs	ENSG00000124256.15	ZBP1	1.01064	0.879557	0.899102
	Classical monocytes and M-MDSCs	ENSG00000172331.12	BPGM	0.997477	0.912641	0.926063
	Classical monocytes and M-MDSCs	ENSG00000139679.15	LPAR6	0.997306	0.919908	0.926623
	Classical monocytes and M-MDSCs	ENSG00000177409.12	SAMD9L	1.00115	0.977083	0.977083
	mDCs CD1c+	ENSG00000145649.8	GZMA	0.877106	2.80702e-07	3.87369e-05
	mDCs CD1c+	ENSG00000128604.20	IRF5	1.34633	3.65004e-06	0.000251853
	mDCs CD1c+	ENSG00000213809.9	KLRK1	0.869089	8.39246e-06	0.000304178
	mDCs CD1c+	ENSG00000114013.16	CD86	1.31839	8.81676e-06	0.000304178
	mDCs CD1c+	ENSG00000271503.6	CCL5	0.861535	1.60705e-05	0.000443547
	mDCs CD1c+	ENSG00000138378.19	STAT4	0.808804	2.20335e-05	0.000506771
	mDCs CD1c+	ENSG00000183696.14	UPP1	0.711457	9.04848e-05	0.00178384
	mDCs CD1c+	ENSG00000174600.14	CMKLR1	0.880948	0.000515738	0.00874482
	mDCs CD1c+	ENSG00000026751.17	SLAMF7	0.861179	0.000633065	0.00874482
	mDCs CD1c+	ENSG00000139626.16	ITGB7	0.81843	0.000633683	0.00874482
	mDCs CD1c+	ENSG00000150457.9	LATS2	1.27308	0.000902543	0.0113228
	mDCs CD1c+	ENSG00000185215.9	TNFAIP2	1.21749	0.00258622	0.0297415
	mDCs CD1c+	ENSG00000002549.12	LAP3	1.12322	0.00443218	0.0470493
	mDCs CD1c+	ENSG00000101347.9	SAMHD1	1.18866	0.0101556	0.100105
	mDCs CD1c+	ENSG00000116711.10	PLA2G4A	1.1338	0.0137694	0.126679
	mDCs CD1c+	ENSG00000110848.8	CD69	0.944394	0.015438	0.133152
	mDCs CD1c+	ENSG00000100368.14	CSF2RB	1.13558	0.0170043	0.138035
	mDCs CD1c+	ENSG00000124762.13	CDKN1A	1.11237	0.0189535	0.14531
	mDCs CD1c+	ENSG00000067057.17	PFKP	0.867416	0.0206363	0.149885
	mDCs CD1c+	ENSG00000198805.11	PNP	0.828006	0.0226069	0.155988
	mDCs CD1c+	ENSG00000089127.13	OAS1	1.10879	0.0246525	0.158187
	mDCs CD1c+	ENSG00000120217.14	CD274	0.933451	0.0272474	0.158187
	mDCs CD1c+	ENSG00000185885.16	IFITM1	0.888811	0.0274361	0.158187
	mDCs CD1c+	ENSG00000096968.13	JAK2	1.10864	0.0275107	0.158187
	mDCs CD1c+	ENSG00000165949.12	IFI27	0.967886	0.0293497	0.16201
	mDCs CD1c+	ENSG00000110324.10	IL10RA	0.849032	0.0312438	0.165832
	mDCs CD1c+	ENSG00000155363.18	MOV10	0.84697	0.0361868	0.177148
	mDCs CD1c+	ENSG00000013364.19	MVP	0.812233	0.0368872	0.177148
	mDCs CD1c+	ENSG00000231925.11	TAPBP	0.839558	0.0372268	0.177148
	mDCs CD1c+	ENSG00000173821.19	RNF213	0.891102	0.0417485	0.192043
	mDCs CD1c+	ENSG00000158321.18	AUTS2	0.922216	0.0479768	0.213574
	mDCs CD1c+	ENSG00000172936.14	MYD88	1.15483	0.0504482	0.217558
	mDCs CD1c+	ENSG00000100385.14	IL2RB	0.914716	0.0567919	0.237493
	mDCs CD1c+	ENSG00000004468.13	CD38	1.07489	0.0853661	0.346486
	mDCs CD1c+	ENSG00000172331.12	BPGM	0.962929	0.0935944	0.367248
	mDCs CD1c+	ENSG00000124256.15	ZBP1	0.890271	0.0981858	0.367248
	mDCs CD1c+	ENSG00000119922.10	IFIT2	1.05877	0.0984649	0.367248
	mDCs CD1c+	ENSG00000170581.14	STAT2	1.12914	0.110277	0.37961
	mDCs CD1c+	ENSG00000166710.20	B2M	0.931836	0.112928	0.37961
	mDCs CD1c+	ENSG00000135148.12	TRAFD1	1.12355	0.114642	0.37961
	mDCs CD1c+	ENSG00000106588.11	PSMA2	0.939836	0.114859	0.37961
	mDCs CD1c+	ENSG00000160932.11	LY6E	0.926155	0.115533	0.37961
	mDCs CD1c+	ENSG00000138755.6	CXCL9	1.03393	0.129126	0.414403
	mDCs CD1c+	ENSG00000137193.14	PIM1	0.874094	0.148344	0.46526
	mDCs CD1c+	ENSG00000221963.6	APOL6	0.932773	0.173981	0.52025
	mDCs CD1c+	ENSG00000206503.13	HLA-A	0.893301	0.188569	0.52025
	mDCs CD1c+	ENSG00000078081.8	LAMP3	1.0463	0.189215	0.52025
	mDCs CD1c+	ENSG00000134326.11	CMPK2	1.03842	0.189673	0.52025
	mDCs CD1c+	ENSG00000115267.8	IFIH1	1.07573	0.190618	0.52025
	mDCs CD1c+	ENSG00000101000.6	PROCR	0.946394	0.191111	0.52025
	mDCs CD1c+	ENSG00000150337.13	FCGR1A	0.966943	0.192266	0.52025
	mDCs CD1c+	ENSG00000121797.10	CCRL2	1.07778	0.201489	0.53472
	mDCs CD1c+	ENSG00000105835.12	NAMPT	1.05578	0.211849	0.551608
	mDCs CD1c+	ENSG00000164136.17	IL15	1.06178	0.219864	0.561875
	mDCs CD1c+	ENSG00000204525.16	HLA-C	0.941001	0.231782	0.575666
	mDCs CD1c+	ENSG00000115415.19	STAT1	1.05594	0.233604	0.575666
	mDCs CD1c+	ENSG00000137496.18	IL18BP	0.906963	0.265277	0.639667
	mDCs CD1c+	ENSG00000073756.12	PTGS2	1.04272	0.272226	0.639667
	mDCs CD1c+	ENSG00000173786.17	CNP	1.08915	0.273481	0.639667
	mDCs CD1c+	ENSG00000000971.16	CFH	0.974381	0.299382	0.677807
	mDCs CD1c+	ENSG00000185201.16	IFITM2	1.04592	0.29961	0.677807
	mDCs CD1c+	ENSG00000168899.5	VAMP5	0.957038	0.319355	0.678667
	mDCs CD1c+	ENSG00000137200.13	CMTR1	0.91617	0.322299	0.678667
	mDCs CD1c+	ENSG00000108771.13	DHX58	1.06945	0.322641	0.678667
	mDCs CD1c+	ENSG00000123610.5	TNFAIP6	0.974538	0.32366	0.678667
[truncated: 763 more rows]
