# Supplementary material for: Multidimensional definition of the interferonopathy of Down syndrome and its response to JAK inhibition
Source: Sci Adv. 2023 Jun 28;9(26):eadg6218. doi: 10.1126/sciadv.adg6218 (PMC10306300; doi:10.1126/sciadv.adg6218)
Supplement: Supplementary file 2 — Data S1 to S9 [file sciadv.adg6218_data_s1_to_s9.zip › adg6218_Data_S6.xlsx]

## Sheet: A.Spearman vs IFNscore
Spearman correlations between indicated metabolites and DS IFN score
	Compound	rho	p-value	FDR q-value (BH)
	5-Hydroxyindoleacetate	0.200677	0.000549119	0.0955467
	kynurenine	0.169663	0.00352388	0.306578
	butanoyl-l-carnitine	0.139856	0.0177576	0.622929
	N-Acetylneuraminate	0.13896	0.0179002	0.622929
	acyl-C5-OH	0.120116	0.0405967	0.834403
	AMP	0.110849	0.06118	0.834403
	quinolinic acid	0.103532	0.077856	0.834403
	Taurodeoxycholic acid	0.102221	0.086067	0.834403
	propionyl-carnitine	0.097534	0.0962162	0.834403
	Glycochenodeoxycholic acid	0.0883159	0.132166	0.884498
	Anthranilate	0.0826199	0.175864	0.927282
	Taurochenodeoxycholic acid	0.0826185	0.164971	0.927282
	Adenosine	0.081893	0.160633	0.927282
	trans-4-Hydroxy-L-proline	0.0802162	0.174596	0.927282
	Proline	0.0731698	0.210178	0.962393
	Taurocholic acid	0.0681978	0.256235	0.973685
	acyl-C4-DC	0.0678757	0.247591	0.973685
	L-Citrulline	0.0665663	0.256032	0.973685
	Guanine	0.0656799	0.262431	0.973685
	Choline	0.0630794	0.28101	0.973685
	L-Carnitine	0.0605963	0.299592	0.973685
	5-Guanidino-2-oxopentanoate	0.0588816	0.317672	0.973685
	hexanoyl-L-carnitine	0.0586244	0.318116	0.973685
	Lysine	0.0563445	0.334842	0.973685
	N-formyl kynurenine	0.0559354	0.345062	0.973685
	Taurolithocholic acid	0.0538481	0.360873	0.973685
	HEPE/oxoETE	0.0512981	0.401158	0.973685
	Allantoate	0.0507398	0.38602	0.973685
	Tyrosine	0.0486713	0.408131	0.973685
	Valine	0.0478972	0.414829	0.973685
	Urate	0.0471614	0.421241	0.973685
	D-Rhamnose	0.0455748	0.435476	0.973685
	octenoyl-l-carnitine	0.0455191	0.438401	0.973685
	Xanthine	0.0444925	0.448809	0.973685
	acyl-C18:2	0.0422457	0.478254	0.973685
	Hexose phosphate	0.0404864	0.48775	0.973685
	Ornithine	0.03999	0.495324	0.973685
	L-octanoylcarnitine	0.0385651	0.512285	0.973685
	L-Methionine S-oxide	0.0383375	0.514052	0.973685
	Guanidinoacetate	0.0375705	0.520366	0.973685
	acyl-C16:1 (Hexadecenoyl-carnitine)	0.0364949	0.535202	0.987972
	O-Decanoyl-L-carnitine	0.0338721	0.567668	0.987972
	IDP	0.0335554	0.565272	0.987972
	Glycocholic acid	0.0335218	0.574398	0.987972
	LPA_16:0	0.0331835	0.572234	0.987972
	Sphingosine	0.0308728	0.604384	0.987972
	3-Methyleneoxindole	0.0306642	0.601764	0.987972
	Docosahexaenoic acid	0.0288631	0.623886	0.987972
	Indole-3-acetate	0.0288349	0.622428	0.987972
	Sphinganine 1-phosphate	0.0265287	0.649422	0.987972
	Picolinic acid	0.0262024	0.660156	0.987972
	Diphosphate	0.0255443	0.664326	0.987972
	D-Arabitol	0.0243918	0.677035	0.990083
	5-Oxoproline	0.0239636	0.684462	0.992196
	Threonine	0.0232141	0.691813	0.992196
	Alanine	0.0217347	0.710067	0.996427
	Glutamine	0.0199699	0.733112	0.996427
	Leucine/isoleucine	0.0182117	0.756236	0.996427
	acyl-C5:1	0.0178908	0.76	0.996427
	D-Glucono-1-5-lactone 6-phosphate	0.0171886	0.769149	0.996427
	acyl-C5	0.0167266	0.776313	0.996427
	Indole	0.0164611	0.780144	0.996427
	Lysophosphatidylinositol	0.0138961	0.812767	0.996427
	O-Decenoyl-L-carnitine	0.0123951	0.834387	0.996427
	Sphingosine 1-phosphate	0.0105727	0.857478	0.996427
	Taurine	0.00868986	0.882253	0.996427
	Deoxycholic acid	0.00812201	0.890086	0.996427
	4-Pyridoxate	0.00759099	0.898117	0.996427
	Phosphate	0.00656277	0.911089	0.996427
	Icosapentaenoic acid	0.00504117	0.931763	0.996427
	Dopamine	0.00436997	0.940933	0.996427
	acyl-C14:1 (Tetradecenoyl Carnitine)	0.00404763	0.944904	0.996427
	Indole-3-acetaldehyde	0.00233145	0.968302	0.996427
	Pyridoxal	0.00204389	0.972888	0.996427
	LPA_16:1	0.00195079	0.973751	0.996427
	Serine	0.0013816	0.981213	0.996427
	Prostaglandin A2/B2/J2	-0.000268053	0.996476	0.996476
	Pantothenate	-0.000692247	0.9907	0.996427
	L-Adrenaline	-0.000709565	0.990318	0.996427
	Chenodeoxycholic acid	-0.00102247	0.986533	0.996427
	Lactate	-0.00129286	0.98242	0.996427
	Tryptophan	-0.00207526	0.971784	0.996427
	Acetylcholine	-0.00214301	0.970863	0.996427
	Prostaglandin A3/B3	-0.00545308	0.925695	0.996427
	12(S)-HETE	-0.00556913	0.924248	0.996427
	Hypoxanthine	-0.00586048	0.920982	0.996427
	Phenylalanine	-0.00676726	0.908173	0.996427
	11-HETE	-0.00782607	0.894067	0.996427
	Methionine	-0.00845439	0.885226	0.996427
	LPA_18:2	-0.00907628	0.877058	0.996427
	Dimethylglycine	-0.009258	0.874189	0.996427
	(5-L-Glutamyl)-L-glutamine	-0.0115905	0.843393	0.996427
	Histidine	-0.0120224	0.837086	0.996427
	gamma-Glutamyl-Se-methylselenocysteine	-0.0121763	0.834753	0.996427
	UMP	-0.0123921	0.832149	0.996427
	gamma-L-Glutamyl-D-alanine	-0.0125293	0.831178	0.996427
	acyl-C18:1 (O-octadecenoyl-L-carnitine)	-0.0125485	0.830349	0.996427
	LPA_20:4	-0.0127955	0.82677	0.996427
	Ascorbate	-0.0130054	0.823974	0.996427
	Glutamate	-0.0130647	0.823483	0.996427
	Tauroursodeoxycholic acid	-0.0132561	0.822761	0.996427
	2-Oxoglutarate	-0.0144991	0.803818	0.996427
	Aspartate	-0.0157469	0.787675	0.996427
	3',5'-Cyclic IMP	-0.0170917	0.76965	0.996427
	Glycine	-0.0189074	0.746814	0.996427
	Lysophosphatidic Acid	-0.0192979	0.742625	0.996427
	Arginine	-0.0196889	0.735861	0.996427
	5(S)-HETE	-0.0229076	0.695678	0.992196
	Ursodeoxycholic acid	-0.0245963	0.677126	0.990083
	5-Hydroxyisourate	-0.0259684	0.657995	0.987972
	5'-Phosphoribosyl-N-formylglycinamide	-0.0266966	0.654732	0.987972
	Resolvin D1/D2	-0.0270187	0.64339	0.987972
	15(S)-HETE	-0.0270731	0.643856	0.987972
	acyl-C12:1 (O-dodecenoyl-carnitine)	-0.0279675	0.634695	0.987972
	acyl-C16 (L-Palmitoylcarnitine)	-0.0283433	0.628966	0.987972
	Dehydroascorbate	-0.0290994	0.619238	0.987972
	Mannitol	-0.0293429	0.621188	0.987972
	Octadecatrienoic acid	-0.0295574	0.614339	0.987972
	Nonanoic acid (pelargonate)	-0.0344919	0.555138	0.987972
	Cys-Gly	-0.0346751	0.555764	0.987972
	Succinate	-0.0347014	0.552737	0.987972
	Cystine	-0.0375658	0.520418	0.973685
	N-Acetylornithine	-0.0378439	0.517332	0.973685
	Pyridoxamine 5'-phosphate	-0.0378994	0.520323	0.973685
	Heptanoic acid	-0.0397345	0.495875	0.973685
	Linoleate	-0.0421922	0.471865	0.973685
	(15Z)-Tetracosenoic acid	-0.0428991	0.463699	0.973685
	10(S)17(S)-DiHDHA/protectin D1	-0.0429837	0.463586	0.973685
	Stearidonic acid	-0.0432792	0.458975	0.973685
	acetyl-carnitine	-0.0433939	0.461653	0.973685
	UDP	-0.0442646	0.448803	0.973685
	Asparagine	-0.0447045	0.445865	0.973685
	Octadecenoic acid (Oleic acid)	-0.0451057	0.441003	0.973685
	EpOME/HODE	-0.0453087	0.443698	0.973685
	Malate	-0.0456244	0.434193	0.973685
	Dihomo-g-Linolenic acid/eicosatrienoic acid	-0.0465467	0.428123	0.973685
	acyl-C12 (O-dodecanoyl-carnitine)	-0.0466102	0.4259	0.973685
	Cholic acid	-0.0470833	0.444443	0.973685
	5-6-Dihydrothymine	-0.0533706	0.360197	0.973685
	Creatine	-0.0543358	0.351563	0.973685
	acyl-C14 (O-tetradecanoyl-L-carnitine)	-0.0543534	0.351407	0.973685
	Octanoic acid (caprylate)	-0.0578277	0.324749	0.973685
	acyl-C18 (Octadecanoyl-L-carnitine)	-0.0590023	0.315002	0.973685
	S-Adenosyl-L-homocysteine	-0.0592056	0.310839	0.973685
	Fumarate	-0.0617309	0.289793	0.973685
	Oxaloacetate	-0.0621959	0.286168	0.973685
	Ectoine	-0.0624348	0.285965	0.973685
	Citrate	-0.0635952	0.275446	0.973685
	Pyruvate	-0.0652549	0.263084	0.973685
	HOTrE/oxoODE	-0.0692762	0.240394	0.973685
	Dodecanedioic acid	-0.0714995	0.221593	0.973685
	Adenine	-0.0745112	0.205027	0.962393
	Maltose	-0.0746293	0.209887	0.962393
	Creatinine	-0.0763286	0.192626	0.957624
	Hexadecenoic acid	-0.0782657	0.186119	0.95249
	Icosatetraenoic acid	-0.0806842	0.168378	0.927282
	Leukotriene B4/PGA1/PGB1	-0.0808155	0.17214	0.927282
	4-Acetamidobutanoate	-0.0859906	0.149787	0.927282
	Thymidine	-0.0886946	0.128534	0.884498
	2-Oxoglutaramate	-0.090165	0.121659	0.882026
	Decanoic acid (caprate)	-0.0931666	0.110295	0.834403
	Hexadecanoic acid	-0.0933827	0.110076	0.834403
	Tetradecanoic acid	-0.0960707	0.100749	0.834403
	D-Glucose	-0.0963344	0.0986537	0.834403
	Dodecanoic acid	-0.0995577	0.0952006	0.834403
	Hexanoic acid (caproate)	-0.101128	0.0829176	0.834403
	Cysteine	-0.101274	0.0824726	0.834403
	D-Ribose	-0.108744	0.063034	0.834403
	L-Arabinose	-0.108744	0.063034	0.834403
	Octadecanoic acid	-0.11379	0.0508846	0.834403
	Docosapentaenoic acid	-0.117488	0.0452304	0.834403
	DiHOME	-0.12071	0.0385932	0.834403
	1-4-beta-D-Xylan	-0.124881	0.0320178	0.834403
	Glycerol 3-phosphate	-0.143731	0.0142928	0.622929

## Sheet: B.Clusters vs. IDO1 mRNA
Beta Regression Results for clusters vs. IDO1 expression in T21 samples; model formula = proportion ~ log2(IDO1 FPKM) + Sex + Age + Sample_source | Sample_source
	Cluster / subpopulation	Fold-change (per unit DS IFN score)	p-value	FDR q-value (BH)
	Basophils	1.10074	0.000426243	0.00852487
	non-classical monocytes	1.10954	0.00137499	0.0137499
	Classical monocytes and M-MDSCs	1.07941	0.00571252	0.0380835
	ABC	1.11513	0.012339	0.0616952
	mDCs CD1c+	1.05747	0.0397856	0.159142
	naïve CD4+ T	0.932732	0.0607959	0.202653
	CD27+ B	1.0625	0.0750289	0.214368
	naïve CD8+ T	0.949468	0.233801	0.584503
	CD4+ TCM	0.974965	0.303302	0.674004
	CD8+ TCM	0.974514	0.374231	0.748462
	PMN-MDSC	1.03176	0.462925	0.785
	CD56hi NK	0.976867	0.471	0.785
	CD8+ TEM	0.973016	0.651278	0.953604
	CD4+ TEM	0.977343	0.73081	0.953604
	pDC	1.01071	0.731996	0.953604
	CD27- B	1.01048	0.787399	0.953604
	CD56midCD16hi NK	0.992838	0.851182	0.953604
	CD4+ Treg	0.995177	0.858243	0.953604
	CD8a- γδ T	0.995555	0.925072	0.97376
	CD8a+ γδ T	1.00145	0.976329	0.976329

## Sheet: C.Clusters vs. Kynurenine
Beta Regression Results for clusters vs. plasma Kynurenine in T21 samples; model formula = proportion ~ log2(Kynurenine rel. abund.) + Sex + Age + Sample_source | Sample_source
	Cluster / subpopulation	Fold-change (per unit DS IFN score)	p-value	FDR q-value (BH)
	naïve CD8+ T	0.788658	0.000750121	0.0150024
	mDCs CD1c+	0.88139	0.00382831	0.0379033
	PMN-MDSC	1.20204	0.00568549	0.0379033
	naïve CD4+ T	0.863741	0.0149709	0.0748544
	CD8a+ γδ T	0.853403	0.0427911	0.171164
	pDC	0.915776	0.0693571	0.226682
	CD8+ TEM	1.17831	0.0874626	0.226682
	CD27+ B	0.909565	0.0906727	0.226682
	CD4+ TCM	0.937445	0.106084	0.235742
	CD8a- γδ T	0.90117	0.164875	0.318271
	CD4+ TEM	1.15496	0.175049	0.318271
	Basophils	1.05763	0.210364	0.350607
	CD4+ Treg	0.962162	0.3775	0.58077
	CD27- B	0.952367	0.427825	0.586044
	CD56midCD16hi NK	1.04838	0.439533	0.586044
	CD8+ TCM	0.970779	0.52952	0.646151
	non-classical monocytes	1.03348	0.549228	0.646151
	Classical monocytes and M-MDSCs	1.02251	0.614067	0.682296
	ABC	0.98164	0.793617	0.835387
	CD56hi NK	1.007	0.892416	0.892416
