# Supplementary material for: Multidimensional definition of the interferonopathy of Down syndrome and its response to JAK inhibition
Source: Sci Adv. 2023 Jun 28;9(26):eadg6218. doi: 10.1126/sciadv.adg6218 (PMC10306300; doi:10.1126/sciadv.adg6218)
Supplement: Supplementary file 2 — Data S1 to S9 [file sciadv.adg6218_data_s1_to_s9.zip › adg6218_Data_S7.xlsx]

## Sheet: A.RNAseq On-Off Tofacitinib
Whole blood RNA-seq: DESeq2 Results for On versus Off Tofacitinib
	All Detected Genes (CPM > 0.5 in at least 2 samples)
	Gene symbol	Chromosome	Ensembl ID	Base Mean Control	Base Mean T21	Fold-change	Adjusted Fold-change	p-value	FDR q-value (BH)
	IFI6	chr1	ENSG00000126709.15	2645.84	1310.3	0.495231	0.519746	2.26877e-08	0.000382265
	GBP1	chr1	ENSG00000117228.10	2312.82	1578.14	0.682484	0.709425	2.68614e-06	0.0226294
	AL035661.1	chr20	ENSG00000274173.1	147.128	295.087	2.00497	1.86106	4.20191e-06	0.0235993
	RSAD2	chr2	ENSG00000134321.12	492.445	235.268	0.478133	0.521811	1.27023e-05	0.0356701
	IFIT1	chr10	ENSG00000185745.10	1066.13	575.596	0.540025	0.580342	1.11115e-05	0.0356701
	AC092535.5	chr4	ENSG00000273179.1	90.6044	39.5294	0.434873	0.48003	1.2565e-05	0.0356701
	GZMH	chr14	ENSG00000100450.13	1553.64	827.617	0.532653	0.583186	5.88053e-05	0.138675
	CISH	chr3	ENSG00000114737.15	4004.26	2845.11	0.710416	0.747661	6.58437e-05	0.138675
	RAD51	chr15	ENSG00000051180.17	49.3855	19.8164	0.399097	0.999991	0.000103863	0.194442
	C1QB	chr1	ENSG00000173369.16	92.3751	34.0052	0.368111	0.436964	0.000192332	0.282341
	AC105219.1	chr8	ENSG00000181097.5	22.6901	50.4784	2.21949	1.92285	0.000228204	0.282341
	CSF2RA	chrX	ENSG00000198223.16	66.0624	143.222	2.16879	1.88195	0.0002346	0.282341
	AC009948.3	chr2	ENSG00000270956.1	20.1706	49.9894	2.47369	2.11277	0.000188771	0.282341
	AL353795.3	chr9	ENSG00000279608.1	7.32867	25.3294	3.42681	2.74948	0.000226176	0.282341
	PDGFRB	chr5	ENSG00000113721.14	139.791	57.3731	0.410374	0.482875	0.000273608	0.307335
	CD38	chr4	ENSG00000004468.13	728.332	478.736	0.657265	0.71116	0.000308393	0.324757
	GZMB	chr14	ENSG00000100453.13	1994.7	1010.98	0.506856	0.576855	0.000337724	0.334724
	SPON2	chr4	ENSG00000159674.12	2931.3	1498.91	0.511303	0.579074	0.00036923	0.34562
	SLC22A18AS	chr11	ENSG00000254827.6	89.945	43.7189	0.486479	0.560871	0.000405828	0.359884
	E2F1	chr20	ENSG00000101412.13	190.267	115.898	0.608489	0.674592	0.000509085	0.396267
	B3GAT1	chr11	ENSG00000109956.13	305.808	188.944	0.616841	0.681729	0.000504438	0.396267
	RAMP1	chr2	ENSG00000132329.11	93.2044	51.8608	0.555473	0.627829	0.000517412	0.396267
	EPSTI1	chr13	ENSG00000133106.14	980.022	656.885	0.670597	0.729658	0.000554425	0.406152
	GBP5	chr1	ENSG00000154451.14	2824.63	1986.41	0.703447	0.760518	0.000597874	0.419732
	APOBEC3H	chr22	ENSG00000100298.15	107.827	47.4461	0.438864	0.999993	0.000757441	0.510485
	IFI44L	chr1	ENSG00000137959.16	466.09	273.136	0.586489	0.662959	0.00083155	0.518918
	NCAM1	chr11	ENSG00000149294.16	322.879	198.728	0.615561	0.687917	0.000808442	0.518918
	FBXO2	chr1	ENSG00000116661.11	112.113	64.788	0.577404	0.99999	0.000934702	0.559465
	KPTN	chr19	ENSG00000118162.14	210.97	136.198	0.645984	0.717671	0.000997743	0.559465
	ERBB2	chr17	ENSG00000141736.13	631.557	358.024	0.566677	0.652133	0.00102934	0.559465
	KIF2C	chr1	ENSG00000142945.13	53.2217	25.7977	0.485704	0.999993	0.00101293	0.559465
	TTC16	chr9	ENSG00000167094.16	421.322	282.967	0.671874	0.741398	0.00109949	0.55966
	ZNF683	chr1	ENSG00000176083.17	426.03	253.398	0.594152	0.676016	0.00112935	0.55966
	TRBV7-6	chr7	ENSG00000211727.3	124.399	60.5419	0.487384	0.999992	0.00110328	0.55966
	CCL4	chr17	ENSG00000275302.2	508.542	336.892	0.662655	0.735487	0.00118682	0.571334
	ODF3B	chr22	ENSG00000177989.13	1544.8	1067.51	0.690968	0.999986	0.00123569	0.574623
	LINC02084	chr3	ENSG00000272282.1	169.675	100.884	0.592434	0.675677	0.00126186	0.574623
	ADGRG5	chr16	ENSG00000159618.16	547.069	343.726	0.628045	0.708688	0.00133476	0.591823
	GLP1R	chr6	ENSG00000112164.6	35.1005	14.2975	0.4069	0.999994	0.00139315	0.601879
	MPP2	chr17	ENSG00000108852.14	44.3454	17.9626	0.405941	0.515653	0.00148665	0.621267
	CERCAM	chr9	ENSG00000167123.19	185.18	82.9927	0.448118	0.554802	0.00152215	0.621267
	LINC02384	chr12	ENSG00000251301.7	285.173	184.384	0.64604	0.727283	0.00154865	0.621267
	KIR3DX1	chr19	ENSG00000104970.11	77.8469	34.7127	0.443986	0.999994	0.00178886	0.633244
	NKG7	chr19	ENSG00000105374.10	7767.68	4376.05	0.563355	0.656198	0.00168388	0.633244
	CDCA7	chr2	ENSG00000144354.14	70.9745	41.1288	0.582829	0.679495	0.00180401	0.633244
	EOMES	chr3	ENSG00000163508.13	429.085	266.919	0.622624	0.70926	0.00169731	0.633244
	ST20	chr15	ENSG00000180953.11	992.95	1455.64	1.46579	1.31338	0.0016621	0.633244
	TOX	chr8	ENSG00000198846.6	211.083	136.46	0.646281	0.731201	0.0017781	0.633244
	AC099063.1	chr1	ENSG00000237568.1	196.909	127.532	0.648795	0.999988	0.00187477	0.644654
	RTP4	chr3	ENSG00000136514.3	287.315	199.64	0.69476	0.772815	0.00196688	0.6628
	ARG1	chr6	ENSG00000118520.15	155.686	253.894	1.62718	1.3997	0.00206089	0.677338
	WDR78	chr1	ENSG00000152763.17	28.7666	11.6686	0.404881	0.529193	0.00209043	0.677338
	SYNGAP1-AS1	chr6	ENSG00000274259.2	105.138	60.7722	0.575687	0.679083	0.00214463	0.681791
	IGHV4-31	chr14	ENSG00000231475.3	53.9851	21.778	0.401614	0.528311	0.00227774	0.710698
	ADGRG1	chr16	ENSG00000205336.12	1883.8	998.77	0.530158	0.643739	0.00236368	0.724102
	CD8A	chr2	ENSG00000153563.15	2259.95	1535.35	0.679446	0.767583	0.00249763	0.742302
	TOGARAM2	chr2	ENSG00000189350.12	208.512	143.233	0.688108	0.775077	0.0025112	0.742302
	BCAS2P2	chr1	ENSG00000234332.1	11.1719	25.3417	2.26394	1.72688	0.00266003	0.772738
	RRM2	chr2	ENSG00000171848.15	209.53	122.797	0.585716	0.999991	0.00277898	0.793609
	COPZ2	chr17	ENSG00000005243.10	75.9751	37.4023	0.492872	0.999993	0.00288161	0.795939
	GTF2H2	chr5	ENSG00000145736.14	258.712	363.001	1.40256	1.24621	0.00287155	0.795939
	ANXA3	chr4	ENSG00000138772.13	2042.56	2984.66	1.4611	1.28431	0.00305592	0.800787
	RBP7	chr1	ENSG00000162444.12	411.047	612.686	1.49088	1.29168	0.00308927	0.800787
	RELL1	chr4	ENSG00000181826.10	922.697	1265.34	1.37133	1.22462	0.00301063	0.800787
	MARC1	chr1	ENSG00000186205.13	509.13	751.919	1.47738	1.28434	0.00296349	0.800787
	ETV7	chr6	ENSG00000010030.14	150.466	58.5523	0.388644	0.534671	0.00319571	0.807201
	CSNK2A2	chr16	ENSG00000070770.9	423.715	324.878	0.767483	0.999982	0.00320983	0.807201
	LRRC20	chr10	ENSG00000172731.14	163.967	107.34	0.655234	0.761786	0.00332232	0.823203
	MYBL2	chr20	ENSG00000101057.16	209.699	119.994	0.572141	0.699235	0.00349096	0.829186
	STAT1	chr2	ENSG00000115415.19	6559.32	4900.45	0.74713	0.833099	0.00365601	0.829186
	PYROXD2	chr10	ENSG00000119943.13	346.139	257.101	0.742643	0.999985	0.00357432	0.829186
	MPZL3	chr11	ENSG00000160588.10	3912.7	5433.65	1.38874	1.00001	0.00369096	0.829186
	MIR600HG	chr9	ENSG00000236901.6	203.699	275.983	1.35401	1.20158	0.00364954	0.829186
	AC080162.1	chr2	ENSG00000239300.6	8.31591	25.5576	3.02949	1.94604	0.00347932	0.829186
	AC104958.2	chr8	ENSG00000272502.1	71.9365	42.4957	0.590391	0.999992	0.00363048	0.829186
	TRDC	chr14	ENSG00000211829.9	995.883	669.271	0.672134	0.780986	0.00380126	0.832748
	TLCD4-RWDD3	chr1	ENSG00000271092.5	11.7988	34.0942	2.89408	1	0.00380566	0.832748
	LINC00996	chr7	ENSG00000242258.1	68.5013	36.1318	0.529526	0.999993	0.00387784	0.837664
	AC084024.3	chr8	ENSG00000253356.1	16.4457	34.6642	2.10951	1.52926	0.00399556	0.852167
	LINC00683	chr18	ENSG00000266256.3	36.5667	71.4685	1.95966	1.43954	0.0040547	0.85397
	LINC00671	chr17	ENSG00000213373.7	318.029	491.126	1.54549	1.25182	0.0042384	0.881639
	LINC00299	chr2	ENSG00000236790.6	137.127	85.295	0.621966	0.999991	0.00434462	0.892713
	CD244	chr1	ENSG00000122223.13	1480.98	1155.76	0.780565	0.999983	0.00460429	0.895021
	FMO5	chr1	ENSG00000131781.13	52.8439	88.5643	1.68112	1.00001	0.00462145	0.895021
	CMPK2	chr2	ENSG00000134326.11	269.098	204.734	0.76106	0.854787	0.00441008	0.895021
	LRRC43	chr12	ENSG00000158113.13	44.5353	22.8801	0.512947	0.999994	0.00454344	0.895021
	CASC11	chr8	ENSG00000249375.8	220.612	156.473	0.709499	0.999988	0.00449058	0.895021
	NLRP2	chr19	ENSG00000022556.16	370.015	258.599	0.698303	0.999989	0.00560385	0.899902
	SIGLEC1	chr20	ENSG00000088827.12	263.733	129.394	0.49045	0.677672	0.00516531	0.899902
	OAS3	chr12	ENSG00000111331.13	1600.5	1052	0.657367	0.999982	0.00623673	0.899902
	IFIT3	chr10	ENSG00000119917.14	3866.48	2655.98	0.686934	0.787416	0.00474765	0.899902
	CD70	chr19	ENSG00000125726.11	33.2813	16.0778	0.477677	0.999995	0.0060095	0.899902
	KLRC1	chr12	ENSG00000134545.13	93.2652	55.3256	0.596107	0.999993	0.00635577	0.899902
	FGFBP2	chr4	ENSG00000137441.8	1560.51	1032.6	0.661678	0.99999	0.00593623	0.899902
	RNF165	chr18	ENSG00000141622.14	191.636	133.372	0.69577	0.999988	0.00580307	0.899902
	MKI67	chr10	ENSG00000148773.14	201.465	109.329	0.542423	0.999993	0.00575045	0.899902
	MX1	chr21	ENSG00000157601.14	4819.11	2672.94	0.554633	0.716844	0.00526568	0.899902
	RDH13	chr19	ENSG00000160439.16	116.339	81.3601	0.701067	0.999989	0.00509287	0.899902
	TMPRSS5	chr11	ENSG00000166682.13	50.4224	24.7536	0.489872	0.999994	0.00607053	0.899902
	LGALS9B	chr17	ENSG00000170298.15	83.4541	39.9535	0.479407	0.999995	0.00630226	0.899902
	LGALS9C	chr17	ENSG00000171916.17	189.604	94.1468	0.496524	0.999994	0.00635114	0.899902
	SERTAD2	chr2	ENSG00000179833.4	938.667	1205.8	1.28457	1.00005	0.00594664	0.899902
	S1PR5	chr19	ENSG00000180739.14	967.013	571.277	0.590672	0.745609	0.0049026	0.899902
	FCRL6	chr1	ENSG00000181036.14	635.307	434.507	0.683806	0.999989	0.00500335	0.899902
	MAPK11	chr22	ENSG00000185386.15	266.068	191.17	0.718306	0.999988	0.00481703	0.899902
	ISG15	chr1	ENSG00000187608.10	1820.66	1203.6	0.660963	0.99999	0.00545344	0.899902
	IGLV3-9	chr22	ENSG00000211670.2	46.9869	22.3521	0.474615	0.999995	0.00572196	0.899902
	IGHG4	chr14	ENSG00000211892.4	57.6522	26.6166	0.461596	0.64958	0.00496208	0.899902
	IGHV1-18	chr14	ENSG00000211945.2	121.192	63.824	0.525295	0.999994	0.00620662	0.899902
	CYTOR	chr2	ENSG00000222041.11	579.291	395.109	0.682344	0.814774	0.00495816	0.899902
	MED8-AS1	chr1	ENSG00000229431.1	36.9724	18.2077	0.490039	0.999995	0.00591709	0.899902
	FMN1	chr15	ENSG00000248905.10	22.4933	41.6754	1.85167	1.00001	0.00533999	0.899902
	AC009065.3	chr16	ENSG00000259933.6	76.5719	44.716	0.586191	0.999993	0.00634029	0.899902
	AC022211.4	chr17	ENSG00000265800.1	26.7488	50.4857	1.87355	1.00001	0.00542542	0.899902
	AL162258.2	chr1	ENSG00000272030.1	222.63	168.517	0.757697	0.999986	0.00527422	0.899902
	AC005070.3	chr7	ENSG00000272918.1	45.9327	80.0813	1.74424	1.00001	0.00612727	0.899902
	CCL3	chr17	ENSG00000277632.2	92.6922	49.7787	0.536908	0.999993	0.00534737	0.899902
	AC139768.1	chr12	ENSG00000278126.1	27.2714	48.1146	1.75886	1.00001	0.00580218	0.899902
	AC020904.3	chr19	ENSG00000279172.1	146.572	102.409	0.700731	0.999989	0.00606587	0.899902
	C1QTNF3	chr5	ENSG00000082196.20	36.4461	60.1071	1.64516	1.00001	0.00647778	0.906994
	IL2RB	chr22	ENSG00000100385.14	4757.08	3055.52	0.64231	0.999992	0.00656735	0.906994
	JSRP1	chr19	ENSG00000167476.10	14.9319	30.7983	2.04719	1	0.00652084	0.906994
	POLR3B	chr12	ENSG00000013503.10	122.399	182.617	1.48849	1.00001	0.00669177	0.909272
	FOXP3	chrX	ENSG00000049768.16	474.283	303.215	0.638993	0.999992	0.00664282	0.909272
	TBX21	chr17	ENSG00000073861.3	1754.63	1024.28	0.58372	0.999993	0.00694999	0.936803
	AC007383.3	chr2	ENSG00000231955.1	40.3402	21.5983	0.535827	0.999994	0.00706952	0.945352
	RUBCNL	chr13	ENSG00000102445.18	1607.59	2286.76	1.42258	1.00001	0.00721041	0.949126
	CLIC3	chr9	ENSG00000169583.13	438.551	262.442	0.59828	0.999992	0.00717661	0.949126
	TG	chr8	ENSG00000042832.12	28.3996	52.8813	1.85713	1.00001	0.0078571	0.980624
	CHN1	chr2	ENSG00000128656.14	42.2627	22.9244	0.547231	0.999994	0.00750864	0.980624
	PROK2	chr3	ENSG00000163421.9	10870.7	16582	1.52537	1.00001	0.00774209	0.980624
	ADARB2	chr10	ENSG00000185736.16	33.6455	55.7788	1.66192	1.00001	0.00783304	0.980624
	IGHJ6	chr14	ENSG00000211900.2	8.90378	23.344	2.58926	1	0.00778976	0.980624
	AP001610.2	chr21	ENSG00000228318.3	150.641	72.9225	0.483532	0.999995	0.00758919	0.980624
	AC130462.3	chr16	ENSG00000261864.1	7.0418	21.3887	3.04233	1	0.00765665	0.980624
	TSPAN6	chrX	ENSG00000000003.15	16.5837	24.8593	1.50072	1	0.319451	0.999738
	DPM1	chr20	ENSG00000000419.12	784.166	864.2	1.10196	1.00002	0.632782	0.999738
	SCYL3	chr1	ENSG00000000457.14	776.09	823.498	1.06068	1.00005	0.454986	0.999738
	C1orf112	chr1	ENSG00000000460.17	129.131	98.1125	0.758367	0.999995	0.110173	0.999738
	FGR	chr1	ENSG00000000938.13	23556.2	21749.9	0.923315	1	0.568172	0.999738
	CFH	chr1	ENSG00000000971.16	52.9788	56.1325	1.05881	1	0.821016	0.999738
	FUCA2	chr6	ENSG00000001036.14	510.49	528.013	1.03463	0.999998	0.74628	0.999738
	GCLC	chr6	ENSG00000001084.13	526.428	475.772	0.903693	0.999997	0.413617	0.999738
	NFYA	chr6	ENSG00000001167.14	913.336	1024.33	1.12182	1	0.312446	0.999738
	STPG1	chr1	ENSG00000001460.18	83.7612	73.6703	0.881884	0.999996	0.567634	0.999738
	NIPAL3	chr1	ENSG00000001461.17	1295.29	1284.88	0.992334	0.999998	0.931361	0.999738
	LAS1L	chrX	ENSG00000001497.16	647.672	616.256	0.951316	0.999999	0.7081	0.999738
	ENPP4	chr6	ENSG00000001561.7	218.908	259.786	1.18684	1	0.519631	0.999738
	ANKIB1	chr7	ENSG00000001629.10	677.376	642.785	0.949049	1.00004	0.76919	0.999738
	CYP51A1	chr7	ENSG00000001630.17	209.955	192.907	0.918057	0.999998	0.51812	0.999738
	KRIT1	chr7	ENSG00000001631.15	240.057	277.48	1.15609	1	0.389361	0.999738
	RAD52	chr12	ENSG00000002016.18	293.527	303.007	1.03264	1	0.813359	0.999738
	BAD	chr11	ENSG00000002330.13	715.909	688.93	0.962024	1.00001	0.75	0.999738
	LAP3	chr4	ENSG00000002549.12	1215.24	971.645	0.79964	1	0.0287696	0.999738
	CD99	chrX	ENSG00000002586.20	239.154	195.421	0.817463	0.999992	0.194577	0.999738
	AOC1	chr7	ENSG00000002726.20	239.495	194.291	0.811209	0.999999	0.443316	0.999738
	MAD1L1	chr7	ENSG00000002822.15	31.1333	38.3835	1.23298	1	0.531263	0.999738
	LASP1	chr17	ENSG00000002834.18	16819	16982.3	1.00971	1	0.954995	0.999738
	SNX11	chr17	ENSG00000002919.14	1896.33	2023.27	1.06694	1.00002	0.579471	0.999738
	TMEM176A	chr7	ENSG00000002933.9	1089.61	920.851	0.845005	0.999995	0.28303	0.999738
	M6PR	chr12	ENSG00000003056.8	4501.3	4297.77	0.954842	1	0.571474	0.999738
	CYP26B1	chr2	ENSG00000003137.8	88.1494	94.8648	1.07469	1.00001	0.707582	0.999738
	ICA1	chr7	ENSG00000003147.19	104.298	104.163	0.997143	1	0.985523	0.999738
	DBNDD1	chr16	ENSG00000003249.14	95.0924	73.7086	0.777509	0.999995	0.187644	0.999738
	ALS2	chr2	ENSG00000003393.15	234.365	247.148	1.05553	1	0.669674	0.999738
	CASP10	chr2	ENSG00000003400.15	2164.68	2010.58	0.9287	1.00004	0.324691	0.999738
	CFLAR	chr2	ENSG00000003402.20	22903.9	27732.9	1.21084	1.00003	0.0577135	0.999738
	TFPI	chr2	ENSG00000003436.16	28.2689	20.5865	0.73247	0.999999	0.405701	0.999738
	NDUFAF7	chr2	ENSG00000003509.16	351.54	366.588	1.04308	1	0.804225	0.999738
	RBM5	chr3	ENSG00000003756.17	7747.66	8623.74	1.1131	1.00001	0.156374	0.999738
	ARF5	chr7	ENSG00000004059.11	4777.8	4892.12	1.0239	0.999988	0.857223	0.999738
	SARM1	chr17	ENSG00000004139.14	950.228	878.568	0.924429	0.999999	0.512286	0.999738
	POLDIP2	chr17	ENSG00000004142.12	1438.61	1293.28	0.898987	1	0.43653	0.999738
	PLXND1	chr3	ENSG00000004399.12	1588.91	1243.92	0.782849	0.999987	0.205245	0.999738
	AK2	chr1	ENSG00000004455.17	2964.62	2955.6	0.997024	0.999995	0.960585	0.999738
	FKBP4	chr12	ENSG00000004478.8	1147.17	1110.77	0.968267	1	0.812204	0.999738
	KDM1A	chr1	ENSG00000004487.16	992.865	947.178	0.953914	0.999999	0.678398	0.999738
	RBM6	chr3	ENSG00000004534.15	2838.66	2986.67	1.05214	1.00002	0.660033	0.999738
	CAMKK1	chr17	ENSG00000004660.15	1141.57	1208.98	1.05906	1	0.647496	0.999738
	RECQL	chr12	ENSG00000004700.16	1236.35	1266.35	1.02435	1.00001	0.900009	0.999738
	VPS50	chr7	ENSG00000004766.17	470.931	496.721	1.05487	0.999964	0.767239	0.999738
	ARHGAP33	chr19	ENSG00000004777.18	235.533	253.633	1.07694	1	0.643562	0.999738
	NDUFAB1	chr16	ENSG00000004779.10	636.217	627.953	0.987173	0.999999	0.928641	0.999738
	PDK4	chr7	ENSG00000004799.8	319.092	341.977	1.07327	1	0.625979	0.999738
	SLC22A16	chr6	ENSG00000004809.14	45.9921	28.6774	0.623594	0.999996	0.0709964	0.999738
	ZMYND10	chr3	ENSG00000004838.14	84.3611	67.4109	0.797398	0.999996	0.208689	0.999738
	SLC25A13	chr7	ENSG00000004864.13	194.549	213.246	1.09832	1	0.411857	0.999738
	ST7	chr7	ENSG00000004866.20	163.32	138.101	0.844896	0.999997	0.335844	0.999738
	CDC27	chr17	ENSG00000004897.12	893.4	975.403	1.09239	1	0.421248	0.999738
	SLC4A1	chr17	ENSG00000004939.15	9525.08	8954.1	0.94005	0.99965	0.806122	0.999738
	HCCS	chrX	ENSG00000004961.15	483.104	484.311	1.00226	0.999995	0.977198	0.999738
	DVL2	chr17	ENSG00000004975.12	746.237	701.591	0.940009	0.999998	0.630621	0.999738
	UPF1	chr19	ENSG00000005007.12	6101.03	5976.08	0.979513	1.00002	0.903856	0.999738
	SKAP2	chr7	ENSG00000005020.13	3681.31	4370.81	1.18733	1.00001	0.269241	0.999738
	SLC25A5	chrX	ENSG00000005022.6	3242.17	2863.69	0.883228	0.999994	0.191421	0.999738
	MCUB	chr4	ENSG00000005059.16	1742.14	1719.15	0.986882	1.00003	0.919977	0.999738
	POLR2J	chr7	ENSG00000005075.15	1447.6	1495.27	1.03274	1	0.771583	0.999738
	DHX33	chr17	ENSG00000005100.13	326.834	367.335	1.12399	0.999997	0.439195	0.999738
	MEOX1	chr17	ENSG00000005102.14	212.855	161.634	0.757991	0.999991	0.0257534	0.999738
	LIG3	chr17	ENSG00000005156.12	660.184	587.19	0.889381	0.999994	0.239556	0.999738
	RPAP3	chr12	ENSG00000005175.10	796.13	873.28	1.09704	0.999998	0.477502	0.999738
	ACSM3	chr16	ENSG00000005187.12	84.2065	76.8595	0.91182	0.999999	0.651753	0.999738
	REXO5	chr16	ENSG00000005189.19	42.0576	25.8005	0.618081	0.999996	0.0560892	0.999738
	CIAPIN1	chr16	ENSG00000005194.15	807.564	780.641	0.966149	1	0.735742	0.999738
	SPPL2B	chr19	ENSG00000005206.17	1632.18	1507.76	0.923748	0.999997	0.475008	0.999738
	FAM214B	chr9	ENSG00000005238.19	3344.94	3860.61	1.15415	0.999986	0.283007	0.999738
	PRKAR2B	chr7	ENSG00000005249.13	1482.16	1279.94	0.863617	0.999995	0.477425	0.999738
	MSL3	chrX	ENSG00000005302.19	3255.18	3720.58	1.14295	1.00001	0.243559	0.999738
	CREBBP	chr16	ENSG00000005339.15	3727.49	3918.67	1.05128	1	0.781006	0.999738
	TSPOAP1	chr17	ENSG00000005379.17	949.381	703.614	0.741027	0.99999	0.0243894	0.999738
	MPO	chr17	ENSG00000005381.8	227.075	192.212	0.846738	0.999998	0.420138	0.999738
	GCFC2	chr2	ENSG00000005436.14	319.76	324.216	1.01423	1	0.925062	0.999738
	WDR54	chr2	ENSG00000005448.17	353.541	333.908	0.943739	0.999998	0.595592	0.999738
	CROT	chr7	ENSG00000005469.11	248.891	260.882	1.04748	1	0.741021	0.999738
	ABCB4	chr7	ENSG00000005471.17	19.8074	21.8061	1.10058	1	0.787677	0.999738
	KMT2E	chr7	ENSG00000005483.21	1998.31	2186.98	1.09443	0.999998	0.480378	0.999738
	RHBDD2	chr7	ENSG00000005486.17	1843.45	1763.9	0.95674	0.999999	0.721002	0.999738
	SOX8	chr16	ENSG00000005513.10	104.607	131.339	1.25212	1.00002	0.173894	0.999738
	IBTK	chr6	ENSG00000005700.15	569.343	596.873	1.04858	1.00001	0.762633	0.999738
	ZNF195	chr11	ENSG00000005801.18	375.963	409.434	1.08924	1	0.599665	0.999738
	MYCBP2	chr13	ENSG00000005810.18	1467.74	1411.33	0.961645	1.00001	0.787884	0.999738
	FBXL3	chr13	ENSG00000005812.11	1656.97	2045.14	1.2343	0.999991	0.22436	0.999738
	ITGAL	chr16	ENSG00000005844.18	11506.7	9777.86	0.849759	0.999997	0.293827	0.999738
	PDK2	chr17	ENSG00000005882.12	607.61	484.021	0.796463	0.999995	0.105564	0.999738
	ITGA3	chr17	ENSG00000005884.18	165.521	129.216	0.78086	0.999997	0.202081	0.999738
	ZFX	chrX	ENSG00000005889.15	1206.31	1375.98	1.14082	1	0.356849	0.999738
	LAMP2	chrX	ENSG00000005893.16	7326.91	8381.59	1.14397	1.00011	0.291279	0.999738
	ITGA2B	chr17	ENSG00000005961.19	3581.02	2371.41	0.662207	0.999999	0.404682	0.999738
	GDE1	chr16	ENSG00000006007.12	2499.41	2573.26	1.02956	0.999998	0.825582	0.999738
	REX1BD	chr19	ENSG00000006015.17	1752.26	1653.77	0.943676	0.999998	0.646507	0.999738
	OSBPL7	chr17	ENSG00000006025.12	647.387	541.309	0.836176	0.999997	0.303259	0.999738
	MAP3K14	chr17	ENSG00000006062.17	1835.97	1678.99	0.914499	0.999998	0.504119	0.999738
	TMEM132A	chr11	ENSG00000006118.14	27.5685	26.3883	0.956071	1	0.873095	0.999738
	AP2B1	chr17	ENSG00000006125.18	3897.64	3893.15	0.998873	1	0.994189	0.999738
	ZNF263	chr16	ENSG00000006194.10	1062.39	1044.47	0.983354	0.999999	0.8339	0.999738
	SPATA20	chr17	ENSG00000006282.21	929.607	787.905	0.847231	0.999994	0.105023	0.999738
	TNFRSF12A	chr16	ENSG00000006327.13	270.101	301.035	1.11481	1	0.493548	0.999738
	MAP3K9	chr14	ENSG00000006432.15	107.726	99.5561	0.924325	0.999999	0.652756	0.999738
	RALA	chr7	ENSG00000006451.8	1053.82	1066	1.0115	1	0.932564	0.999738
	BAIAP2L1	chr7	ENSG00000006453.14	18.6374	30.5037	1.63564	1	0.0529219	0.999738
	KDM7A	chr7	ENSG00000006459.11	1696.99	2059.72	1.21391	1.00001	0.181343	0.999738
	AGK	chr7	ENSG00000006530.18	570.154	483.72	0.848024	0.999995	0.1818	0.999738
	ALDH3B1	chr11	ENSG00000006534.16	1611.23	1569.82	0.974283	1	0.885164	0.999738
	TTC22	chr1	ENSG00000006555.11	508.222	432.147	0.849971	0.999992	0.118218	0.999738
	PHTF2	chr7	ENSG00000006576.16	764.374	858.361	1.12309	1	0.64466	0.999738
	FARP2	chr2	ENSG00000006607.14	133.32	109.827	0.824821	0.999994	0.135792	0.999738
	GGCT	chr7	ENSG00000006625.18	178.998	194.592	1.08595	1	0.594619	0.999738
	DBF4	chr7	ENSG00000006634.8	270.261	262.513	0.971448	1	0.865865	0.999738
	TBXA2R	chr19	ENSG00000006638.12	220.779	207.313	0.938947	1	0.784953	0.999738
	IFRD1	chr7	ENSG00000006652.14	1585.22	2161.79	1.36378	1.00001	0.0484961	0.999738
	COX10	chr17	ENSG00000006695.12	353.031	313.846	0.88947	0.999993	0.242	0.999738
	GTF2IRD1	chr7	ENSG00000006704.10	18.6912	17.2634	0.917893	0.999997	0.743582	0.999738
	VPS41	chr7	ENSG00000006715.16	1166.13	1183.91	1.01525	1.00001	0.82778	0.999738
	ELAC2	chr17	ENSG00000006744.19	1219.74	1108.96	0.909126	0.999999	0.551656	0.999738
	ARSD	chrX	ENSG00000006756.16	572.779	548.132	0.957057	0.999997	0.783447	0.999738
	PNPLA4	chrX	ENSG00000006757.12	175.291	154.872	0.883313	0.999997	0.374643	0.999738
	ADIPOR2	chr12	ENSG00000006831.10	1616.6	1628.95	1.00768	1	0.946996	0.999738
	CDKL3	chr5	ENSG00000006837.12	17.0376	18.9794	1.11222	1	0.79611	0.999738
	PRSS21	chr16	ENSG00000007038.11	73.1804	67.7213	0.924744	1	0.609408	0.999738
	MARK4	chr19	ENSG00000007047.15	1007.86	926.379	0.919074	0.999999	0.612773	0.999738
	CCDC124	chr19	ENSG00000007080.11	1206.95	1007.54	0.834834	0.999995	0.174374	0.999738
	CEACAM21	chr19	ENSG00000007129.18	776.764	803.996	1.03485	1	0.71421	0.999738
	PAFAH1B1	chr17	ENSG00000007168.13	3296.58	3601.86	1.09263	0.999998	0.39177	0.999738
	KIAA0100	chr17	ENSG00000007202.15	2916.25	2811.77	0.964201	0.999992	0.785937	0.999738
	AC005747.1	chr17	ENSG00000007237.18	3582.31	3564.28	0.994952	1	0.975333	0.999738
	TRAPPC6A	chr19	ENSG00000007255.10	939.243	826.529	0.87986	0.999996	0.331974	0.999738
	MATK	chr19	ENSG00000007264.15	2249.11	1551.07	0.68957	0.999995	0.0115568	0.999738
	CD79B	chr17	ENSG00000007312.12	1056.17	1051.17	0.995304	1	0.973374	0.999738
	ST7L	chr1	ENSG00000007341.19	188.999	245.367	1.29592	1.00001	0.0197426	0.999738
	TKTL1	chrX	ENSG00000007350.17	321.302	267.621	0.832918	0.999998	0.412706	0.999738
	RPUSD1	chr16	ENSG00000007376.8	988.778	872.135	0.881855	0.999996	0.291378	0.999738
	LUC7L	chr16	ENSG00000007392.16	1319.67	1390.53	1.05342	1	0.504954	0.999738
	CACNA2D2	chr3	ENSG00000007402.11	185.688	157.034	0.844335	0.999997	0.252592	0.999738
	BAIAP3	chr16	ENSG00000007516.13	650.623	748.81	1.1507	1.00002	0.36316	0.999738
	TSR3	chr16	ENSG00000007520.4	1539.74	1476.9	0.958956	1.00001	0.737672	0.999738
	PIGQ	chr16	ENSG00000007541.16	886.523	848.026	0.956389	0.999999	0.736444	0.999738
	CRAMP1	chr16	ENSG00000007545.16	541.142	539.932	0.998145	1	0.985272	0.999738
	DNAJC11	chr1	ENSG00000007923.16	918.949	772.604	0.840526	0.999994	0.176375	0.999738
	MYLIP	chr6	ENSG00000007944.15	1465.33	1628.18	1.11133	1.00001	0.251523	0.999738
	E2F2	chr1	ENSG00000007968.7	650.168	554.166	0.852223	0.999997	0.33058	0.999738
	PSMB1	chr6	ENSG00000008018.9	2344.52	2510.85	1.0708	1	0.463771	0.999738
	JARID2	chr6	ENSG00000008083.14	1374.66	1483.24	1.07908	1	0.603607	0.999738
	CDKL5	chrX	ENSG00000008086.13	243.865	287.126	1.17806	1	0.396064	0.999738
	CDK11A	chr1	ENSG00000008128.23	549.359	604.972	1.10144	1	0.494768	0.999738
	NADK	chr1	ENSG00000008130.15	14324.1	15126.6	1.05602	0.999989	0.754842	0.999738
	DLEC1	chr3	ENSG00000008226.20	670.525	611.446	0.911518	0.999995	0.336722	0.999738
	CYTH3	chr7	ENSG00000008256.16	314.712	300.314	0.955026	1	0.729679	0.999738
	ADAM22	chr7	ENSG00000008277.14	54.3996	49.1419	0.905048	0.999999	0.736854	0.999738
	SYPL1	chr7	ENSG00000008282.8	981.999	1168.01	1.18955	1.00001	0.113255	0.999738
	CYB561	chr17	ENSG00000008283.16	1055.67	1079.23	1.02175	1	0.768776	0.999738
	SPAG9	chr17	ENSG00000008294.21	2509.84	2892.92	1.15269	0.999973	0.27102	0.999738
	CELSR3	chr3	ENSG00000008300.17	86.5847	86.3093	0.997444	0.999999	0.989282	0.999738
	AASS	chr7	ENSG00000008311.15	58.402	54.8575	0.941273	1	0.815023	0.999738
	SS18L2	chr3	ENSG00000008324.11	623.227	596.566	0.956937	0.999999	0.783254	0.999738
	MPND	chr19	ENSG00000008382.15	533.511	480.871	0.900849	0.999998	0.482959	0.999738
	MGST1	chr12	ENSG00000008394.13	209.159	221.156	1.05783	1	0.679866	0.999738
	CRY1	chr12	ENSG00000008405.12	246.45	281.051	1.14051	1	0.465137	0.999738
	PGLYRP1	chr19	ENSG00000008438.5	2117.97	2771.89	1.30873	1	0.16809	0.999738
	NFIX	chr19	ENSG00000008441.16	771.894	705.812	0.914418	1	0.682635	0.999738
	ST3GAL1	chr8	ENSG00000008513.16	4011.35	3777.71	0.941799	1	0.602913	0.999738
	MMP25	chr16	ENSG00000008516.17	43237.1	47834.4	1.10633	1	0.403619	0.999738
	IL32	chr16	ENSG00000008517.16	12519.8	10900.1	0.870627	0.999998	0.309614	0.999738
	PKD1	chr16	ENSG00000008710.20	1763	1679.7	0.952805	0.999997	0.675216	0.999738
	MED24	chr17	ENSG00000008838.20	1040.82	867.771	0.833681	0.999967	0.280501	0.999738
	RHOBTB2	chr8	ENSG00000008853.16	264.899	216.54	0.816676	0.999988	0.0587882	0.999738
	HEATR5B	chr2	ENSG00000008869.12	900.235	873.236	0.970113	1	0.780976	0.999738
	SEC62	chr3	ENSG00000008952.17	2422.46	2591.43	1.06982	0.999998	0.678467	0.999738
	RPS20	chr8	ENSG00000008988.9	17479.3	17110	0.978867	1	0.909848	0.999738
	CSDE1	chr1	ENSG00000009307.16	10053.5	10720.7	1.06635	1.00003	0.414289	0.999738
	UBE3C	chr7	ENSG00000009335.18	1314.1	1324.39	1.00814	1	0.924838	0.999738
	REV3L	chr6	ENSG00000009413.16	414.057	429.615	1.03839	0.999995	0.726561	0.999738
	TENM1	chrX	ENSG00000009694.13	111.614	164.679	1.47561	1.00001	0.0853256	0.999738
	MASP2	chr1	ENSG00000009724.17	26.8197	40.0169	1.48614	1	0.122657	0.999738
	FAM76A	chr1	ENSG00000009780.15	304.194	362.056	1.19069	1	0.19976	0.999738
	TRAF3IP3	chr1	ENSG00000009790.15	7885.73	7786.4	0.987377	1.00001	0.852975	0.999738
	POMT2	chr14	ENSG00000009830.11	155.077	158.304	1.02082	1	0.88821	0.999738
	VTA1	chr6	ENSG00000009844.16	826.054	861.157	1.04263	1	0.79047	0.999738
	BAZ1B	chr7	ENSG00000009954.11	1488.01	1371.9	0.921959	0.999981	0.546813	0.999738
	RANBP9	chr6	ENSG00000010017.13	977.028	1004.08	1.0277	1	0.756003	0.999738
	SPRTN	chr1	ENSG00000010072.16	235.495	240.876	1.02256	1	0.875078	0.999738
	EEF1AKNMT	chr1	ENSG00000010165.20	810.242	728.267	0.898814	0.999994	0.367683	0.999738
	DYRK4	chr12	ENSG00000010219.13	222.932	226.113	1.01315	1	0.915574	0.999738
	ZNF207	chr17	ENSG00000010244.18	4459.62	4787.41	1.07354	1	0.571487	0.999738
	UQCRC1	chr3	ENSG00000010256.11	2468.7	2134.39	0.864537	0.999985	0.385194	0.999738
	STARD3NL	chr7	ENSG00000010270.13	608.365	618.777	1.01712	0.999996	0.904995	0.999738
	CD9	chr12	ENSG00000010278.14	525.717	568.987	1.08211	0.99996	0.610356	0.999738
	NCAPD2	chr12	ENSG00000010292.13	1433.94	1311.63	0.91469	0.999998	0.620627	0.999738
	IFFO1	chr12	ENSG00000010295.19	2044.85	2100.63	1.02741	1	0.698274	0.999738
	GIPR	chr19	ENSG00000010310.9	98.0883	81.9746	0.834764	0.999998	0.4146	0.999738
	PHF7	chr3	ENSG00000010318.21	131.078	113.255	0.865794	0.999988	0.292525	0.999738
	SEMA3G	chr3	ENSG00000010319.7	16.4926	15.9794	0.96285	1	0.90916	0.999738
	NISCH	chr3	ENSG00000010322.16	4373.65	4144.7	0.947649	0.999997	0.568954	0.999738
	STAB1	chr3	ENSG00000010327.10	3191.1	2417.96	0.757679	1	0.0304302	0.999738
	FUZ	chr19	ENSG00000010361.14	721.857	721.348	0.999078	1	0.995116	0.999738
	IDS	chrX	ENSG00000010404.18	730.854	810.365	1.10886	1	0.436022	0.999738
	ZNF200	chr16	ENSG00000010539.11	613.611	651.057	1.06155	0.999996	0.530848	0.999738
	CD4	chr12	ENSG00000010610.10	7704.3	7089.66	0.920223	0.999999	0.647204	0.999738
	LRRC23	chr12	ENSG00000010626.15	127.847	131.701	1.02909	1	0.878815	0.999738
	BTK	chrX	ENSG00000010671.15	1939.39	1992.41	1.02739	1.00001	0.807731	0.999738
	HFE	chr6	ENSG00000010704.18	242.078	263.82	1.09063	1	0.428071	0.999738
	SCMH1	chr1	ENSG00000010803.16	305.853	309.93	1.01276	1	0.905363	0.999738
	FYN	chr6	ENSG00000010810.17	5838.93	5269.23	0.902423	1.00018	0.281697	0.999738
	HIVEP2	chr6	ENSG00000010818.10	1408	1577.61	1.12056	1.00001	0.242734	0.999738
	ELOA	chr1	ENSG00000011007.12	873.248	831.478	0.95223	0.999995	0.673101	0.999738
	LYPLA2	chr1	ENSG00000011009.11	2529.49	2453.03	0.969707	0.999974	0.837671	0.999738
	CLCN6	chr1	ENSG00000011021.23	406.103	409.487	1.00828	1	0.933765	0.999738
	MRC2	chr17	ENSG00000011028.14	430.334	396.936	0.922215	1	0.712276	0.999738
	TSPAN9	chr12	ENSG00000011105.14	316.064	237.726	0.751924	0.999998	0.314082	0.999738
	BTBD7	chr14	ENSG00000011114.15	488.913	490.685	1.00407	1	0.977642	0.999738
	APBA3	chr19	ENSG00000011132.12	1237.96	1123.81	0.90762	1	0.445055	0.999738
	MKS1	chr17	ENSG00000011143.17	253.817	250.942	0.987284	1	0.923358	0.999738
	ABHD5	chr3	ENSG00000011198.10	2195.24	2662.23	1.21273	1.00001	0.137379	0.999738
	ANOS1	chrX	ENSG00000011201.12	306.211	338.905	1.10759	1	0.559151	0.999738
	AKAP8L	chr19	ENSG00000011243.18	2533.09	2368.79	0.935129	0.999997	0.663521	0.999738
	MBTD1	chr17	ENSG00000011258.16	735.789	768.708	1.04488	1	0.807165	0.999738
	UTP18	chr17	ENSG00000011260.14	1029.32	1046.97	1.01684	0.999991	0.88363	0.999738
	RNF216	chr7	ENSG00000011275.18	2927.29	3059.35	1.0451	1.00004	0.581049	0.999738
	TTC19	chr17	ENSG00000011295.16	460.507	485.142	1.05372	1	0.682002	0.999738
	PTBP1	chr19	ENSG00000011304.20	4809.77	4768.82	0.991461	0.999979	0.950212	0.999738
	LARS2	chr3	ENSG00000011376.12	285.886	267.086	0.935031	0.999998	0.573237	0.999738
	PIK3C2A	chr11	ENSG00000011405.13	607.245	694.883	1.14441	0.999997	0.488729	0.999738
	PLAUR	chr19	ENSG00000011422.12	3289.02	3424.04	1.04106	1	0.805927	0.999738
	ANLN	chr7	ENSG00000011426.11	18.4746	22.4964	1.22276	1	0.510817	0.999738
	WIZ	chr19	ENSG00000011451.20	1035.7	971.343	0.937656	0.999998	0.569809	0.999738
	RABGAP1	chr9	ENSG00000011454.17	677.756	673.079	0.993376	0.999999	0.933378	0.999738
	QPCTL	chr19	ENSG00000011478.12	199.076	183.071	0.919271	0.999998	0.609362	0.999738
	PPP5C	chr19	ENSG00000011485.15	943.966	750.834	0.795508	0.999992	0.0606127	0.999738
	CEP68	chr2	ENSG00000011523.14	913.553	979.892	1.07265	1	0.600245	0.999738
	MAP4K3	chr2	ENSG00000011566.15	166.115	170.837	1.02873	0.999997	0.912674	0.999738
	ZBTB32	chr19	ENSG00000011590.14	53.1749	52.0936	0.977409	1	0.921932	0.999738
	TYROBP	chr19	ENSG00000011600.12	18935.1	19778.2	1.04452	0.999909	0.771172	0.999738
	TMEM159	chr16	ENSG00000011638.10	263.639	315.48	1.19651	1.00001	0.128052	0.999738
	BRCA1	chr17	ENSG00000012048.23	214.754	264.324	1.23059	1.00001	0.13698	0.999738
	ERCC1	chr19	ENSG00000012061.15	1386.66	1340.1	0.966141	0.999996	0.698831	0.999738
	CD22	chr19	ENSG00000012124.17	510.792	644.939	1.26271	0.999998	0.157909	0.999738
	SEMA3B	chr3	ENSG00000012171.20	53.8388	35.7336	0.665602	0.999997	0.176169	0.999738
	MBTPS2	chrX	ENSG00000012174.12	115.669	100.964	0.874461	1	0.544012	0.999738
	PRICKLE3	chrX	ENSG00000012211.13	726.117	722.915	0.995398	1	0.971648	0.999738
	LTF	chr3	ENSG00000012223.13	2624.18	2401.17	0.915025	0.999997	0.821151	0.999738
	EXTL3	chr8	ENSG00000012232.9	2385.07	2556.08	1.0717	1	0.682119	0.999738
	ELOVL5	chr6	ENSG00000012660.14	6109.3	6876.93	1.12569	1.00004	0.31528	0.999738
	ALOX5	chr10	ENSG00000012779.11	12260.4	14357.1	1.17101	1.00005	0.345667	0.999738
	CALCOCO1	chr12	ENSG00000012822.16	3561.38	3843.46	1.0792	1	0.54958	0.999738
	UBR7	chr14	ENSG00000012963.15	675.144	686.764	1.01698	1	0.855495	0.999738
	MAP4K5	chr14	ENSG00000012983.11	471.165	446.6	0.948387	0.999997	0.722904	0.999738
	EHD3	chr2	ENSG00000013016.16	248.295	217.913	0.87742	0.999997	0.548043	0.999738
	PSMC4	chr19	ENSG00000013275.8	1439.57	1301.07	0.903765	1	0.522737	0.999738
	MAN2B2	chr4	ENSG00000013288.9	2293.94	2219.4	0.967543	0.999999	0.773196	0.999738
	SLC25A39	chr17	ENSG00000013306.16	66560.5	51991.1	0.78111	0.999998	0.316412	0.999738
	MVP	chr16	ENSG00000013364.19	12439.4	12414.8	0.998018	0.999966	0.988768	0.999738
	NUB1	chr7	ENSG00000013374.16	3115.2	2827.5	0.907644	1.00001	0.507929	0.999738
	PGM3	chr6	ENSG00000013375.16	300.468	335.351	1.1155	1	0.488556	0.999738
	RWDD2A	chr6	ENSG00000013392.8	124.96	113.047	0.902865	0.999997	0.502015	0.999738
	CLK1	chr2	ENSG00000013441.16	3902.06	4662.41	1.19486	1	0.496997	0.999738
	ANGEL1	chr14	ENSG00000013523.10	639.68	585.538	0.916092	0.999995	0.262071	0.999738
	RNF14	chr5	ENSG00000013561.18	835.097	786.91	0.942412	0.999992	0.56534	0.999738
	DNASE1L1	chrX	ENSG00000013563.14	1412.53	1421.85	1.00659	1	0.93839	0.999738
	DDX11	chr12	ENSG00000013573.17	552.325	504.544	0.913082	1.00001	0.512551	0.999738
	HEBP1	chr12	ENSG00000013583.10	396.439	352.322	0.888377	0.999994	0.22775	0.999738
	MAMLD1	chrX	ENSG00000013619.14	22.8738	22.4	0.975547	1	0.927925	0.999738
	CD6	chr11	ENSG00000013725.14	6833.82	6323.42	0.925304	0.999975	0.462391	0.999738
	TACC3	chr4	ENSG00000013810.19	6073.2	6306.41	1.0384	1	0.818985	0.999738
	UFL1	chr6	ENSG00000014123.10	667.093	764.573	1.14616	1	0.564641	0.999738
	POLA2	chr11	ENSG00000014138.9	183.19	140.752	0.76674	0.999995	0.0795318	0.999738
	ZC3H3	chr8	ENSG00000014164.7	1824.57	1545.68	0.847122	0.999999	0.342114	0.999738
	CAPN1	chr11	ENSG00000014216.15	4135.19	3888.45	0.940321	0.999999	0.77535	0.999738
	ACPP	chr3	ENSG00000014257.16	385.584	400.91	1.03978	1	0.764772	0.999738
	MDH1	chr2	ENSG00000014641.20	1603.63	1475.63	0.92024	1.00003	0.524868	0.999738
	SLC30A9	chr4	ENSG00000014824.14	623.738	666.881	1.0691	1	0.738357	0.999738
	MTMR11	chr1	ENSG00000014914.21	341.714	356.997	1.04565	1	0.697125	0.999738
	COX15	chr10	ENSG00000014919.12	812.022	861.542	1.06109	1	0.492132	0.999738
	CCDC88C	chr14	ENSG00000015133.19	4135.11	3653.04	0.883388	1.00002	0.177566	0.999738
	YAF2	chr12	ENSG00000015153.14	447.082	495.435	1.1086	1	0.45778	0.999738
	ZMYND11	chr10	ENSG00000015171.19	763.882	817.962	1.0708	1.00002	0.732736	0.999738
	WAS	chrX	ENSG00000015285.11	13486.2	13068.1	0.969	0.999803	0.894478	0.999738
	BID	chr22	ENSG00000015475.18	4260.14	4279.49	1.00455	1.00004	0.973093	0.999738
	MATR3	chr5	ENSG00000015479.19	108.366	87.0344	0.804302	0.999999	0.427556	0.999738
	XYLT2	chr17	ENSG00000015532.10	907.09	889.673	0.980368	0.999999	0.837803	0.999738
	NUDCD3	chr7	ENSG00000015676.18	1687.47	1656.51	0.981508	0.999998	0.83746	0.999738
	GLT8D1	chr3	ENSG00000016864.18	765.043	719.259	0.940121	0.999997	0.52226	0.999738
	ATP2C1	chr3	ENSG00000017260.19	920.31	1010.24	1.09796	1	0.413535	0.999738
	SLC38A5	chrX	ENSG00000017483.15	3026.02	1724.98	0.57004	0.999998	0.156818	0.999738
	RALBP1	chr18	ENSG00000017797.13	2903.39	3089.01	1.06393	0.999999	0.686229	0.999738
	RUFY3	chr4	ENSG00000018189.13	524.621	612.343	1.16716	1	0.363658	0.999738
	SLC11A1	chr2	ENSG00000018280.17	21596.2	25497.7	1.18066	1.00001	0.165336	0.999738
	AGPS	chr2	ENSG00000018510.16	797.912	813.014	1.01906	1	0.899915	0.999738
	CXorf56	chrX	ENSG00000018610.14	548.415	533.209	0.972113	0.999994	0.809405	0.999738
	TTC27	chr2	ENSG00000018699.13	251.463	258.004	1.02745	1	0.784689	0.999738
	ZNF582	chr19	ENSG00000018869.16	89.4164	93.5132	1.04675	1	0.824702	0.999738
	VSIG2	chr11	ENSG00000019102.12	161.123	138.412	0.858784	0.999997	0.330003	0.999738
	PHLDB1	chr11	ENSG00000019144.19	18.9155	31.215	1.66876	1	0.043137	0.999738
	MARCO	chr2	ENSG00000019169.10	473.776	372.128	0.785468	0.999994	0.142006	0.999738
	PRDM11	chr11	ENSG00000019485.13	156.796	140.123	0.894943	0.999998	0.509451	0.999738
	CD74	chr5	ENSG00000019582.15	44843.2	39255.3	0.875391	0.999963	0.445661	0.999738
	HGF	chr7	ENSG00000019991.18	126.037	143.787	1.14113	1	0.486932	0.999738
	ZRANB1	chr10	ENSG00000019995.6	1369.02	1417.75	1.03552	1	0.740834	0.999738
	NCDN	chr1	ENSG00000020129.16	817.203	658.502	0.805882	0.999995	0.171838	0.999738
	ADGRA2	chr8	ENSG00000020181.18	145.74	168.948	1.15977	1.00001	0.4376	0.999738
	ZFP64	chr20	ENSG00000020256.20	214.328	177.084	0.826005	0.999995	0.177395	0.999738
	MNAT1	chr14	ENSG00000020426.11	126.976	112.083	0.879901	0.999995	0.425792	0.999738
	SAMD4A	chr14	ENSG00000020577.14	62.9298	66.8883	1.06218	1.00001	0.767097	0.999738
	RUNX3	chr1	ENSG00000020633.18	3902.94	2947.17	0.755141	0.999975	0.0284822	0.999738
	MRE11	chr11	ENSG00000020922.12	887.787	947.528	1.06734	0.999996	0.563012	0.999738
	PLEKHB1	chr11	ENSG00000021300.14	713.623	644.626	0.90341	0.999997	0.414392	0.999738
	SERPINB1	chr6	ENSG00000021355.13	7398.47	8046.47	1.08756	1	0.412612	0.999738
	SPAST	chr2	ENSG00000021574.12	997.741	1137.91	1.14072	1	0.406785	0.999738
	OSBPL5	chr11	ENSG00000021762.20	1127.4	747.586	0.663017	0.999994	0.029433	0.999738
	AQR	chr15	ENSG00000021776.11	938.006	1002.65	1.06887	1	0.521316	0.999738
	FHL1	chrX	ENSG00000022267.19	638.418	590.839	0.925394	0.999999	0.694587	0.999738
	RTF2	chr20	ENSG00000022277.12	5441.12	5888.52	1.08222	1.00001	0.609868	0.999738
	SLC45A4	chr8	ENSG00000022567.9	3909.89	4294.28	1.09837	1	0.387645	0.999738
	RNF10	chr12	ENSG00000022840.16	17543.8	15250.3	0.869267	0.999999	0.553221	0.999738
	ZNF839	chr14	ENSG00000022976.15	1057.2	1032.45	0.976498	0.999999	0.77004	0.999738
	ZDHHC6	chr10	ENSG00000023041.11	1261.25	1290.87	1.02373	1	0.827004	0.999738
	GRAMD1B	chr11	ENSG00000023171.18	341.566	278.056	0.814722	0.999998	0.165405	0.999738
	RNH1	chr11	ENSG00000023191.17	3624.16	3268.31	0.901788	1.00007	0.509486	0.999738
	NDUFS1	chr2	ENSG00000023228.14	1151.65	1191.85	1.03487	1	0.672507	0.999738
	RB1CC1	chr8	ENSG00000023287.13	1386.95	1604.66	1.15702	1.00001	0.444464	0.999738
	ERP44	chr9	ENSG00000023318.8	1981.33	2181.95	1.10152	1.00001	0.225097	0.999738
	ALAS1	chr3	ENSG00000023330.15	1152.13	1167.63	1.01344	0.999999	0.936259	0.999738
	BIRC3	chr11	ENSG00000023445.15	2934.34	3223.44	1.09854	1.00001	0.689889	0.999738
	AKAP11	chr13	ENSG00000023516.9	1039.87	1108.47	1.06602	0.999998	0.74744	0.999738
	GLRX2	chr1	ENSG00000023572.9	86.2745	110.888	1.2837	1	0.132804	0.999738
	SNAPC1	chr14	ENSG00000023608.5	97.7884	117.538	1.20319	1	0.431823	0.999738
	DERA	chr12	ENSG00000023697.13	322.121	351.072	1.08905	1	0.417454	0.999738
	STRAP	chr12	ENSG00000023734.11	1808.36	1672.08	0.924794	0.999995	0.259293	0.999738
	ABCC2	chr10	ENSG00000023839.12	127.536	146.617	1.14987	1	0.325783	0.999738
	DEF6	chr6	ENSG00000023892.11	8344.68	8091.8	0.969687	0.999999	0.832197	0.999738
	PLEKHO1	chr1	ENSG00000023902.14	7052.25	6252.34	0.886561	0.999985	0.364841	0.999738
	GCLM	chr1	ENSG00000023909.10	429.16	427.514	0.996049	0.999999	0.977275	0.999738
	UBR2	chr6	ENSG00000024048.10	3622.59	3937.41	1.08689	1	0.553811	0.999738
	CCDC28A	chr6	ENSG00000024862.17	1049.21	1227.58	1.16997	1.00001	0.0658757	0.999738
	RRAGD	chr6	ENSG00000025039.15	700.816	826.713	1.17932	1.00002	0.145503	0.999738
	HSF2	chr6	ENSG00000025156.13	323.487	360.154	1.11363	1	0.556736	0.999738
	PHF20	chr20	ENSG00000025293.17	1460.6	1414.99	0.968815	0.999999	0.777356	0.999738
	NR1H3	chr11	ENSG00000025434.19	214.489	183.564	0.854604	0.999996	0.256229	0.999738
	TYMP	chr22	ENSG00000025708.14	13614.6	11789.1	0.865912	1.00001	0.398549	0.999738
	NCAPH2	chr22	ENSG00000025770.19	1358.16	1200.99	0.88418	0.999995	0.278569	0.999738
	TOMM34	chr20	ENSG00000025772.8	303.58	313.196	1.03129	1	0.81047	0.999738
	SEC63	chr6	ENSG00000025796.14	931.037	1012.62	1.08755	1	0.445452	0.999738
	KPNA6	chr1	ENSG00000025800.14	1701.65	1716.52	1.00894	1.00002	0.936364	0.999738
	VIM	chr10	ENSG00000026025.16	41267.8	42179.6	1.02209	1	0.884422	0.999738
	FAS	chr10	ENSG00000026103.22	1292.57	1275.71	0.987044	1	0.933536	0.999738
	RNASET2	chr6	ENSG00000026297.15	21497.6	22792.6	1.06024	1	0.731719	0.999738
	CD44	chr11	ENSG00000026508.19	12310.7	12757.5	1.03627	1.00003	0.650374	0.999738
	KCNG1	chr20	ENSG00000026559.14	55.7536	60.6222	1.08235	1	0.750907	0.999738
	AGPAT4	chr6	ENSG00000026652.15	325.888	332.71	1.02057	1	0.860326	0.999738
	SLAMF7	chr1	ENSG00000026751.17	1123.06	816.702	0.727255	0.999993	0.0170824	0.999738
	BTN3A1	chr6	ENSG00000026950.17	6185.03	5683.31	0.918928	1.00005	0.262197	0.999738
	MIPEP	chr13	ENSG00000027001.10	106.768	118.612	1.11045	1	0.453711	0.999738
	PRKCH	chr14	ENSG00000027075.15	3279.04	3122.41	0.952289	0.999998	0.635835	0.999738
	IFNGR1	chr6	ENSG00000027697.14	7239.46	8839.51	1.22104	1.00001	0.16069	0.999738
	B4GALT7	chr5	ENSG00000027847.14	560.65	467.881	0.83407	0.999993	0.121909	0.999738
	SH2D2A	chr1	ENSG00000027869.11	1067.2	763.406	0.715275	0.999969	0.0687274	0.999738
	VRK2	chr2	ENSG00000028116.17	290.95	238.325	0.820233	1	0.122997	0.999738
	TNFRSF1B	chr1	ENSG00000028137.19	25657.2	24739.9	0.96425	0.999839	0.836896	0.999738
	VEZT	chr12	ENSG00000028203.18	440.047	449.991	1.02261	1	0.909625	0.999738
	POU2F2	chr19	ENSG00000028277.21	2176.66	1990.25	0.914364	0.999992	0.445374	0.999738
	BRD9	chr5	ENSG00000028310.18	1060.51	1007.35	0.949618	0.999996	0.541847	0.999738
	SNX1	chr15	ENSG00000028528.15	3687.84	3822.66	1.03656	1.00006	0.62422	0.999738
	TBPL1	chr6	ENSG00000028839.10	575.149	606.223	1.05457	1	0.607831	0.999738
	ARNTL2	chr12	ENSG00000029153.14	22.381	20.9912	0.939403	1	0.803861	0.999738
	BCLAF1	chr6	ENSG00000029363.17	3128.29	3645.69	1.1654	1	0.309565	0.999738
	SLC39A9	chr14	ENSG00000029364.12	1182.75	1206.42	1.01996	1	0.805678	0.999738
	ANK1	chr8	ENSG00000029534.20	713.666	687.568	0.96338	0.999997	0.887379	0.999738
	TFB1M	chr6	ENSG00000029639.11	268.298	239.039	0.891474	0.999992	0.378393	0.999738
	RABEP1	chr17	ENSG00000029725.17	1426.63	1485.76	1.04165	1	0.746708	0.999738
	HMGB3	chrX	ENSG00000029993.15	39.6158	35.9561	0.903959	0.999999	0.748169	0.999738
	NUP160	chr11	ENSG00000030066.13	752.741	841.679	1.11836	1.00006	0.302987	0.999738
	BAK1	chr6	ENSG00000030110.13	1983.54	1739.85	0.877096	1.00001	0.267279	0.999738
	IKZF2	chr2	ENSG00000030419.16	295.037	259.367	0.879209	0.999994	0.552126	0.999738
	GRN	chr17	ENSG00000030582.18	17942.7	18590.1	1.03608	0.999991	0.877065	0.999738
	FAM13B	chr5	ENSG00000031003.10	1176.35	1278.73	1.08712	1	0.561014	0.999738
	ARHGAP31	chr3	ENSG00000031081.11	293.254	258.918	0.88287	0.999998	0.537528	0.999738
	CENPQ	chr6	ENSG00000031691.7	86.6164	81.5162	0.942011	1	0.854079	0.999738
	SARS1	chr1	ENSG00000031698.13	3027.63	2867.29	0.947029	0.999963	0.729631	0.999738
	RANBP3	chr19	ENSG00000031823.14	2101.44	2057.93	0.979218	0.999989	0.866234	0.999738
	ARID4A	chr14	ENSG00000032219.19	1138.8	1336.06	1.17337	0.999998	0.328165	0.999738
	EIPR1	chr2	ENSG00000032389.12	489.12	451.214	0.921801	0.999911	0.556183	0.999738
	PNPLA6	chr19	ENSG00000032444.16	4665.15	4379.75	0.938807	1	0.677994	0.999738
	IFT88	chr13	ENSG00000032742.17	130.651	168.75	1.28859	1	0.118389	0.999738
	ALG1	chr16	ENSG00000033011.12	502.188	431.906	0.860007	0.999996	0.298068	0.999738
	ZCCHC8	chr12	ENSG00000033030.15	788.776	828.474	1.05046	1.00005	0.670936	0.999738
	ABCF2	chr7	ENSG00000033050.9	467.471	426.81	0.91321	0.999998	0.444521	0.999738
	CHPF2	chr7	ENSG00000033100.16	2506.37	2461.04	0.981849	1.00001	0.856908	0.999738
	FUT8	chr14	ENSG00000033170.17	358.171	362.785	1.01303	1	0.917431	0.999738
	UBA6	chr4	ENSG00000033178.13	839.691	952.609	1.13454	1.00001	0.478166	0.999738
	GAB2	chr11	ENSG00000033327.13	4440.81	5147.9	1.15924	1	0.343805	0.999738
	ATP6V0A1	chr17	ENSG00000033627.16	1681.72	1860.18	1.10618	1	0.553016	0.999738
	PIAS1	chr15	ENSG00000033800.13	2462.44	2784.37	1.1308	0.999958	0.275302	0.999738
	SLC4A7	chr3	ENSG00000033867.16	811.18	881.795	1.08718	1.00001	0.754623	0.999738
	APBA2	chr15	ENSG00000034053.14	1628.57	1660.48	1.01933	1	0.850119	0.999738
	MAP2K3	chr17	ENSG00000034152.19	8860.37	9108.39	1.02799	1	0.890527	0.999738
	TMSB10	chr2	ENSG00000034510.6	30846.2	27694.4	0.897817	0.999998	0.497882	0.999738
	ASTE1	chr3	ENSG00000034533.11	405.7	453.076	1.11698	0.999988	0.345372	0.999738
	RNF19A	chr8	ENSG00000034677.13	1075.8	1183.14	1.09984	0.999989	0.579602	0.999738
	PEX3	chr6	ENSG00000034693.15	212.549	229.797	1.08168	0.999995	0.642638	0.999738
	GABARAPL2	chr16	ENSG00000034713.8	3634.77	4186.3	1.15171	1	0.188734	0.999738
	SH3YL1	chr2	ENSG00000035115.22	781.705	815.704	1.04357	1	0.788046	0.999738
	FAM136A	chr2	ENSG00000035141.8	616.48	596.143	0.966905	0.999999	0.80398	0.999738
	VCL	chr10	ENSG00000035403.17	3058.04	2854.81	0.933541	0.999997	0.729064	0.999738
	DEPDC1B	chr5	ENSG00000035499.13	19.0347	15.8675	0.841144	0.999999	0.62154	0.999738
	DAPK2	chr15	ENSG00000035664.11	1233.93	1478.48	1.19846	1.00001	0.127019	0.999738
	NSMAF	chr8	ENSG00000035681.9	1639.62	1675.03	1.02178	1	0.806058	0.999738
	ADSS2	chr1	ENSG00000035687.10	1613.55	1736.04	1.07615	1.00002	0.38903	0.999738
	STAP1	chr4	ENSG00000035720.8	148.088	149.911	1.01258	1	0.944528	0.999738
	TIMP2	chr17	ENSG00000035862.12	5682.78	6374.7	1.12176	1.00001	0.476588	0.999738
	RFC1	chr4	ENSG00000035928.16	825.476	834.489	1.01097	1	0.906886	0.999738
	TBC1D23	chr3	ENSG00000036054.13	1040.95	1059.42	1.01786	1	0.919172	0.999738
	CUL3	chr2	ENSG00000036257.13	2406.32	2582.17	1.07309	1	0.482376	0.999738
	MYOM2	chr8	ENSG00000036448.10	864.321	631.269	0.73036	0.999996	0.104379	0.999738
	AC118549.1	chr1	ENSG00000036549.13	567.128	592.314	1.04443	1	0.819176	0.999738
	TUBG2	chr17	ENSG00000037042.9	215.03	200.508	0.93106	1	0.590081	0.999738
	RPL26L1	chr5	ENSG00000037241.7	127.506	148.091	1.16072	1	0.543891	0.999738
	FLT4	chr5	ENSG00000037280.16	179.508	214.177	1.19417	1.00001	0.0992917	0.999738
	NSUN2	chr5	ENSG00000037474.15	1483.55	1459.48	0.983767	0.999997	0.795928	0.999738
	FBXO42	chr1	ENSG00000037637.11	865.692	843.954	0.974921	0.999999	0.841722	0.999738
	MFAP3	chr5	ENSG00000037749.12	264.967	273.943	1.03425	1	0.875516	0.999738
	MRI1	chr19	ENSG00000037757.14	1108.11	1177.52	1.06253	1	0.576794	0.999738
	METTL1	chr12	ENSG00000037897.17	149.141	119.147	0.796724	0.999996	0.197393	0.999738
	AGA	chr4	ENSG00000038002.9	369.887	363.464	0.982643	0.999998	0.905233	0.999738
	PI4K2B	chr4	ENSG00000038210.14	468.353	423.722	0.905073	0.999999	0.654654	0.999738
	BOD1L1	chr4	ENSG00000038219.13	2278.45	2794.52	1.22656	1	0.157215	0.999738
	MAT2B	chr5	ENSG00000038274.17	4015.48	4173.56	1.03937	1	0.745761	0.999738
	EDC4	chr16	ENSG00000038358.15	1623.73	1429.93	0.880651	0.999999	0.396918	0.999738
	TRIO	chr5	ENSG00000038382.20	314.497	327.216	1.04103	1	0.778177	0.999738
	VCAN	chr5	ENSG00000038427.16	5942.99	5563.75	0.936177	1	0.645743	0.999738
	CLEC16A	chr16	ENSG00000038532.16	824.856	754.901	0.915266	0.999995	0.565647	0.999738
	MSR1	chr8	ENSG00000038945.15	134.281	135.766	1.00975	1	0.953072	0.999738
	MTREX	chr5	ENSG00000039123.16	1124.77	1074.84	0.955772	0.999999	0.752144	0.999738
	ZFYVE16	chr5	ENSG00000039319.17	1074.13	1295.68	1.20637	1	0.385391	0.999738
	RIPOR1	chr16	ENSG00000039523.20	2596	2513.69	0.968261	1	0.859246	0.999738
	RAI14	chr5	ENSG00000039560.14	21.2272	15.9867	0.7544	0.999999	0.416158	0.999738
	PNKP	chr19	ENSG00000039650.12	1301.4	1196.04	0.919009	0.999998	0.523586	0.999738
	PHLPP2	chr16	ENSG00000040199.18	109.237	149.543	1.3688	1	0.0780707	0.999738
	SPDL1	chr5	ENSG00000040275.17	113.353	111.928	0.98867	1	0.958598	0.999738
	STAU2	chr8	ENSG00000040341.18	445.015	477.338	1.0731	1.00001	0.565539	0.999738
	SLC66A1	chr1	ENSG00000040487.13	357.65	338.124	0.945053	0.999997	0.651959	0.999738
	CTNS	chr17	ENSG00000040531.15	444.149	459.095	1.03386	1	0.806885	0.999738
	RTN4R	chr22	ENSG00000040608.14	113.177	80.4222	0.712245	0.999997	0.170651	0.999738
	PHF23	chr17	ENSG00000040633.13	1637.58	1644.08	1.00396	1	0.979215	0.999738
	INPP4A	chr2	ENSG00000040933.15	3296.45	3365.85	1.02112	1	0.843381	0.999738
	RAB27B	chr18	ENSG00000041353.10	359.423	311.637	0.867543	0.999997	0.359757	0.999738
	PSMA4	chr15	ENSG00000041357.16	1718.98	1710.46	0.995039	1	0.976985	0.999738
	LSG1	chr3	ENSG00000041802.11	1111.68	1130.03	1.01685	0.999998	0.862775	0.999738
	PARP3	chr3	ENSG00000041880.14	338.584	271.101	0.80076	0.999991	0.0488868	0.999738
	THAP3	chr1	ENSG00000041988.15	588.316	539.239	0.916348	0.999996	0.42761	0.999738
	RIPOR3	chr20	ENSG00000042062.13	80.7752	69.6373	0.861767	0.999999	0.511716	0.999738
	TDP1	chr14	ENSG00000042088.14	581.796	584.025	1.00399	0.999997	0.972743	0.999738
	AIFM2	chr10	ENSG00000042286.15	163.385	149.901	0.917945	0.999998	0.521805	0.999738
	AL049834.1	chr14	ENSG00000042317.17	38.6578	41.8142	1.08425	1	0.692854	0.999738
	MED17	chr11	ENSG00000042429.12	172.566	162.894	0.945177	0.999998	0.673857	0.999738
	RETSAT	chr2	ENSG00000042445.14	474.605	509.855	1.0745	1	0.577812	0.999738
	CAPG	chr2	ENSG00000042493.16	4046.88	3691.16	0.912092	1.00002	0.528519	0.999738
	AP2S1	chr19	ENSG00000042753.11	2359.58	2167.63	0.918627	0.999998	0.609227	0.999738
	ADAM28	chr8	ENSG00000042980.13	345.073	348.759	1.01153	1	0.926276	0.999738
	DCUN1D1	chr3	ENSG00000043093.15	1078.92	1178.22	1.09214	1	0.519817	0.999738
	JADE2	chr5	ENSG00000043143.20	2987.41	2847.27	0.953099	0.999998	0.672553	0.999738
	LCP2	chr5	ENSG00000043462.12	8314.82	8589.21	1.03301	1	0.762468	0.999738
	TRIT1	chr1	ENSG00000043514.17	254.762	294.228	1.15476	1.00001	0.273181	0.999738
	CUL7	chr6	ENSG00000044090.9	651.103	611.599	0.939406	1	0.640124	0.999738
	CTNNA1	chr5	ENSG00000044115.21	1434.12	1383.81	0.964881	1.00001	0.875292	0.999738
	PHKA2	chrX	ENSG00000044446.12	1583.53	1700.61	1.07397	1	0.491619	0.999738
	CNTLN	chr9	ENSG00000044459.15	48.2161	50.0811	1.03851	1	0.874233	0.999738
	HSPA5	chr9	ENSG00000044574.8	4912.15	4761.95	0.969425	0.999974	0.867695	0.999738
	GEMIN8	chrX	ENSG00000046647.13	339.282	295.679	0.871593	0.999994	0.220938	0.999738
	OFD1	chrX	ENSG00000046651.15	1411.48	1452.18	1.02887	1.00001	0.80909	0.999738
	WDR37	chr10	ENSG00000047056.16	1387.8	1549.64	1.11677	1.00001	0.148418	0.999738
	YTHDC2	chr5	ENSG00000047188.16	622.4	673.876	1.08281	1	0.621468	0.999738
	CTPS2	chrX	ENSG00000047230.15	124.226	130.42	1.04947	1	0.709526	0.999738
	ATP6V1H	chr8	ENSG00000047249.18	675.246	697.294	1.03269	1	0.807743	0.999738
	POLR2B	chr4	ENSG00000047315.16	2518.1	2599.56	1.03247	1	0.719528	0.999738
	FAM214A	chr15	ENSG00000047346.12	928.841	1026.05	1.10482	1	0.573293	0.999738
	ARAP2	chr4	ENSG00000047365.12	760.662	858.827	1.12922	1.00001	0.478901	0.999738
	TPR	chr1	ENSG00000047410.14	3704.04	3921.63	1.0587	0.999993	0.609111	0.999738
	KIAA0556	chr16	ENSG00000047578.13	1042.68	1048.64	1.0056	1.00011	0.957709	0.999738
	DTNBP1	chr6	ENSG00000047579.19	589.581	538.519	0.913155	0.999997	0.500227	0.999738
	XK	chrX	ENSG00000047597.7	1086.13	1232.96	1.13524	1	0.580114	0.999738
	C12orf4	chr12	ENSG00000047621.12	321.523	323.827	1.00732	1	0.966133	0.999738
	SCML1	chrX	ENSG00000047634.15	327.612	294.449	0.89879	1	0.803272	0.999738
	WWC3	chrX	ENSG00000047644.18	3442.96	3690.89	1.07205	1.00001	0.53134	0.999738
	ARHGAP6	chrX	ENSG00000047648.23	45.1559	58.3487	1.28957	1	0.362367	0.999738
	FAM184B	chr4	ENSG00000047662.5	96.7621	92.0047	0.952769	1	0.792471	0.999738
	MAP4	chr3	ENSG00000047849.21	1198.58	1013.51	0.845588	0.999998	0.37976	0.999738
	GOPC	chr6	ENSG00000047932.14	794.281	899.259	1.13218	1.00001	0.598251	0.999738
	USP28	chr11	ENSG00000048028.11	503.741	430.806	0.855482	0.999991	0.0992643	0.999738
	HDAC9	chr7	ENSG00000048052.21	269.889	311.175	1.15381	1.00001	0.41655	0.999738
	TSPAN17	chr5	ENSG00000048140.18	1275.84	1061.55	0.832022	0.999993	0.12946	0.999738
	NOP16	chr5	ENSG00000048162.20	642.755	605.493	0.941877	0.999999	0.660197	0.999738
	CC2D2A	chr4	ENSG00000048342.16	14.1502	18.5411	1.31069	1	0.46257	0.999738
	RRM2B	chr8	ENSG00000048392.12	1449.63	1724.5	1.18977	1	0.321939	0.999738
	ZNF800	chr7	ENSG00000048405.10	707.907	724.791	1.02399	1	0.895875	0.999738
	TNFRSF17	chr16	ENSG00000048462.11	90.352	73.272	0.81011	0.999999	0.529999	0.999738
	SNX29	chr16	ENSG00000048471.14	576.982	567.193	0.983218	1	0.914589	0.999738
	MRPS10	chr6	ENSG00000048544.6	670.135	675.634	1.0079	1	0.937483	0.999738
	RSF1	chr11	ENSG00000048649.13	810.92	904.858	1.11576	1	0.388458	0.999738
	VPS13D	chr1	ENSG00000048707.15	1309.05	1271.69	0.971442	1.00003	0.780107	0.999738
	CELF2	chr10	ENSG00000048740.18	10936.2	12113.9	1.10773	1	0.311735	0.999738
	FAM120A	chr9	ENSG00000048828.17	4209.69	4681.6	1.11215	1	0.302816	0.999738
	R3HDM1	chr2	ENSG00000048991.16	503.536	463.743	0.92076	0.999998	0.49826	0.999738
	COL9A2	chr1	ENSG00000049089.15	303.63	295.438	0.973444	0.999998	0.855537	0.999738
	ERCC8	chr5	ENSG00000049167.14	117.686	113.526	0.964702	1	0.875493	0.999738
	H6PD	chr1	ENSG00000049239.12	1860.27	1837.98	0.987885	0.999996	0.897566	0.999738
	VAMP3	chr1	ENSG00000049245.13	2887.42	3054.25	1.05779	1	0.575153	0.999738
	PER3	chr1	ENSG00000049246.14	102.283	119.656	1.1681	1.00001	0.262265	0.999738
	TNFRSF9	chr1	ENSG00000049249.8	507.738	547.296	1.07805	1	0.617507	0.999738
	LTBP1	chr2	ENSG00000049323.16	120.69	101.741	0.84308	1	0.60971	0.999738
	RCN1	chr11	ENSG00000049449.9	239.275	215.904	0.902425	0.999997	0.452242	0.999738
	RFC2	chr7	ENSG00000049541.11	686.858	792.394	1.15352	1	0.315952	0.999738
	ARID1B	chr6	ENSG00000049618.23	969.504	988.193	1.01957	1	0.860644	0.999738
	CLPTM1L	chr5	ENSG00000049656.14	1926.55	1828.92	0.949319	0.999988	0.586272	0.999738
	NEDD4L	chr18	ENSG00000049759.18	234.59	184.01	0.784126	0.999997	0.240342	0.999738
	PPP1R3F	chrX	ENSG00000049769.14	332.603	352.605	1.05942	0.999998	0.642726	0.999738
	HEXB	chr5	ENSG00000049860.14	2020.94	2213.9	1.09545	0.999978	0.311955	0.999738
	PTCD2	chr5	ENSG00000049883.15	403.199	360.395	0.894098	0.999999	0.563759	0.999738
	JKAMP	chr14	ENSG00000050130.18	910.176	1045.05	1.14836	1	0.366126	0.999738
	DKK3	chr11	ENSG00000050165.18	55.0208	46.2099	0.84197	0.999997	0.275848	0.999738
	ARHGEF5	chr7	ENSG00000050327.15	80.0123	108.222	1.34707	1.00001	0.0507228	0.999738
	NFE2L3	chr7	ENSG00000050344.9	161.62	149.531	0.925872	0.999999	0.692479	0.999738
	MCUR1	chr6	ENSG00000050393.11	373.818	357.585	0.956896	0.999996	0.697391	0.999738
	LIMA1	chr12	ENSG00000050405.13	294.014	302.622	1.02951	1	0.810117	0.999738
	LETMD1	chr12	ENSG00000050426.16	1544.06	1447.72	0.937589	0.999998	0.553933	0.999738
	SLC4A8	chr12	ENSG00000050438.17	113.13	121.626	1.07534	1	0.602229	0.999738
	LAMC3	chr9	ENSG00000050555.18	50.2245	40.3833	0.79958	0.999998	0.268109	0.999738
	MAPK9	chr5	ENSG00000050748.17	509.297	570.891	1.12101	1.00001	0.12629	0.999738
	FAM160A2	chr11	ENSG00000051009.10	2091.15	2273.03	1.08708	0.999951	0.362819	0.999738
	HERPUD1	chr16	ENSG00000051108.15	2596.04	2657.55	1.02368	1	0.793557	0.999738
	HOMER3	chr19	ENSG00000051128.19	667.104	721.458	1.08126	1	0.57469	0.999738
	POLQ	chr3	ENSG00000051341.14	12.9834	19.724	1.50957	1	0.266726	0.999738
	PIK3CB	chr3	ENSG00000051382.9	833.385	915.396	1.09852	1	0.513659	0.999738
	CYBA	chr16	ENSG00000051523.11	26895.6	28084.2	1.04419	1.00002	0.758647	0.999738
	THOC3	chr5	ENSG00000051596.9	239.112	242.989	1.01619	0.999995	0.902263	0.999738
	HEBP2	chr6	ENSG00000051620.11	2367.16	2800.71	1.18315	0.99997	0.158366	0.999738
	MPHOSPH9	chr12	ENSG00000051825.15	511.876	567.076	1.10805	1.00001	0.59382	0.999738
	PLEKHA5	chr12	ENSG00000052126.14	68.0787	58.0272	0.856885	0.999998	0.42632	0.999738
	SIKE1	chr1	ENSG00000052723.11	885.918	917.278	1.03563	0.999989	0.843865	0.999738
	RRP12	chr10	ENSG00000052749.14	2797.53	3064.44	1.09539	0.999996	0.635877	0.999738
	FNIP2	chr4	ENSG00000052795.13	204.794	205.305	1.00255	1	0.987972	0.999738
	MSMO1	chr4	ENSG00000052802.13	405.674	401.367	0.989465	1	0.947595	0.999738
	TTC17	chr11	ENSG00000052841.15	1460.71	1552.9	1.0631	1.00001	0.453933	0.999738
	FOXN3	chr14	ENSG00000053254.15	2368.63	2475.68	1.04524	1	0.737293	0.999738
	AKR7A2	chr1	ENSG00000053371.12	877.881	796.743	0.907323	0.999998	0.452237	0.999738
	MRTO4	chr1	ENSG00000053372.5	596.398	542.022	0.908908	0.999998	0.504901	0.999738
	NNAT	chr20	ENSG00000053438.11	21.8484	17.7447	0.813582	0.999999	0.495607	0.999738
	USE1	chr19	ENSG00000053501.13	502.325	452.226	0.900177	0.999997	0.427603	0.999738
	MCF2L2	chr3	ENSG00000053524.12	51.6986	56.722	1.09938	0.999999	0.711221	0.999738
	NRIP2	chr12	ENSG00000053702.15	59.8154	55.3536	0.927042	0.999999	0.647186	0.999738
	AP5M1	chr14	ENSG00000053770.12	1071.84	1128.54	1.05299	1.00002	0.742294	0.999738
	ANAPC4	chr4	ENSG00000053900.10	639.466	720.823	1.12714	1	0.337441	0.999738
	KCNQ1	chr11	ENSG00000053918.18	1359.75	1335.47	0.98206	1	0.898823	0.999738
	TRAPPC3	chr1	ENSG00000054116.12	1401.18	1436.47	1.02503	1	0.792797	0.999738
	THRAP3	chr1	ENSG00000054118.15	3878.33	4252.93	1.09659	1	0.529795	0.999738
	PHPT1	chr9	ENSG00000054148.18	767.69	680.187	0.885822	0.999997	0.362615	0.999738
	ENTPD2	chr9	ENSG00000054179.12	114.431	160.454	1.40198	1	0.0743755	0.999738
	LY75	chr2	ENSG00000054219.11	692.549	705.989	1.02016	1	0.827081	0.999738
	ARID4B	chr1	ENSG00000054267.22	1654.08	1840.59	1.11285	1	0.582039	0.999738
	OPN3	chr1	ENSG00000054277.14	237.375	278.651	1.17238	1.00001	0.121983	0.999738
	SDCCAG8	chr1	ENSG00000054282.16	335.932	323.123	0.961966	1	0.701146	0.999738
	PTPRN	chr2	ENSG00000054356.14	48.0032	32.0532	0.667067	0.999998	0.249509	0.999738
	HHAT	chr1	ENSG00000054392.13	63.4037	84.3177	1.32526	1.00001	0.0417041	0.999738
	KIF1B	chr1	ENSG00000054523.17	1042.38	1367.46	1.31182	1	0.104431	0.999738
	TBC1D22A	chr22	ENSG00000054611.14	1757.1	1642.95	0.93499	0.999999	0.653857	0.999738
	SYNE2	chr14	ENSG00000054654.17	2789.62	2832.82	1.01545	1	0.889384	0.999738
	ATP9A	chr20	ENSG00000054793.14	90.4477	118.952	1.31387	1.00001	0.112779	0.999738
	FAM168A	chr11	ENSG00000054965.10	1202.5	1209	1.00588	1	0.956786	0.999738
	RELT	chr11	ENSG00000054967.13	4360	4563.78	1.04674	1	0.686631	0.999738
	GALC	chr14	ENSG00000054983.17	1114.6	1171.02	1.05066	1	0.69794	0.999738
	NOP58	chr2	ENSG00000055044.11	1056.67	1008.86	0.954778	1.00001	0.814817	0.999738
	SZRD1	chr1	ENSG00000055070.17	5575.15	5339.6	0.957742	1.00001	0.699492	0.999738
	KCNH2	chr7	ENSG00000055118.15	306.891	268.498	0.874838	0.999999	0.486583	0.999738
	CUL1	chr7	ENSG00000055130.17	1143.17	1117.94	0.977859	0.999992	0.831728	0.999738
	FAM114A2	chr5	ENSG00000055147.19	424.768	461.153	1.08479	1	0.460943	0.999738
	CYFIP2	chr5	ENSG00000055163.20	7632.1	7287.65	0.954873	0.999999	0.738274	0.999738
	TAB2	chr6	ENSG00000055208.19	2989.59	3357.47	1.12311	0.99998	0.32372	0.999738
	GINM1	chr6	ENSG00000055211.14	818.869	913.947	1.11582	1	0.194504	0.999738
	EIF2AK2	chr2	ENSG00000055332.18	2020.28	1889.25	0.935162	0.999997	0.590547	0.999738
	AC022966.1	chr17	ENSG00000055483.19	1466.78	1439.58	0.981271	0.999981	0.822804	0.999738
	KMT2C	chr7	ENSG00000055609.18	1472.74	1684.26	1.1437	1	0.383561	0.999738
	MCOLN3	chr1	ENSG00000055732.13	45.7557	45.7216	0.996894	1	0.991355	0.999738
	PUM2	chr2	ENSG00000055917.15	3761.81	4206.68	1.11829	1	0.392495	0.999738
	MRPL43	chr10	ENSG00000055950.16	984.431	960.378	0.975158	0.999999	0.802381	0.999738
	ITIH1	chr3	ENSG00000055957.11	14.2943	17.9524	1.26392	1	0.630773	0.999738
	HPF1	chr4	ENSG00000056050.7	241.782	255.25	1.05569	1	0.718382	0.999738
	ZFR	chr5	ENSG00000056097.16	1619.74	1700.56	1.05003	1.00001	0.711947	0.999738
	ZNF280C	chrX	ENSG00000056277.16	74.717	85.8903	1.15123	1	0.554527	0.999738
	TRAF1	chr9	ENSG00000056558.11	3449.3	3152.16	0.913806	0.999995	0.337437	0.999738
	RC3H2	chr9	ENSG00000056586.16	1267.43	1396.01	1.10155	0.999972	0.443523	0.999738
	TRAF3IP2	chr6	ENSG00000056972.20	442.834	428.109	0.966383	0.999998	0.76826	0.999738
	SOAT1	chr1	ENSG00000057252.13	1272.08	1431.23	1.12495	0.999997	0.191823	0.999738
	PKP2	chr12	ENSG00000057294.14	37.7031	35.6332	0.942299	0.999999	0.780154	0.999738
	GDI2	chr10	ENSG00000057608.17	6010.44	6328.88	1.05299	1.00001	0.445513	0.999738
	PRDM1	chr6	ENSG00000057657.17	1089.84	1006.9	0.924085	0.999996	0.494199	0.999738
	ATG5	chr6	ENSG00000057663.16	578.478	561.181	0.97015	0.999999	0.871024	0.999738
	TMCC3	chr12	ENSG00000057704.13	1928.05	2308.68	1.19743	1	0.252934	0.999738
	PITHD1	chr1	ENSG00000057757.10	1364.66	1491.9	1.09299	1.00001	0.324387	0.999738
	MTA3	chr2	ENSG00000057935.13	334.465	306.578	0.917246	0.999997	0.489172	0.999738
	USP13	chr3	ENSG00000058056.9	138.63	130	0.93937	0.999999	0.69173	0.999738
	ATP11B	chr3	ENSG00000058063.16	2482.57	2763.3	1.11312	1	0.515277	0.999738
	CDK14	chr7	ENSG00000058091.17	327.381	401.422	1.22678	0.999112	0.214463	0.999738
	SEC61A1	chr3	ENSG00000058262.10	4690.2	4056.95	0.864966	1.00006	0.247745	0.999738
	PPP1R12A	chr12	ENSG00000058272.19	2542.18	2960.65	1.16466	1	0.431222	0.999738
	CROCC	chr1	ENSG00000058453.17	1136.43	1107.9	0.974542	0.999999	0.821499	0.999738
	POLR3E	chr16	ENSG00000058600.16	749.243	761.668	1.01638	1	0.869436	0.999738
	ATP2B4	chr1	ENSG00000058668.14	3325.26	3457.3	1.03971	1.0002	0.732948	0.999738
	ZC3H11A	chr1	ENSG00000058673.16	15.4348	20.3893	1.33542	1	0.497425	0.999738
	RIOK2	chr5	ENSG00000058729.11	479.478	485.518	1.01287	1	0.945253	0.999738
	NDC1	chr1	ENSG00000058804.12	305.803	331.651	1.08446	1	0.557972	0.999738
	DGKG	chr3	ENSG00000058866.15	169.627	187.099	1.10301	1	0.606935	0.999738
	FLYWCH1	chr16	ENSG00000059122.16	1690.94	1586.47	0.937822	0.999948	0.463448	0.999738
	UNKL	chr16	ENSG00000059145.18	1634.63	1815.56	1.11059	1	0.359706	0.999738
	TBXAS1	chr7	ENSG00000059377.17	4268.54	4453.17	1.04325	1.00001	0.789915	0.999738
	PARP12	chr7	ENSG00000059378.13	1953.27	1809.03	0.926038	0.999973	0.31225	0.999738
	ALDH18A1	chr10	ENSG00000059573.9	485.532	426.13	0.877766	0.999994	0.294569	0.999738
	TARBP1	chr1	ENSG00000059588.10	804.067	772.321	0.960523	0.999997	0.798864	0.999738
	GATB	chr4	ENSG00000059691.12	255.314	246.667	0.965137	0.999999	0.799196	0.999738
	MXD1	chr2	ENSG00000059728.11	22469.9	27375.5	1.21833	1	0.129664	0.999738
	CDK17	chr12	ENSG00000059758.8	824.782	873.613	1.05928	1	0.802333	0.999738
	DNAJC25	chr9	ENSG00000059769.20	100.036	128.933	1.2898	1	0.29156	0.999738
	SLC2A3	chr12	ENSG00000059804.16	13428.7	17552	1.30705	1.00001	0.0540048	0.999738
	PSD	chr10	ENSG00000059915.17	219.557	216.178	0.984858	0.999996	0.9226	0.999738
	CTDP1	chr18	ENSG00000060069.16	2122.94	2193.56	1.03323	1	0.843234	0.999738
	YBX3	chr12	ENSG00000060138.13	28396.3	22488	0.791934	0.999998	0.373159	0.999738
	WNK1	chr12	ENSG00000060237.17	4028.9	4190.06	1.04001	1.00002	0.845234	0.999738
	CCAR1	chr10	ENSG00000060339.14	1010.05	1025.05	1.015	1.00001	0.931982	0.999738
	OGFR	chr20	ENSG00000060491.16	6219.92	5672.66	0.912002	0.999998	0.567366	0.999738
	GNA15	chr19	ENSG00000060558.4	947.192	816.294	0.86171	0.999997	0.394454	0.999738
	PIGV	chr1	ENSG00000060642.10	443.266	401.696	0.906958	0.999994	0.311913	0.999738
	SNRNP40	chr1	ENSG00000060688.13	1073.49	938.296	0.873859	1	0.152653	0.999738
	QSER1	chr11	ENSG00000060749.15	241.274	248.484	1.03038	0.999999	0.832196	0.999738
	MPC1	chr6	ENSG00000060762.19	525.952	561.101	1.06632	1	0.618376	0.999738
	ACAA1	chr3	ENSG00000060971.18	4411.03	4516.6	1.02392	1	0.820471	0.999738
	BCAT1	chr12	ENSG00000060982.15	74.2056	65.9975	0.892313	1	0.610157	0.999738
	HDAC7	chr12	ENSG00000061273.18	6409.71	6606.33	1.03064	1	0.782202	0.999738
	LZTS1	chr8	ENSG00000061337.15	43.403	30.2872	0.697002	0.999998	0.269104	0.999738
	NCKAP1	chr2	ENSG00000061676.15	142.008	109.547	0.771722	0.999996	0.146774	0.999738
	MRPS35	chr12	ENSG00000061794.13	660.265	659.783	0.999444	1	0.996077	0.999738
	GUCY1B1	chr4	ENSG00000061918.13	109.171	97.0559	0.889753	1	0.658434	0.999738
	SFSWAP	chr12	ENSG00000061936.9	1316.27	1321.84	1.00426	1	0.967503	0.999738
	TNK2	chr3	ENSG00000061938.19	5911.15	5864.21	0.992033	1	0.944229	0.999738
	MON2	chr12	ENSG00000061987.16	1177.44	1306.07	1.10935	1	0.512658	0.999738
	GPBP1	chr5	ENSG00000062194.16	2526.77	2961.03	1.17187	1.00001	0.306984	0.999738
	DGAT2	chr11	ENSG00000062282.15	7967.18	9240.52	1.15982	1.00001	0.381024	0.999738
	CS	chr12	ENSG00000062485.19	2949.08	2829.4	0.95942	0.999993	0.750207	0.999738
	LTK	chr15	ENSG00000062524.16	335.032	325.956	0.973225	0.999999	0.832711	0.999738
	MRPS24	chr7	ENSG00000062582.14	308.993	282.331	0.912824	0.999998	0.526895	0.999738
	ELMO2	chr20	ENSG00000062598.18	1698.69	1649.12	0.970766	0.999999	0.782998	0.999738
	WAPL	chr10	ENSG00000062650.19	1576.49	1738.67	1.10275	0.999967	0.443319	0.999738
	VMP1	chr17	ENSG00000062716.13	14441.2	16630.5	1.1516	0.999987	0.163568	0.999738
	APPBP2	chr17	ENSG00000062725.10	757.901	870.435	1.1485	1	0.278813	0.999738
	POLD1	chr19	ENSG00000062822.14	683.381	606.52	0.887276	0.999997	0.359239	0.999738
	EIF4B	chr12	ENSG00000063046.17	16925.2	17647	1.04265	0.999979	0.621112	0.999738
	SLC6A16	chr19	ENSG00000063127.16	167.922	166.292	0.990614	1	0.945464	0.999738
	BICRA	chr19	ENSG00000063169.10	826.636	888.13	1.07406	1.00001	0.517832	0.999738
	SPHK2	chr19	ENSG00000063176.16	603.341	511.631	0.847717	0.999993	0.160331	0.999738
	RPL18	chr19	ENSG00000063177.13	25902.3	25132.2	0.97026	0.999933	0.80964	0.999738
	CA11	chr19	ENSG00000063180.9	164.271	202.342	1.23159	1.00001	0.142858	0.999738
	ISOC2	chr19	ENSG00000063241.8	361.222	304.243	0.84139	0.999997	0.294285	0.999738
	U2AF2	chr19	ENSG00000063244.12	4735.6	4790.56	1.0116	1	0.927323	0.999738
	EPN1	chr19	ENSG00000063245.14	4427.81	4322.74	0.976249	1	0.895757	0.999738
	MED29	chr19	ENSG00000063322.15	1474.16	1615.49	1.09578	0.999999	0.326472	0.999738
	ZNF275	chrX	ENSG00000063587.14	548.918	471.779	0.859583	0.999994	0.205208	0.999738
	MTMR1	chrX	ENSG00000063601.17	1120.98	1149.15	1.02514	1	0.765836	0.999738
	GPC1	chr2	ENSG00000063660.9	20.7684	24.5923	1.17147	1	0.618316	0.999738
	ADCK1	chr14	ENSG00000063761.16	153.374	127.839	0.834742	0.999997	0.275102	0.999738
	HAGH	chr16	ENSG00000063854.13	4017.7	3864.03	0.961746	1.00001	0.81532	0.999738
	RNF4	chr4	ENSG00000063978.16	2791.3	2590.53	0.928063	1	0.558571	0.999738
	CASP8	chr2	ENSG00000064012.22	7383.66	8561.79	1.15953	1.00001	0.180497	0.999738
	INTS13	chr12	ENSG00000064102.15	424.463	407.991	0.961927	0.999999	0.769715	0.999738
	TM7SF3	chr12	ENSG00000064115.11	991.516	989.78	0.998731	0.999985	0.990164	0.999738
	SPA17	chr11	ENSG00000064199.6	17.9888	20.7227	1.14765	1	0.769091	0.999738
	TSPAN32	chr11	ENSG00000064201.15	1704.69	1570.96	0.921579	0.999994	0.356975	0.999738
	ST3GAL6	chr3	ENSG00000064225.12	651.918	793.806	1.21811	1	0.189821	0.999738
	ATP2C2	chr16	ENSG00000064270.12	69.8265	63.3602	0.909279	0.999999	0.666057	0.999738
	CDON	chr11	ENSG00000064309.14	17.914	28.4577	1.58155	1	0.0848903	0.999738
	TAF2	chr8	ENSG00000064313.12	489.418	571.829	1.16868	1.00002	0.288913	0.999738
	HIPK2	chr7	ENSG00000064393.16	845.146	769.269	0.910377	1	0.529537	0.999738
	TNPO3	chr7	ENSG00000064419.13	1416.48	1499.44	1.05863	1.0001	0.627604	0.999738
	RFXANK	chr19	ENSG00000064490.14	1788.99	1636.26	0.914645	0.999964	0.527545	0.999738
	TMEM161A	chr19	ENSG00000064545.15	428.443	393.174	0.917607	0.999997	0.550417	0.999738
	LPAR2	chr19	ENSG00000064547.14	6642.22	7103.02	1.06939	1.00005	0.611541	0.999738
	CTSA	chr20	ENSG00000064601.18	6931.65	6544.42	0.944138	0.999999	0.772021	0.999738
	SUGP2	chr19	ENSG00000064607.17	2686.92	2584.4	0.961793	1.00004	0.618559	0.999738
	SLC12A2	chr5	ENSG00000064651.14	146.182	137.678	0.941603	1	0.746178	0.999738
	SNX24	chr5	ENSG00000064652.11	61.4298	63.3778	1.0318	1	0.85985	0.999738
	CNN2	chr19	ENSG00000064666.15	19782.7	20921	1.05754	1	0.764867	0.999738
	ABCA7	chr19	ENSG00000064687.13	10482.5	10956.3	1.0452	0.999988	0.68311	0.999738
	DDX20	chr1	ENSG00000064703.12	526.316	494.877	0.939534	0.999996	0.558179	0.999738
	BTBD1	chr15	ENSG00000064726.10	1069.57	1116.68	1.04409	0.9999	0.734331	0.999738
	FAR2	chr12	ENSG00000064763.11	583.213	647.856	1.11062	1	0.422918	0.999738
	CHI3L2	chr1	ENSG00000064886.14	341.796	261.983	0.766539	0.999992	0.0403416	0.999738
	SBNO2	chr19	ENSG00000064932.16	13950.9	15289.1	1.09592	1	0.531764	0.999738
	PMS1	chr2	ENSG00000064933.17	299.507	336.863	1.12458	1	0.632672	0.999738
	HMG20B	chr19	ENSG00000064961.19	1928.03	1769.78	0.917821	1.00003	0.511939	0.999738
	CALCRL	chr2	ENSG00000064989.13	48.9307	52.4802	1.07433	1	0.861537	0.999738
	TAF11	chr6	ENSG00000064995.18	715.897	833.056	1.16356	1.00012	0.263073	0.999738
	ANKS1A	chr6	ENSG00000064999.15	715.322	753.291	1.05277	0.999998	0.695128	0.999738
	AP3D1	chr19	ENSG00000065000.18	3308.42	3085.07	0.932497	1	0.666564	0.999738
	ZNF76	chr6	ENSG00000065029.15	1073.49	929.197	0.865584	0.99999	0.0885781	0.999738
	SLC9A3R2	chr16	ENSG00000065054.14	118.277	106.387	0.89825	0.999997	0.467815	0.999738
	NTHL1	chr16	ENSG00000065057.9	268.794	219.778	0.818341	0.999995	0.172943	0.999738
	UHRF1BP1	chr6	ENSG00000065060.17	287.905	302.363	1.05073	1	0.665934	0.999738
	GNAI3	chr1	ENSG00000065135.12	3070.17	3555.01	1.15793	1.00001	0.182569	0.999738
	IPO5	chr13	ENSG00000065150.21	1441.28	1465.33	1.01677	1	0.856205	0.999738
	OAT	chr10	ENSG00000065154.12	1018.52	1113.09	1.09284	1	0.384869	0.999738
	WDR3	chr1	ENSG00000065183.16	473.256	463.169	0.979772	0.999999	0.848189	0.999738
	PKN2	chr1	ENSG00000065243.20	1982.6	2301.57	1.16094	1	0.486401	0.999738
	WDR18	chr19	ENSG00000065268.10	665.216	555.41	0.834762	0.99999	0.107368	0.999738
	TRAM2	chr6	ENSG00000065308.5	588.998	537.071	0.9119	0.999995	0.350993	0.999738
	DGKA	chr12	ENSG00000065357.20	7065.17	6841.66	0.968362	1.00003	0.81418	0.999738
	ANKRD44	chr2	ENSG00000065413.20	4236.02	4667.29	1.10186	0.999979	0.573407	0.999738
	KARS1	chr16	ENSG00000065427.14	3329.63	2871.91	0.862516	1.00002	0.209988	0.999738
	ADAT1	chr16	ENSG00000065457.10	241.022	269.717	1.11965	1	0.472241	0.999738
	PDIA5	chr3	ENSG00000065485.20	131.705	113.773	0.863649	0.999997	0.376158	0.999738
	TBC1D22B	chr6	ENSG00000065491.8	505.904	471.848	0.932339	0.999989	0.518055	0.999738
	NDUFB4	chr3	ENSG00000065518.8	1142.11	1110.72	0.972698	0.999996	0.736656	0.999738
	SPEN	chr1	ENSG00000065526.12	2265.76	2230.75	0.984573	0.999999	0.902205	0.999738
	MYLK	chr3	ENSG00000065534.18	281.118	238.882	0.849565	1.00001	0.539748	0.999738
	ZC3H15	chr2	ENSG00000065548.18	1107.51	1030.89	0.930851	0.999997	0.756058	0.999738
	MAP2K4	chr17	ENSG00000065559.15	1251.34	1327.25	1.0607	1	0.621718	0.999738
	PACC1	chr1	ENSG00000065600.12	179.506	175.81	0.978989	0.999997	0.851685	0.999738
	SLK	chr10	ENSG00000065613.15	1635.72	1902.44	1.16307	1.00001	0.229856	0.999738
	CYB5R4	chr6	ENSG00000065615.14	2434.36	2847.87	1.16992	1.00001	0.199971	0.999738
	COL17A1	chr10	ENSG00000065618.21	55.0721	69.8538	1.26682	1	0.179128	0.999738
	GSTO2	chr10	ENSG00000065621.15	35.934	41.607	1.15173	1	0.495787	0.999738
	SEC61A2	chr10	ENSG00000065665.21	365.877	403.321	1.10305	1	0.369392	0.999738
	PRKCQ	chr10	ENSG00000065675.15	1239.33	1111.97	0.897227	0.999994	0.233762	0.999738
	TLE2	chr19	ENSG00000065717.15	328.845	295.5	0.897946	0.999997	0.459058	0.999738
	ASB1	chr2	ENSG00000065802.12	1001.46	1029.64	1.02835	1	0.699249	0.999738
	FAM107B	chr10	ENSG00000065809.13	5152.63	5585.66	1.08404	1	0.5235	0.999738
	ME1	chr6	ENSG00000065833.9	20.5007	18.304	0.893858	0.999999	0.736138	0.999738
	TBC1D1	chr4	ENSG00000065882.16	3047.77	3315.26	1.08775	1	0.625649	0.999738
	CDK13	chr7	ENSG00000065883.16	1347.18	1414.21	1.05001	1	0.600054	0.999738
	MTHFD2	chr2	ENSG00000065911.12	861.265	778.929	0.904506	0.999999	0.600869	0.999738
	SLC9A7	chrX	ENSG00000065923.10	247.868	239.263	0.965756	1	0.811384	0.999738
	FOXJ2	chr12	ENSG00000065970.9	1193.2	1289.16	1.08034	1	0.539159	0.999738
	YBX1	chr1	ENSG00000065978.19	23750.1	18788.5	0.791098	1.00004	0.0721996	0.999738
	PDE4A	chr19	ENSG00000065989.16	364.022	262.555	0.721447	0.999995	0.0691402	0.999738
	PPP2R5A	chr1	ENSG00000066027.12	3557.59	3834.17	1.07772	1.00022	0.442184	0.999738
	ELAVL1	chr19	ENSG00000066044.15	1316.24	1261.69	0.958417	0.999997	0.634451	0.999738
	TIE1	chr1	ENSG00000066056.14	37.645	15.4506	0.410467	0.999996	0.00907033	0.999738
	DIP2B	chr12	ENSG00000066084.13	1906.56	2288.06	1.2002	0.999998	0.112077	0.999738
	SMARCD1	chr12	ENSG00000066117.15	1648.41	1568	0.95121	1.00001	0.70035	0.999738
	KDM4A	chr1	ENSG00000066135.13	706.6	730.935	1.0344	1.00005	0.83721	0.999738
	NFYC	chr1	ENSG00000066136.20	2343.5	2261.63	0.965025	0.999999	0.813465	0.999738
	SLC9A3	chr5	ENSG00000066230.12	200.434	203.127	1.01294	1.00005	0.930285	0.999738
	ASPM	chr1	ENSG00000066279.18	27.8005	26.6118	0.957264	1	0.843393	0.999738
	CD84	chr1	ENSG00000066294.14	1464.35	1427.04	0.974659	1	0.855544	0.999738
	ELOVL1	chr1	ENSG00000066322.15	2297.44	2331.21	1.0147	1	0.913852	0.999738
	SPI1	chr11	ENSG00000066336.11	34714.9	36464.1	1.05039	0.999983	0.827529	0.999738
	ZNRD1	chr6	ENSG00000066379.15	877.359	866.642	0.987703	0.999999	0.907235	0.999738
	ZBTB11	chr3	ENSG00000066422.5	1060.48	1123.61	1.05961	1	0.785297	0.999738
	ATXN3	chr14	ENSG00000066427.24	833.487	1056.01	1.2671	1.00001	0.0717435	0.999738
	GOLGA5	chr14	ENSG00000066455.13	708.618	707.834	0.998596	1	0.986931	0.999738
	LRRC40	chr1	ENSG00000066557.6	289.575	335.805	1.15971	1	0.545773	0.999738
	ISOC1	chr5	ENSG00000066583.12	286.77	316.72	1.10256	1.00003	0.346511	0.999738
	TRMT11	chr6	ENSG00000066651.20	132.175	169.201	1.28006	1	0.29504	0.999738
	THUMPD1	chr16	ENSG00000066654.14	1080.27	1299.22	1.20267	1.00001	0.220912	0.999738
	MSANTD3	chr9	ENSG00000066697.14	163.059	196.749	1.20673	1.00001	0.182444	0.999738
	KIF26A	chr14	ENSG00000066735.14	22.0364	14.0863	0.643379	0.999998	0.234865	0.999738
	ATG2B	chr14	ENSG00000066739.12	858.273	864.873	1.00793	0.999815	0.946502	0.999738
	ARFGEF1	chr8	ENSG00000066777.9	1598.62	1872.2	1.17117	1.00001	0.181399	0.999738
	ZFAT	chr8	ENSG00000066827.16	337.811	330.423	0.978466	1.00008	0.919892	0.999738
	MTFR1	chr8	ENSG00000066855.16	76.9086	90.2051	1.17402	1	0.286067	0.999738
	STAG3	chr7	ENSG00000066923.17	104.278	109.542	1.05289	1	0.722094	0.999738
	FECH	chr18	ENSG00000066926.11	1094.85	1234.81	1.12773	1	0.527846	0.999738
	MYO9A	chr15	ENSG00000066933.16	299.392	330.531	1.10352	1.00002	0.430213	0.999738
	PFKP	chr10	ENSG00000067057.17	1078.46	928.315	0.860751	0.999994	0.200179	0.999738
	IDI1	chr10	ENSG00000067064.11	1532.38	1709.63	1.11574	1.00001	0.557289	0.999738
	SP100	chr2	ENSG00000067066.17	4272.11	4390.9	1.02777	1	0.811495	0.999738
	KLF6	chr10	ENSG00000067082.15	8240.88	10144.1	1.23095	1.00001	0.0930642	0.999738
	PLPP1	chr5	ENSG00000067113.17	123.767	150.951	1.21851	1.00001	0.126852	0.999738
	NEO1	chr15	ENSG00000067141.17	163.746	144.158	0.881477	0.999996	0.41386	0.999738
	TRAM1	chr8	ENSG00000067167.8	3863.16	3904.36	1.0107	1	0.943889	0.999738
	TNFRSF1A	chr12	ENSG00000067182.8	16161.9	16724.2	1.03479	1	0.832458	0.999738
	CACNB1	chr17	ENSG00000067191.16	377.827	329.354	0.872074	0.999995	0.251771	0.999738
	EVI5	chr1	ENSG00000067208.14	144.828	178.452	1.23363	1.00001	0.148402	0.999738
	STOML1	chr15	ENSG00000067221.14	335.07	264.182	0.788056	0.999992	0.0639577	0.999738
	PKM	chr15	ENSG00000067225.18	15935	14289.4	0.896728	1	0.604194	0.999738
	DHX29	chr5	ENSG00000067248.10	533.869	597.809	1.11944	1.00001	0.253938	0.999738
	DNTTIP2	chr1	ENSG00000067334.14	958.959	1041.81	1.08643	1	0.619238	0.999738
	METTL22	chr16	ENSG00000067365.15	514.195	539.149	1.04915	1	0.611314	0.999738
	TP53BP1	chr15	ENSG00000067369.13	680.05	670.927	0.986931	1	0.909437	0.999738
	TRO	chrX	ENSG00000067445.21	27.2091	22.7637	0.840223	0.999999	0.499164	0.999738
	RRP15	chr1	ENSG00000067533.6	278.111	268.08	0.964287	0.999999	0.836734	0.999738
	RHOA	chr3	ENSG00000067560.12	16414.1	17526	1.06774	1	0.646794	0.999738
	DHX8	chr17	ENSG00000067596.12	1597.62	1536.67	0.961813	0.999998	0.847052	0.999738
	PMS2P4	chr7	ENSG00000067601.8	49.0447	40.9577	0.837865	0.999998	0.433204	0.999738
	PRKCZ	chr1	ENSG00000067606.17	858.702	875.057	1.01891	1	0.899688	0.999738
	IARS2	chr1	ENSG00000067704.10	993.761	992.701	0.998774	1	0.991657	0.999738
	NAV3	chr12	ENSG00000067798.16	32.312	32.8948	1.01919	1	0.945351	0.999738
	IDH3G	chrX	ENSG00000067829.19	1355.62	1213.34	0.895051	0.999998	0.483353	0.999738
	ROGDI	chr16	ENSG00000067836.12	963.307	930.441	0.96585	1	0.83017	0.999738
	PDZD4	chrX	ENSG00000067840.12	1519.1	1155.72	0.760691	0.999983	0.0518447	0.999738
	ROCK1	chr18	ENSG00000067900.8	2403.67	2925.84	1.21726	1	0.289327	0.999738
	CBFB	chr16	ENSG00000067955.15	1586.53	1683.82	1.06134	1	0.708388	0.999738
	PDK3	chrX	ENSG00000067992.15	2063.8	2358.24	1.14272	1	0.258148	0.999738
	HYAL2	chr3	ENSG00000068001.14	449.358	434.791	0.967666	0.999996	0.776334	0.999738
	HDAC4	chr2	ENSG00000068024.16	1903.42	2289.51	1.20282	1.00001	0.066338	0.999738
	RASSF1	chr3	ENSG00000068028.17	3945.72	3499.08	0.886741	0.999994	0.22355	0.999738
	IFI35	chr17	ENSG00000068079.7	1681.06	1188.25	0.706775	0.999993	0.0279772	0.999738
	HEATR6	chr17	ENSG00000068097.15	323.216	269.992	0.835439	0.999993	0.228622	0.999738
	COASY	chr17	ENSG00000068120.15	1754.92	1738.72	0.990759	0.999888	0.955259	0.999738
	MEF2A	chr15	ENSG00000068305.17	1286.87	1454.3	1.13009	1.00002	0.368527	0.999738
	OTUD5	chrX	ENSG00000068308.13	3754.33	3733.89	0.994561	1.00001	0.971188	0.999738
	TFE3	chrX	ENSG00000068323.17	5746.93	6055.96	1.05377	0.999942	0.732041	0.999738
	TBC1D25	chrX	ENSG00000068354.16	1203.56	1094.92	0.909709	0.999992	0.540398	0.999738
	ACSL4	chrX	ENSG00000068366.20	2025.39	2403.7	1.18683	1	0.296099	0.999738
	INPP5A	chr10	ENSG00000068383.19	766.63	851.874	1.11154	1.00001	0.395302	0.999738
	GPKOW	chrX	ENSG00000068394.11	788.954	724.96	0.918681	1	0.528931	0.999738
	GRIPAP1	chrX	ENSG00000068400.13	2023.81	1998.41	0.987383	1	0.905917	0.999738
	FTSJ1	chrX	ENSG00000068438.15	721.954	671.815	0.93042	0.999992	0.49136	0.999738
	PRR11	chr17	ENSG00000068489.12	118.325	89.9307	0.759973	0.999997	0.173771	0.999738
	ATP11A	chr13	ENSG00000068650.18	1770.49	1948	1.10044	1	0.508114	0.999738
	POLR1A	chr2	ENSG00000068654.16	534.445	497.8	0.930955	0.999989	0.532537	0.999738
	LAPTM4A	chr2	ENSG00000068697.7	3116.62	3457.57	1.10945	1.00001	0.199402	0.999738
	TTC7A	chr2	ENSG00000068724.17	1959.92	1745.79	0.890677	0.999995	0.343002	0.999738
	IP6K2	chr3	ENSG00000068745.15	1599.37	1557.94	0.973961	0.999996	0.682211	0.999738
	SRBD1	chr2	ENSG00000068784.13	455.043	452.919	0.995799	0.999999	0.970796	0.999738
	KIF2A	chr5	ENSG00000068796.17	956.857	1023.68	1.07004	1	0.660928	0.999738
	RASGRP2	chr11	ENSG00000068831.19	15479.8	15995.2	1.03327	1.00024	0.672053	0.999738
	PSME4	chr2	ENSG00000068878.15	1455.01	1546.44	1.06278	0.999977	0.623358	0.999738
	IFT80	chr3	ENSG00000068885.15	202.907	244.867	1.20658	1	0.473184	0.999738
	SIRT2	chr19	ENSG00000068903.20	2115.18	1937.86	0.916162	0.999989	0.601174	0.999738
	ERLEC1	chr2	ENSG00000068912.14	864.938	865.636	1.00082	1	0.996011	0.999738
	PPP2R5B	chr11	ENSG00000068971.14	1305.75	1162.95	0.890603	0.999998	0.493311	0.999738
	PYGM	chr11	ENSG00000068976.14	552.235	602.628	1.09108	1	0.458276	0.999738
	MAST4	chr5	ENSG00000069020.18	239.197	243.527	1.01957	0.999998	0.888823	0.999738
	SDK2	chr17	ENSG00000069188.17	55.4414	61.8015	1.11221	1	0.672048	0.999738
	NUP133	chr1	ENSG00000069248.12	798.13	744.169	0.932387	0.999998	0.4459	0.999738
	NUCKS1	chr1	ENSG00000069275.13	2494.11	2645.22	1.06058	1	0.566595	0.999738
	VPS35	chr16	ENSG00000069329.18	2387.86	2454.67	1.02805	1	0.824633	0.999738
	DNAJA2	chr16	ENSG00000069345.12	1831.41	1893.39	1.03386	1	0.710511	0.999738
	BCL3	chr19	ENSG00000069399.15	4508.12	5028.82	1.11547	0.999995	0.537421	0.999738
	KCNAB2	chr1	ENSG00000069424.15	9684.07	9034.12	0.932886	1	0.624714	0.999738
	CLEC2D	chr12	ENSG00000069493.15	3238.85	3440.09	1.06212	0.999997	0.711643	0.999738
	FUNDC1	chrX	ENSG00000069509.6	199.595	191.831	0.963313	1	0.759053	0.999738
	RORA	chr15	ENSG00000069667.16	1881.78	2066.35	1.09811	1	0.665331	0.999738
	DRD4	chr11	ENSG00000069696.7	26.0413	14.9848	0.573002	0.999997	0.0757342	0.999738
	TGFBR3	chr1	ENSG00000069702.11	409.055	331.883	0.811686	0.999994	0.188282	0.999738
	ATP1B3	chr3	ENSG00000069849.11	909.787	883.528	0.971172	1	0.75598	0.999738
	NEDD4	chr15	ENSG00000069869.16	103.9	134.098	1.29023	1	0.167221	0.999738
	PIGB	chr15	ENSG00000069943.10	772.199	838.781	1.08596	1	0.492095	0.999738
	MAPK6	chr15	ENSG00000069956.12	322.595	354.943	1.10046	1	0.64356	0.999738
	GNB5	chr15	ENSG00000069966.18	633.861	649.64	1.02421	1	0.810404	0.999738
	RAB27A	chr15	ENSG00000069974.16	3404.25	4123.55	1.21127	0.99999	0.0900329	0.999738
	HDHD5	chr22	ENSG00000069998.12	960.105	865.736	0.901597	0.999995	0.330335	0.999738
	UFD1	chr22	ENSG00000070010.19	1140.6	1138.11	0.997869	1	0.979039	0.999738
	LRP6	chr12	ENSG00000070018.9	68.3947	82.3913	1.20411	1	0.377312	0.999738
	SCT	chr11	ENSG00000070031.4	15.5707	27.0173	1.73823	1	0.273587	0.999738
	PHRF1	chr11	ENSG00000070047.13	1641.31	1542.24	0.939592	0.999987	0.697554	0.999738
	ELP1	chr9	ENSG00000070061.15	930.579	985.573	1.0588	1	0.537843	0.999738
	NUCB2	chr11	ENSG00000070081.17	691.362	674.885	0.976028	0.999999	0.904867	0.999738
	PFN2	chr3	ENSG00000070087.14	86.6	106.739	1.23474	1	0.262868	0.999738
	SPTB	chr14	ENSG00000070182.21	789.537	715.67	0.906418	0.999996	0.679729	0.999738
	DAPP1	chr4	ENSG00000070190.13	2610.19	2909.09	1.11459	1	0.427742	0.999738
	SLC44A1	chr9	ENSG00000070214.16	664.289	676.8	1.01898	1	0.865159	0.999738
	TMEM260	chr14	ENSG00000070269.14	743.262	873.438	1.17522	1	0.265847	0.999738
	SMG6	chr17	ENSG00000070366.14	906.703	826.095	0.9111	0.999998	0.536067	0.999738
	EXOC5	chr14	ENSG00000070367.16	966.434	1072.62	1.10989	1	0.606778	0.999738
	CLTCL1	chr22	ENSG00000070371.16	324.067	363.781	1.12234	1	0.474822	0.999738
	FSTL3	chr19	ENSG00000070404.10	203.6	172.731	0.846649	0.999996	0.239322	0.999738
	DGCR2	chr22	ENSG00000070413.20	5684.84	6131.7	1.07861	0.999988	0.569513	0.999738
	RNF126	chr19	ENSG00000070423.18	1886.14	1670.47	0.88546	0.999997	0.224034	0.999738
	MNT	chr17	ENSG00000070444.15	1819.72	1949.45	1.07125	1	0.574392	0.999738
	ZXDC	chr3	ENSG00000070476.15	1185.25	1351.83	1.14027	1	0.145475	0.999738
	JMJD6	chr17	ENSG00000070495.14	1347.17	1507.47	1.11888	0.999976	0.247551	0.999738
	POLB	chr8	ENSG00000070501.12	810.133	750.219	0.925582	0.999993	0.299198	0.999738
	ST6GALNAC1	chr17	ENSG00000070526.15	184.371	185.094	1.00598	1	0.968602	0.999738
	WIPI1	chr17	ENSG00000070540.13	723.308	816.193	1.12865	1	0.303084	0.999738
	GBA2	chr9	ENSG00000070610.14	2326.75	2349.37	1.00973	0.999979	0.927837	0.999738
	NDST1	chr5	ENSG00000070614.15	2385.19	2663.89	1.11688	1	0.561392	0.999738
	ASNS	chr7	ENSG00000070669.17	18.7957	16.6149	0.882605	1	0.76013	0.999738
	AP3M2	chr8	ENSG00000070718.12	719.8	744.602	1.03453	1.00002	0.717246	0.999738
	ST6GALNAC2	chr17	ENSG00000070731.11	591.477	656.137	1.10937	1	0.548468	0.999738
	PABPC1	chr8	ENSG00000070756.16	46034.3	44494.1	0.96654	1.00006	0.625101	0.999738
	TESK2	chr1	ENSG00000070759.17	329.151	380.34	1.15526	1	0.266228	0.999738
	CFAP20	chr16	ENSG00000070761.8	423.814	412.466	0.972924	1	0.807661	0.999738
	EIF2B3	chr1	ENSG00000070785.17	188.3	183.098	0.972661	0.999999	0.821643	0.999738
	TCOF1	chr5	ENSG00000070814.21	1058.49	924.057	0.872907	0.999972	0.432701	0.999738
	CDC42	chr1	ENSG00000070831.17	13340.5	14777.2	1.10771	1.00076	0.180335	0.999738
	OSBPL3	chr7	ENSG00000070882.13	713.783	677.235	0.94885	0.999999	0.699016	0.999738
	SLC12A3	chr16	ENSG00000070915.9	41.6507	24.8477	0.600967	0.999996	0.0871181	0.999738
	RAD18	chr3	ENSG00000070950.10	253.792	227.335	0.896496	0.999995	0.332136	0.999738
	ATP2B1	chr12	ENSG00000070961.15	2422.96	2739.55	1.13067	1.00001	0.338067	0.999738
	NCK2	chr2	ENSG00000071051.14	2737.19	2650	0.968095	0.999998	0.712919	0.999738
	MAP4K4	chr2	ENSG00000071054.16	5745.32	6806.91	1.18479	1	0.292549	0.999738
	MGAT4A	chr2	ENSG00000071073.13	3105.33	3537.13	1.13907	0.999953	0.463419	0.999738
	RPL31	chr2	ENSG00000071082.11	6638.92	6798.76	1.02408	1	0.950445	0.999738
	WDR1	chr4	ENSG00000071127.17	12323.7	11618.9	0.942804	0.999983	0.742479	0.999738
	SNX13	chr7	ENSG00000071189.21	914.185	1002.08	1.0963	1.00001	0.635794	0.999738
	ARHGAP10	chr4	ENSG00000071205.12	168.079	158.048	0.941306	0.999998	0.658992	0.999738
	RPS6KA2	chr6	ENSG00000071242.12	298.376	275.954	0.923779	0.999996	0.425283	0.999738
	ING3	chr7	ENSG00000071243.16	429.433	492.325	1.14652	1	0.319234	0.999738
	VASH1	chr14	ENSG00000071246.11	859.29	829.776	0.965636	0.999999	0.780867	0.999738
	BUD23	chr7	ENSG00000071462.11	941.768	928.629	0.985876	1	0.905465	0.999738
	SEL1L	chr14	ENSG00000071537.14	2385.41	2733.28	1.1459	1.00001	0.189581	0.999738
	ATP6AP1	chrX	ENSG00000071553.17	4151.06	4173.51	1.00542	1	0.974841	0.999738
	TCF3	chr19	ENSG00000071564.16	2372.68	2330.73	0.982244	1	0.859701	0.999738
	TRIB2	chr2	ENSG00000071575.11	2312.11	2448.58	1.05904	1	0.732847	0.999738
	DAZAP1	chr19	ENSG00000071626.16	3312.97	3099.79	0.935517	0.999993	0.374682	0.999738
	MBD3	chr19	ENSG00000071655.18	2200.42	1979.42	0.899448	0.999997	0.390583	0.999738
	HLTF	chr3	ENSG00000071794.16	350.678	332.167	0.947354	1	0.8	0.999738
	FAM50A	chrX	ENSG00000071859.15	1516.79	1384.16	0.91245	0.999997	0.494654	0.999738
	FAM3A	chrX	ENSG00000071889.16	1081.57	1031.71	0.953651	0.999666	0.644387	0.999738
	CPSF1	chr8	ENSG00000071894.17	3430.18	3032.79	0.884145	0.999996	0.345657	0.999738
	CYBRD1	chr2	ENSG00000071967.12	658.371	726.419	1.10333	1	0.423148	0.999738
	PDCD2	chr6	ENSG00000071994.11	1330.07	1454.75	1.09364	0.99998	0.509978	0.999738
	RDH11	chr14	ENSG00000072042.13	813.723	831.289	1.02208	1	0.814349	0.999738
	PRKACA	chr19	ENSG00000072062.14	5305.58	5410.88	1.01984	1	0.925296	0.999738
	ADGRL1	chr19	ENSG00000072071.16	797.083	719.574	0.902827	0.999997	0.427049	0.999738
	ACTN1	chr14	ENSG00000072110.13	9177.56	9738.58	1.06113	1.00003	0.804272	0.999738
	ZFYVE26	chr14	ENSG00000072121.16	878.714	840.425	0.956564	0.999998	0.704427	0.999738
	EPN2	chr17	ENSG00000072134.15	186.021	206.336	1.11055	1.00001	0.38326	0.999738
	PTPN18	chr2	ENSG00000072135.13	5365.6	4727.21	0.881021	0.999987	0.431428	0.999738
	LIMS2	chr2	ENSG00000072163.19	313.102	255.304	0.81454	0.999995	0.175559	0.999738
	SPEG	chr2	ENSG00000072195.15	262.099	309.784	1.18083	1.00001	0.175021	0.999738
	LNX1	chr4	ENSG00000072201.14	63.7341	64.2568	1.01116	1	0.957304	0.999738
	ALDH3A2	chr17	ENSG00000072210.19	815.179	817.111	1.0026	1	0.978313	0.999738
	TFRC	chr3	ENSG00000072274.13	855.517	830.424	0.970749	0.999992	0.808328	0.999738
	SREBF1	chr17	ENSG00000072310.17	2328.9	2181.31	0.936567	1.00003	0.537224	0.999738
	AFF4	chr5	ENSG00000072364.13	1126.35	1241.75	1.10265	1	0.504757	0.999738
	UBE2D1	chr10	ENSG00000072401.15	2286.51	2732.69	1.19518	1.00002	0.236126	0.999738
	MPP5	chr14	ENSG00000072415.9	167.852	174.803	1.04125	1	0.8739	0.999738
	RHOBTB1	chr10	ENSG00000072422.17	73.3537	69.4613	0.946921	1	0.831795	0.999738
	SMC1A	chrX	ENSG00000072501.18	1612.13	1563.98	0.970173	1	0.836849	0.999738
	HSD17B10	chrX	ENSG00000072506.13	1013.68	863.174	0.851549	0.999996	0.234675	0.999738
	MARK2	chr11	ENSG00000072518.20	4973.93	5111.1	1.02758	1.00001	0.877212	0.999738
	HMMR	chr5	ENSG00000072571.20	29.914	18.3891	0.620706	0.999998	0.139164	0.999738
	CHFR	chr12	ENSG00000072609.17	2323.34	2406.29	1.03569	1.00001	0.670899	0.999738
	FCGR2B	chr1	ENSG00000072694.21	1289.34	1343.04	1.04177	1	0.69158	0.999738
	NFATC3	chr16	ENSG00000072736.19	1801.95	1667.03	0.925073	0.999995	0.525231	0.999738
	TRNT1	chr3	ENSG00000072756.17	351.5	369.346	1.05109	1	0.817386	0.999738
	ACADVL	chr17	ENSG00000072778.20	4804.31	4313.67	0.89788	0.999993	0.48195	0.999738
	STK10	chr5	ENSG00000072786.13	14392.2	13886.7	0.964871	0.999999	0.843425	0.999738
	FBXW11	chr5	ENSG00000072803.17	701.79	760.13	1.08325	1	0.4589	0.999738
	ACAP1	chr17	ENSG00000072818.12	12020.3	12376.2	1.02961	1	0.811989	0.999738
	DERL2	chr17	ENSG00000072849.11	1079.52	1190.71	1.10322	1.00001	0.165467	0.999738
	SIDT1	chr3	ENSG00000072858.10	664.025	607.847	0.915128	0.999996	0.384747	0.999738
	NDE1	chr16	ENSG00000072864.15	2013.27	2133.53	1.05973	1	0.747768	0.999738
	MRVI1	chr11	ENSG00000072952.18	2777.2	3217.45	1.1585	1	0.34177	0.999738
	TMEM38A	chr19	ENSG00000072954.7	125.635	119.457	0.949143	0.999998	0.716861	0.999738
	AP1M1	chr19	ENSG00000072958.8	2723.15	2661.65	0.977407	1.00001	0.898739	0.999738
	PVR	chr19	ENSG00000073008.15	213.297	251.392	1.18012	1.00001	0.282862	0.999738
	XRCC1	chr19	ENSG00000073050.11	1149	1084.26	0.943636	0.999999	0.750753	0.999738
	SCARB1	chr12	ENSG00000073060.16	307.72	310.375	1.00944	1	0.929061	0.999738
	MCM2	chr3	ENSG00000073111.14	221.721	197.458	0.889541	0.999997	0.430687	0.999738
	PANX2	chr22	ENSG00000073150.14	1583.55	1834.51	1.15843	0.999988	0.398796	0.999738
	SELENOO	chr22	ENSG00000073169.14	2496.19	2439.71	0.977273	1.00003	0.822629	0.999738
	ALPK1	chr4	ENSG00000073331.18	3337.3	3706.9	1.11079	1	0.402638	0.999738
	LLGL2	chr17	ENSG00000073350.13	1330.32	1099.81	0.826607	0.999992	0.123756	0.999738
	PDE8A	chr15	ENSG00000073417.15	461.863	459.345	0.994153	0.99992	0.96654	0.999738
	CLCN4	chrX	ENSG00000073464.12	202.862	223.301	1.10147	1	0.633623	0.999738
	NLE1	chr17	ENSG00000073536.18	379.704	364.951	0.961646	0.999999	0.76186	0.999738
	SDHA	chr5	ENSG00000073578.17	686.013	577.761	0.842147	0.999997	0.278433	0.999738
	SMARCE1	chr17	ENSG00000073584.20	1263.66	1265.39	1.00155	0.999999	0.986337	0.999738
	FNDC8	chr17	ENSG00000073598.6	14.6385	13.8081	0.939141	1	0.850596	0.999738
	GSDMB	chr17	ENSG00000073605.18	1731.04	1592.29	0.919721	1.00004	0.377197	0.999738
	KDM5A	chr12	ENSG00000073614.13	2361.67	2456.69	1.04024	0.999999	0.776232	0.999738
	DHRS9	chr2	ENSG00000073737.16	760.192	756.416	0.995355	0.999999	0.971272	0.999738
	PTGS2	chr1	ENSG00000073756.12	897.054	1106.14	1.23316	0.999983	0.328736	0.999738
	IGF2BP2	chr3	ENSG00000073792.15	673.554	549.621	0.815999	0.999998	0.449573	0.999738
	MAP3K13	chr3	ENSG00000073803.14	176.879	205.338	1.16149	1.00001	0.188206	0.999738
	ST6GAL1	chr3	ENSG00000073849.15	4261.83	4087.82	0.959216	1.0001	0.578341	0.999738
	FRY	chr13	ENSG00000073910.22	1045.42	1197.42	1.14542	1	0.311628	0.999738
	PICALM	chr11	ENSG00000073921.18	9474.6	11485.2	1.21221	1.00001	0.124519	0.999738
	NSF	chr17	ENSG00000073969.18	698.429	723.891	1.03698	1	0.762239	0.999738
	CLASP1	chr2	ENSG00000074054.18	877.562	842.199	0.960084	0.999998	0.720529	0.999738
	MRPS34	chr16	ENSG00000074071.14	1748.77	1488.73	0.85125	0.999994	0.172857	0.999738
	CLNS1A	chr11	ENSG00000074201.9	1317.81	1267.46	0.961797	1	0.820028	0.999738
	TEAD2	chr19	ENSG00000074219.13	26.9121	19.4608	0.721191	0.999998	0.245151	0.999738
	EED	chr11	ENSG00000074266.21	481.328	481.191	0.999452	1	0.997435	0.999738
	CDHR2	chr5	ENSG00000074276.10	57.846	48.2576	0.830378	0.999999	0.482428	0.999738
	TSG101	chr11	ENSG00000074319.13	1518.02	1610.12	1.06063	1.00001	0.557533	0.999738
	NCBP3	chr17	ENSG00000074356.17	1250.3	1262.91	1.01013	0.999974	0.929477	0.999738
	ATP2A3	chr17	ENSG00000074370.18	14766.3	14500.7	0.982012	1.00001	0.899865	0.999738
	MGLL	chr3	ENSG00000074416.14	483.32	390.505	0.80788	0.999998	0.363755	0.999738
	NTN4	chr12	ENSG00000074527.12	21.1384	30.7811	1.46142	1	0.201328	0.999738
	BCS1L	chr2	ENSG00000074582.14	443.68	434.128	0.977483	0.999866	0.823044	0.999738
	DPP8	chr15	ENSG00000074603.19	1286.23	1540.96	1.1981	1	0.183241	0.999738
	SLC24A1	chr15	ENSG00000074621.14	92.8241	99.8853	1.07794	0.999995	0.645667	0.999738
	ZNF532	chr18	ENSG00000074657.13	75.6521	75.343	0.997886	1	0.99048	0.999738
	SCARF1	chr17	ENSG00000074660.16	4996.15	5152.27	1.03125	0.99998	0.810413	0.999738
	LMAN1	chr18	ENSG00000074695.6	970.143	946.328	0.975446	1	0.889479	0.999738
	HACD3	chr15	ENSG00000074696.13	480.905	459.572	0.955679	0.999998	0.743481	0.999738
	IPCEF1	chr6	ENSG00000074706.13	1543.29	1667.1	1.08031	1.00001	0.450657	0.999738
	ZZEF1	chr17	ENSG00000074755.15	3105.08	2937.25	0.945939	0.999998	0.637875	0.999738
	ENO1	chr1	ENSG00000074800.16	14055.9	12564.6	0.893897	1.00008	0.584695	0.999738
	MYDGF	chr19	ENSG00000074842.8	1154.52	1037.07	0.89817	0.999996	0.336055	0.999738
	ANO8	chr19	ENSG00000074855.11	659.575	664.696	1.00759	1.00002	0.939777	0.999738
	TUBE1	chr6	ENSG00000074935.14	252.309	274.283	1.0872	1.00001	0.718027	0.999738
	ARHGEF10L	chr1	ENSG00000074964.17	536.366	517.443	0.964943	0.999999	0.78727	0.999738
	TXK	chr4	ENSG00000074966.11	981.014	953.77	0.972412	1	0.851873	0.999738
	ACTR6	chr12	ENSG00000075089.9	446.747	469.7	1.05141	1	0.850267	0.999738
	TIPIN	chr15	ENSG00000075131.10	40.0975	42.0518	1.05125	1	0.846727	0.999738
	SRI	chr7	ENSG00000075142.13	1163.9	1262.87	1.08477	1	0.394627	0.999738
	EIF4G3	chr1	ENSG00000075151.20	831.304	875.79	1.05342	1	0.745297	0.999738
	NUP37	chr12	ENSG00000075188.9	270.085	239.694	0.888982	0.999994	0.422133	0.999738
	GTSE1	chr22	ENSG00000075218.19	39.9395	17.043	0.427154	0.999997	0.0234455	0.999738
	SEMA3C	chr7	ENSG00000075223.14	87.4943	123.682	1.41354	1	0.107592	0.999738
	TTC38	chr22	ENSG00000075234.17	1210.97	831.486	0.68654	0.999984	0.0188105	0.999738
	ACAT1	chr11	ENSG00000075239.14	424.362	448.319	1.05665	1	0.717927	0.999738
	GRAMD4	chr22	ENSG00000075240.17	881.748	802.459	0.910082	0.999997	0.304834	0.999738
	CELSR1	chr22	ENSG00000075275.16	82.8199	114.175	1.37935	1.00001	0.0592891	0.999738
	ZNF638	chr2	ENSG00000075292.19	1417.99	1732.35	1.22164	0.999997	0.15322	0.999738
	SLC25A40	chr7	ENSG00000075303.13	735.698	830.847	1.12963	1	0.515516	0.999738
	TIMM21	chr18	ENSG00000075336.12	244.579	245.359	1.00559	1	0.960966	0.999738
	ADD2	chr2	ENSG00000075340.23	129.921	175.332	1.35025	1.00001	0.0236131	0.999738
	VPS9D1	chr16	ENSG00000075399.14	2850.86	2724.96	0.955773	0.999994	0.671533	0.999738
	ZNF37A	chr10	ENSG00000075407.18	315.875	320.207	1.01421	1	0.929051	0.999738
	MARK3	chr14	ENSG00000075413.18	2645.89	2506.83	0.947437	1.00003	0.685391	0.999738
	SLC25A3	chr12	ENSG00000075415.12	6101.04	5966.99	0.978003	0.999999	0.83587	0.999738
	FNDC3B	chr3	ENSG00000075420.13	1495.74	1895.6	1.26734	1.00001	0.0644137	0.999738
	FOSL2	chr2	ENSG00000075426.12	3918.96	4584.95	1.16999	0.999996	0.223771	0.999738
	FRYL	chr4	ENSG00000075539.15	1090.36	1167.4	1.07077	1	0.56332	0.999738
	TMEM131	chr2	ENSG00000075568.17	1167.2	1186.84	1.01684	1	0.916541	0.999738
	FSCN1	chr7	ENSG00000075618.18	129.154	115.598	0.894657	0.999998	0.593366	0.999738
	ACTB	chr7	ENSG00000075624.16	170691	171184	1.00289	0.999532	0.989496	0.999738
	PLD1	chr3	ENSG00000075651.16	159.404	191.028	1.19787	1	0.308174	0.999738
	WDR62	chr19	ENSG00000075702.18	76.3764	58.8058	0.768282	0.999999	0.183694	0.999738
	DLG1	chr3	ENSG00000075711.21	659.941	734.07	1.11242	1	0.510121	0.999738
	RAB7A	chr3	ENSG00000075785.13	8455.31	9674.86	1.14423	1	0.349584	0.999738
	SEC31B	chr10	ENSG00000075826.17	912.839	771.254	0.844688	0.999993	0.113881	0.999738
	SART3	chr12	ENSG00000075856.12	1415.3	1364.02	0.963652	0.999998	0.742195	0.999738
	ARHGAP15	chr2	ENSG00000075884.14	2839.79	3024.69	1.06508	0.999987	0.407624	0.999738
	EXOSC7	chr3	ENSG00000075914.13	485.494	447.811	0.922301	0.999997	0.494307	0.999738
	KIFAP3	chr1	ENSG00000075945.13	366.429	380.781	1.03903	1	0.750427	0.999738
	MKRN2	chr3	ENSG00000075975.16	755.773	815.412	1.07924	1	0.528551	0.999738
	MCM6	chr2	ENSG00000076003.5	793.564	726.207	0.915126	0.999995	0.456468	0.999738
	REXO2	chr11	ENSG00000076043.10	605.97	625.186	1.03111	1	0.756261	0.999738
	RBM7	chr11	ENSG00000076053.10	767.393	860.69	1.12141	0.999987	0.36497	0.999738
	RBMS2	chr12	ENSG00000076067.13	272.61	269.854	0.990063	1	0.943963	0.999738
	BAZ2A	chr12	ENSG00000076108.11	4583.35	4755.15	1.03748	1	0.802562	0.999738
	PTPN23	chr3	ENSG00000076201.15	1357.87	1203.91	0.886489	0.999998	0.483746	0.999738
	MLH1	chr3	ENSG00000076242.15	622.15	636.467	1.02334	1	0.829639	0.999738
	UNG	chr12	ENSG00000076248.10	438.786	409.929	0.933927	0.999998	0.603872	0.999738
	FMO4	chr1	ENSG00000076258.10	73.1102	71.6502	0.981924	1	0.923925	0.999738
	KLHL20	chr1	ENSG00000076321.11	335.088	337.826	1.00822	1	0.957694	0.999738
	SLC46A1	chr17	ENSG00000076351.13	292.077	272.346	0.933742	0.999997	0.528993	0.999738
	PLXNA2	chr1	ENSG00000076356.7	76.2534	96.4753	1.2638	1.00001	0.185393	0.999738
	SPAG5	chr17	ENSG00000076382.17	81.5816	87.4001	1.07196	1	0.744389	0.999738
	ANKRD13A	chr12	ENSG00000076513.17	5609.78	6199.66	1.10515	0.999996	0.433229	0.999738
	TPD52	chr8	ENSG00000076554.15	374.368	422.795	1.12921	1	0.528357	0.999738
	ACACB	chr12	ENSG00000076555.15	234.362	273.47	1.1674	1	0.280834	0.999738
	TRAF4	chr17	ENSG00000076604.15	331.135	281.986	0.852176	0.999994	0.236812	0.999738
	PAG1	chr8	ENSG00000076641.4	3437.43	3862.65	1.12374	0.999967	0.470068	0.999738
	GPATCH1	chr19	ENSG00000076650.7	334.273	333.482	0.998232	0.999997	0.989726	0.999738
	ICAM3	chr19	ENSG00000076662.10	35198.6	37683.2	1.07059	1	0.638518	0.999738
	NT5C2	chr10	ENSG00000076685.18	3324.53	3970.39	1.19431	1.00001	0.0793203	0.999738
	MBNL3	chrX	ENSG00000076770.14	2757.72	2369.04	0.859072	0.999998	0.460102	0.999738
	RAP1GAP	chr1	ENSG00000076864.19	242.713	325.949	1.34262	1	0.315522	0.999738
	XAB2	chr19	ENSG00000076924.12	2092.16	1919.09	0.917214	0.999987	0.532085	0.999738
	ARHGEF1	chr19	ENSG00000076928.17	20643.7	20342.8	0.985423	1.00001	0.915555	0.999738
	STXBP2	chr19	ENSG00000076944.16	9498.85	9543.17	1.00466	1	0.982307	0.999738
	MAP2K7	chr19	ENSG00000076984.17	2740.12	2738.65	0.999442	1.00007	0.996476	0.999738
	DGKD	chr2	ENSG00000077044.10	3698.32	4081.11	1.10341	1	0.285253	0.999738
	TOP2B	chr3	ENSG00000077097.15	3106.02	3161.13	1.01777	1.00001	0.862303	0.999738
	TM9SF3	chr10	ENSG00000077147.16	2601.87	2778.59	1.06794	1	0.64773	0.999738
	NFKB2	chr10	ENSG00000077150.20	5843.74	5215.04	0.892409	0.999992	0.534045	0.999738
	UBE2T	chr1	ENSG00000077152.11	38.1944	40.4784	1.05976	1	0.842172	0.999738
	PPP1R12B	chr1	ENSG00000077157.22	3110.58	3856.49	1.23984	1.00001	0.183845	0.999738
	DNAJC10	chr2	ENSG00000077232.18	1147.31	1241.05	1.08178	1	0.66116	0.999738
	GTF3C1	chr16	ENSG00000077235.18	1457.52	1334.34	0.915444	0.999998	0.583609	0.999738
	IL4R	chr16	ENSG00000077238.14	9710.46	11540	1.18838	1.00001	0.147694	0.999738
	USP33	chr1	ENSG00000077254.14	1393	1521.74	1.09245	1	0.457418	0.999738
	SNRPA	chr19	ENSG00000077312.9	1296.5	1058.75	0.81664	0.999992	0.141127	0.999738
	EXOSC5	chr19	ENSG00000077348.9	529.067	487.2	0.920211	0.999996	0.431821	0.999738
	DYNC1I2	chr2	ENSG00000077380.15	1054.12	1047.76	0.99428	0.999999	0.957081	0.999738
	APBB1IP	chr10	ENSG00000077420.16	9969.34	10850.6	1.08839	0.999917	0.71574	0.999738
	LRCH4	chr7	ENSG00000077454.16	3305.16	3266.07	0.988157	0.999977	0.935765	0.999738
	FAM76B	chr11	ENSG00000077458.13	763.21	844.197	1.10627	1	0.683148	0.999738
	SIRT6	chr19	ENSG00000077463.15	929.977	848.312	0.912125	0.999999	0.537361	0.999738
	POLD3	chr11	ENSG00000077514.9	459.167	466.71	1.01651	1	0.869493	0.999738
	CAPZB	chr1	ENSG00000077549.18	11561.2	11836.9	1.02385	0.999997	0.895907	0.999738
	GPR137B	chr1	ENSG00000077585.14	253.908	233.659	0.921022	0.999997	0.478708	0.999738
	JADE1	chr4	ENSG00000077684.16	1343.05	1413.82	1.05254	1	0.549054	0.999738
	SLC25A43	chrX	ENSG00000077713.19	127.098	102.02	0.806952	0.999995	0.153673	0.999738
	UBE2A	chrX	ENSG00000077721.16	1599.41	1723.02	1.07733	1	0.442692	0.999738
	FGFR1	chr8	ENSG00000077782.20	96.653	110.597	1.14539	1	0.356814	0.999738
	CST7	chr20	ENSG00000077984.6	4670.76	4162.37	0.891145	0.999998	0.532399	0.999738
	PIAS2	chr18	ENSG00000078043.16	387.204	385.337	0.995363	1	0.978996	0.999738
	ARAF	chrX	ENSG00000078061.13	3632.56	3470.18	0.955308	0.999999	0.76614	0.999738
	MCCC1	chr3	ENSG00000078070.13	392.492	383.016	0.974871	0.999998	0.769959	0.999738
	LAMP3	chr3	ENSG00000078081.8	51.6711	38.3785	0.740966	0.999997	0.230545	0.999738
	ACER3	chr11	ENSG00000078124.12	730.935	685.772	0.938443	0.999997	0.47893	0.999738
	UBE2K	chr4	ENSG00000078140.14	1395.53	1426.97	1.02269	1	0.798685	0.999738
	PIK3C3	chr18	ENSG00000078142.13	1254.39	1351.95	1.07789	1	0.379581	0.999738
	N4BP2	chr4	ENSG00000078177.14	306.408	293.457	0.957971	1	0.8738	0.999738
	TIGAR	chr12	ENSG00000078237.7	188.829	215.166	1.14131	1	0.308864	0.999738
	TULP3	chr12	ENSG00000078246.17	163.784	131.524	0.801168	0.999996	0.081498	0.999738
	SYNJ2	chr6	ENSG00000078269.15	401.398	419.391	1.04484	1.00001	0.74493	0.999738
	PPP2R5C	chr14	ENSG00000078304.19	4503.11	4911.35	1.09065	1.00001	0.173277	0.999738
	PMS2P1	chr7	ENSG00000078319.9	341.599	327.741	0.959629	0.999996	0.730248	0.999738
	GNB1	chr1	ENSG00000078369.18	9513	9692.39	1.01885	1	0.899375	0.999738
	HOXA9	chr7	ENSG00000078399.19	23.2263	19.5106	0.842466	0.999999	0.542552	0.999738
	EDN1	chr6	ENSG00000078401.7	35.9666	30.2267	0.838637	0.999999	0.617625	0.999738
	MLLT10	chr10	ENSG00000078403.17	474.846	491.84	1.03622	1	0.810024	0.999738
	ZCWPW1	chr7	ENSG00000078487.17	229.042	255.155	1.11412	1	0.355163	0.999738
	P2RY10	chrX	ENSG00000078589.13	1067.15	1097.71	1.02872	1	0.860543	0.999738
	ITM2A	chrX	ENSG00000078596.11	1625.76	1681.06	1.03402	1.00001	0.851502	0.999738
	NRDC	chr1	ENSG00000078618.21	5276.31	5743.32	1.08852	0.999988	0.545323	0.999738
	VDAC3	chr8	ENSG00000078668.14	1642.94	1675.79	1.01975	0.999996	0.809554	0.999738
	PCM1	chr8	ENSG00000078674.17	1747.91	1899.14	1.08665	0.999995	0.391257	0.999738
	TNRC6C	chr17	ENSG00000078687.17	973.797	982.81	1.00913	0.999894	0.910815	0.999738
	CBFA2T2	chr20	ENSG00000078699.21	856.993	913.495	1.06562	0.999995	0.544001	0.999738
	ITCH	chr20	ENSG00000078747.15	2409.6	2670.13	1.10819	1	0.344878	0.999738
	PKD2L2	chr5	ENSG00000078795.16	20.7827	16.3556	0.782359	0.999999	0.397327	0.999738
	TP53INP2	chr20	ENSG00000078804.13	425.391	473.959	1.11458	1	0.531476	0.999738
	SDF4	chr1	ENSG00000078808.17	4615.26	4376.97	0.948348	0.999989	0.612451	0.999738
	MYH7B	chr20	ENSG00000078814.16	52.5969	54.1949	1.0286	1	0.914967	0.999738
	TOLLIP	chr11	ENSG00000078902.16	2495.36	2702.95	1.08316	1	0.581539	0.999738
	UBE2D4	chr7	ENSG00000078967.13	231.83	221.121	0.954487	0.999998	0.685711	0.999738
	THOC1	chr18	ENSG00000079134.12	474.014	495.023	1.0446	1	0.720205	0.999738
	OSBPL6	chr2	ENSG00000079156.17	16.3256	18.9701	1.16952	1	0.587351	0.999738
	XRCC5	chr2	ENSG00000079246.16	7982.64	8050.89	1.00856	0.999994	0.932356	0.999738
	LXN	chr3	ENSG00000079257.8	182.978	202.469	1.10465	1	0.539763	0.999738
	SP140	chr2	ENSG00000079263.19	1222.31	1100.02	0.899968	0.998747	0.433828	0.999738
	MKNK1	chr1	ENSG00000079277.21	5286.6	5859.98	1.10844	1	0.386082	0.999738
	TNS1	chr2	ENSG00000079308.19	1905.99	1815.42	0.952466	1	0.887886	0.999738
	REXO1	chr19	ENSG00000079313.15	1812.22	1710.89	0.944015	1.00027	0.53427	0.999738
	SAR1A	chr10	ENSG00000079332.15	2713.32	2966.04	1.09318	1.00018	0.141038	0.999738
	CDC14A	chr1	ENSG00000079335.20	797.703	919.445	1.15269	1	0.538684	0.999738
	RAPGEF3	chr12	ENSG00000079337.16	43.1807	34.8083	0.803971	0.999999	0.385847	0.999738
	CEACAM1	chr19	ENSG00000079385.22	789.468	720.051	0.911962	0.999997	0.468981	0.999738
	SENP1	chr12	ENSG00000079387.14	479.75	513.852	1.07057	1	0.603209	0.999738
	DUSP13	chr10	ENSG00000079393.20	95.7556	124.059	1.29232	1	0.190426	0.999738
	CIC	chr19	ENSG00000079432.7	5239.5	5121.46	0.977458	0.999989	0.904047	0.999738
	LIPE	chr19	ENSG00000079435.10	254.981	291.449	1.14262	1	0.311531	0.999738
	FDFT1	chr8	ENSG00000079459.13	2653.7	2462.81	0.927986	0.999997	0.493994	0.999738
	PAFAH1B3	chr19	ENSG00000079462.7	389.164	344.415	0.885104	0.999997	0.390227	0.999738
	OPHN1	chrX	ENSG00000079482.13	20.9314	14.1296	0.674203	0.999998	0.192656	0.999738
	KIF22	chr16	ENSG00000079616.12	1199.68	1177.39	0.981283	0.999999	0.86894	0.999738
	CARMIL1	chr6	ENSG00000079691.18	154.409	134.559	0.87209	0.999994	0.471609	0.999738
	PGM1	chr1	ENSG00000079739.17	904.136	970.115	1.0729	0.999999	0.671812	0.999738
	DDX1	chr2	ENSG00000079785.15	890.973	869.256	0.97576	0.999996	0.836046	0.999738
	DNM2	chr19	ENSG00000079805.16	10009.4	10094.8	1.00853	0.999982	0.950427	0.999738
	EPB41L2	chr6	ENSG00000079819.19	237.1	207.45	0.874422	0.999998	0.42765	0.999738
	STX7	chr6	ENSG00000079950.14	2414.78	2973.56	1.23149	1.00001	0.188154	0.999738
	RABL2B	chr22	ENSG00000079974.17	780.285	848.757	1.08777	1	0.36078	0.999738
	KEAP1	chr19	ENSG00000079999.14	1035.66	942.634	0.910216	1	0.507459	0.999738
	DDX43	chr6	ENSG00000080007.8	20.1959	32.2159	1.59316	1.00001	0.0577031	0.999738
	SLC35C2	chr20	ENSG00000080189.15	2817.1	2652.52	0.941567	0.999997	0.547056	0.999738
	CRYBG3	chr3	ENSG00000080200.10	256.044	277.117	1.0823	1	0.616591	0.999738
	RFX3	chr9	ENSG00000080298.15	435.784	496.739	1.14035	1	0.489688	0.999738
	RIF1	chr2	ENSG00000080345.18	972.948	1129.17	1.1606	1.00001	0.413687	0.999738
	RAB21	chr12	ENSG00000080371.6	1628.92	1876.4	1.15193	1.00001	0.170909	0.999738
	SLC4A4	chr4	ENSG00000080493.17	34.5866	19.295	0.554963	0.999997	0.0581782	0.999738
	SMARCA2	chr9	ENSG00000080503.24	2622.43	2684.78	1.02377	1	0.82429	0.999738
	SESN1	chr6	ENSG00000080546.13	808.561	968.515	1.19784	0.999991	0.366437	0.999738
	MID2	chrX	ENSG00000080561.13	54.5275	50.1357	0.921388	0.999997	0.723447	0.999738
	COL5A3	chr19	ENSG00000080573.7	323.667	411.547	1.2707	1	0.117376	0.999738
	SRCAP	chr16	ENSG00000080603.17	204.813	180.932	0.884025	0.999998	0.525408	0.999738
	PUM3	chr9	ENSG00000080608.10	368.944	337.438	0.915123	0.999962	0.572774	0.999738
	CNOT4	chr7	ENSG00000080802.18	410.227	470.799	1.14799	0.999993	0.276615	0.999738
	PSEN1	chr14	ENSG00000080815.19	3220.92	3486.86	1.08255	1.00013	0.534009	0.999738
	CPOX	chr3	ENSG00000080819.9	531.695	539.548	1.01479	0.999995	0.936456	0.999738
	CLDND1	chr3	ENSG00000080822.17	1957.34	2080.83	1.06307	1	0.746328	0.999738
	MOK	chr14	ENSG00000080823.23	72.9117	83.1118	1.13431	1	0.35494	0.999738
	HSP90AA1	chr14	ENSG00000080824.18	9342.52	10143.3	1.08571	1	0.65756	0.999738
	RBL1	chr20	ENSG00000080839.12	301.325	310.153	1.02982	0.999998	0.8271	0.999738
	DLGAP4	chr20	ENSG00000080845.17	1574.96	1579.16	1.00262	1	0.984307	0.999738
	IGSF9B	chr11	ENSG00000080854.15	436.938	406.233	0.929576	0.999997	0.444133	0.999738
	CROCCP3	chr1	ENSG00000080947.15	328.312	355.072	1.08074	1	0.587716	0.999738
	NDC80	chr18	ENSG00000080986.13	106.018	103.891	0.982365	1	0.927284	0.999738
	AP4E1	chr15	ENSG00000081014.11	285.637	300.934	1.05328	1	0.727102	0.999738
	RSBN1	chr1	ENSG00000081019.13	1310.44	1484.68	1.13299	1	0.38331	0.999738
	MAGI3	chr1	ENSG00000081026.19	38.8197	52.3004	1.35393	1	0.179244	0.999738
	TCF7	chr5	ENSG00000081059.20	13704.5	13405.6	0.978175	0.999918	0.797683	0.999738
	OSTM1	chr6	ENSG00000081087.15	1605.26	1768.21	1.10162	1.00001	0.596654	0.999738
	PCNP	chr3	ENSG00000081154.12	2005.28	2109.62	1.05203	1	0.775834	0.999738
	EXD2	chr14	ENSG00000081177.18	160.606	192.874	1.20215	1.00001	0.135708	0.999738
	ARG2	chr14	ENSG00000081181.8	204.782	186.015	0.909071	0.999998	0.51941	0.999738
	MEF2C	chr5	ENSG00000081189.15	888.682	933.236	1.05044	1	0.720962	0.999738
	PTPRC	chr1	ENSG00000081237.20	36563.1	40853.3	1.11734	1.00001	0.397513	0.999738
	UBA5	chr3	ENSG00000081307.12	450.483	453.285	1.00623	0.999997	0.972186	0.999738
	STK17B	chr2	ENSG00000081320.11	9755.22	11295.2	1.15787	1	0.246964	0.999738
	CDC14B	chr9	ENSG00000081377.17	179.638	202.554	1.12836	0.999997	0.420521	0.999738
	ZNF510	chr9	ENSG00000081386.12	289.028	280.633	0.971159	0.999999	0.883318	0.999738
	ZNF506	chr19	ENSG00000081665.14	1138.47	1166.11	1.02428	1	0.836278	0.999738
	JMJD4	chr1	ENSG00000081692.12	412.917	424.633	1.0281	0.999987	0.832083	0.999738
	DUSP12	chr1	ENSG00000081721.12	280.199	301.446	1.07575	0.999997	0.663649	0.999738
	AACS	chr12	ENSG00000081760.17	325.025	310.589	0.955552	0.999999	0.746326	0.999738
	DELE1	chr5	ENSG00000081791.9	1744.28	1705.53	0.977737	0.999998	0.735558	0.999738
	HSPB11	chr1	ENSG00000081870.11	238.318	263.831	1.10669	1	0.618209	0.999738
	PHLPP1	chr18	ENSG00000081913.14	234.737	213.779	0.910703	0.999997	0.621963	0.999738
	IL12RB2	chr1	ENSG00000081985.11	58.4779	36.1197	0.614347	0.999996	0.0372724	0.999738
	SMARCD3	chr7	ENSG00000082014.16	895.667	796.579	0.889105	0.999651	0.307217	0.999738
	WDR70	chr5	ENSG00000082068.9	468.747	453.274	0.967503	0.999999	0.759149	0.999738
	FYB1	chr5	ENSG00000082074.18	15279	17181.5	1.12452	1.00001	0.338173	0.999738
	STRADB	chr2	ENSG00000082146.13	9922.48	8905.58	0.897519	1.00005	0.615929	0.999738
	BZW1	chr2	ENSG00000082153.18	3001.96	3237.06	1.07832	0.999978	0.541096	0.999738
	ME2	chr18	ENSG00000082212.13	1905.58	2030.18	1.06536	0.999991	0.514102	0.999738
	C5orf22	chr5	ENSG00000082213.18	354.208	339.852	0.95985	0.999997	0.752172	0.999738
	CCNT2	chr2	ENSG00000082258.13	1370.36	1632.05	1.191	0.999997	0.493343	0.999738
	FAM135A	chr6	ENSG00000082269.16	108.908	133.058	1.22162	0.999998	0.463486	0.999738
	COL19A1	chr6	ENSG00000082293.13	15.3108	21.0548	1.38343	1	0.326357	0.999738
	EPB41L3	chr18	ENSG00000082397.17	358.473	272.738	0.760946	0.999997	0.194117	0.999738
	COBLL1	chr2	ENSG00000082438.17	39.2468	36.311	0.92494	0.999998	0.743903	0.999738
	DLG3	chrX	ENSG00000082458.12	284.183	226.853	0.797909	0.999994	0.100671	0.999738
	TRAF5	chr1	ENSG00000082512.15	1550.49	1572.29	1.01409	1	0.927886	0.999738
	MRPL22	chr5	ENSG00000082515.18	293.133	237.382	0.810098	1.00001	0.233643	0.999738
	GEMIN5	chr5	ENSG00000082516.9	328.846	287.441	0.874299	0.999998	0.505995	0.999738
	NFE2L1	chr17	ENSG00000082641.16	2132.89	1957.05	0.917582	0.999998	0.552076	0.999738
	GSK3B	chr3	ENSG00000082701.15	1634.9	1814.44	1.10986	0.99999	0.37778	0.999738
	ITGB5	chr3	ENSG00000082781.12	546.76	419.843	0.767788	1	0.34657	0.999738
	ERC1	chr12	ENSG00000082805.20	259.619	256.149	0.987026	1	0.930098	0.999738
	XPO1	chr2	ENSG00000082898.17	2966.07	2962.36	0.998802	1	0.993084	0.999738
	RNF13	chr3	ENSG00000082996.19	3636.09	4114.45	1.13163	1	0.345293	0.999738
	PALB2	chr16	ENSG00000083093.10	163.443	198.523	1.21481	1.00001	0.122963	0.999738
	DOP1A	chr6	ENSG00000083097.14	450.056	407.005	0.904277	0.999998	0.505646	0.999738
	LYRM2	chr6	ENSG00000083099.11	482.062	491.984	1.02049	0.999993	0.923176	0.999738
	BCKDHB	chr6	ENSG00000083123.15	210.148	205.525	0.978786	1	0.897302	0.999738
	KAT6A	chr8	ENSG00000083168.11	2250.98	2550.49	1.13309	0.999998	0.450792	0.999738
	TUT7	chr9	ENSG00000083223.18	2113.77	2497.67	1.18164	1	0.160549	0.999738
	ULK2	chr17	ENSG00000083290.20	509.143	540.466	1.06231	1	0.486651	0.999738
	TNPO1	chr5	ENSG00000083312.17	2474.48	2831.52	1.14437	1.00001	0.383703	0.999738
	PLOD1	chr1	ENSG00000083444.17	2058.45	2139.77	1.03951	1	0.840714	0.999738
	P2RX5	chr17	ENSG00000083454.22	305.426	285.964	0.936751	0.999999	0.685179	0.999738
	ITGAE	chr17	ENSG00000083457.12	300.35	310.347	1.03357	1	0.81809	0.999738
	DIS3	chr13	ENSG00000083520.15	923.178	1026.21	1.11165	1	0.569217	0.999738
	PIBF1	chr13	ENSG00000083535.16	287.864	274.582	0.953963	0.999999	0.81818	0.999738
	TDRD3	chr13	ENSG00000083544.15	326.925	348.411	1.06577	1	0.609214	0.999738
	NUFIP1	chr13	ENSG00000083635.8	111.973	114.867	1.02776	1	0.853142	0.999738
	PDS5B	chr13	ENSG00000083642.19	790.696	906.287	1.14624	0.999994	0.279582	0.999738
	OXCT1	chr5	ENSG00000083720.13	569.275	612.083	1.07541	0.999994	0.592882	0.999738
	RRAGB	chrX	ENSG00000083750.12	252.549	208.462	0.825716	0.999996	0.213836	0.999738
	CYLD	chr16	ENSG00000083799.17	6392.25	6627.69	1.03685	1	0.775402	0.999738
	SLC27A5	chr19	ENSG00000083807.10	61.7276	68.932	1.11417	1	0.624943	0.999738
	ZNF324	chr19	ENSG00000083812.12	339.09	303.279	0.89392	0.999997	0.429086	0.999738
	ZNF671	chr19	ENSG00000083814.13	708.825	673.724	0.950254	1	0.611094	0.999738
	ZNF416	chr19	ENSG00000083817.9	137.708	124.536	0.903183	0.999998	0.507505	0.999738
	ZNF586	chr19	ENSG00000083828.16	779.891	837.622	1.07388	1	0.466736	0.999738
	ZNF446	chr19	ENSG00000083838.16	369.492	354.804	0.95942	0.999998	0.74504	0.999738
	ZNF264	chr19	ENSG00000083844.10	1140.94	1179.37	1.03356	1	0.68793	0.999738
	RPS5	chr19	ENSG00000083845.9	24963.3	23049.4	0.923328	0.999956	0.621919	0.999738
	YTHDC1	chr4	ENSG00000083896.12	2392.55	2601.9	1.08755	1.00003	0.288075	0.999738
	CHMP2B	chr3	ENSG00000083937.9	1022.73	1106.13	1.08162	1	0.5733	0.999738
	SMAP2	chr1	ENSG00000084070.12	16767.8	18433.2	1.09932	1	0.609051	0.999738
	PPIE	chr1	ENSG00000084072.17	1268.57	1226.92	0.967294	0.999998	0.737378	0.999738
	ZMPSTE24	chr1	ENSG00000084073.9	1050.2	1167.91	1.11237	1.00001	0.307685	0.999738
	STARD7	chr2	ENSG00000084090.13	2521.33	2426.7	0.962508	0.999996	0.584751	0.999738
	NOA1	chr4	ENSG00000084092.7	907.201	891.638	0.982494	1.00001	0.821724	0.999738
	REST	chr4	ENSG00000084093.17	1001.66	1118.48	1.11673	1	0.402674	0.999738
	HAL	chr12	ENSG00000084110.11	2343.12	2809.47	1.19907	0.99999	0.181473	0.999738
	SSH1	chr12	ENSG00000084112.15	1248.35	1368.82	1.09655	1	0.513168	0.999738
	GSTP1	chr11	ENSG00000084207.18	3446.25	2972.84	0.86261	0.999994	0.347999	0.999738
	APLP2	chr11	ENSG00000084234.17	9317.82	10396	1.11571	1	0.542546	0.999738
	FAM234B	chr12	ENSG00000084444.14	77.9972	73.8709	0.946264	1	0.801584	0.999738
	WBP11	chr12	ENSG00000084463.8	1676.84	1653.41	0.985974	0.999995	0.9115	0.999738
	EIF3I	chr1	ENSG00000084623.11	2425.12	2207.88	0.9104	0.999995	0.350301	0.999738
	TXLNA	chr1	ENSG00000084652.16	1657.77	1631.58	0.984263	0.999999	0.87726	0.999738
	NCOA1	chr2	ENSG00000084676.15	2041.72	2307.06	1.12998	1	0.501828	0.999738
	AGBL5	chr2	ENSG00000084693.16	933.65	889.344	0.952554	0.999949	0.752805	0.999738
	KIF3C	chr2	ENSG00000084731.15	302.223	354.721	1.17398	1	0.526781	0.999738
	RAB10	chr2	ENSG00000084733.11	4046.29	4353.13	1.07583	1.00007	0.456931	0.999738
	HADHA	chr2	ENSG00000084754.12	4930.46	4832.41	0.980133	1.00008	0.873397	0.999738
	MAPRE3	chr2	ENSG00000084764.12	268.983	294.705	1.09567	1	0.501102	0.999738
	CAD	chr2	ENSG00000084774.14	1090.72	947.69	0.868765	1.00001	0.366296	0.999738
	CD59	chr11	ENSG00000085063.16	2364.22	2636.96	1.11519	1.00001	0.154119	0.999738
	CD82	chr11	ENSG00000085117.12	5816.48	6290.15	1.08143	1	0.625495	0.999738
	BCORL1	chrX	ENSG00000085185.15	399.136	503.939	1.26242	1	0.221899	0.999738
	ATRX	chrX	ENSG00000085224.22	1137.98	1277.2	1.12244	0.999974	0.457117	0.999738
	AK6	chr5	ENSG00000085231.14	100.849	151.711	1.50344	1	0.0812777	0.999738
	FCN1	chr9	ENSG00000085265.11	24530.8	23698.8	0.966082	0.999927	0.80932	0.999738
	MYNN	chr3	ENSG00000085274.15	582.633	616.735	1.05856	1	0.811041	0.999738
	SCAMP1	chr5	ENSG00000085365.18	508.606	555.548	1.09259	1	0.567475	0.999738
	PREP	chr6	ENSG00000085377.14	968.215	804.591	0.83116	0.999991	0.0781752	0.999738
	HACE1	chr6	ENSG00000085382.12	115.121	118.146	1.02663	1	0.903568	0.999738
	SEH1L	chr18	ENSG00000085415.16	465.085	469.914	1.01126	1	0.914892	0.999738
	WDR47	chr1	ENSG00000085433.15	286.597	314.82	1.09844	1	0.501453	0.999738
	WDFY1	chr2	ENSG00000085449.15	1024.51	988.947	0.965454	1	0.812463	0.999738
	OVGP1	chr1	ENSG00000085465.13	135.286	146.752	1.0826	1	0.556794	0.999738
	SLC25A24	chr1	ENSG00000085491.17	636.491	605.406	0.951354	1.00001	0.794467	0.999738
	MAP3K4	chr6	ENSG00000085511.20	720.892	769.936	1.06817	0.999994	0.577434	0.999738
	PILRA	chr7	ENSG00000085514.16	6582.28	7001.31	1.06367	1.00001	0.73904	0.999738
	ABCB1	chr7	ENSG00000085563.15	250.407	229.604	0.916642	0.999998	0.532501	0.999738
	ZNF213	chr16	ENSG00000085644.14	830.812	781	0.939938	0.999999	0.734621	0.999738
	AKR1B1	chr7	ENSG00000085662.14	1324.13	1271.87	0.960497	0.999999	0.754552	0.999738
	CPNE3	chr8	ENSG00000085719.13	1626.97	1702.86	1.04676	1	0.630835	0.999738
	RRN3	chr16	ENSG00000085721.12	577.293	643.597	1.1151	1	0.427589	0.999738
	CTTN	chr11	ENSG00000085733.16	442.69	319.116	0.72079	0.999999	0.434611	0.999738
	MTIF2	chr2	ENSG00000085760.15	547.954	545.457	0.995804	1	0.971768	0.999738
	DDHD2	chr8	ENSG00000085788.14	758.804	772.811	1.01889	0.999997	0.88201	0.999738
	TTC39A	chr1	ENSG00000085831.15	29.8896	22.814	0.775651	0.999998	0.382059	0.999738
	EPS15	chr1	ENSG00000085832.17	1581.82	1739.87	1.09989	1	0.349948	0.999738
	ORC1	chr1	ENSG00000085840.13	39.6153	25.1654	0.636785	0.999997	0.0774779	0.999738
	MGST2	chr4	ENSG00000085871.9	322.399	318.358	0.988635	0.999975	0.92067	0.999738
	CHERP	chr19	ENSG00000085872.15	1225.62	1184.86	0.966743	0.999978	0.821152	0.999738
	ATG16L1	chr2	ENSG00000085978.22	1090.26	1018.12	0.933866	0.999996	0.437186	0.999738
	USP40	chr2	ENSG00000085982.13	393.536	390.646	0.99304	1	0.953051	0.999738
	POMGNT1	chr1	ENSG00000085998.14	672.923	662.438	0.984254	0.999999	0.886945	0.999738
	RAD54L	chr1	ENSG00000085999.13	28.4145	21.5714	0.762092	0.999998	0.248307	0.999738
	MAST2	chr1	ENSG00000086015.22	286.151	254.024	0.887845	0.999995	0.592598	0.999738
	DNAJA1	chr9	ENSG00000086061.16	3199.69	3362.88	1.05102	1.00019	0.747445	0.999738
	B4GALT1	chr9	ENSG00000086062.12	4147.13	4400.96	1.06121	1	0.556711	0.999738
	CHMP5	chr9	ENSG00000086065.14	1037.33	1194.2	1.15121	1	0.510809	0.999738
	NFX1	chr9	ENSG00000086102.19	1055.38	996.831	0.944771	0.99983	0.524969	0.999738
	DIMT1	chr5	ENSG00000086189.10	448.146	472.654	1.05455	1	0.752388	0.999738
	IPO11	chr5	ENSG00000086200.16	260.255	287.872	1.10569	1	0.487154	0.999738
	EIF2AK1	chr7	ENSG00000086232.13	5666.29	4943.45	0.87243	0.999996	0.47772	0.999738
	NME8	chr7	ENSG00000086288.12	90.7352	111.146	1.22266	1	0.28532	0.999738
	EPDR1	chr7	ENSG00000086289.12	21.1158	28.2877	1.33826	1	0.200337	0.999738
	SNX10	chr7	ENSG00000086300.15	2168.56	2566.46	1.18355	0.999991	0.308002	0.999738
	SEPHS1	chr10	ENSG00000086475.15	588.683	620.735	1.05484	0.999952	0.550406	0.999738
	MRPL28	chr16	ENSG00000086504.17	1325.93	1196.67	0.902412	0.999998	0.540386	0.999738
	HBQ1	chr16	ENSG00000086506.3	1642.04	1083.16	0.659652	0.999996	0.088183	0.999738
	ITPKC	chr19	ENSG00000086544.3	583.982	540.775	0.926276	0.999995	0.535042	0.999738
	CEACAM6	chr19	ENSG00000086548.9	256.509	218.723	0.852805	0.999993	0.407305	0.999738
	RBM22	chr5	ENSG00000086589.12	1813.16	1943.6	1.07192	1.00001	0.37108	0.999738
	TMED2	chr12	ENSG00000086598.11	3286.6	3366.52	1.02434	0.999981	0.8402	0.999738
	ERO1B	chr1	ENSG00000086619.14	411.343	473.052	1.15021	1	0.454395	0.999738
	ZFAND6	chr15	ENSG00000086666.19	1559.21	1761.42	1.12976	1	0.410454	0.999738
	TXLNG	chrX	ENSG00000086712.13	549.403	583.563	1.06209	1	0.684424	0.999738
	LAT2	chr7	ENSG00000086730.17	8527.59	9839.81	1.15388	1.00017	0.272039	0.999738
	HUWE1	chrX	ENSG00000086758.16	2607.96	2263.96	0.868076	0.999998	0.41971	0.999738
	ZW10	chr11	ENSG00000086827.9	234.844	224.64	0.955732	0.999998	0.655039	0.999738
	ALG9	chr11	ENSG00000086848.15	86.5607	99.2285	1.14431	1	0.403992	0.999738
	ACOX3	chr4	ENSG00000087008.16	220.837	236.045	1.0678	1	0.621006	0.999738
	MTMR2	chr11	ENSG00000087053.18	331.229	270.522	0.817809	0.999993	0.126033	0.999738
	PPP1R15A	chr19	ENSG00000087074.8	4466.44	5192	1.16241	1.00001	0.236445	0.999738
	HSD17B14	chr19	ENSG00000087076.9	24.4857	26.9709	1.09677	1	0.735453	0.999738
	TRIP6	chr7	ENSG00000087077.14	310.3	325.759	1.04916	1	0.726223	0.999738
	ACHE	chr7	ENSG00000087085.15	62.4531	37.4675	0.599959	0.999999	0.407148	0.999738
	FTL	chr19	ENSG00000087086.15	140831	120255	0.853897	0.999998	0.416237	0.999738
	SRRT	chr7	ENSG00000087087.20	2731.62	2588.16	0.947493	0.999996	0.679981	0.999738
	BAX	chr19	ENSG00000087088.20	2226.66	2193.17	0.984924	1	0.911701	0.999738
	NLK	chr17	ENSG00000087095.13	381.559	413.738	1.08436	1	0.5461	0.999738
	PIGS	chr17	ENSG00000087111.21	1460.35	1411.99	0.966917	1	0.815105	0.999738
	ATXN7L3	chr17	ENSG00000087152.15	4241.48	4472.37	1.05444	1	0.567301	0.999738
	PGS1	chr17	ENSG00000087157.19	4056.06	4994.63	1.23134	1	0.0457301	0.999738
	PSMC5	chr17	ENSG00000087191.13	2419.15	2137.24	0.883422	0.999996	0.356289	0.999738
	UIMC1	chr5	ENSG00000087206.17	1568.24	1757.76	1.12086	1	0.295437	0.999738
	CETP	chr16	ENSG00000087237.12	55.1976	47.0899	0.84903	0.999998	0.479011	0.999738
	LPCAT2	chr16	ENSG00000087253.13	2807.54	3111.6	1.10837	1	0.489149	0.999738
	GNAO1	chr16	ENSG00000087258.15	96.2548	87.9325	0.913485	0.999999	0.707449	0.999738
	OGFOD1	chr16	ENSG00000087263.17	664.432	597.663	0.899724	1	0.341066	0.999738
	SH3BP2	chr4	ENSG00000087266.17	10817.6	10644.3	0.983978	1.00013	0.859908	0.999738
	NOP14	chr4	ENSG00000087269.16	1097.82	971.595	0.884954	0.999987	0.268916	0.999738
	ADD1	chr4	ENSG00000087274.17	6856.18	6648.26	0.969669	1.00001	0.870604	0.999738
	L2HGDH	chr14	ENSG00000087299.12	53.4239	61.3227	1.14903	1	0.642815	0.999738
	TXNDC16	chr14	ENSG00000087301.9	223.217	225.63	1.01094	1	0.938772	0.999738
	RTRAF	chr14	ENSG00000087302.9	1306.57	1285.68	0.983979	0.999991	0.910862	0.999738
	GMCL1	chr2	ENSG00000087338.5	1014.39	1163.88	1.14746	0.999999	0.385441	0.999738
	SF3B2	chr11	ENSG00000087365.16	5563.73	5149.2	0.925486	0.999999	0.727902	0.999738
	KLHL42	chr12	ENSG00000087448.11	515.018	540.388	1.04951	1	0.785847	0.999738
	GNAS	chr20	ENSG00000087460.25	31512.9	27319.1	0.866917	0.999998	0.479268	0.999738
	DNM1L	chr12	ENSG00000087470.18	746.841	730.059	0.977553	0.999999	0.859913	0.999738
	ERGIC2	chr12	ENSG00000087502.18	662.717	798.317	1.20471	1	0.332595	0.999738
	AURKA	chr20	ENSG00000087586.17	57.8245	43.9443	0.759279	0.999996	0.158488	0.999738
	CASS4	chr20	ENSG00000087589.16	1302.49	1491.21	1.14501	1	0.286106	0.999738
	AAMDC	chr11	ENSG00000087884.14	65.2848	87.2938	1.33662	1.00001	0.0353614	0.999738
	RFX2	chr19	ENSG00000087903.13	1040.97	1137.22	1.09237	1	0.666087	0.999738
	METTL2A	chr17	ENSG00000087995.15	304.821	258.406	0.847958	0.999993	0.128471	0.999738
	ALG6	chr1	ENSG00000088035.18	446.293	460.246	1.03147	1	0.824905	0.999738
	CNOT3	chr19	ENSG00000088038.19	2283.81	2271.45	0.994595	1	0.974233	0.999738
	GP6	chr19	ENSG00000088053.11	142.074	119.129	0.83835	0.999999	0.573629	0.999738
	PTPN4	chr2	ENSG00000088179.9	1934.31	1842.8	0.952783	1.00002	0.747929	0.999738
	DDX18	chr2	ENSG00000088205.13	1653.45	1573.45	0.951701	0.999995	0.565287	0.999738
	KHSRP	chr19	ENSG00000088247.17	2484.64	2240.32	0.901654	0.999997	0.484926	0.999738
	GNA11	chr19	ENSG00000088256.9	151.817	166.08	1.09451	1	0.593646	0.999738
	ASAP3	chr1	ENSG00000088280.19	36.4157	49.7276	1.36538	1	0.201313	0.999738
	EDEM2	chr20	ENSG00000088298.13	1553.13	1638.72	1.05495	1	0.625531	0.999738
	DNMT3B	chr20	ENSG00000088305.18	21.677	23.4768	1.08927	1	0.766328	0.999738
	TPX2	chr20	ENSG00000088325.16	71.2056	46.9496	0.658819	0.999997	0.0714875	0.999738
	PDRG1	chr20	ENSG00000088356.6	539.328	509.786	0.944611	0.999998	0.610457	0.999738
	DOCK9	chr13	ENSG00000088387.19	666.666	659.134	0.98873	0.999999	0.930388	0.999738
	ANKRD10	chr13	ENSG00000088448.14	2686.03	2744.65	1.0218	0.999997	0.891792	0.999738
	TGDS	chr13	ENSG00000088451.11	229.098	244.375	1.06664	1	0.787384	0.999738
	DOCK3	chr3	ENSG00000088538.13	58.2701	55.0952	0.947823	1	0.83813	0.999738
	C3orf18	chr3	ENSG00000088543.15	488.364	448.838	0.917865	0.999993	0.496315	0.999738
	COQ9	chr16	ENSG00000088682.14	510.689	517.468	1.01396	1	0.883364	0.999738
	TMEM40	chr3	ENSG00000088726.16	281.542	254.584	0.90444	1.00001	0.604694	0.999738
	KIF9	chr3	ENSG00000088727.12	41.0342	46.9877	1.13721	1	0.490459	0.999738
	CRLS1	chr20	ENSG00000088766.12	153.24	148.095	0.96558	1	0.853596	0.999738
	PPP1R13B	chr14	ENSG00000088808.18	389.781	339.106	0.869318	0.999996	0.308541	0.999738
	ATRN	chr20	ENSG00000088812.18	401.47	323.867	0.806587	0.999988	0.0255946	0.999738
	SMOX	chr20	ENSG00000088826.18	1035.07	813.99	0.786396	0.999999	0.524497	0.999738
	FKBP1A	chr20	ENSG00000088832.17	11397.3	12353.8	1.08392	0.999868	0.573505	0.999738
	NSFL1C	chr20	ENSG00000088833.17	2952.17	3089.05	1.04637	0.999994	0.753907	0.999738
	C20orf194	chr20	ENSG00000088854.12	211.65	248.266	1.17418	1	0.213679	0.999738
	ZNF343	chr20	ENSG00000088876.13	158.838	164.007	1.03191	1	0.803847	0.999738
	EBF4	chr20	ENSG00000088881.20	119.378	112.851	0.945301	0.999999	0.777115	0.999738
	MAVS	chr20	ENSG00000088888.18	4674.89	4846.02	1.03649	1.00002	0.636297	0.999738
	LZTS3	chr20	ENSG00000088899.15	79.5867	112.758	1.41357	1	0.0613477	0.999738
	XRN2	chr20	ENSG00000088930.8	3724.2	4014.82	1.07803	1.00001	0.582466	0.999738
	KIZ	chr20	ENSG00000088970.16	353.857	401.514	1.13379	1	0.196265	0.999738
	DYNLL1	chr12	ENSG00000088986.11	2053.37	1968.25	0.958399	0.999998	0.564685	0.999738
	TESC	chr12	ENSG00000088992.18	2685.96	2543.48	0.946942	1	0.767557	0.999738
	SNX5	chr20	ENSG00000089006.16	1518.93	1502.4	0.98935	0.999989	0.909413	0.999738
	RPL6	chr12	ENSG00000089009.15	22401.8	21612.8	0.964776	1	0.855386	0.999738
	SIRPG	chr20	ENSG00000089012.14	1236.27	1054.63	0.852995	0.999993	0.227182	0.999738
	MAPKAPK5	chr12	ENSG00000089022.14	793.419	810.267	1.02131	1	0.883385	0.999738
	P2RX7	chr12	ENSG00000089041.17	585.946	524.553	0.895234	0.999997	0.432185	0.999738
	ESF1	chr20	ENSG00000089048.14	151.338	143.433	0.948034	1	0.857195	0.999738
	RBBP9	chr20	ENSG00000089050.16	232.561	283.193	1.21709	1.00001	0.0793522	0.999738
	ANAPC5	chr12	ENSG00000089053.13	3294.53	2996.53	0.909556	0.999994	0.344918	0.999738
	SLC23A2	chr20	ENSG00000089057.15	1151.56	1227.96	1.06653	1	0.67251	0.999738
	SLC8B1	chr12	ENSG00000089060.11	2521.42	2718.47	1.07807	0.999993	0.383075	0.999738
	TMEM230	chr20	ENSG00000089063.15	1976.11	1916.02	0.969504	0.999918	0.782238	0.999738
	DZANK1	chr20	ENSG00000089091.16	53.2793	47.462	0.888518	0.999998	0.544153	0.999738
	KDM2B	chr12	ENSG00000089094.19	1079.05	1058.67	0.981059	0.999998	0.792553	0.999738
	TASP1	chr20	ENSG00000089123.16	136.876	152.202	1.11229	1	0.562807	0.999738
	OAS1	chr12	ENSG00000089127.13	1708.06	1300.27	0.761196	0.999991	0.043278	0.999738
	GCN1	chr12	ENSG00000089154.11	2186.38	1970.55	0.901267	1.00008	0.412487	0.999738
	RPLP0	chr12	ENSG00000089157.16	41507.5	38232.2	0.921092	0.999998	0.61343	0.999738
	PXN	chr12	ENSG00000089159.16	18653.2	19995.2	1.07194	1	0.676126	0.999738
	SIRT4	chr12	ENSG00000089163.4	28.6366	24.8664	0.869253	0.999999	0.641836	0.999738
	RPH3A	chr12	ENSG00000089169.15	66.9282	69.212	1.03181	1	0.895076	0.999738
	KIF16B	chr20	ENSG00000089177.18	160.44	145.65	0.909068	1	0.521655	0.999738
	TRMT6	chr20	ENSG00000089195.15	444.053	477.138	1.07427	1	0.569131	0.999738
	PEBP1	chr12	ENSG00000089220.5	2518.51	2568.7	1.01986	0.999994	0.822826	0.999738
	BRAP	chr12	ENSG00000089234.16	730.928	726.332	0.993807	1	0.962635	0.999738
	ERP29	chr12	ENSG00000089248.7	5175.05	5092.72	0.984074	1	0.863899	0.999738
	FUS	chr16	ENSG00000089280.18	5684.96	6032.81	1.06118	0.999998	0.67147	0.999738
	IGBP1	chrX	ENSG00000089289.16	1865.16	1850.06	0.991731	0.999992	0.947484	0.999738
	FXYD5	chr19	ENSG00000089327.15	8522.77	7883.83	0.925026	0.999999	0.546697	0.999738
	ZNF302	chr19	ENSG00000089335.21	487.136	524.865	1.07752	1	0.843465	0.999738
	GRAMD1A	chr19	ENSG00000089351.14	8627.94	9362.64	1.08513	1	0.530191	0.999738
	CDIP1	chr16	ENSG00000089486.17	1251.6	1067.1	0.852571	0.999996	0.354395	0.999738
	CMTM1	chr16	ENSG00000089505.17	148.586	178.199	1.19966	1	0.358177	0.999738
	GANAB	chr11	ENSG00000089597.18	4329.52	4099.01	0.946769	1	0.721902	0.999738
	GMIP	chr19	ENSG00000089639.11	11716	12154.4	1.03742	1.00003	0.823661	0.999738
	RBM41	chrX	ENSG00000089682.16	94.4428	94.1019	0.997498	1.00001	0.990455	0.999738
	BIRC5	chr17	ENSG00000089685.15	80.456	54.449	0.673785	0.999993	0.0217138	0.999738
	LAG3	chr12	ENSG00000089692.9	158.005	149.255	0.944103	0.999999	0.789213	0.999738
	MLF2	chr12	ENSG00000089693.10	4342.59	4526.41	1.04231	0.999999	0.810583	0.999738
	OTUB2	chr14	ENSG00000089723.10	16.1076	17.039	1.06368	1	0.908922	0.999738
	DDX24	chr14	ENSG00000089737.17	3306.56	3060.35	0.925553	1	0.651231	0.999738
	ZBTB25	chr14	ENSG00000089775.11	1623.75	1663.26	1.02436	0.999998	0.892639	0.999738
	NECAP1	chr12	ENSG00000089818.18	962.25	1100.56	1.14395	1.00001	0.242148	0.999738
	ARHGAP4	chrX	ENSG00000089820.15	17007.4	16429.7	0.966024	1.00007	0.749606	0.999738
	ANKRD24	chr19	ENSG00000089847.12	42.2095	38.0754	0.89944	0.999999	0.733859	0.999738
	DHX32	chr10	ENSG00000089876.12	209.834	229.551	1.0921	1	0.419536	0.999738
	RCOR1	chr14	ENSG00000089902.10	1587.39	1866.03	1.17561	1	0.279245	0.999738
	GPATCH2L	chr14	ENSG00000089916.18	1318.55	1437.23	1.09015	1	0.543435	0.999738
	LTBP4	chr19	ENSG00000090006.17	1647.58	1492.73	0.905865	0.999996	0.382713	0.999738
	BLVRB	chr19	ENSG00000090013.11	5478.37	4820.09	0.879842	1	0.497418	0.999738
	SLC9A1	chr1	ENSG00000090020.11	1543.66	1529.83	0.991048	1	0.964321	0.999738
	SPTLC1	chr9	ENSG00000090054.15	1266.02	1374.8	1.08602	1	0.517515	0.999738
	PAPOLA	chr14	ENSG00000090060.18	5296.15	5674.84	1.07151	1	0.543965	0.999738
	CCNK	chr14	ENSG00000090061.17	2028.6	1895.92	0.934609	0.999999	0.649362	0.999738
	PCBP4	chr3	ENSG00000090097.21	401.63	331.615	0.825122	0.999996	0.211908	0.999738
	RGS1	chr1	ENSG00000090104.12	44.0401	27.9468	0.636822	0.999997	0.126948	0.999738
	YPEL3	chr16	ENSG00000090238.12	22531.7	23722.5	1.05285	1	0.744599	0.999738
	MRPS33	chr7	ENSG00000090263.16	329.796	352.242	1.06775	1	0.754529	0.999738
	NDUFB2	chr7	ENSG00000090266.13	835.295	849.637	1.017	1	0.91909	0.999738
	NUDC	chr1	ENSG00000090273.14	1773.92	1630.48	0.919104	0.999994	0.612787	0.999738
	MAEA	chr4	ENSG00000090316.16	3330.84	3884.58	1.1662	1.00002	0.0634572	0.999738
	ICAM1	chr19	ENSG00000090339.9	1746.8	1495.04	0.855872	1	0.352701	0.999738
	STRN4	chr19	ENSG00000090372.15	3881.06	3842.09	0.989936	0.999998	0.944458	0.999738
	IRAK3	chr12	ENSG00000090376.11	2085.72	2527.72	1.21199	1.00001	0.188012	0.999738
	LYZ	chr12	ENSG00000090382.7	50548.7	49676	0.982739	0.999999	0.847289	0.999738
	MUL1	chr1	ENSG00000090432.7	1018.19	957.478	0.940297	0.999994	0.641381	0.999738
	TFAP4	chr16	ENSG00000090447.12	477.875	482.546	1.00952	1	0.941985	0.999738
	PDCD7	chr15	ENSG00000090470.15	612.932	651.492	1.06243	1.00001	0.538185	0.999738
	SPG21	chr15	ENSG00000090487.11	3051.19	3255.7	1.067	1.0002	0.626255	0.999738
	DNAJB11	chr3	ENSG00000090520.11	648.193	653.179	1.00717	1	0.929013	0.999738
	P3H2	chr3	ENSG00000090530.10	14.7362	18.546	1.26667	1	0.452215	0.999738
	FLT3LG	chr19	ENSG00000090554.13	703.574	688.87	0.978911	0.999991	0.889228	0.999738
	RAB11FIP3	chr16	ENSG00000090565.16	792.243	737.807	0.930786	0.999997	0.467207	0.999738
	GNPTG	chr16	ENSG00000090581.10	1660.42	1733.46	1.04384	1	0.645368	0.999738
	ZNF268	chr12	ENSG00000090612.21	403.265	410.445	1.01789	1	0.923951	0.999738
	GOLGA3	chr12	ENSG00000090615.15	1769.04	1776.21	1.00395	1	0.960307	0.999738
	PABPC4	chr1	ENSG00000090621.14	4175.31	3940.79	0.943772	1	0.465091	0.999738
	CERS4	chr19	ENSG00000090661.12	1083.64	1051.05	0.969833	1	0.812576	0.999738
	USP48	chr1	ENSG00000090686.16	1645.73	1870.07	1.13636	1	0.28185	0.999738
	EFNB1	chrX	ENSG00000090776.6	248.246	204.845	0.824777	0.999999	0.223651	0.999738
	PDPR	chr16	ENSG00000090857.13	1494.48	1475.25	0.987255	0.999999	0.888308	0.999738
	AARS1	chr16	ENSG00000090861.15	1088.47	911.603	0.837476	0.999998	0.325309	0.999738
	GLG1	chr16	ENSG00000090863.11	3235.01	2994.76	0.925744	1	0.66489	0.999738
	KIF4A	chrX	ENSG00000090889.12	33.6269	16.5138	0.490674	0.999997	0.058579	0.999738
	TNRC6A	chr16	ENSG00000090905.19	1104.75	1127.71	1.02087	1	0.809193	0.999738
	PLEKHG2	chr19	ENSG00000090924.15	546.222	464.999	0.851094	0.999996	0.275887	0.999738
	NAT14	chr19	ENSG00000090971.5	116.45	116.916	1.00217	1	0.991811	0.999738
	PITPNM2	chr12	ENSG00000090975.12	913.972	717.034	0.784398	0.999993	0.070338	0.999738
	EXOC1	chr4	ENSG00000090989.18	1095.57	1241.29	1.13314	1.00004	0.321943	0.999738
	RBM27	chr5	ENSG00000091009.8	574.153	619.863	1.07934	1	0.589707	0.999738
	OSBPL8	chr12	ENSG00000091039.17	5439.69	6525.12	1.19956	1.00004	0.362008	0.999738
	DTX2	chr7	ENSG00000091073.19	1082.32	1131.22	1.04506	1	0.802687	0.999738
	NLRC4	chr2	ENSG00000091106.19	1478.43	1557.81	1.05374	1	0.777578	0.999738
	PUS7	chr7	ENSG00000091127.14	104.903	102.931	0.984167	1	0.915413	0.999738
	NRCAM	chr7	ENSG00000091129.21	14.6523	20.8271	1.42418	1	0.269268	0.999738
	DLD	chr7	ENSG00000091140.14	776.462	855.01	1.1011	0.999998	0.463848	0.999738
	WDR7	chr18	ENSG00000091157.13	407.409	411.937	1.01133	1	0.939337	0.999738
	TXNL1	chr18	ENSG00000091164.13	1377.24	1273.76	0.925077	0.999993	0.294264	0.999738
	IL5RA	chr3	ENSG00000091181.19	162.47	163.253	1.0053	1.00002	0.974621	0.999738
	ABCC6	chr16	ENSG00000091262.15	108.386	127.851	1.18071	1	0.332317	0.999738
	CMTM6	chr3	ENSG00000091317.8	10118	12328.3	1.21846	1.00001	0.127979	0.999738
	ITGA6	chr2	ENSG00000091409.15	1325.01	1399.95	1.05651	1	0.716166	0.999738
	MAP3K20	chr2	ENSG00000091436.17	351.146	364.517	1.03847	1	0.774001	0.999738
	FH	chr1	ENSG00000091483.6	556.636	488.294	0.877072	0.999994	0.233291	0.999738
	SEL1L3	chr4	ENSG00000091490.11	1489.65	1346.84	0.904299	0.999993	0.241776	0.999738
	CDV3	chr3	ENSG00000091527.15	4507.85	5055.49	1.1214	1.00001	0.12651	0.999738
	MYO15A	chr17	ENSG00000091536.19	16.7598	19.941	1.18292	1	0.633298	0.999738
	ALKBH5	chr17	ENSG00000091542.9	3058.38	2925.22	0.956448	0.999853	0.70693	0.999738
	NLRP1	chr17	ENSG00000091592.16	7892.01	8535.62	1.08157	0.999993	0.453228	0.999738
	PITPNM3	chr17	ENSG00000091622.16	17.2773	17.5161	1.01225	1	0.971006	0.999738
	ORC6	chr16	ENSG00000091651.9	17.768	27.8247	1.55893	1	0.35262	0.999738
	ZC3HC1	chr7	ENSG00000091732.17	258.781	257.379	0.993198	1.00001	0.956925	0.999738
	ESR1	chr6	ENSG00000091831.23	31.1186	27.9664	0.899338	0.999999	0.716263	0.999738
	TMEM101	chr17	ENSG00000091947.10	864.209	839.301	0.970938	1	0.818976	0.999738
	CD200	chr3	ENSG00000091972.18	30.1839	57.1934	1.89384	1	0.0118977	0.999738
	PSME1	chr14	ENSG00000092010.15	9379.38	8284.12	0.883225	1.00003	0.384943	0.999738
	PPP2R3C	chr14	ENSG00000092020.10	1426.5	1574.9	1.10413	1	0.36245	0.999738
	HAUS4	chr14	ENSG00000092036.18	1278.31	1373.65	1.07457	1	0.567471	0.999738
	JPH4	chr14	ENSG00000092051.17	31.646	33.8734	1.07367	1	0.825712	0.999738
	CEBPE	chr14	ENSG00000092067.5	343.91	300.966	0.874955	1	0.524868	0.999738
	SLC7A8	chr14	ENSG00000092068.20	49.0137	39.1281	0.799804	0.999998	0.376299	0.999738
	OSGEP	chr14	ENSG00000092094.11	988.445	1025.19	1.03713	1	0.695664	0.999738
	SLC22A17	chr14	ENSG00000092096.16	229.235	243.405	1.0611	1	0.675689	0.999738
	RNF31	chr14	ENSG00000092098.17	79.5911	83.6357	1.05046	1	0.85679	0.999738
	SCFD1	chr14	ENSG00000092108.21	701.277	684.806	0.976752	1.00001	0.811457	0.999738
	G2E3	chr14	ENSG00000092140.16	450.712	445.601	0.988855	1	0.960573	0.999738
	HECTD1	chr14	ENSG00000092148.13	1235.09	1302.15	1.05445	1	0.584976	0.999738
	HNRNPC	chr14	ENSG00000092199.17	17409	18770	1.07817	1.00001	0.209905	0.999738
	RPGRIP1	chr14	ENSG00000092200.12	223.658	257.917	1.15335	1	0.402279	0.999738
	SUPT16H	chr14	ENSG00000092201.10	2102.36	2115.76	1.00632	0.999998	0.947237	0.999738
	TOX4	chr14	ENSG00000092203.15	2411.47	2497.1	1.0355	1.00001	0.759613	0.999738
	GEMIN2	chr14	ENSG00000092208.17	100.659	92.5609	0.9203	0.999999	0.73022	0.999738
	TGM1	chr14	ENSG00000092295.12	71.6676	82.1159	1.14968	1	0.479163	0.999738
	TINF2	chr14	ENSG00000092330.18	2648	2686.27	1.0144	0.999998	0.898277	0.999738
	SEMA6A	chr5	ENSG00000092421.16	18.9005	16.8671	0.88966	1	0.745695	0.999738
	TRPM7	chr15	ENSG00000092439.16	1028.36	1106.73	1.07637	0.999995	0.666093	0.999738
	WDR76	chr15	ENSG00000092470.12	163.157	177.838	1.08955	0.999999	0.658638	0.999738
	CAPN3	chr15	ENSG00000092529.25	271.877	347.949	1.28024	1	0.108579	0.999738
	SNAP23	chr15	ENSG00000092531.10	4054.71	4531.3	1.1176	1.00002	0.32849	0.999738
	PHGDH	chr1	ENSG00000092621.12	88.5107	84.6313	0.95712	1	0.860947	0.999738
	COL9A3	chr20	ENSG00000092758.18	491.286	557.802	1.1355	0.999998	0.395412	0.999738
	EZR	chr6	ENSG00000092820.18	3880	3583.48	0.923554	0.999998	0.540531	0.999738
	MYL6	chr12	ENSG00000092841.18	20712	23394.6	1.12951	0.999983	0.301511	0.999738
	AGO1	chr1	ENSG00000092847.12	1541.92	1577.58	1.02323	0.999999	0.868838	0.999738
	CLSPN	chr1	ENSG00000092853.14	38.9481	27.0264	0.690441	0.999998	0.241998	0.999738
	RFFL	chr17	ENSG00000092871.16	2266.39	2501.72	1.1039	0.99997	0.258991	0.999738
	UNC13D	chr17	ENSG00000092929.11	10228.8	9865.28	0.96446	1	0.833622	0.999738
	MFSD11	chr17	ENSG00000092931.11	813.163	876.626	1.07796	1	0.538711	0.999738
	DPYSL2	chr8	ENSG00000092964.18	903.487	907.556	1.00445	1	0.978752	0.999738
	GPATCH2	chr1	ENSG00000092978.11	182.998	213.221	1.16556	1	0.499241	0.999738
	NUP50	chr22	ENSG00000093000.19	3691.79	4174.21	1.13069	1	0.306993	0.999738
	COMT	chr22	ENSG00000093010.14	1174.67	1030.49	0.877232	0.999918	0.350464	0.999738
	ADA2	chr22	ENSG00000093072.18	4680.68	3997.95	0.854127	0.999995	0.314707	0.999738
	VNN3	chr6	ENSG00000093134.15	1327.29	1712.07	1.29001	1.00001	0.0441294	0.999738
	ECHDC1	chr6	ENSG00000093144.19	1178.12	1215.54	1.03174	1	0.859327	0.999738
	LRRFIP2	chr3	ENSG00000093167.18	840.587	872.339	1.03767	1	0.749862	0.999738
	SEC22C	chr3	ENSG00000093183.14	863.507	970.428	1.12364	0.999998	0.322664	0.999738
	XYLB	chr3	ENSG00000093217.11	34.1737	19.3277	0.567929	0.999996	0.0545265	0.999738
	HDAC6	chrX	ENSG00000094631.21	1046.08	997.666	0.95364	0.999998	0.745529	0.999738
	CDC6	chr17	ENSG00000094804.12	32.2996	25.7351	0.791315	0.999997	0.288993	0.999738
	UPRT	chrX	ENSG00000094841.14	181.713	194.192	1.06931	1	0.561899	0.999738
	CDC23	chr5	ENSG00000094880.11	533.312	565.718	1.06023	1.00001	0.498808	0.999738
	AAAS	chr12	ENSG00000094914.14	964.943	847.634	0.878411	1	0.278473	0.999738
	CBX5	chr12	ENSG00000094916.16	1381.08	1372.74	0.994152	1	0.959486	0.999738
	SUCO	chr1	ENSG00000094975.14	716.003	773.449	1.08037	1.0001	0.701733	0.999738
	MSH2	chr2	ENSG00000095002.15	547.1	497.471	0.909457	0.999998	0.587375	0.999738
	MAP3K1	chr5	ENSG00000095015.6	2565.65	2985.8	1.1638	0.999992	0.35334	0.999738
	DHPS	chr19	ENSG00000095059.16	802.52	698.003	0.869643	0.999992	0.229708	0.999738
	HOOK2	chr19	ENSG00000095066.11	371.96	364.629	0.978812	0.999984	0.839532	0.999738
	ARCN1	chr11	ENSG00000095139.14	2746.52	2766.12	1.00715	1	0.9629	0.999738
	TMEM38B	chr9	ENSG00000095209.12	151.755	176.005	1.15893	1	0.515547	0.999738
	PSMD5	chr9	ENSG00000095261.14	691.591	683.384	0.988658	1.00001	0.916246	0.999738
	PTGS1	chr9	ENSG00000095303.17	2483.04	2008.75	0.808986	1	0.541967	0.999738
	NUP188	chr9	ENSG00000095319.14	963.116	812.922	0.843933	0.999998	0.331077	0.999738
	CRAT	chr9	ENSG00000095321.17	947.181	786.727	0.830628	0.999998	0.390081	0.999738
	SH2D3C	chr9	ENSG00000095370.20	5118.22	5022.48	0.98128	1	0.907498	0.999738
	NANS	chr9	ENSG00000095380.11	798.632	829.142	1.03799	0.999999	0.793285	0.999738
	TBC1D2	chr9	ENSG00000095383.20	1088.55	1116.26	1.02541	1	0.870752	0.999738
	WHRN	chr9	ENSG00000095397.15	168.131	195.043	1.15743	1	0.311802	0.999738
	CWF19L1	chr10	ENSG00000095485.18	1830.73	1889.03	1.03173	1	0.728281	0.999738
	SEMA4G	chr10	ENSG00000095539.15	42.352	55.9243	1.31755	1	0.156473	0.999738
	BTAF1	chr10	ENSG00000095564.14	1348.63	1515.5	1.12381	1	0.612071	0.999738
	IKZF5	chr10	ENSG00000095574.11	893.603	927.38	1.03789	1	0.867159	0.999738
	BLNK	chr10	ENSG00000095585.16	124.561	124.404	0.99807	1	0.99066	0.999738
	SORBS1	chr10	ENSG00000095637.22	16.7511	17.5263	1.0429	1	0.911297	0.999738
	BAMBI	chr10	ENSG00000095739.11	26.767	24.7592	0.926187	1	0.831594	0.999738
	WAC	chr10	ENSG00000095787.23	4534.79	5089.05	1.12222	0.999997	0.286053	0.999738
	CREM	chr10	ENSG00000095794.19	222.687	213.352	0.958641	0.999999	0.702999	0.999738
	NUBP2	chr16	ENSG00000095906.17	1570.88	1422.5	0.905317	0.999996	0.38909	0.999738
	SMIM24	chr19	ENSG00000095932.7	567.673	457.797	0.806496	0.999998	0.383707	0.999738
	HIVEP1	chr6	ENSG00000095951.17	427.676	436.088	1.02025	1	0.855949	0.999738
	CRISP3	chr6	ENSG00000096006.11	169.153	237.319	1.4029	1.00001	0.0274916	0.999738
	FKBP5	chr6	ENSG00000096060.14	3344.54	3844.11	1.14932	1.00001	0.193052	0.999738
	SRPK1	chr6	ENSG00000096063.16	3255.91	4303.86	1.32185	1.00011	0.015508	0.999738
	BRPF3	chr6	ENSG00000096070.19	1262.53	1272.94	1.00838	1	0.951735	0.999738
	MRPS18A	chr6	ENSG00000096080.11	563.363	512.796	0.910497	0.999997	0.437883	0.999738
	TMEM14A	chr6	ENSG00000096092.6	110.713	113.666	1.02689	0.999997	0.89781	0.999738
	EFHC1	chr6	ENSG00000096093.16	121.045	147.82	1.22023	1	0.210216	0.999738
	HSP90AB1	chr6	ENSG00000096384.20	9202.5	8628.09	0.937585	1.00015	0.664553	0.999738
	CDC5L	chr6	ENSG00000096401.8	1003.65	1123.51	1.11935	1.00001	0.24701	0.999738
	ITPR3	chr6	ENSG00000096433.11	1853.28	1700.55	0.917597	0.999971	0.39253	0.999738
	ZNF184	chr6	ENSG00000096654.15	251.156	243.006	0.968093	1	0.866838	0.999738
	SIRT1	chr10	ENSG00000096717.12	675.06	696.341	1.0317	1	0.857752	0.999738
	HNRNPH3	chr10	ENSG00000096746.17	2856.29	3278.04	1.14759	1.00003	0.256689	0.999738
	IFT74	chr9	ENSG00000096872.16	115.569	92.3884	0.80043	0.999999	0.41542	0.999738
	JAK2	chr9	ENSG00000096968.13	1295.76	1441.3	1.11247	0.999994	0.551888	0.999738
	IL12RB1	chr19	ENSG00000096996.16	1754.38	1375.76	0.78417	0.999988	0.016084	0.999738
	ABL1	chr9	ENSG00000097007.19	571.282	533.867	0.934782	0.999998	0.631719	0.999738
	ACOT7	chr1	ENSG00000097021.19	284.604	246.992	0.867863	0.999998	0.490657	0.999738
	SH3GLB1	chr1	ENSG00000097033.14	4970.29	6107.7	1.22884	1.00001	0.0448017	0.999738
	CDC7	chr1	ENSG00000097046.13	159.495	145.214	0.909636	1	0.654807	0.999738
	PCSK5	chr9	ENSG00000099139.14	227.634	225.503	0.991076	1	0.955863	0.999738
	SCD	chr10	ENSG00000099194.6	136.655	96.8464	0.70939	0.999995	0.0658791	0.999738
	TMED1	chr19	ENSG00000099203.7	748.701	694.431	0.927463	0.999998	0.52698	0.999738
	ABLIM1	chr10	ENSG00000099204.20	4130.34	4266.96	1.0331	1.00001	0.714091	0.999738
	ERMP1	chr9	ENSG00000099219.14	329.172	316.864	0.962932	1	0.761876	0.999738
	RAB18	chr10	ENSG00000099246.16	1876.02	2243.1	1.19568	1	0.334017	0.999738
	NRP1	chr10	ENSG00000099250.18	34.9703	45.1445	1.29684	1	0.233032	0.999738
	HSD17B7P2	chr10	ENSG00000099251.14	175.031	153.382	0.876822	0.999989	0.369096	0.999738
	PRTFDC1	chr10	ENSG00000099256.19	26.9049	25.852	0.965038	1	0.892182	0.999738
	TSPAN15	chr10	ENSG00000099282.10	107.139	80.2497	0.749469	0.999994	0.136704	0.999738
	MACROH2A2	chr10	ENSG00000099284.14	172.976	154.959	0.896095	0.999997	0.454086	0.999738
	WASHC2A	chr10	ENSG00000099290.17	1136.71	1107.83	0.974619	0.999996	0.830926	0.999738
	MAST3	chr19	ENSG00000099308.10	5800.62	6020.55	1.03792	1.00002	0.820099	0.999738
	MZF1	chr19	ENSG00000099326.9	903.598	822.79	0.910219	0.999994	0.392357	0.999738
	OCEL1	chr19	ENSG00000099330.9	502.693	467.106	0.928941	0.999999	0.636439	0.999738
	MYO9B	chr19	ENSG00000099331.13	10128.3	10172.4	1.00436	1	0.981012	0.999738
	KCNK6	chr19	ENSG00000099337.5	1634.49	1507.94	0.922446	1	0.401563	0.999738
	CATSPERG	chr19	ENSG00000099338.23	166.735	181.469	1.08852	0.999998	0.630207	0.999738
	PSMD8	chr19	ENSG00000099341.11	2607.57	2313.24	0.887031	0.999995	0.265877	0.999738
	FBXL19	chr16	ENSG00000099364.16	899.223	872.162	0.969838	0.999999	0.836182	0.999738
	STX1B	chr16	ENSG00000099365.11	29.27	34.2384	1.16078	1	0.573096	0.999738
	HSD3B7	chr16	ENSG00000099377.14	177.548	177.305	0.998478	1	0.993605	0.999738
	SETD1A	chr16	ENSG00000099381.18	961.568	872.478	0.907374	0.999991	0.568576	0.999738
	BCL7C	chr16	ENSG00000099385.11	1218.58	1201.72	0.985933	0.999998	0.915393	0.999738
	CIRBP	chr19	ENSG00000099622.14	11737.2	12434.7	1.05941	1.00009	0.490053	0.999738
	ATP5F1D	chr19	ENSG00000099624.8	1810.24	1700.24	0.93911	1	0.68649	0.999738
	CBARP	chr19	ENSG00000099625.13	22.1488	17.1561	0.771668	0.999999	0.573423	0.999738
	HNRNPM	chr19	ENSG00000099783.12	4096.46	3998.54	0.976072	0.999999	0.857295	0.999738
	MARCHF2	chr19	ENSG00000099785.10	3836.37	3256.95	0.848951	0.999997	0.346195	0.999738
	NDUFB7	chr19	ENSG00000099795.7	1399.62	1169.65	0.835551	0.999996	0.203437	0.999738
	TECR	chr19	ENSG00000099797.15	2110.26	1933.96	0.916391	0.999998	0.513412	0.999738
	TIMM13	chr19	ENSG00000099800.8	995.254	877.798	0.881809	0.999994	0.283503	0.999738
	CDC34	chr19	ENSG00000099804.9	6838.5	6103.87	0.892572	0.999993	0.554111	0.999738
	MTAP	chr9	ENSG00000099810.21	442.927	436.146	0.984989	0.999989	0.912558	0.999738
	CEP170B	chr14	ENSG00000099814.16	117.071	109.073	0.929916	1	0.726763	0.999738
	POLR2E	chr19	ENSG00000099817.12	3473.72	3138.17	0.903356	0.999985	0.489166	0.999738
	POLRMT	chr19	ENSG00000099821.14	2555.37	2370.66	0.927649	1.00001	0.350029	0.999738
	HCN2	chr19	ENSG00000099822.3	112.811	108.196	0.957283	0.999998	0.786323	0.999738
	IZUMO4	chr19	ENSG00000099840.13	155.25	152.421	0.982769	1	0.920529	0.999738
	RASSF7	chr11	ENSG00000099849.15	1161.34	1108.5	0.954325	0.999999	0.721664	0.999738
	GADD45B	chr19	ENSG00000099860.9	2682.51	2745.3	1.02332	1.00004	0.85159	0.999738
	MADCAM1	chr19	ENSG00000099866.15	84.4168	84.8533	1.0062	1	0.978003	0.999738
	MKNK2	chr19	ENSG00000099875.14	14842.4	15302.7	1.03101	1	0.834022	0.999738
	ARVCF	chr22	ENSG00000099889.14	266.05	180.402	0.677326	0.999991	0.00886648	0.999738
	TRMT2A	chr22	ENSG00000099899.15	1531.84	1388.47	0.90638	0.999994	0.299799	0.999738
	RANBP1	chr22	ENSG00000099901.17	1003.57	919.689	0.916098	0.999994	0.41899	0.999738
	ZDHHC8	chr22	ENSG00000099904.15	1032.07	930.611	0.901448	0.999989	0.242508	0.999738
	KLHL22	chr22	ENSG00000099910.17	1322.57	1245.96	0.941907	0.999971	0.572971	0.999738
	MED15	chr22	ENSG00000099917.17	4145.41	3707.05	0.894233	0.999999	0.421814	0.999738
	SNAP29	chr22	ENSG00000099940.12	1311.21	1370.32	1.04495	0.999997	0.652132	0.999738
	CRKL	chr22	ENSG00000099942.13	2200.95	2390	1.08608	1	0.455572	0.999738
	LZTR1	chr22	ENSG00000099949.21	564.038	519.545	0.920675	0.99999	0.488928	0.999738
	MMP11	chr22	ENSG00000099953.10	36.2285	39.8377	1.09704	1	0.70165	0.999738
	SMARCB1	chr22	ENSG00000099956.19	1127.16	987.96	0.87643	0.999997	0.404588	0.999738
	P2RX6	chr22	ENSG00000099957.16	20.4769	19.469	0.949653	1	0.891117	0.999738
	DERL3	chr22	ENSG00000099958.14	297.702	221.447	0.743333	0.99999	0.0448928	0.999738
	BCL2L13	chr22	ENSG00000099968.18	1086.16	1118.02	1.02934	1	0.7692	0.999738
	DDTL	chr22	ENSG00000099974.8	271.846	219.539	0.80696	0.999995	0.145394	0.999738
	DDT	chr22	ENSG00000099977.14	24.0581	29.9396	1.24694	1	0.432798	0.999738
	OSM	chr22	ENSG00000099985.4	529.686	672.393	1.26917	1.00001	0.09819	0.999738
	CABIN1	chr22	ENSG00000099991.18	5287.99	4967.59	0.939381	1	0.67777	0.999738
	TBC1D10A	chr22	ENSG00000099992.15	1061.42	1100.06	1.03619	0.999999	0.744987	0.999738
	SUSD2	chr22	ENSG00000099994.11	58.8251	43.7647	0.743644	0.999997	0.325145	0.999738
	SF3A1	chr22	ENSG00000099995.19	4003.61	4019.1	1.00387	1	0.986553	0.999738
	RNF215	chr22	ENSG00000099999.15	151.4	140.814	0.929357	0.999998	0.540018	0.999738
	SEC14L2	chr22	ENSG00000100003.18	68.4514	61.8513	0.906275	0.999999	0.636204	0.999738
	SPECC1L	chr22	ENSG00000100014.20	570.703	570.052	0.998685	1	0.993145	0.999738
	PPIL2	chr22	ENSG00000100023.19	1670.29	1563.9	0.936241	1.00002	0.576202	0.999738
	UPB1	chr22	ENSG00000100024.15	127.393	154.926	1.21717	1	0.255321	0.999738
	YPEL1	chr22	ENSG00000100027.16	543.323	462.913	0.851782	0.999991	0.130335	0.999738
	SNRPD3	chr22	ENSG00000100028.12	2384.94	2441.59	1.0236	1.00004	0.788414	0.999738
	PES1	chr22	ENSG00000100029.18	1240.89	1114.78	0.898296	1	0.463909	0.999738
	MAPK1	chr22	ENSG00000100030.14	6134.42	7125.76	1.16162	1.00001	0.133366	0.999738
	GGT1	chr22	ENSG00000100031.19	83.6601	99.7473	1.1946	1	0.368138	0.999738
	PPM1F	chr22	ENSG00000100034.14	11057.7	12283.1	1.11082	0.999958	0.277285	0.999738
	SLC35E4	chr22	ENSG00000100036.13	94.9097	64.9762	0.683083	0.999994	0.0324978	0.999738
	TOP3B	chr22	ENSG00000100038.19	848.423	762.45	0.898362	0.999998	0.286359	0.999738
	CYTH4	chr22	ENSG00000100055.21	22554.7	24108.8	1.0689	1	0.644899	0.999738
	ESS2	chr22	ENSG00000100056.12	978.72	935.544	0.955772	0.999969	0.743392	0.999738
	CRYBB2P1	chr22	ENSG00000100058.12	255.923	274.6	1.07284	1	0.570794	0.999738
	MFNG	chr22	ENSG00000100060.18	5659.88	5339.34	0.94331	0.999991	0.513671	0.999738
	LRP5L	chr22	ENSG00000100068.13	351.813	348.785	0.991041	1.00002	0.934072	0.999738
	SLC25A1	chr22	ENSG00000100075.10	1163.19	1172.21	1.0076	1	0.959739	0.999738
	GRK3	chr22	ENSG00000100077.15	717.97	727.283	1.01357	0.999993	0.900478	0.999738
	LGALS2	chr22	ENSG00000100079.7	690.156	700.41	1.01432	1	0.920581	0.999738
	GGA1	chr22	ENSG00000100083.19	2197.04	2038.68	0.927782	0.999989	0.43115	0.999738
	HIRA	chr22	ENSG00000100084.14	1203.24	1238.81	1.02956	1	0.833679	0.999738
	SH3BP1	chr22	ENSG00000100092.23	2671.57	2521.98	0.943969	0.999999	0.758995	0.999738
	SEZ6L	chr22	ENSG00000100095.19	23.0752	23.617	1.02768	1	0.920915	0.999738
	LGALS1	chr22	ENSG00000100097.12	3872.81	3214.96	0.830122	0.999994	0.106037	0.999738
	HPS4	chr22	ENSG00000100099.20	682.093	734.449	1.0773	1.00001	0.293917	0.999738
	PIK3IP1	chr22	ENSG00000100100.13	7618.47	8191.32	1.07518	0.999998	0.398459	0.999738
	SRRD	chr22	ENSG00000100104.13	931.832	870.431	0.933919	0.999997	0.539858	0.999738
	PATZ1	chr22	ENSG00000100105.18	1120.99	1068.35	0.952771	0.999997	0.576105	0.999738
	TRIOBP	chr22	ENSG00000100106.22	3389.65	3520.07	1.03846	1	0.790762	0.999738
	TFIP11	chr22	ENSG00000100109.17	1996.2	1810.18	0.906746	0.999999	0.559398	0.999738
	GCAT	chr22	ENSG00000100116.16	107.501	75.8178	0.7032	0.999994	0.0432952	0.999738
	ANKRD54	chr22	ENSG00000100124.15	430.112	408.94	0.950914	0.999998	0.618574	0.999738
	EIF3L	chr22	ENSG00000100129.18	6925.82	6349.92	0.91688	1.00001	0.298226	0.999738
	SNU13	chr22	ENSG00000100138.15	2242.34	2173.92	0.969448	1.00004	0.75977	0.999738
	MICALL1	chr22	ENSG00000100139.13	791.128	720.92	0.911093	0.999998	0.539459	0.999738
	POLR2F	chr22	ENSG00000100142.15	788.322	803.933	1.01965	1	0.858543	0.999738
	CCDC134	chr22	ENSG00000100147.13	104.533	76.3835	0.732338	0.999996	0.138437	0.999738
	DEPDC5	chr22	ENSG00000100150.20	406.034	417.599	1.02789	1	0.803955	0.999738
	PICK1	chr22	ENSG00000100151.16	547.789	567.992	1.03678	1.00001	0.753888	0.999738
	TTC28	chr22	ENSG00000100154.14	27.5797	32.1408	1.16648	1	0.597729	0.999738
	CENPM	chr22	ENSG00000100162.15	52.1212	44.6942	0.863406	0.999999	0.577229	0.999738
	TPTEP1	chr22	ENSG00000100181.22	38.0509	25.5046	0.669511	0.999997	0.131672	0.999738
	KDELR3	chr22	ENSG00000100196.11	14.7493	20.7694	1.40991	1	0.314889	0.999738
	CYP2D6	chr22	ENSG00000100197.22	80.4655	60.5676	0.752449	0.999997	0.225263	0.999738
	DDX17	chr22	ENSG00000100201.21	31786.9	35276	1.10977	1	0.442082	0.999738
	TCF20	chr22	ENSG00000100207.18	1649.8	1725.51	1.04592	1	0.718365	0.999738
	HSCB	chr22	ENSG00000100209.10	176.094	156.838	0.891385	0.999996	0.394183	0.999738
	CBY1	chr22	ENSG00000100211.10	242.02	276.553	1.14035	1	0.302129	0.999738
	TOMM22	chr22	ENSG00000100216.6	1103.28	1019.14	0.923661	0.999995	0.353683	0.999738
	RSPH14	chr22	ENSG00000100218.12	29.8411	31.6908	1.06585	1	0.812142	0.999738
	XBP1	chr22	ENSG00000100219.16	3441.88	2933.37	0.852187	0.999988	0.0473779	0.999738
	RTCB	chr22	ENSG00000100220.12	1365.75	1225.63	0.897511	0.999994	0.264625	0.999738
	JOSD1	chr22	ENSG00000100221.10	1428.7	1468.24	1.02782	1	0.760222	0.999738
	FBXO7	chr22	ENSG00000100225.18	19605.1	17146.5	0.874593	0.999998	0.558379	0.999738
	GTPBP1	chr22	ENSG00000100226.16	2328.52	2414.52	1.03696	1	0.791993	0.999738
	POLDIP3	chr22	ENSG00000100227.18	3444.81	3298.76	0.957585	0.999997	0.705168	0.999738
	RAB36	chr22	ENSG00000100228.12	211.629	245.815	1.16136	1	0.427964	0.999738
	PPP6R2	chr22	ENSG00000100239.16	3084.17	3010.59	0.976145	1.00011	0.802737	0.999738
	SBF1	chr22	ENSG00000100241.21	7740.41	6979.28	0.901659	1.00001	0.334438	0.999738
	SUN2	chr22	ENSG00000100242.15	18534	17896.1	0.96558	0.999999	0.772902	0.999738
	CYB5R3	chr22	ENSG00000100243.21	3536.64	3208.65	0.90724	0.999439	0.606508	0.999738
	DNAL4	chr22	ENSG00000100246.13	395.227	388.12	0.980917	1.00001	0.89396	0.999738
	LMF2	chr22	ENSG00000100258.18	3610.91	3638.05	1.00749	0.999978	0.938051	0.999738
	RHBDD3	chr22	ENSG00000100263.14	279.797	250.975	0.895577	0.999997	0.43062	0.999738
	PACSIN2	chr22	ENSG00000100266.19	5175.91	5851.46	1.13051	1.00001	0.391747	0.999738
	TTLL1	chr22	ENSG00000100271.17	161.187	151.616	0.938615	0.999999	0.700791	0.999738
	AP1B1	chr22	ENSG00000100280.16	2371.4	2032.93	0.857225	0.999998	0.36293	0.999738
	HMGXB4	chr22	ENSG00000100281.14	329.693	332.144	1.00735	1	0.95818	0.999738
	TOM1	chr22	ENSG00000100284.21	3006.05	3172.65	1.05542	1	0.772241	0.999738
	NEFH	chr22	ENSG00000100285.10	57.2883	35.082	0.611865	0.999997	0.100479	0.999738
	CHKB	chr22	ENSG00000100288.19	2142.64	2228.13	1.04001	1.00001	0.610358	0.999738
	BIK	chr22	ENSG00000100290.3	81.9116	91.0604	1.11322	1	0.546446	0.999738
	HMOX1	chr22	ENSG00000100292.17	1498.02	1470.12	0.981379	0.999991	0.919731	0.999738
	MCAT	chr22	ENSG00000100294.13	199.781	167.048	0.835592	0.999996	0.213856	0.999738
	THOC5	chr22	ENSG00000100296.13	2128.9	2287.7	1.07457	1	0.608099	0.999738
	MCM5	chr22	ENSG00000100297.16	1374.62	1201.67	0.874083	0.999302	0.327551	0.999738
	ARSA	chr22	ENSG00000100299.18	3023.24	3057.76	1.01143	1.00001	0.938743	0.999738
	TSPO	chr22	ENSG00000100300.18	8587.01	9796.03	1.14078	1	0.434883	0.999738
	TTLL12	chr22	ENSG00000100304.13	871.103	884.73	1.0155	1	0.912859	0.999738
	CBX7	chr22	ENSG00000100307.13	4820.84	5468.87	1.13438	1.00002	0.0773414	0.999738
	PDGFB	chr22	ENSG00000100311.17	124.151	136.409	1.09924	1	0.533428	0.999738
	CABP7	chr22	ENSG00000100314.4	84.1443	68.0098	0.806437	0.999997	0.279697	0.999738
	RPL3	chr22	ENSG00000100316.16	81151.5	79743.9	0.982654	1	0.911344	0.999738
	ZMAT5	chr22	ENSG00000100319.13	700.247	676.671	0.966235	0.999999	0.82746	0.999738
	RBFOX2	chr22	ENSG00000100320.23	20.2406	14.2165	0.702478	0.999998	0.274688	0.999738
	SYNGR1	chr22	ENSG00000100321.15	270.707	210.37	0.777353	0.999993	0.0847067	0.999738
	TAB1	chr22	ENSG00000100324.14	1252.65	1114.64	0.889689	0.999994	0.258914	0.999738
	ASCC2	chr22	ENSG00000100325.15	6191.52	5349.38	0.863982	0.999998	0.503234	0.999738
	MTMR3	chr22	ENSG00000100330.15	4776.01	5353.54	1.12094	1.00003	0.401416	0.999738
	MIEF1	chr22	ENSG00000100335.15	1063.37	1049.46	0.987129	0.999999	0.876957	0.999738
	APOL1	chr22	ENSG00000100342.20	1881.63	1526.1	0.811067	0.999995	0.251637	0.999738
	MYH9	chr22	ENSG00000100345.21	27311.7	26738.1	0.978998	0.999905	0.936728	0.999738
	CACNA1I	chr22	ENSG00000100346.18	1096.82	1352.6	1.23325	1.00001	0.0555804	0.999738
	SAMM50	chr22	ENSG00000100347.15	952.764	863.468	0.906229	0.999997	0.480682	0.999738
	TXN2	chr22	ENSG00000100348.10	1784.29	1560.15	0.87439	0.99998	0.242874	0.999738
	FOXRED2	chr22	ENSG00000100350.14	44.5713	48.7633	1.09629	1	0.692235	0.999738
	GRAP2	chr22	ENSG00000100351.17	3093.79	2769.37	0.895109	0.999995	0.297064	0.999738
	EIF3D	chr22	ENSG00000100353.18	5525.75	5176.29	0.936714	0.99995	0.45464	0.999738
	TNRC6B	chr22	ENSG00000100354.21	1859.3	1903.59	1.02395	1	0.822256	0.999738
	SGSM3	chr22	ENSG00000100359.21	121.579	129.643	1.06785	0.999998	0.651869	0.999738
	IFT27	chr22	ENSG00000100360.15	313.955	322.94	1.02815	1	0.817052	0.999738
	KIAA0930	chr22	ENSG00000100364.18	3991.66	3733.5	0.935305	0.999999	0.630584	0.999738
	NCF4	chr22	ENSG00000100365.16	18005.9	21314.7	1.18376	0.999943	0.222689	0.999738
	CSF2RB	chr22	ENSG00000100368.14	19252.5	21781	1.13134	1.00001	0.326076	0.999738
	SLC25A17	chr22	ENSG00000100372.15	294.091	328.134	1.11518	1	0.356865	0.999738
	UPK3A	chr22	ENSG00000100373.10	71.2601	58.9465	0.827845	0.999997	0.356332	0.999738
	FAM118A	chr22	ENSG00000100376.12	3307.51	3357.19	1.01497	1.00001	0.899773	0.999738
	KCTD17	chr22	ENSG00000100379.17	469.136	441.084	0.94007	0.999998	0.616108	0.999738
	ST13	chr22	ENSG00000100380.14	4614.93	4465.33	0.967611	0.999998	0.697588	0.999738
	RBX1	chr22	ENSG00000100387.9	915.661	944.2	1.03112	1	0.868815	0.999738
	EP300	chr22	ENSG00000100393.14	1957.85	2027.91	1.03585	0.999997	0.822979	0.999738
	L3MBTL2	chr22	ENSG00000100395.15	995.416	883.166	0.88731	0.999996	0.36404	0.999738
	CHADL	chr22	ENSG00000100399.16	50.8528	42.2905	0.830993	0.999998	0.408177	0.999738
	RANGAP1	chr22	ENSG00000100401.19	2206.22	2077.13	0.941488	0.99998	0.716041	0.999738
	ZC3H7B	chr22	ENSG00000100403.12	1429.04	1415.3	0.990468	0.999996	0.913553	0.999738
	PHF5A	chr22	ENSG00000100410.8	602.517	592.487	0.983432	1.00003	0.914633	0.999738
	ACO2	chr22	ENSG00000100412.16	1743.39	1494.26	0.857062	0.999998	0.410368	0.999738
	POLR3H	chr22	ENSG00000100413.17	846.603	765.604	0.904096	0.999997	0.422278	0.999738
	TRMU	chr22	ENSG00000100416.15	702.283	717.291	1.02129	1	0.775379	0.999738
	PMM1	chr22	ENSG00000100417.12	551.851	592.198	1.07319	0.999993	0.454799	0.999738
	DESI1	chr22	ENSG00000100418.8	1405.15	1306.55	0.929701	0.999995	0.389704	0.999738
	CERK	chr22	ENSG00000100422.14	5727.08	5779.67	1.00921	1.00001	0.879555	0.999738
	BRD1	chr22	ENSG00000100425.18	1149.5	1209.39	1.05207	1.00001	0.630073	0.999738
	ZBED4	chr22	ENSG00000100426.7	498.89	531.03	1.06473	0.99999	0.626354	0.999738
	MLC1	chr22	ENSG00000100427.15	866.864	521.489	0.601544	0.999999	0.0411742	0.999738
	HDAC10	chr22	ENSG00000100429.18	2017.2	1919.69	0.951665	0.999999	0.742362	0.999738
	ABHD4	chr14	ENSG00000100439.10	1177.47	1243.49	1.05597	1	0.744531	0.999738
	KHNYN	chr14	ENSG00000100441.10	4448.39	4738.74	1.06528	0.999998	0.512371	0.999738
	FKBP3	chr14	ENSG00000100442.11	607.078	678.228	1.11698	1	0.560379	0.999738
	SDR39U1	chr14	ENSG00000100445.17	1716.48	1615.44	0.941037	0.999993	0.571088	0.999738
	CTSG	chr14	ENSG00000100448.4	155.925	150.977	0.968247	1	0.86732	0.999738
	RBM23	chr14	ENSG00000100461.18	4147.63	4429.32	1.06791	0.999902	0.647109	0.999738
	PRMT5	chr14	ENSG00000100462.16	880.749	947.039	1.07519	1	0.613071	0.999738
	COCH	chr14	ENSG00000100473.18	26.5728	27.7022	1.0428	1	0.88873	0.999738
	AP4S1	chr14	ENSG00000100478.15	360.368	401.316	1.11351	1	0.366461	0.999738
	POLE2	chr14	ENSG00000100479.13	21.8746	14.098	0.64747	0.999999	0.218696	0.999738
	VCPKMT	chr14	ENSG00000100483.14	504.724	657.839	1.30341	1	0.198326	0.999738
	SOS2	chr14	ENSG00000100485.12	1345.54	1667.54	1.23929	1.00001	0.0922299	0.999738
	CDKL1	chr14	ENSG00000100490.9	136.829	142.889	1.04603	1	0.784025	0.999738
	NIN	chr14	ENSG00000100503.24	3810.8	4258	1.11737	1.00001	0.413967	0.999738
	PYGL	chr14	ENSG00000100504.17	9330.55	11871.9	1.27238	1.00001	0.222571	0.999738
	TRIM9	chr14	ENSG00000100505.13	57.0268	55.7218	0.976077	1	0.903767	0.999738
	PSMC6	chr14	ENSG00000100519.12	1096.79	1167.59	1.06462	1	0.794009	0.999738
	GNPNAT1	chr14	ENSG00000100522.10	412.323	366.51	0.889359	0.999994	0.311429	0.999738
	DDHD1	chr14	ENSG00000100523.15	854.139	858.061	1.00471	0.999993	0.980003	0.999738
	CNIH1	chr14	ENSG00000100528.12	919.438	942.592	1.02523	1	0.885372	0.999738
	CGRRF1	chr14	ENSG00000100532.12	204.691	239.859	1.17192	1	0.420358	0.999738
	ATP6V1D	chr14	ENSG00000100554.12	822.265	905.054	1.10077	0.999996	0.368409	0.999738
	PLEK2	chr14	ENSG00000100558.9	324.858	213.427	0.656808	0.999995	0.045337	0.999738
	PIGH	chr14	ENSG00000100564.9	368.66	377.657	1.02452	1	0.87849	0.999738
	PSMA3	chr14	ENSG00000100567.13	677.841	645.235	0.951831	1	0.807854	0.999738
	VTI1B	chr14	ENSG00000100568.11	2376.54	2192.59	0.922604	0.999999	0.348889	0.999738
	TIMM9	chr14	ENSG00000100575.14	317.236	285.088	0.898088	1.00001	0.420824	0.999738
	GSTZ1	chr14	ENSG00000100577.19	174.933	153.714	0.879594	0.999996	0.411683	0.999738
	KIAA0586	chr14	ENSG00000100578.17	377.313	431.072	1.14354	1.00001	0.150558	0.999738
	TMED8	chr14	ENSG00000100580.8	695.039	888.246	1.27802	1.00001	0.0356117	0.999738
	AHSA1	chr14	ENSG00000100591.8	1604.44	1498.89	0.93421	0.999997	0.589124	0.999738
	DAAM1	chr14	ENSG00000100592.15	172.103	182.101	1.05869	1	0.741505	0.999738
	SPTLC2	chr14	ENSG00000100596.6	2077.61	2226.63	1.0717	0.999995	0.60516	0.999738
	AL159141.1	chr14	ENSG00000100599.16	8098.97	7575.12	0.935313	1	0.744136	0.999738
	LGMN	chr14	ENSG00000100600.15	139.644	142.717	1.02054	1	0.892147	0.999738
	ALKBH1	chr14	ENSG00000100601.10	321.138	315.603	0.983203	0.999999	0.888971	0.999738
	SNW1	chr14	ENSG00000100603.13	1720.8	1771.77	1.02935	1	0.705208	0.999738
	ITPK1	chr14	ENSG00000100605.17	6217.63	5578.51	0.897197	0.999988	0.593692	0.999738
	DHRS7	chr14	ENSG00000100612.14	5286.57	6201.28	1.17304	1.00001	0.146046	0.999738
	PPM1A	chr14	ENSG00000100614.18	4162.37	4296.93	1.03239	1	0.820066	0.999738
	ASB2	chr14	ENSG00000100628.12	96.8859	81.1303	0.836201	0.999998	0.406943	0.999738
	CEP128	chr14	ENSG00000100629.17	69.9761	80.0806	1.14369	1	0.478922	0.999738
	ERH	chr14	ENSG00000100632.11	1547.45	1570.62	1.01493	0.999993	0.932917	0.999738
	HIF1A	chr14	ENSG00000100644.17	2874.99	3008.64	1.04655	1	0.716617	0.999738
	SUSD6	chr14	ENSG00000100647.8	4970.26	5605.05	1.12776	0.999988	0.30636	0.999738
	SRSF5	chr14	ENSG00000100650.16	7780.75	8842.07	1.1364	1.00026	0.0418323	0.999738
	EIF5	chr14	ENSG00000100664.11	4662.84	5017.83	1.07616	0.999964	0.562881	0.999738
	DICER1	chr14	ENSG00000100697.14	2287.05	2666.16	1.16589	1	0.254967	0.999738
	ZFYVE21	chr14	ENSG00000100711.13	428.723	487.101	1.13538	1.00001	0.241064	0.999738
	MTHFD1	chr14	ENSG00000100714.17	561.902	441.934	0.78649	0.999995	0.148038	0.999738
	TCL1A	chr14	ENSG00000100721.11	259.926	350.498	1.34847	1	0.0873294	0.999738
	ZC3H14	chr14	ENSG00000100722.20	568.899	582.053	1.02318	1	0.855252	0.999738
	TELO2	chr16	ENSG00000100726.15	1601.14	1594.04	0.995496	0.999999	0.961896	0.999738
	PCNX1	chr14	ENSG00000100731.16	4342.99	5148.67	1.18556	1.00001	0.153962	0.999738
	GSKIP	chr14	ENSG00000100744.15	711.083	789.408	1.11028	1	0.599337	0.999738
	VRK1	chr14	ENSG00000100749.8	291.779	268.148	0.918698	0.999999	0.652044	0.999738
	PSMC1	chr14	ENSG00000100764.14	1986.68	1988.1	1.00074	0.999998	0.994599	0.999738
	PAPLN	chr14	ENSG00000100767.16	40.9809	38.1713	0.931545	0.999999	0.786582	0.999738
	RPS6KA5	chr14	ENSG00000100784.12	1121.66	1288.7	1.14897	1.00005	0.330383	0.999738
	PPP4R3A	chr14	ENSG00000100796.17	2554.38	2729.04	1.06854	1.00001	0.40024	0.999738
	C14orf93	chr14	ENSG00000100802.15	581.44	539.873	0.928582	0.999998	0.589797	0.999738
	PSMB5	chr14	ENSG00000100804.19	768.881	694.317	0.902658	0.999995	0.376102	0.999738
	YY1	chr14	ENSG00000100811.14	3071.35	3389.77	1.10362	1	0.157622	0.999738
	ACIN1	chr14	ENSG00000100813.14	7050.58	7138.6	1.01251	0.999926	0.884284	0.999738
	CCNB1IP1	chr14	ENSG00000100814.18	354.388	374.168	1.05562	1.00002	0.706663	0.999738
	TRIP11	chr14	ENSG00000100815.12	670.081	667.678	0.996673	1	0.976826	0.999738
	APEX1	chr14	ENSG00000100823.12	2567.52	2455.73	0.956327	0.999997	0.626998	0.999738
	PABPN1	chr14	ENSG00000100836.10	3984.67	4315.34	1.083	1.00001	0.304388	0.999738
[truncated: 14,854 more rows]

## Sheet: B.Proteome On-Off Tofacitinib
Plasma proteomics (SOMAscan): Linear Regression Results for T21 versus Control (euploid); model formula = log2(relative_abundance) ~ Karyotype + Age + Sex + Sample_source
	All
	Aptamer	Gene symbol	Fold-change	p-value	FDR q-value (BH)
	CD2.7100.31	CD2	2.80763	0.0662864	0.999655
	SYTL4.9090.9	SYTL4	1.8287	0.358478	0.999655
	SRC.15433.4	SRC	1.7884	0.340317	0.999655
	GH2.10978.39	GH2	1.75733	0.10364	0.999655
	SH3BGRL2.19113.66	SH3BGRL2	1.7382	0.293057	0.999655
	TCP1.19265.9	TCP1	1.70776	0.0497315	0.999655
	RAB32.17778.19	RAB32	1.69905	0.296566	0.999655
	CASP14.16617.14	CASP14	1.69529	0.273703	0.999655
	TFF3.8323.163	TFF3	1.68351	0.0773138	0.999655
	GMPR.19254.125	GMPR	1.68215	0.0620892	0.999655
	GEM.12817.1	GEM	1.62483	0.0459297	0.999655
	ARL6IP5.13503.19	ARL6IP5	1.61885	0.423024	0.999655
	CSRP1.15529.33	CSRP1	1.61322	0.361717	0.999655
	SPHK1.4294.16	SPHK1	1.60958	0.291769	0.999655
	TRIP10.17676.13	TRIP10	1.60734	0.388602	0.999655
	TFF2.9191.8	TFF2	1.60336	0.202213	0.999655
	HPSE.5604.30	HPSE	1.59813	0.304804	0.999655
	PDIA5.5593.11	PDIA5	1.59556	0.413362	0.999655
	PDE5A.16805.5	PDE5A	1.59164	0.343225	0.999655
	ACTN1.9843.5	ACTN1	1.54555	0.433369	0.999655
	SRC.5488.74	SRC	1.54498	0.373687	0.999655
	PRL.2585.2	PRL	1.53334	0.140323	0.999655
	EPB41.4706.17	EPB41	1.53281	0.160104	0.999655
	ITGA2B.ITGB3.19574.5	ITGA2B ITGB3	1.52766	0.159605	0.999655
	CCT5.12569.25	CCT5	1.52574	0.0870007	0.999655
	PDE5A.5256.86	PDE5A	1.52316	0.35838	0.999655
	EPB41L1.13993.20	EPB41L1	1.51645	0.135733	0.999655
	TLN2.14082.56	TLN2	1.51293	0.141335	0.999655
	SNCA.8458.111	SNCA	1.50763	0.0812308	0.999655
	SULT1A3.13944.3	SULT1A3	1.49346	0.374091	0.999655
	MAP4K1.8954.30	MAP4K1	1.48834	0.160182	0.999655
	KLK6.3450.4	KLK6	1.48694	0.548441	0.999655
	RAN.4282.3	RAN	1.47304	0.227212	0.999655
	MANF.9223.11	MANF	1.4721	0.363365	0.999655
	CCT7.13673.21	CCT7	1.46801	0.252502	0.999655
	TFF3.4721.54	TFF3	1.46535	0.044764	0.999655
	LDLRAP1.18183.3	LDLRAP1	1.46182	0.430651	0.999655
	NRGN.18303.39	NRGN	1.44632	0.309321	0.999655
	DUSP28.9940.35	DUSP28	1.44603	0.345647	0.999655
	NACA.3854.24	NACA	1.42648	0.0626285	0.999655
	G6B.7065.1	G6B	1.42231	0.257263	0.999655
	GABBR2.13948.50	GABBR2	1.41639	0.10048	0.999655
	RAB6B.14271.23	RAB6B	1.41114	0.360698	0.999655
	BPGM.12020.39	BPGM	1.40886	0.332896	0.999655
	NAP1L4.19188.21	NAP1L4	1.40424	0.144975	0.999655
	NAP1L1.13636.20	NAP1L1	1.40408	0.119242	0.999655
	LAMP1.16902.17	LAMP1	1.401	0.268633	0.999655
	RGS10.11634.32	RGS10	1.39926	0.223934	0.999655
	SERPINA12.6551.94	SERPINA12	1.39713	0.143289	0.999655
	PIGR.3216.2	PIGR	1.39493	0.0151877	0.999655
	CSNK2A1.CSNK2B.5225.50	CSNK2A1 CSNK2B	1.3931	0.117339	0.999655
	CXCL16.2436.49	CXCL16	1.39062	0.0002085	0.14426
	GLO1.9883.29	GLO1	1.39054	0.178579	0.999655
	PAFAH1B3.12374.8	PAFAH1B3	1.38546	0.269256	0.999655
	KPNA6.13969.24	KPNA6	1.38464	0.093531	0.999655
	RPS27A.2846.24	RPS27A	1.38323	0.323821	0.999655
	CRISPLD2.5691.2	CRISPLD2	1.38299	0.0513577	0.999655
	SGTA.3868.8	SGTA	1.37835	0.186562	0.999655
	HSPC159.18236.3	HSPC159	1.37442	0.449603	0.999655
	CA9.3798.71	CA9	1.37092	0.456574	0.999655
	PPIF.5248.68	PPIF	1.37059	0.585192	0.999655
	WISP2.6392.7	WISP2	1.36935	0.0226538	0.999655
	RRM1.11360.39	RRM1	1.36872	0.433914	0.999655
	APRT.10088.37	APRT	1.3678	0.408583	0.999655
	PIP4K2B.18232.42	PIP4K2B	1.36492	0.0583357	0.999655
	FASN.8403.18	FASN	1.35835	0.100921	0.999655
	CCL5.5480.49	CCL5	1.35787	0.455133	0.999655
	GAP43.15325.14	GAP43	1.35601	0.466775	0.999655
	PPP1R14A.19117.3	PPP1R14A	1.35544	0.43681	0.999655
	CA13.3420.21	CA13	1.35368	0.441541	0.999655
	THG1L.18215.5	THG1L	1.35166	0.214511	0.999655
	PDIA6.5650.9	PDIA6	1.35132	0.413169	0.999655
	HOMER1.19229.92	HOMER1	1.34955	0.387354	0.999655
	ERP29.13728.19	ERP29	1.34904	0.456416	0.999655
	PKLR.15607.56	PKLR	1.34819	0.298614	0.999655
	ALDH1A1.11265.8	ALDH1A1	1.34605	0.292025	0.999655
	SNX8.6925.26	SNX8	1.34348	0.0951679	0.999655
	TMOD3.12861.13	TMOD3	1.34061	0.256406	0.999655
	ALPP.7813.6	ALPP	1.33825	0.470735	0.999655
	OBP2B.5680.54	OBP2B	1.33819	0.0572111	0.999655
	TMOD1.12595.11	TMOD1	1.33815	0.288202	0.999655
	ACP1.3858.5	ACP1	1.33753	0.0726152	0.999655
	RAB3C.19586.89	RAB3C	1.33355	0.26506	0.999655
	AK1.5012.67	AK1	1.33097	0.240744	0.999655
	DNM2.11572.4	DNM2	1.33095	0.157192	0.999655
	LANCL2.12628.31	LANCL2	1.32779	0.226968	0.999655
	ENPP2.16892.23	ENPP2	1.32707	0.181193	0.999655
	GPX1.15591.28	GPX1	1.32681	0.102356	0.999655
	PROK2.10754.113	PROK2	1.32648	0.0451699	0.999655
	ILK.10053.5	ILK	1.32527	0.615366	0.999655
	PSMD11.13572.43	PSMD11	1.3234	0.0676546	0.999655
	PDLIM1.11428.31	PDLIM1	1.32336	0.517797	0.999655
	BPI.4126.22	BPI	1.3232	0.0691071	0.999655
	ANXA2.4961.17	ANXA2	1.32224	0.673477	0.999655
	UBB.6641.60	UBB	1.31969	0.326065	0.999655
	FAF2.9738.7	FAF2	1.31886	0.391202	0.999655
	THPO.5947.90	THPO	1.3133	0.0241122	0.999655
	AMPD2.18403.25	AMPD2	1.31246	0.359291	0.999655
	GRB10.11358.15	GRB10	1.31084	0.492877	0.999655
	CLIC4.15314.49	CLIC4	1.31057	0.223871	0.999655
	PSME2.17694.32	PSME2	1.31037	0.227315	0.999655
	PIP4K2A.12697.30	PIP4K2A	1.30984	0.153089	0.999655
	S100A6.13090.17	S100A6	1.3055	0.366345	0.999655
	ALAD.15523.9	ALAD	1.30237	0.242755	0.999655
	EPO.5813.58	EPO	1.29904	0.107861	0.999655
	MAPRE3.16885.49	MAPRE3	1.29628	0.434735	0.999655
	PDXP.3897.61	PDXP	1.29572	0.233082	0.999655
	PSMA7.12460.18	PSMA7	1.29556	0.2255	0.999655
	SAA1.15515.2	SAA1	1.29538	0.419703	0.999655
	PDGFB.4149.8	PDGFB	1.29534	0.376643	0.999655
	ROCK2.13654.1	ROCK2	1.29489	0.295049	0.999655
	AGT.3484.60	AGT	1.29374	0.092936	0.999655
	TGM2.18934.50	TGM2	1.29278	0.298446	0.999655
	PGLYRP1.3329.14	PGLYRP1	1.2899	0.0304348	0.999655
	DTD1.19194.9	DTD1	1.28848	0.388804	0.999655
	CLEC1B.4332.6	CLEC1B	1.28827	0.237477	0.999655
	HAGH.19267.14	HAGH	1.28813	0.153252	0.999655
	KLC1.12656.1	KLC1	1.28795	0.257538	0.999655
	PSMD9.13931.22	PSMD9	1.28581	0.320031	0.999655
	CNRIP1.18218.48	CNRIP1	1.28537	0.232893	0.999655
	HEXIM1.15596.7	HEXIM1	1.28428	0.28945	0.999655
	PLEK.7875.86	PLEK	1.28405	0.401678	0.999655
	PCBD2.6899.37	PCBD2	1.28326	0.313276	0.999655
	JAK2.11816.84	JAK2	1.28312	0.465726	0.999655
	MMP9.2579.17	MMP9	1.28199	0.0599554	0.999655
	GCLM.18214.2	GCLM	1.28163	0.386604	0.999655
	AKR7A3.18173.11	AKR7A3	1.27646	0.353663	0.999655
	GATM.18188.12	GATM	1.27585	0.462416	0.999655
	EEF1D.17826.341	EEF1D	1.27491	0.325786	0.999655
	PRPSAP2.19150.20	PRPSAP2	1.27458	0.129331	0.999655
	GP6.3194.36	GP6	1.27433	0.272126	0.999655
	AKR1C4.18397.5	AKR1C4	1.27266	0.403161	0.999655
	RAC2.18950.13	RAC2	1.27225	0.466982	0.999655
	RPS27A.4474.19	RPS27A	1.27012	0.256484	0.999655
	TP53I13.6400.33	TP53I13	1.26824	0.384589	0.999655
	CREG1.9357.4	CREG1	1.26731	0.532281	0.999655
	ACAT2.17341.89	ACAT2	1.26731	0.200497	0.999655
	H1FX.12709.63	H1FX	1.26725	0.477589	0.999655
	REXO2.13590.1	REXO2	1.26656	0.215424	0.999655
	EIF5A.5888.29	EIF5A	1.26473	0.360339	0.999655
	POGLUT1.6467.65	POGLUT1	1.26422	0.500531	0.999655
	RAB1B.19278.19	RAB1B	1.26209	0.392523	0.999655
	CLSTN3.6291.55	CLSTN3	1.261	0.214138	0.999655
	ERP44.6064.4	ERP44	1.26027	0.468122	0.999655
	UROS.11248.43	UROS	1.25984	0.31244	0.999655
	RAC1.2870.29	RAC1	1.25971	0.285822	0.999655
	DARS.12675.14	DARS	1.25758	0.277988	0.999655
	PPA1.5021.13	PPA1	1.2568	0.11933	0.999655
	PRPS2.18329.4	PRPS2	1.25544	0.200532	0.999655
	PRKCA.2644.11	PRKCA	1.25464	0.488624	0.999655
	YARS.19270.26	YARS	1.25396	0.351777	0.999655
	CAT.3488.64	CAT	1.25393	0.380372	0.999655
	RAB31.13597.20	RAB31	1.25317	0.440342	0.999655
	DYNLRB1.3845.51	DYNLRB1	1.25167	0.470838	0.999655
	NAPA.4292.5	NAPA	1.25089	0.216258	0.999655
	PEBP1.4276.10	PEBP1	1.25021	0.429067	0.999655
	DYNLL2.11493.169	DYNLL2	1.24906	0.338978	0.999655
	CUL3.10045.47	CUL3	1.24828	0.133393	0.999655
	RHOC.17764.108	RHOC	1.24669	0.600606	0.999655
	PIN1.15474.7	PIN1	1.24537	0.343065	0.999655
	IL2.3070.1	IL2	1.24534	0.0976004	0.999655
	HIST1H1C.2987.37	HIST1H1C	1.24411	0.501557	0.999655
	TRABD2A.9401.57	TRABD2A	1.24291	0.356559	0.999655
	RET.3220.40	RET	1.24223	0.0223063	0.999655
	DCTD.17756.69	DCTD	1.2421	0.386248	0.999655
	PNP.15435.4	PNP	1.24132	0.386321	0.999655
	CA3.3799.11	CA3	1.24023	0.346691	0.999655
	ENO2.10339.48	ENO2	1.23989	0.132988	0.999655
	MMP7.2789.26	MMP7	1.23883	0.617749	0.999655
	PRKCQ.3817.18	PRKCQ	1.23776	0.451126	0.999655
	TCEA1.18204.1	TCEA1	1.23702	0.381196	0.999655
	GDF15.4374.45	GDF15	1.23701	0.117916	0.999655
	EIF5A2.11355.10	EIF5A2	1.23608	0.221179	0.999655
	PDE11A.5252.33	PDE11A	1.23575	0.282354	0.999655
	VAMP2.17335.18	VAMP2	1.23311	0.304246	0.999655
	HSPB1.11103.24	HSPB1	1.23102	0.440339	0.999655
	DNAJA4.9744.139	DNAJA4	1.2303	0.217924	0.999655
	DAPP1.11615.16	DAPP1	1.22909	0.477112	0.999655
	AP2A2.13621.31	AP2A2	1.2275	0.315503	0.999655
	AIDA.17347.80	AIDA	1.2266	0.119775	0.999655
	BLVRA.11382.5	BLVRA	1.22571	0.460793	0.999655
	THBS1.3474.19	THBS1	1.225	0.529243	0.999655
	COMT.18382.109	COMT	1.22324	0.050362	0.999655
	TFAM.9952.57	TFAM	1.22314	0.553803	0.999655
	TBL2.11227.31	TBL2	1.22312	0.505451	0.999655
	TIMP4.6462.12	TIMP4	1.22278	0.0043256	0.722378
	PNKP.13657.2	PNKP	1.22238	0.296093	0.999655
	MMP16.5268.49	MMP16	1.22171	0.0668126	0.999655
	ENPP7.4435.66	ENPP7	1.22145	0.0969638	0.999655
	ADH1C.15525.294	ADH1C	1.22026	0.594243	0.999655
	P4HA2.11348.132	P4HA2	1.21583	0.419552	0.999655
	HDAC2.18897.31	HDAC2	1.21575	0.275303	0.999655
	HMBS.11530.37	HMBS	1.21484	0.453299	0.999655
	DSG3.16317.20	DSG3	1.21391	0.550797	0.999655
	BMP15.11129.66	BMP15	1.21188	0.38894	0.999655
	UBE2V1.11626.7	UBE2V1	1.2106	0.421094	0.999655
	NAAA.3173.49	NAAA	1.21008	0.0664316	0.999655
	FETUB.3367.8	FETUB	1.20893	0.0916467	0.999655
	NXPH2.9511.61	NXPH2	1.20879	0.214477	0.999655
	HOMER2.12685.57	HOMER2	1.20876	0.389819	0.999655
	ALDH1A3.9835.16	ALDH1A3	1.20845	0.516192	0.999655
	POR.2731.29	POR	1.20664	0.344765	0.999655
	HMHA1.13544.9	HMHA1	1.20658	0.574972	0.999655
	SBDS.3866.7	SBDS	1.2065	0.263314	0.999655
	ABLIM3.13578.98	ABLIM3	1.20634	0.459407	0.999655
	DNAJC16.10454.99	DNAJC16	1.20528	0.477838	0.999655
	PZP.6580.29	PZP	1.20485	0.0037451	0.671759
	DLX4.11910.27	DLX4	1.2031	0.380269	0.999655
	OXT.8356.88	OXT	1.20104	0.0086312	0.999655
	DLL3.9974.8	DLL3	1.19802	0.134687	0.999655
	ADH1A.17396.23	ADH1A	1.19792	0.360201	0.999655
	MLEC.6285.71	MLEC	1.19757	0.37903	0.999655
	PAWR.9565.6	PAWR	1.19717	0.412129	0.999655
	PPME1.17852.5	PPME1	1.19587	0.366509	0.999655
	ZFAND1.19173.5	ZFAND1	1.19399	0.387026	0.999655
	MFGE8.4455.89	MFGE8	1.19289	0.0745299	0.999655
	MUL1.9315.16	MUL1	1.19253	0.0292081	0.999655
	PAICS.9841.197	PAICS	1.19232	0.128138	0.999655
	LTF.2780.35	LTF	1.19223	0.200401	0.999655
	ATP5O.9202.309	ATP5O	1.19145	0.448857	0.999655
	HGS.13644.30	HGS	1.19127	0.528307	0.999655
	UBASH3B.12558.3	UBASH3B	1.19057	0.713842	0.999655
	CEL.9796.4	CEL	1.19041	0.451215	0.999655
	CDH17.16613.3	CDH17	1.19008	0.0841822	0.999655
	EHD4.11421.10	EHD4	1.18886	0.29087	0.999655
	FGF16.4393.3	FGF16	1.18867	0.383899	0.999655
	ATP1B1.13392.13	ATP1B1	1.18826	0.0411544	0.999655
	LACRT.7163.26	LACRT	1.18746	0.204104	0.999655
	HRSP12.14636.25	HRSP12	1.18488	0.0988236	0.999655
	AOC1.15486.126	AOC1	1.18486	0.161629	0.999655
	CSNK2A2.CSNK2B.5226.36	CSNK2A2 CSNK2B	1.18455	0.126798	0.999655
	ASPRV1.10902.53	ASPRV1	1.18418	0.474682	0.999655
	PARK7.19523.215	PARK7	1.18417	0.562886	0.999655
	CA1.4969.2	CA1	1.18366	0.34375	0.999655
	SRGN.19251.56	SRGN	1.18316	0.294837	0.999655
	PRDX6.5018.68	PRDX6	1.18295	0.368259	0.999655
	PURB.18300.39	PURB	1.18189	0.456454	0.999655
	DNAJB1.3852.19	DNAJB1	1.1814	0.439956	0.999655
	PEAR1.8892.14	PEAR1	1.18139	0.47501	0.999655
	CLIC2.17837.5	CLIC2	1.18022	0.359899	0.999655
	LANCL1.13986.6	LANCL1	1.17947	0.428342	0.999655
	BDNF.2421.7	BDNF	1.17839	0.444174	0.999655
	FAM210A.14593.152	FAM210A	1.17776	0.433092	0.999655
	PSIP1.17176.13	PSIP1	1.17655	0.479988	0.999655
	BMP1.3348.49	BMP1	1.17625	0.410782	0.999655
	VEGFA.4867.15	VEGFA	1.17624	0.365276	0.999655
	MMP8.9172.69	MMP8	1.17576	0.508835	0.999655
	HMGCS1.13496.19	HMGCS1	1.17501	0.536658	0.999655
	SYT9.8066.38	SYT9	1.17434	0.272748	0.999655
	PHPT1.16882.27	PHPT1	1.17418	0.441857	0.999655
	MAPRE2.16856.79	MAPRE2	1.17403	0.47493	0.999655
	TCN1.19614.8	TCN1	1.1736	0.136405	0.999655
	PPBP.4544.4	PPBP	1.17343	0.610542	0.999655
	FYN.3813.3	FYN	1.17325	0.46564	0.999655
	NAPG.17773.26	NAPG	1.17251	0.255086	0.999655
	OPHN1.12591.27	OPHN1	1.17143	0.505091	0.999655
	SHMT2.12691.44	SHMT2	1.17134	0.767151	0.999655
	GUK1.17325.10	GUK1	1.16969	0.453913	0.999655
	GDI1.16810.3	GDI1	1.1692	0.41816	0.999655
	HGD.9832.33	HGD	1.16873	0.370038	0.999655
	HGF.2681.23	HGF	1.16682	0.0993186	0.999655
	BDNF.14047.78	BDNF	1.16635	0.622392	0.999655
	PRDX1.3855.56	PRDX1	1.16574	0.336732	0.999655
	PTGS2.3761.4	PTGS2	1.16479	0.605447	0.999655
	LOXL3.15427.35	LOXL3	1.16459	0.538305	0.999655
	ATAD1.6625.31	ATAD1	1.16393	0.0955037	0.999655
	MMP1.4924.32	MMP1	1.1638	0.48076	0.999655
	USP14.19189.2	USP14	1.16321	0.3269	0.999655
	BLVRB.17148.7	BLVRB	1.16235	0.443818	0.999655
	TAGLN.15640.54	TAGLN	1.16191	0.289083	0.999655
	HBEGF.14094.29	HBEGF	1.16146	0.511508	0.999655
	STUB1.10336.3	STUB1	1.16066	0.300289	0.999655
	CLINT1.11659.31	CLINT1	1.16065	0.599077	0.999655
	GABBR2.9930.48	GABBR2	1.16047	0.217563	0.999655
	EIF3J.13497.34	EIF3J	1.16034	0.417872	0.999655
	SAR1A.17726.3	SAR1A	1.16028	0.712268	0.999655
	STK24.12617.2	STK24	1.15975	0.574605	0.999655
	STOML1.17344.23	STOML1	1.15939	0.0757068	0.999655
	HEBP1.18225.13	HEBP1	1.15927	0.515406	0.999655
	SEZ6L2.3867.49	SEZ6L2	1.1586	0.342146	0.999655
	UBE2K.17380.2	UBE2K	1.15851	0.359798	0.999655
	SIAE.9263.57	SIAE	1.15797	0.312477	0.999655
	ADH4.8325.37	ADH4	1.15786	0.521336	0.999655
	UBE2D4.13475.10	UBE2D4	1.1575	0.358656	0.999655
	SERPINB1.10737.96	SERPINB1	1.1573	0.27572	0.999655
	S100A3.15297.3	S100A3	1.15726	0.17635	0.999655
	EIF4E.19263.147	EIF4E	1.157	0.257004	0.999655
	BAG1.17195.43	BAG1	1.15661	0.40003	0.999655
	LCT.9017.58	LCT	1.15657	0.214071	0.999655
	ICAM5.5124.69	ICAM5	1.15628	0.015861	0.999655
	TFF1.9185.15	TFF1	1.1553	0.485269	0.999655
	HDGF.16758.96	HDGF	1.15512	0.607224	0.999655
	GLRX3.16596.25	GLRX3	1.15485	0.480787	0.999655
	PPIE.5238.26	PPIE	1.15452	0.366702	0.999655
	VEGFA.19437.61	VEGFA	1.15419	0.534808	0.999655
	PRPSAP1.9478.69	PRPSAP1	1.15346	0.0848564	0.999655
	PAPOLG.8343.224	PAPOLG	1.15331	0.297926	0.999655
	DEFB121.5765.53	DEFB121	1.15302	0.156909	0.999655
	STIP1.5489.18	STIP1	1.15094	0.49421	0.999655
	UBB.6651.74	UBB	1.15092	0.327311	0.999655
	PFKM.17384.110	PFKM	1.15001	0.353314	0.999655
	NSF.13992.12	NSF	1.14973	0.255829	0.999655
	CDC42.9840.2	CDC42	1.14964	0.711877	0.999655
	NSFL1C.4250.23	NSFL1C	1.14904	0.491234	0.999655
	CALB2.16803.4	CALB2	1.1486	0.510629	0.999655
	CDH6.16312.45	CDH6	1.14835	0.235314	0.999655
	OLA1.12659.13	OLA1	1.14813	0.564735	0.999655
	TOP1.2876.74	TOP1	1.1481	0.167847	0.999655
	FABP3.5437.63	FABP3	1.14782	0.273756	0.999655
	PGRMC2.10506.53	PGRMC2	1.14756	0.141926	0.999655
	MENT.5744.12	MENT	1.14749	0.18297	0.999655
	SH3GLB2.18222.34	SH3GLB2	1.14669	0.629712	0.999655
	TMOD2.12853.112	TMOD2	1.14634	0.542919	0.999655
	AREG.2970.60	AREG	1.1458	0.46137	0.999655
	NID2.16060.99	NID2	1.14478	0.284785	0.999655
	GUSB.15562.24	GUSB	1.14463	0.303371	0.999655
	COCH.7227.75	COCH	1.14451	0.578222	0.999655
	DEFB1.6629.3	DEFB1	1.14431	0.163657	0.999655
	LYVE1.3206.4	LYVE1	1.1443	0.0500377	0.999655
	RQCD1.8975.26	RQCD1	1.14425	0.533234	0.999655
	NUCB1.10451.11	NUCB1	1.14361	0.156231	0.999655
	MDH1.3853.56	MDH1	1.1423	0.611408	0.999655
	PMVK.12450.42	PMVK	1.14212	0.232679	0.999655
	RBM19.11468.15	RBM19	1.14175	0.141117	0.999655
	LILRB4.6453.70	LILRB4	1.14128	0.340756	0.999655
	FST.4132.27	FST	1.14066	0.170116	0.999655
	FLNA.11171.25	FLNA	1.14059	0.29826	0.999655
	EIF3G.11454.87	EIF3G	1.14049	0.492433	0.999655
	PIR.13634.209	PIR	1.14032	0.0465975	0.999655
	VTA1.4209.60	VTA1	1.14005	0.616574	0.999655
	SELP.4154.57	SELP	1.1396	0.315754	0.999655
	AKR7A2.4188.1	AKR7A2	1.13932	0.61733	0.999655
	KIF23.5228.25	KIF23	1.13888	0.42443	0.999655
	TUFT1.5690.49	TUFT1	1.13854	0.406669	0.999655
	PDIA3.4719.58	PDIA3	1.13823	0.441555	0.999655
	ECHS1.17787.1	ECHS1	1.1382	0.661614	0.999655
	SRI.12356.65	SRI	1.13801	0.583702	0.999655
	EGF.5509.7	EGF	1.13788	0.257549	0.999655
	RAB3D.19379.154	RAB3D	1.13764	0.501878	0.999655
	PDGFA.4499.21	PDGFA	1.13733	0.626931	0.999655
	MAP1LC3B.11608.5	MAP1LC3B	1.13733	0.26515	0.999655
	GPC3.4842.62	GPC3	1.13608	0.14865	0.999655
	NANS.17802.4	NANS	1.13591	0.531988	0.999655
	ADPRHL2.17332.3	ADPRHL2	1.13586	0.663586	0.999655
	PPBP.17165.1	PPBP	1.13555	0.693636	0.999655
	HS6ST2.13524.25	HS6ST2	1.13464	0.277347	0.999655
	DPP7.8346.9	DPP7	1.13463	0.301785	0.999655
	MRE11A.11319.106	MRE11A	1.13437	0.0552483	0.999655
	APLP2.10627.87	APLP2	1.13396	0.589344	0.999655
	PF4.2697.7	PF4	1.13326	0.588921	0.999655
	USP15.19161.1	USP15	1.13317	0.505805	0.999655
	ICAM5.8245.27	ICAM5	1.13274	0.0187896	0.999655
	UBE2V2.18165.181	UBE2V2	1.13247	0.575066	0.999655
	DCXR.17758.79	DCXR	1.13196	0.34733	0.999655
	RDX.18373.13	RDX	1.13117	0.56329	0.999655
	HNF4A.10041.3	HNF4A	1.13103	0.30718	0.999655
	HS3ST3A1.8268.98	HS3ST3A1	1.131	0.512429	0.999655
	HYAL1.8309.12	HYAL1	1.13098	0.178748	0.999655
	RAD23A.10058.1	RAD23A	1.13098	0.573557	0.999655
	SPOCK3.9906.21	SPOCK3	1.13094	0.552238	0.999655
	SHBG.4929.55	SHBG	1.13083	0.347201	0.999655
	INHBB.16746.12	INHBB	1.13073	0.353516	0.999655
	COL2A1.18875.125	COL2A1	1.13073	0.673831	0.999655
	SERPINE2.19154.41	SERPINE2	1.13044	0.721674	0.999655
	PLOD3.10612.18	PLOD3	1.13005	0.239755	0.999655
	PDGFD.9341.1	PDGFD	1.12916	0.600935	0.999655
	APLN.6622.90	APLN	1.12915	0.0077728	0.999655
	DTD2.18280.29	DTD2	1.12897	0.545967	0.999655
	HPX.15347.12	HPX	1.12896	0.0534702	0.999655
	OVCA2.17697.2	OVCA2	1.12881	0.711955	0.999655
	TNFSF14.5355.69	TNFSF14	1.12878	0.177013	0.999655
	UBE2G1.17158.17	UBE2G1	1.12865	0.768602	0.999655
	FH.13384.110	FH	1.12823	0.0668091	0.999655
	RAB22A.12408.333	RAB22A	1.12805	0.267625	0.999655
	CISD1.7745.3	CISD1	1.12747	0.311945	0.999655
	GDI2.2647.66	GDI2	1.12709	0.700743	0.999655
	ENSA.17734.13	ENSA	1.12692	0.761985	0.999655
	RFESD.13603.7	RFESD	1.12666	0.476562	0.999655
	SPARC.3043.49	SPARC	1.12644	0.610922	0.999655
	EIF1B.12701.1	EIF1B	1.12525	0.733118	0.999655
	GABARAPL2.12494.99	GABARAPL2	1.12515	0.523882	0.999655
	FGG.4989.7	FGG	1.12509	0.0761546	0.999655
	CCDC25.18264.12	CCDC25	1.12508	0.420374	0.999655
	BTK.19202.10	BTK	1.12504	0.648715	0.999655
	KDELC2.8296.117	KDELC2	1.12498	0.290574	0.999655
	ANGPT1.2811.27	ANGPT1	1.1247	0.608605	0.999655
	TPM4.9863.1	TPM4	1.12435	0.559696	0.999655
	CD68.18922.27	CD68	1.12428	0.465417	0.999655
	VTI1B.8963.8	VTI1B	1.12414	0.472321	0.999655
	YWHAE.14157.21	YWHAE	1.12389	0.418789	0.999655
	RAC3.16769.20	RAC3	1.12376	0.472226	0.999655
	DOK2.19578.19	DOK2	1.1234	0.653739	0.999655
	CSMD1.9598.23	CSMD1	1.12327	0.491127	0.999655
	PPBP.2790.54	PPBP	1.123	0.725128	0.999655
	PTPN4.14254.27	PTPN4	1.12282	0.2569	0.999655
	IL2RG.2634.2	IL2RG	1.12194	0.528534	0.999655
	EIF2S1.19259.176	EIF2S1	1.12173	0.542373	0.999655
	PPP1CC.19295.32	PPP1CC	1.12137	0.652946	0.999655
	UXS1.8258.22	UXS1	1.12103	0.0888116	0.999655
	GP5.7185.29	GP5	1.12097	0.288899	0.999655
	KAZALD1.7144.234	KAZALD1	1.12077	0.158077	0.999655
	SCIN.12684.5	SCIN	1.12068	0.157004	0.999655
	MESDC2.15299.102	MESDC2	1.12067	0.629255	0.999655
	DTYMK.19504.22	DTYMK	1.12051	0.637891	0.999655
	TTC1.9864.38	TTC1	1.12049	0.726511	0.999655
	FUT8.8244.16	FUT8	1.12032	0.469828	0.999655
	IL31.10455.196	IL31	1.11986	0.447623	0.999655
	CAND1.13937.75	CAND1	1.11925	0.273552	0.999655
	QDPR.11257.1	QDPR	1.11905	0.590522	0.999655
	MGAT2.6909.40	MGAT2	1.11865	0.0014382	0.496264
	IQCF1.7991.54	IQCF1	1.1186	0.0866911	0.999655
	OGN.17224.12	OGN	1.11857	0.0113728	0.999655
	C10orf35.8220.15	C10orf35	1.11823	0.0205585	0.999655
	MOBKL1A.19177.7	MOBKL1A	1.11814	0.715552	0.999655
	PPID.5202.4	PPID	1.11803	0.822012	0.999655
	PPP2R1A.12621.55	PPP2R1A	1.11726	0.401355	0.999655
	HMGB2.6913.189	HMGB2	1.11696	0.710751	0.999655
	PA2G4.4258.15	PA2G4	1.11622	0.43971	0.999655
	MREG.19145.4	MREG	1.11593	0.018948	0.999655
	FOLH1.5478.50	FOLH1	1.11591	0.273335	0.999655
	PCDHGC3.7859.21	PCDHGC3	1.11585	0.569242	0.999655
	GDF5.2752.62	GDF5	1.11579	0.0559336	0.999655
	FOXRED1.8017.23	FOXRED1	1.11562	0.314021	0.999655
	ROBLD3.15329.167	ROBLD3	1.11551	0.323448	0.999655
	CCL14.2900.53	CCL14	1.11493	0.535469	0.999655
	APOA5.15363.32	APOA5	1.11467	0.0675803	0.999655
	UBE2N.3905.62	UBE2N	1.11466	0.34145	0.999655
	DNAJB4.18884.22	DNAJB4	1.1146	0.314486	0.999655
	WNT5A.13268.45	WNT5A	1.11446	0.265794	0.999655
	TXNL4B.15316.262	TXNL4B	1.11409	0.686848	0.999655
	NME2.4249.64	NME2	1.11385	0.667288	0.999655
	PPM1L.7187.3	PPM1L	1.11378	0.428935	0.999655
	SYT4.17355.56	SYT4	1.11351	0.209546	0.999655
	ADH5.11369.23	ADH5	1.11334	0.642298	0.999655
	C5.C6.4482.66	C5 C6	1.11329	0.114797	0.999655
	RANBP1.18191.23	RANBP1	1.11302	0.746397	0.999655
	NT5C3L.19135.5	NT5C3L	1.11257	0.0188099	0.999655
	STOM.8261.51	STOM	1.11245	0.712414	0.999655
	FOXJ2.14204.55	FOXJ2	1.11242	0.308689	0.999655
	HFE2.3332.57	HFE2	1.11232	0.156707	0.999655
	HSD17B10.4217.49	HSD17B10	1.11146	0.777639	0.999655
	L3MBTL2.12708.91	L3MBTL2	1.11133	0.5049	0.999655
	NCK2.13615.60	NCK2	1.11118	0.685217	0.999655
	S100A4.14116.129	S100A4	1.11112	0.687828	0.999655
	HMGB1.2524.56	HMGB1	1.11091	0.706792	0.999655
	MYO6.9894.13	MYO6	1.11069	0.655825	0.999655
	FGA.FGB.FGG.4907.56	FGA FGB FGG	1.11057	0.103808	0.999655
	SPOCK1.5490.53	SPOCK1	1.11056	0.327605	0.999655
	TPI1.4309.59	TPI1	1.10981	0.76388	0.999655
	PNLIP.15613.16	PNLIP	1.1095	0.463344	0.999655
	CRADD.15322.35	CRADD	1.10933	0.650182	0.999655
	YWHAZ.5858.6	YWHAZ	1.10891	0.60092	0.999655
	SERPINA3.2879.9	SERPINA3	1.10815	0.0691369	0.999655
	LEFTY2.15503.15	LEFTY2	1.10812	0.515135	0.999655
	CLIC1.5013.2	CLIC1	1.10807	0.596326	0.999655
	TIGIT.16299.13	TIGIT	1.10799	0.48633	0.999655
	ING1.3888.8	ING1	1.10727	0.455987	0.999655
	VAPA.7167.102	VAPA	1.10717	0.667195	0.999655
	ASAH2.3212.30	ASAH2	1.10694	0.293523	0.999655
	ZWINT.18286.3	ZWINT	1.10686	0.337166	0.999655
	TEX29.10557.6	TEX29	1.10676	0.562987	0.999655
	CARS.14098.28	CARS	1.10646	0.444642	0.999655
	SH3BGRL.12693.2	SH3BGRL	1.10615	0.655024	0.999655
	NHEJ1.11351.233	NHEJ1	1.1061	0.356386	0.999655
	KRTAP24.14615.46	KRTAP2-4	1.10572	0.441048	0.999655
	LYN.3453.87	LYN	1.10544	0.737332	0.999655
	CTSA.3179.51	CTSA	1.1047	0.636933	0.999655
	EGFL6.17454.15	EGFL6	1.10443	0.472362	0.999655
	SYT2.9577.26	SYT2	1.10408	0.135651	0.999655
	NUTF2.19219.71	NUTF2	1.10384	0.627894	0.999655
	C5.2381.52	C5	1.10378	0.0357897	0.999655
	CHFR.11320.29	CHFR	1.10367	0.0584015	0.999655
	CEACAM8.18873.8	CEACAM8	1.10339	0.111896	0.999655
	LRRC59.19163.26	LRRC59	1.10332	0.80126	0.999655
	ANXA7.14203.3	ANXA7	1.10322	0.620497	0.999655
	SORD.15447.45	SORD	1.10315	0.478083	0.999655
	CILP2.8841.65	CILP2	1.10301	0.329575	0.999655
	SPTLC1.7886.26	SPTLC1	1.10281	0.378142	0.999655
	MAGEB10.11456.2	MAGEB10	1.10273	0.277828	0.999655
	TAX1BP3.12498.12	TAX1BP3	1.10266	0.264694	0.999655
	INPP5B.12641.3	INPP5B	1.10224	0.767423	0.999655
	DNAJC17.14655.1	DNAJC17	1.10163	0.611775	0.999655
	UGT2A1.8907.11	UGT2A1	1.10137	0.639212	0.999655
	TIMP3.2480.58	TIMP3	1.1012	0.702055	0.999655
	FER.4220.39	FER	1.10119	0.76728	0.999655
	MFAP3L.8837.8	MFAP3L	1.10118	0.0774275	0.999655
	DKK2.15678.71	DKK2	1.10069	0.642529	0.999655
	CNN1.15566.10	CNN1	1.1006	0.204089	0.999655
	RECQL.11431.235	RECQL	1.1004	0.239557	0.999655
	KLK3.8468.19	KLK3	1.10009	0.315425	0.999655
	MDM4.13229.20	MDM4	1.10002	0.312484	0.999655
	CD80.13726.4	CD80	1.09993	0.383507	0.999655
	LEP.8484.24	LEP	1.09983	0.32436	0.999655
	ACSF2.17466.72	ACSF2	1.09962	0.400631	0.999655
	CD79A.15674.3	CD79A	1.09943	0.663863	0.999655
	PRR16.10621.26	PRR16	1.09932	0.378533	0.999655
	GHR.2948.58	GHR	1.09887	0.269792	0.999655
	MACROD1.13653.335	MACROD1	1.09882	0.420715	0.999655
	AARS.12340.17	AARS	1.0988	0.708899	0.999655
	DKK1.3535.84	DKK1	1.0985	0.669341	0.999655
	UBE2L3.3874.8	UBE2L3	1.09844	0.517144	0.999655
	CKB.CKM.3714.49	CKB CKM	1.09838	0.487792	0.999655
	PIAS4.10342.55	PIAS4	1.09824	0.366419	0.999655
	UBL4A.11490.42	UBL4A	1.09814	0.681801	0.999655
	CDH15.11215.6	CDH15	1.09813	0.18936	0.999655
	PPIA.3844.2	PPIA	1.09806	0.612833	0.999655
	SMPD1.10818.36	SMPD1	1.09783	0.0729868	0.999655
	DNAJB6.11606.22	DNAJB6	1.09771	0.478953	0.999655
	ART4.6576.1	ART4	1.09766	0.0982396	0.999655
	PDYN.19638.9	PDYN	1.09731	0.595047	0.999655
	SPACA3.8076.4	SPACA3	1.09709	0.365793	0.999655
	CST7.3302.58	CST7	1.09695	0.201337	0.999655
	EEF1B2.5882.34	EEF1B2	1.0969	0.358102	0.999655
	SLC5A5.12826.5	SLC5A5	1.09681	0.336767	0.999655
	PSMB4.18340.2	PSMB4	1.09659	0.399879	0.999655
	GNRH1.5627.53	GNRH1	1.09653	0.0835001	0.999655
	TANK.14013.11	TANK	1.09632	0.585209	0.999655
	COMMD9.17683.2	COMMD9	1.09542	0.462656	0.999655
	ERBB3.2617.56	ERBB3	1.09528	0.294754	0.999655
	ENO3.16616.137	ENO3	1.09516	0.814829	0.999655
	CXCL6.3495.15	CXCL6	1.09431	0.554922	0.999655
	MRPL55.11135.5	MRPL55	1.09411	0.642454	0.999655
	RBP4.15633.6	RBP4	1.09407	0.236135	0.999655
	SERPINA7.2706.69	SERPINA7	1.09399	0.0628471	0.999655
	CCDC126.6388.21	CCDC126	1.09325	0.270904	0.999655
	SLC3A2.10430.31	SLC3A2	1.09317	0.314161	0.999655
	CAPN1.CAPNS1.2668.70	CAPN1 CAPNS1	1.09302	0.649468	0.999655
	PPBP.16765.52	PPBP	1.093	0.632707	0.999655
	DKK4.3365.7	DKK4	1.09298	0.644134	0.999655
	MST1.4407.10	MST1	1.09266	0.297658	0.999655
	RAB11A.17744.31	RAB11A	1.09263	0.673098	0.999655
	ACADM.17333.20	ACADM	1.0924	0.72472	0.999655
	FKBP3.18383.9	FKBP3	1.0923	0.642799	0.999655
	HDGF.8953.47	HDGF	1.09184	0.743551	0.999655
	LCN1.11708.2	LCN1	1.09176	0.404858	0.999655
	METAP1.3210.1	METAP1	1.09174	0.685491	0.999655
	ANXA7.18244.1	ANXA7	1.09147	0.656995	0.999655
	TKT.4306.4	TKT	1.09137	0.752075	0.999655
	RPIA.12333.87	RPIA	1.09136	0.647687	0.999655
	GUCA2B.6223.5	GUCA2B	1.09128	0.201346	0.999655
	SYT8.7932.23	SYT8	1.09111	0.175711	0.999655
	SERPINH1.10800.15	SERPINH1	1.09109	0.736771	0.999655
	SCARF1.5129.12	SCARF1	1.09108	0.460993	0.999655
	TEC.16079.2	TEC	1.09059	0.536004	0.999655
	PCNP.17769.28	PCNP	1.09052	0.769948	0.999655
	GC.15589.1	GC	1.09049	0.118454	0.999655
	IL1RN.5353.89	IL1RN	1.0904	0.518872	0.999655
	IGBP1.12358.6	IGBP1	1.09037	0.761495	0.999655
	SKP1.3902.21	SKP1	1.09006	0.100475	0.999655
	BOLA3.5980.55	BOLA3	1.09005	0.535527	0.999655
	STOML2.6555.58	STOML2	1.08995	0.187304	0.999655
	EDN2.12574.36	EDN2	1.08994	0.577746	0.999655
	OMP.18240.6	OMP	1.08976	0.457676	0.999655
	PGLS.17799.9	PGLS	1.08952	0.810031	0.999655
	CSNK2B.11330.15	CSNK2B	1.08934	0.108569	0.999655
	EIF4E2.9745.20	EIF4E2	1.08933	0.518356	0.999655
	STX4.10668.5	STX4	1.08922	0.534914	0.999655
	IRF6.9999.1	IRF6	1.0892	0.588256	0.999655
	DSTN.18883.4	DSTN	1.08908	0.67342	0.999655
	HMGB3.12775.6	HMGB3	1.08906	0.796965	0.999655
	IGFBP1.2771.35	IGFBP1	1.08894	0.627687	0.999655
	NAT1.12632.14	NAT1	1.08883	0.0795733	0.999655
	APP.3171.57	APP	1.08877	0.727683	0.999655
	FKBP4.17722.5	FKBP4	1.08871	0.619586	0.999655
	GHDC.9730.22	GHDC	1.08865	0.339045	0.999655
	SNTA1.19274.80	SNTA1	1.08829	0.756963	0.999655
	TAGLN2.9201.13	TAGLN2	1.08815	0.383768	0.999655
	MVD.18422.41	MVD	1.088	0.659871	0.999655
	CYB5R2.19143.38	CYB5R2	1.08796	0.861981	0.999655
	AIP.3839.60	AIP	1.08794	0.657642	0.999655
	IL26.16760.2	IL26	1.08791	0.260736	0.999655
	ALDH5A1.17792.158	ALDH5A1	1.0878	0.100731	0.999655
	FCGR2A.3309.2	FCGR2A	1.08746	0.0567974	0.999655
	TF.4162.54	TF	1.08722	0.0863648	0.999655
	PRPS1.11381.56	PRPS1	1.08707	0.264426	0.999655
	SERPIND1.3316.58	SERPIND1	1.08697	0.147206	0.999655
	HS3ST4.19370.30	HS3ST4	1.08685	0.0439171	0.999655
	COL10A1.15653.9	COL10A1	1.08685	0.0141268	0.999655
	STARD5.17383.4	STARD5	1.08682	0.754283	0.999655
	ARL1.12392.30	ARL1	1.08677	0.407492	0.999655
	PIN4.12718.43	PIN4	1.08674	0.833275	0.999655
	C12orf10.8303.102	C12orf10	1.0863	0.582849	0.999655
	KLKB1.4152.58	KLKB1	1.08602	0.0627045	0.999655
	UFM1.3836.51	UFM1	1.08594	0.768027	0.999655
	SYT11.7089.42	SYT11	1.08585	0.559411	0.999655
	AMY1A.7918.114	AMY1A	1.08581	0.053904	0.999655
	COLGALT1.5638.23	COLGALT1	1.08581	0.268107	0.999655
	JAM3.2998.53	JAM3	1.08578	0.591582	0.999655
	RAB5A.17205.21	RAB5A	1.08576	0.722157	0.999655
	COX5A.18226.148	COX5A	1.08547	0.782774	0.999655
	SPA17.18242.8	SPA17	1.08544	0.45097	0.999655
	AK5.13613.23	AK5	1.08542	0.369372	0.999655
	MAPRE1.12469.19	MAPRE1	1.08536	0.784108	0.999655
	DOT1L.12692.56	DOT1L	1.08532	0.313924	0.999655
	CDKN2D.12376.85	CDKN2D	1.08529	0.813516	0.999655
	SAA4.15516.12	SAA4	1.08496	0.254328	0.999655
	QPCTL.8866.53	QPCTL	1.08484	0.0826857	0.999655
	UBE3A.11226.16	UBE3A	1.08455	0.353741	0.999655
	CNP.6609.22	CNP	1.08414	0.542095	0.999655
	PPIH.12449.16	PPIH	1.08413	0.810244	0.999655
	AMIGO2.14134.49	AMIGO2	1.08413	0.371517	0.999655
	TNFAIP6.5036.50	TNFAIP6	1.08404	0.132652	0.999655
	PSMB6.10530.8	PSMB6	1.08402	0.0308665	0.999655
	FGA.FGB.FGG.2796.62	FGA FGB FGG	1.08356	0.130695	0.999655
	SH3BGRL3.17490.4	SH3BGRL3	1.08307	0.753357	0.999655
	PARP16.7881.244	PARP16	1.08296	0.186503	0.999655
	EMC1.11989.35	EMC1	1.08293	0.0626217	0.999655
	MYCBP.19250.50	MYCBP	1.08262	0.771131	0.999655
	EBI3.10851.77	EBI3	1.0825	0.439549	0.999655
	POMK.10582.36	POMK	1.08248	0.417587	0.999655
	AGER.4125.52	AGER	1.08244	0.328281	0.999655
	TBCB.17686.27	TBCB	1.08239	0.767664	0.999655
	EIF4B.14675.20	EIF4B	1.08214	0.770946	0.999655
	LYN.3381.24	LYN	1.08194	0.785541	0.999655
	GNAI1.19271.64	GNAI1	1.08191	0.507692	0.999655
	IDE.3197.70	IDE	1.08183	0.206405	0.999655
	UBE2S.17729.20	UBE2S	1.08145	0.424176	0.999655
	ANXA13.17835.28	ANXA13	1.08145	0.679586	0.999655
	CAPN3.12385.4	CAPN3	1.08087	0.302344	0.999655
	MAP1LC3A.17781.191	MAP1LC3A	1.08065	0.589443	0.999655
	SSMEM1.8298.8	SSMEM1	1.08054	0.774871	0.999655
	CSGALNACT2.10772.21	CSGALNACT2	1.08019	0.29834	0.999655
	TMEM9.8597.1	TMEM9	1.07988	0.437513	0.999655
	SPOP.13727.44	SPOP	1.07976	0.030391	0.999655
	F2.5316.54	F2	1.07974	0.3138	0.999655
	YY1.17337.1	YY1	1.07966	0.287361	0.999655
	HPRT1.19290.5	HPRT1	1.07936	0.780015	0.999655
	ARHGAP5.14748.31	ARHGAP5	1.07915	0.633973	0.999655
	ACADVL.19262.219	ACADVL	1.079	0.877353	0.999655
	NRG1.15446.25	NRG1	1.07887	0.537426	0.999655
	KIAA1279.12956.40	KIAA1279	1.07855	0.821188	0.999655
	SNX4.3903.49	SNX4	1.07855	0.727666	0.999655
	MXI1.9035.2	MXI1	1.07851	0.345342	0.999655
	PPP3R1.15545.13	PPP3R1	1.07818	0.535681	0.999655
	DOS.9123.18	DOS	1.07815	0.445516	0.999655
	CEACAM4.10910.6	CEACAM4	1.07788	0.278972	0.999655
	GSTA1.17138.8	GSTA1	1.07766	0.321909	0.999655
	ARRDC3.12352.70	ARRDC3	1.07757	0.367264	0.999655
	TMEM87B.13485.20	TMEM87B	1.07749	0.227268	0.999655
	FLT1.16315.105	FLT1	1.07745	0.25073	0.999655
	NAB2.13680.3	NAB2	1.07734	0.320935	0.999655
	ANXA3.17163.117	ANXA3	1.07727	0.351297	0.999655
	APLP1.7210.25	APLP1	1.07726	0.3514	0.999655
	TP53.6123.69	TP53	1.07724	0.374812	0.999655
	SMURF1.11557.3	SMURF1	1.07709	0.412257	0.999655
	CASP10.5340.24	CASP10	1.07689	0.671119	0.999655
	DBI.16919.1	DBI	1.0766	0.777473	0.999655
	WFDC13.9345.436	WFDC13	1.07648	0.721972	0.999655
	ISOC1.9816.37	ISOC1	1.07609	0.48145	0.999655
	CSH1.CSH2.13103.125	CSH1 CSH2	1.07601	0.289869	0.999655
	GPR68.12503.5	GPR68	1.07597	0.194303	0.999655
	ADM.14115.34	ADM	1.07586	0.23887	0.999655
	LCN2.2836.68	LCN2	1.07575	0.351232	0.999655
	IFNB1.14127.240	IFNB1	1.0756	0.20329	0.999655
	OLFM2.19377.14	OLFM2	1.07559	0.516518	0.999655
	DNAJA2.11582.63	DNAJA2	1.07555	0.264371	0.999655
	NTF3.4145.58	NTF3	1.0755	0.155043	0.999655
	SPINK8.7962.11	SPINK8	1.07543	0.414058	0.999655
	DLG4.8070.88	DLG4	1.07541	0.457409	0.999655
	APOC1.15364.101	APOC1	1.07536	0.152886	0.999655
	HLA.G.19636.23	HLA-G	1.07485	0.0888323	0.999655
	PCDH10.8780.2	PCDH10	1.07478	0.204688	0.999655
	OSM.14063.17	OSM	1.07463	0.220956	0.999655
	RAB4A.16883.57	RAB4A	1.07436	0.609773	0.999655
	NAB1.13933.276	NAB1	1.0742	0.388035	0.999655
	TP53I3.17748.21	TP53I3	1.07418	0.812315	0.999655
	CNOT1.13482.14	CNOT1	1.07393	0.5775	0.999655
	TNFRSF10D.14121.24	TNFRSF10D	1.07377	0.4395	0.999655
	PDCD5.12517.52	PDCD5	1.07351	0.790217	0.999655
	TBCE.11211.7	TBCE	1.07347	0.835461	0.999655
	PAK4.13719.19	PAK4	1.07347	0.680778	0.999655
	HAAO.5861.78	HAAO	1.07346	0.25366	0.999655
	STX12.10418.36	STX12	1.07321	0.335948	0.999655
	AKR1A1.4192.10	AKR1A1	1.07316	0.849884	0.999655
	ROS1.9032.30	ROS1	1.07314	0.384348	0.999655
	PLOD2.6923.1	PLOD2	1.07309	0.475413	0.999655
	IFNW1.7196.21	IFNW1	1.07301	0.0856729	0.999655
	PPARA.12954.71	PPARA	1.07291	0.543588	0.999655
	CAPNS1.18299.13	CAPNS1	1.07289	0.439852	0.999655
	ARHGAP36.6289.78	ARHGAP36	1.07285	0.266962	0.999655
	EDAR.2977.7	EDAR	1.07266	0.282654	0.999655
	TIE1.2844.53	TIE1	1.07261	0.138991	0.999655
	IMPA1.17796.15	IMPA1	1.07252	0.716224	0.999655
	ZFYVE27.9102.28	ZFYVE27	1.07243	0.37792	0.999655
	PMM2.17794.6	PMM2	1.0724	0.815818	0.999655
	SERPINA9.7266.4	SERPINA9	1.07239	0.411213	0.999655
	RAP1GDS1.14106.46	RAP1GDS1	1.07211	0.426359	0.999655
	ANGPTL4.3796.79	ANGPTL4	1.0719	0.211694	0.999655
	EPS15L1.4212.5	EPS15L1	1.07186	0.427904	0.999655
	CMPK1.18243.9	CMPK1	1.07183	0.720221	0.999655
	CDC25A.11548.84	CDC25A	1.07149	0.250917	0.999655
	PODXL2.10616.67	PODXL2	1.0714	0.161948	0.999655
	UBE2E1.14326.4	UBE2E1	1.07104	0.705612	0.999655
	BAD.5870.23	BAD	1.07097	0.449862	0.999655
	PTK2.4986.59	PTK2	1.07071	0.449942	0.999655
	PLD3.10948.14	PLD3	1.07068	0.648228	0.999655
	CPXM1.6255.74	CPXM1	1.07058	0.753238	0.999655
	KRTDAP.5739.75	KRTDAP	1.07058	0.463091	0.999655
	NANP.16863.47	NANP	1.07055	0.506706	0.999655
	NLRP10.12821.6	NLRP10	1.0703	0.193484	0.999655
	AMY2B.15556.49	AMY2B	1.07003	0.20302	0.999655
	PPIL1.9884.8	PPIL1	1.07001	0.704373	0.999655
	CPB2.3518.54	CPB2	1.06999	0.291306	0.999655
	SLC30A5.9594.30	SLC30A5	1.06985	0.590723	0.999655
	KLRB1.10809.14	KLRB1	1.06983	0.833983	0.999655
	SUMO3.14623.26	SUMO3	1.06949	0.824055	0.999655
	PSMG3.12729.12	PSMG3	1.06903	0.569154	0.999655
	RCL.17785.11	RCL	1.0689	0.44657	0.999655
	CSF2RB.10512.13	CSF2RB	1.06885	0.0342866	0.999655
	CRK.4976.57	CRK	1.06881	0.651541	0.999655
	TIMM50.7743.5	TIMM50	1.06879	0.433078	0.999655
	RPS6KB1.15608.5	RPS6KB1	1.06863	0.526595	0.999655
	TOM1L1.13652.2	TOM1L1	1.06847	0.407978	0.999655
	CIRBP.12724.81	CIRBP	1.06827	0.76991	0.999655
	SEMG1.7115.5	SEMG1	1.0682	0.251098	0.999655
	TREML1.11147.17	TREML1	1.06817	0.38171	0.999655
	MFRP.3685.53	MFRP	1.06813	0.260692	0.999655
	ALPL.16926.44	ALPL	1.06794	0.272574	0.999655
	USP25.9215.117	USP25	1.06789	0.156339	0.999655
	GPX5.9475.22	GPX5	1.06774	0.283311	0.999655
	IST1.12434.25	IST1	1.06763	0.771514	0.999655
	PSMB2.19252.67	PSMB2	1.06759	0.221252	0.999655
	UROD.19289.29	UROD	1.0675	0.722448	0.999655
	SAMHD1.11303.7	SAMHD1	1.06702	0.116379	0.999655
	LYG2.15416.54	LYG2	1.06701	0.451168	0.999655
	ESM1.3805.16	ESM1	1.06685	0.23774	0.999655
	SERPINA3.4153.11	SERPINA3	1.06685	0.587916	0.999655
	PDGFD.17140.57	PDGFD	1.06683	0.797107	0.999655
	TDO2.9880.33	TDO2	1.06682	0.413659	0.999655
	ANP32B.4194.26	ANP32B	1.06681	0.510875	0.999655
	MCF2L.13934.3	MCF2L	1.06671	0.19652	0.999655
	ADI1.12457.10	ADI1	1.0667	0.210856	0.999655
	AASDHPPT.17320.19	AASDHPPT	1.06656	0.797655	0.999655
	TSPEAR.10546.2	TSPEAR	1.06645	0.288335	0.999655
	PAFAH1B2.2642.4	PAFAH1B2	1.06638	0.776568	0.999655
	SUGT1.17818.22	SUGT1	1.06625	0.780683	0.999655
	JMJD6.18322.15	JMJD6	1.06622	0.28455	0.999655
	RALA.14332.3	RALA	1.06614	0.629116	0.999655
	NDUFS4.10584.7	NDUFS4	1.06588	0.453393	0.999655
	VEGFC.3132.1	VEGFC	1.06582	0.497325	0.999655
	DHH.4389.2	DHH	1.06578	0.614529	0.999655
	HIST3H2A.14144.3	HIST3H2A	1.0655	0.588701	0.999655
	CTNNB1.9842.2	CTNNB1	1.06547	0.47994	0.999655
	PCMT1.18160.2	PCMT1	1.0652	0.59536	0.999655
	HINT1.5900.11	HINT1	1.06501	0.697897	0.999655
	TACO1.9257.14	TACO1	1.06453	0.754985	0.999655
	SEMA3A.3222.11	SEMA3A	1.06451	0.139926	0.999655
	RORC.11827.7	RORC	1.06446	0.501233	0.999655
	CASQ1.11263.57	CASQ1	1.06442	0.143301	0.999655
	CCL16.4913.78	CCL16	1.06419	0.0508238	0.999655
	PMM1.17408.2	PMM1	1.06394	0.854657	0.999655
	ESAM.7841.84	ESAM	1.06383	0.342025	0.999655
	CLPSL2.7767.1	CLPSL2	1.06377	0.244638	0.999655
	ALKBH3.18401.18	ALKBH3	1.0637	0.595742	0.999655
	TRAPPC3.14337.1	TRAPPC3	1.06348	0.190532	0.999655
	YBX2.6372.7	YBX2	1.06343	0.834882	0.999655
	COL15A1.8974.172	COL15A1	1.06335	0.149908	0.999655
	SLC6A14.13053.6	SLC6A14	1.06332	0.173359	0.999655
	C4BPB.7155.46	C4BPB	1.06312	0.923321	0.999655
	NMS.9503.1	NMS	1.06307	0.173105	0.999655
	GM2A.15441.6	GM2A	1.06307	0.662041	0.999655
	AS3MT.18417.3	AS3MT	1.06302	0.38095	0.999655
	FNDC4.13451.2	FNDC4	1.06301	0.33313	0.999655
	COTL1.4905.63	COTL1	1.06298	0.461927	0.999655
	PSMA1.3859.50	PSMA1	1.06292	0.421345	0.999655
	TSTA3.12657.2	TSTA3	1.06287	0.137229	0.999655
	HHIP.10833.64	HHIP	1.06285	0.0060991	0.923064
	KPNA4.12698.72	KPNA4	1.06281	0.475429	0.999655
	LMAN2L.8013.9	LMAN2L	1.06276	0.48425	0.999655
	FGF6.4130.71	FGF6	1.06274	0.44833	0.999655
	APOH.8288.27	APOH	1.06263	0.373706	0.999655
	FIBP.19169.88	FIBP	1.06261	0.738477	0.999655
	PSG9.9335.28	PSG9	1.06253	0.242295	0.999655
	PRPF6.9012.1	PRPF6	1.06232	0.250416	0.999655
	TCEAL3.19112.2	TCEAL3	1.06229	0.792934	0.999655
	HSP90AB1.5467.15	HSP90AB1	1.06214	0.626974	0.999655
	TRAT1.7224.11	TRAT1	1.06208	0.598932	0.999655
	LNX1.9936.27	LNX1	1.06201	0.504283	0.999655
	CCL28.2890.59	CCL28	1.06189	0.682437	0.999655
	RFK.13059.33	RFK	1.0617	0.702377	0.999655
	SULT2A1.9829.91	SULT2A1	1.06158	0.655323	0.999655
	SARS2.12348.46	SARS2	1.06147	0.716527	0.999655
	RGS7.12538.19	RGS7	1.06122	0.455366	0.999655
	CSAG1.5716.49	CSAG1	1.06101	0.233948	0.999655
	C4A.C4B.4481.34	C4A C4B	1.06095	0.337344	0.999655
	FAM20B.7198.197	FAM20B	1.06094	0.330324	0.999655
	F9.4876.32	F9	1.0609	0.0967883	0.999655
	PC.13990.1	PC	1.06085	0.119993	0.999655
	IFNG.15346.31	IFNG	1.0607	0.349986	0.999655
	KPNB1.3887.90	KPNB1	1.06067	0.807884	0.999655
	VNN2.15480.2	VNN2	1.06063	0.445244	0.999655
	LGR5.16296.43	LGR5	1.06058	0.27733	0.999655
	ZNF275.9609.25	ZNF275	1.06027	0.584505	0.999655
	ZNF41.10003.15	ZNF41	1.06016	0.0655752	0.999655
	KAL1.6603.18	KAL1	1.06014	0.468357	0.999655
	F9.5307.12	F9	1.05996	0.105819	0.999655
	OPALIN.7736.28	OPALIN	1.05962	0.05158	0.999655
	GSTT2B.11273.176	GSTT2B	1.0596	0.208222	0.999655
	NMES1.6406.3	NMES1	1.05953	0.695509	0.999655
	IL27.EBI3.2829.19	IL27 EBI3	1.0595	0.316232	0.999655
	CTSV.3364.76	CTSV	1.05916	0.542571	0.999655
	RBM17.17391.10	RBM17	1.05911	0.779	0.999655
	CTGF.2975.19	CTGF	1.05896	0.424948	0.999655
	GPR101.11371.1	GPR101	1.05889	0.108337	0.999655
	THYN1.12424.107	THYN1	1.05888	0.749071	0.999655
	CUBN.12904.180	CUBN	1.05875	0.129548	0.999655
	CFC1.3294.55	CFC1	1.05866	0.730904	0.999655
	PLA2G2A.2692.74	PLA2G2A	1.05839	0.849733	0.999655
	RBP7.14208.3	RBP7	1.05809	0.902071	0.999655
	WNK3.5493.17	WNK3	1.05798	0.821634	0.999655
	PSME1.5918.5	PSME1	1.05788	0.81943	0.999655
	ATXN3.16825.20	ATXN3	1.05785	0.886764	0.999655
	SLC41A2.12511.83	SLC41A2	1.05768	0.353028	0.999655
	GLUL.19238.12	GLUL	1.05738	0.376107	0.999655
	IDI1.17712.7	IDI1	1.05738	0.862781	0.999655
	PDGFRL.9713.67	PDGFRL	1.05722	0.577483	0.999655
	ADH6.18206.18	ADH6	1.057	0.829221	0.999655
	OAZ1.9893.27	OAZ1	1.05699	0.500653	0.999655
	ENOX1.12933.17	ENOX1	1.05679	0.70373	0.999655
	ST13.18387.7	ST13	1.05666	0.687031	0.999655
	CROT.13929.27	CROT	1.05664	0.708551	0.999655
	H6PD.7161.25	H6PD	1.05659	0.418628	0.999655
	SYNJ2BP.17348.5	SYNJ2BP	1.05651	0.0899465	0.999655
	LAMA4.6577.64	LAMA4	1.0565	0.14121	0.999655
	APOA1BP.16621.77	APOA1BP	1.05642	0.735753	0.999655
	CFH.4159.130	CFH	1.0564	0.226129	0.999655
	CACNB4.11130.158	CACNB4	1.05639	0.586105	0.999655
	TPT1.3872.2	TPT1	1.05633	0.876642	0.999655
	CTLA4.3022.4	CTLA4	1.05625	0.825896	0.999655
	CRKL.9877.28	CRKL	1.05623	0.805598	0.999655
	TEK.3773.15	TEK	1.05621	0.674918	0.999655
	ACAN.3280.49	ACAN	1.05614	0.578472	0.999655
	FADD.16593.3	FADD	1.0561	0.0535574	0.999655
	POLR2K.19134.66	POLR2K	1.05606	0.461301	0.999655
	CRIM1.8699.43	CRIM1	1.05598	0.42631	0.999655
	SLPI.4413.3	SLPI	1.05592	0.332801	0.999655
	IL1RAP.14048.7	IL1RAP	1.05588	0.571622	0.999655
	CD177.13116.25	CD177	1.05585	0.433938	0.999655
	IMPDH1.5229.90	IMPDH1	1.05585	0.814428	0.999655
	VSTM2L.6549.60	VSTM2L	1.0557	0.152292	0.999655
	MTHFD1.12575.30	MTHFD1	1.0556	0.833242	0.999655
	SMAD1.9838.4	SMAD1	1.05558	0.640382	0.999655
	S100A12.5852.6	S100A12	1.0555	0.80223	0.999655
	MINOS1.7956.11	MINOS1	1.05543	0.178643	0.999655
	SMOC2.15635.4	SMOC2	1.05514	0.239361	0.999655
	FGFBP3.11219.95	FGFBP3	1.05501	0.670464	0.999655
	ENPP5.6556.5	ENPP5	1.05498	0.482882	0.999655
	ATP13A1.13659.36	ATP13A1	1.05478	0.229818	0.999655
	MTHFS.14107.1	MTHFS	1.05475	0.895049	0.999655
	STAMBP.19187.21	STAMBP	1.05473	0.636203	0.999655
	DHFR.9823.2	DHFR	1.05464	0.398569	0.999655
	CRHBP.6039.24	CRHBP	1.0546	0.251696	0.999655
	OTUB2.12493.42	OTUB2	1.05436	0.621301	0.999655
	CNN2.18877.15	CNN2	1.05432	0.72309	0.999655
	PTK6.3832.51	PTK6	1.05415	0.290488	0.999655
	SERPINA10.13119.26	SERPINA10	1.05411	0.0459844	0.999655
	B4GALT7.7806.33	B4GALT7	1.05402	0.739519	0.999655
	ZYX.13632.10	ZYX	1.05346	0.764352	0.999655
	SOX2.18294.26	SOX2	1.05343	0.312552	0.999655
	NUDT12.13947.371	NUDT12	1.05341	0.121787	0.999655
	SMAD3.10363.13	SMAD3	1.05331	0.763783	0.999655
	DNAJB2.11438.6	DNAJB2	1.05329	0.841091	0.999655
	CUZD1.7943.16	CUZD1	1.05322	0.435348	0.999655
	GRAP2.16074.12	GRAP2	1.05311	0.451999	0.999655
	PLXDC1.9235.3	PLXDC1	1.05299	0.147774	0.999655
	GSTM4.18895.54	GSTM4	1.05281	0.665077	0.999655
	NGF.5801.72	NGF	1.05276	0.283181	0.999655
	TRIM3.12573.80	TRIM3	1.05271	0.736468	0.999655
	BCL2.3412.7	BCL2	1.05267	0.602574	0.999655
	ICT1.6380.23	ICT1	1.05259	0.0968068	0.999655
	PSAPL1.8814.33	PSAPL1	1.05241	0.509344	0.999655
	TNFRSF13C.5383.14	TNFRSF13C	1.05226	0.366589	0.999655
	MRAP.7895.108	MRAP	1.05223	0.268465	0.999655
	GCDH.19258.24	GCDH	1.05219	0.741763	0.999655
	HDHD2.13472.35	HDHD2	1.05216	0.889772	0.999655
	NUDT2.16583.8	NUDT2	1.052	0.895365	0.999655
	EGFR.2677.1	EGFR	1.05192	0.259836	0.999655
	VIM.15540.6	VIM	1.05172	0.595648	0.999655
	A4GNT.10835.25	A4GNT	1.05152	0.515212	0.999655
	ARID3A.3875.62	ARID3A	1.05152	0.619469	0.999655
	CYB5A.11287.14	CYB5A	1.05152	0.561869	0.999655
	PRND.18231.147	PRND	1.05144	0.755007	0.999655
	TNS4.9927.96	TNS4	1.05144	0.136404	0.999655
	DERL1.13393.46	DERL1	1.05144	0.732116	0.999655
	CFP.2960.66	CFP	1.05137	0.587756	0.999655
	INPP5E.11370.20	INPP5E	1.05134	0.746661	0.999655
	DCLK1.17156.72	DCLK1	1.05131	0.330991	0.999655
	HSP90AA1.2625.53	HSP90AA1	1.05125	0.738953	0.999655
	C7orf69.9544.24	C7orf69	1.05123	0.551401	0.999655
	PURA.12537.88	PURA	1.05121	0.715118	0.999655
	NUP210L.9606.4	NUP210L	1.05085	0.425328	0.999655
	GDF2.4880.21	GDF2	1.05085	0.27741	0.999655
	UBXN4.9997.12	UBXN4	1.05076	0.858754	0.999655
	CDH3.2643.57	CDH3	1.0507	0.212441	0.999655
	SERPINF1.9211.19	SERPINF1	1.05068	0.385768	0.999655
	CD40LG.3534.14	CD40LG	1.05062	0.593085	0.999655
	PCDHB10.9963.19	PCDHB10	1.05057	0.38645	0.999655
	MAPKAPK5.8382.47	MAPKAPK5	1.05047	0.320225	0.999655
	ATP5J.7788.1	ATP5J	1.05046	0.305033	0.999655
	ITM2C.10560.1	ITM2C	1.0504	0.543325	0.999655
	SSU72.13566.2	SSU72	1.05036	0.915234	0.999655
	VWA1.6385.63	VWA1	1.05034	0.278838	0.999655
	FKBP14.9340.17	FKBP14	1.05032	0.50626	0.999655
	PCBP1.11458.30	PCBP1	1.05	0.814606	0.999655
	DECR1.12687.2	DECR1	1.04998	0.875929	0.999655
	MAD1L1.13618.15	MAD1L1	1.04996	0.627811	0.999655
	LIN7B.15612.5	LIN7B	1.04993	0.771244	0.999655
	TBK1.3400.49	TBK1	1.04987	0.296583	0.999655
	REG4.11102.22	REG4	1.04986	0.823103	0.999655
	TNFRSF11B.8304.50	TNFRSF11B	1.04984	0.570349	0.999655
	GLA.15588.17	GLA	1.0498	0.320677	0.999655
	STIM1.8916.32	STIM1	1.04971	0.832361	0.999655
	MMGT1.7225.51	MMGT1	1.0497	0.232494	0.999655
	ARTN.2939.10	ARTN	1.04965	0.292617	0.999655
	MPST.12686.15	MPST	1.04964	0.383719	0.999655
	RAB5B.19222.124	RAB5B	1.04954	0.85399	0.999655
	SCN4B.7911.29	SCN4B	1.04949	0.646823	0.999655
	TOR1AIP2.10553.8	TOR1AIP2	1.04949	0.468494	0.999655
	JARID2.12623.84	JARID2	1.04947	0.580092	0.999655
	AMMECR1L.18402.1	AMMECR1L	1.04947	0.252008	0.999655
	C9.3060.43	C9	1.04941	0.485479	0.999655
	CFHR5.16055.3	CFHR5	1.0494	0.529843	0.999655
	PRKCI.3379.29	PRKCI	1.04924	0.87366	0.999655
	TXN.8813.160	TXN	1.04923	0.215264	0.999655
	ATAD2.13043.157	ATAD2	1.0492	0.158097	0.999655
	CEACAM20.10453.7	CEACAM20	1.04915	0.340473	0.999655
	MTHFD2.18321.38	MTHFD2	1.04914	0.762688	0.999655
	DLG3.7897.75	DLG3	1.04908	0.0525316	0.999655
	DGKB.12895.28	DGKB	1.04906	0.519412	0.999655
	F13A1.F13B.16927.9	F13A1 F13B	1.04902	0.520252	0.999655
	NEFH.9900.36	NEFH	1.04902	0.545966	0.999655
	AKR1C3.17377.1	AKR1C3	1.04897	0.642269	0.999655
	PNOC.15434.5	PNOC	1.04897	0.246443	0.999655
	PSG1.15631.18	PSG1	1.04894	0.617646	0.999655
	VIP.3522.57	VIP	1.04892	0.579562	0.999655
	RAB13.19282.3	RAB13	1.04892	0.486374	0.999655
	COLEC11.4430.44	COLEC11	1.04888	0.487555	0.999655
	SYNE2.9789.52	SYNE2	1.0488	0.824136	0.999655
	CBR3.14091.42	CBR3	1.04872	0.328248	0.999655
	PNPO.17804.102	PNPO	1.04867	0.420357	0.999655
	ST6GAL1.6035.2	ST6GAL1	1.0486	0.634116	0.999655
	SMPDL3A.4771.10	SMPDL3A	1.04858	0.539787	0.999655
	SPINT2.2843.13	SPINT2	1.04835	0.503439	0.999655
	SOD1.2794.60	SOD1	1.04825	0.668966	0.999655
	MET.2837.3	MET	1.04824	0.540491	0.999655
	SNX3.19503.2	SNX3	1.04821	0.799565	0.999655
	CYB5R3.7215.18	CYB5R3	1.04821	0.690148	0.999655
	CXCL1.2985.35	CXCL1	1.04815	0.430851	0.999655
	CENPW.8864.59	CENPW	1.04783	0.425102	0.999655
	EYS.9365.91	EYS	1.04771	0.167058	0.999655
	EQTN.11162.37	EQTN	1.04762	0.453548	0.999655
	AMBP.15453.3	AMBP	1.04757	0.49274	0.999655
	CCL11.5301.7	CCL11	1.04755	0.63187	0.999655
	APOL1.11510.31	APOL1	1.04751	0.336516	0.999655
	NME4.16809.1	NME4	1.04748	0.739182	0.999655
	BPNT1.17814.8	BPNT1	1.04739	0.844557	0.999655
	WISP1.13692.154	WISP1	1.04729	0.505003	0.999655
	CLPSL1.9526.3	CLPSL1	1.04711	0.701736	0.999655
	ERLEC1.8957.72	ERLEC1	1.04692	0.506014	0.999655
	DHX8.11601.26	DHX8	1.04685	0.139575	0.999655
	B2M.10574.10	B2M	1.04672	0.655736	0.999655
	FGF10.2441.2	FGF10	1.04668	0.13125	0.999655
	POTEM.7967.38	POTEM	1.04668	0.457166	0.999655
	PLS1.12737.12	PLS1	1.04652	0.503267	0.999655
	PVRIG.6464.40	PVRIG	1.04648	0.453167	0.999655
	COX6A2.10535.25	COX6A2	1.04633	0.525426	0.999655
	MRC1.2637.77	MRC1	1.04631	0.508045	0.999655
	SMIM10.9379.248	SMIM10	1.0462	0.524991	0.999655
	ADPRH.18395.5	ADPRH	1.04598	0.517643	0.999655
	PCYOX1.6431.68	PCYOX1	1.04597	0.647058	0.999655
	ACE2.2805.6	ACE2	1.04596	0.485605	0.999655
	UBE2D3.19280.29	UBE2D3	1.0459	0.486305	0.999655
	ARMC10.9107.59	ARMC10	1.04582	0.391283	0.999655
	CSRP3.9171.11	CSRP3	1.04581	0.49222	0.999655
	HIF1A.13089.6	HIF1A	1.04569	0.479545	0.999655
	ENTPD6.8932.1	ENTPD6	1.04567	0.32292	0.999655
	TPMT.11218.84	TPMT	1.04565	0.581137	0.999655
	PRDM1.14197.2	PRDM1	1.04565	0.574938	0.999655
	BNIP3.7045.4	BNIP3	1.04551	0.460015	0.999655
	PLXDC2.11342.59	PLXDC2	1.04542	0.706437	0.999655
	FTH1.FTL.5934.1	FTH1 FTL	1.04539	0.707261	0.999655
	AP4M1.10076.1	AP4M1	1.04539	0.280823	0.999655
	STX6.10945.11	STX6	1.04535	0.474212	0.999655
	IFNL1.4396.54	IFNL1	1.04523	0.680003	0.999655
	CKAP2.5345.51	CKAP2	1.04522	0.403383	0.999655
	VASP.9762.14	VASP	1.04516	0.866836	0.999655
	NRSN1.11654.77	NRSN1	1.0451	0.468052	0.999655
	RARRES2.3079.62	RARRES2	1.04507	0.596596	0.999655
	VDR.10023.32	VDR	1.04484	0.504234	0.999655
	STC2.6231.46	STC2	1.04478	0.210646	0.999655
	CAMP.9384.17	CAMP	1.04461	0.725293	0.999655
	COPS7B.12384.92	COPS7B	1.04456	0.68292	0.999655
	CD47.6653.58	CD47	1.04448	0.57011	0.999655
	ORC6L.12389.4	ORC6L	1.04444	0.435967	0.999655
	PIWIL1.12793.4	PIWIL1	1.04443	0.217542	0.999655
	PRKG1.13067.5	PRKG1	1.04441	0.457222	0.999655
	LZIC.19338.3	LZIC	1.04435	0.542325	0.999655
	SPINK9.8042.88	SPINK9	1.04412	0.66266	0.999655
	RAET1L.10589.7	RAET1L	1.0441	0.32181	0.999655
	EIF4EBP2.4184.43	EIF4EBP2	1.044	0.621538	0.999655
	EFHD1.19616.100	EFHD1	1.04398	0.326163	0.999655
	TAGLN2.11636.33	TAGLN2	1.04385	0.733266	0.999655
	AMY2A.18917.53	AMY2A	1.04384	0.563281	0.999655
	DAP.19141.22	DAP	1.04374	0.222147	0.999655
	RRBP1.9913.4	RRBP1	1.04371	0.271734	0.999655
	DNAJC4.8653.132	DNAJC4	1.04371	0.561734	0.999655
	FABP4.15386.7	FABP4	1.04362	0.750263	0.999655
	CLU.4542.24	CLU	1.04355	0.310368	0.999655
	LRP1.9182.3	LRP1	1.04353	0.315922	0.999655
	ZNF329.12803.9	ZNF329	1.04339	0.119999	0.999655
	ASPN.6451.64	ASPN	1.04319	0.276051	0.999655
	TAPBP.12378.71	TAPBP	1.04317	0.593857	0.999655
	KCTD5.12473.48	KCTD5	1.04307	0.410006	0.999655
	B3GNT4.16585.16	B3GNT4	1.04306	0.547813	0.999655
	IFNGR2.8818.13	IFNGR2	1.04304	0.0296387	0.999655
	CRH.5614.44	CRH	1.04297	0.392917	0.999655
	PLG.4151.6	PLG	1.04288	0.648305	0.999655
	RORB.12483.62	RORB	1.04285	0.508004	0.999655
	ACADSB.17403.14	ACADSB	1.04284	0.741161	0.999655
	CSK.3363.31	CSK	1.0428	0.853967	0.999655
	LILRA2.15614.168	LILRA2	1.0428	0.74285	0.999655
	PKM2.4240.31	PKM2	1.04276	0.911237	0.999655
	CHMP2A.17728.61	CHMP2A	1.04262	0.922757	0.999655
	BRSK2.9790.28	BRSK2	1.04253	0.385528	0.999655
	EEF2K.12332.7	EEF2K	1.04251	0.542764	0.999655
	FGF8.17166.4	FGF8	1.04249	0.0270705	0.999655
	FAM3B.5618.50	FAM3B	1.04241	0.40022	0.999655
	FTL.15324.58	FTL	1.04239	0.701336	0.999655
	NHLRC3.9087.8	NHLRC3	1.04236	0.22944	0.999655
	CRISP2.9282.12	CRISP2	1.04235	0.554578	0.999655
	UBTD2.12875.28	UBTD2	1.04224	0.789237	0.999655
	ACBD6.10075.75	ACBD6	1.04224	0.906632	0.999655
	YWHAG.4179.57	YWHAG	1.0422	0.697529	0.999655
	CD36.2973.15	CD36	1.0422	0.678386	0.999655
	TMEM234.8107.12	TMEM234	1.04217	0.0536043	0.999655
	UNC45A.13082.9	UNC45A	1.04211	0.89193	0.999655
	ST3GAL5.10588.39	ST3GAL5	1.04208	0.374829	0.999655
	CASK.16754.40	CASK	1.04201	0.427879	0.999655
	UFC1.3405.6	UFC1	1.04197	0.827403	0.999655
	APOC3.6461.54	APOC3	1.0419	0.70837	0.999655
	EDA2R.3083.71	EDA2R	1.04158	0.247812	0.999655
	CYTH4.12746.4	CYTH4	1.04154	0.771826	0.999655
	HCN1.12774.12	HCN1	1.04146	0.196751	0.999655
	CRAT.12637.7	CRAT	1.04138	0.882461	0.999655
	GPX7.8345.27	GPX7	1.04134	0.596778	0.999655
	FTMT.8048.9	FTMT	1.04109	0.603073	0.999655
	NPPB.7655.11	NPPB	1.04077	0.795541	0.999655
	KIF22.12734.112	KIF22	1.04075	0.0662816	0.999655
	HARS.17450.51	HARS	1.04068	0.891281	0.999655
	PCDHGB1.11872.9	PCDHGB1	1.0406	0.384175	0.999655
	MPL.3473.78	MPL	1.04049	0.20943	0.999655
	FLRT1.4547.59	FLRT1	1.04043	0.488272	0.999655
	CSF3R.2719.3	CSF3R	1.04042	0.457643	0.999655
	APCS.2474.54	APCS	1.04035	0.615057	0.999655
	ULBP3.2747.3	ULBP3	1.04022	0.695329	0.999655
	CHRDL1.3362.61	CHRDL1	1.04011	0.469816	0.999655
	UGP2.13939.14	UGP2	1.04008	0.571358	0.999655
	RTN4IP1.18180.58	RTN4IP1	1.04003	0.754528	0.999655
	MPP7.12732.13	MPP7	1.03978	0.511969	0.999655
	ACBD6.19341.36	ACBD6	1.03976	0.607712	0.999655
	SPINK1.8243.55	SPINK1	1.03967	0.698984	0.999655
	GLRX.18386.36	GLRX	1.03964	0.885692	0.999655
	CELA2A.7140.1	CELA2A	1.03959	0.400429	0.999655
	GDA.12667.2	GDA	1.03952	0.148167	0.999655
	NENF.9219.70	NENF	1.0395	0.214188	0.999655
	F7.3184.25	F7	1.03945	0.52386	0.999655
	NME1.5909.51	NME1	1.03944	0.473557	0.999655
	CHIT1.3600.2	CHIT1	1.03937	0.279363	0.999655
	RGMA.5483.1	RGMA	1.03926	0.47317	0.999655
	HSPB6.19127.1	HSPB6	1.03925	0.632758	0.999655
	PDE4A.18918.86	PDE4A	1.03904	0.118648	0.999655
	LIMA1.11543.84	LIMA1	1.0389	0.726265	0.999655
	HEXIM2.14205.6	HEXIM2	1.03886	0.520302	0.999655
	KLK15.6491.59	KLK15	1.03882	0.623476	0.999655
	PTGR2.18943.4	PTGR2	1.03861	0.495528	0.999655
	CKS1B.12530.14	CKS1B	1.03858	0.572476	0.999655
	C4A.C4B.2182.54	C4A C4B	1.03846	0.530795	0.999655
	LBP.3074.6	LBP	1.03844	0.577497	0.999655
	SLC27A2.9045.3	SLC27A2	1.03843	0.800589	0.999655
	KRT17.12923.51	KRT17	1.03841	0.378462	0.999655
	ZP4.7766.25	ZP4	1.03835	0.455104	0.999655
	CD300LB.10713.151	CD300LB	1.03826	0.117153	0.999655
	CYCS.2942.50	CYCS	1.03824	0.535979	0.999655
	CD3E.8069.85	CD3E	1.03821	0.801557	0.999655
	LTBP4.13133.73	LTBP4	1.03817	0.527718	0.999655
	IMPDH2.5250.53	IMPDH2	1.03812	0.46206	0.999655
	FLII.12677.164	FLII	1.03811	0.799053	0.999655
	KIAA1161.8068.43	KIAA1161	1.03807	0.135885	0.999655
	EIF4A2.18824.7	EIF4A2	1.038	0.9139	0.999655
	MYCT1.13541.1	MYCT1	1.03798	0.237368	0.999655
	CMBL.19115.13	CMBL	1.03797	0.622407	0.999655
	KREMEN2.3202.28	KREMEN2	1.03793	0.544378	0.999655
	TYMSOS.8263.64	TYMSOS	1.0379	0.567285	0.999655
	CCDC134.15300.66	CCDC134	1.03787	0.699054	0.999655
	SUN5.11260.47	SUN5	1.03783	0.316167	0.999655
	GABBR1.11279.42	GABBR1	1.03772	0.43941	0.999655
	TREML1.9329.28	TREML1	1.03769	0.647167	0.999655
	IL17RC.5468.67	IL17RC	1.03768	0.607081	0.999655
	SPINK6.5731.1	SPINK6	1.03766	0.405621	0.999655
	GDF9.3067.67	GDF9	1.03765	0.613317	0.999655
	MGP.6520.87	MGP	1.03759	0.842034	0.999655
	PITPNA.9934.29	PITPNA	1.03756	0.735366	0.999655
	SAP30.12888.18	SAP30	1.03751	0.55807	0.999655
	OCRL.10011.65	OCRL	1.0375	0.428828	0.999655
	NID1.3213.65	NID1	1.03737	0.739985	0.999655
	RBFOX2.11462.8	RBFOX2	1.03737	0.451939	0.999655
	PTP4A3.19231.22	PTP4A3	1.03732	0.503204	0.999655
	MBD4.3891.56	MBD4	1.03727	0.564384	0.999655
	TXNDC12.19334.62	TXNDC12	1.03725	0.838237	0.999655
	NR1H2.9016.12	NR1H2	1.03721	0.456646	0.999655
	NPL.19496.1	NPL	1.0372	0.680077	0.999655
	A2M.3708.62	A2M	1.03703	0.593907	0.999655
	FAH.11424.4	FAH	1.03696	0.473427	0.999655
	TDP1.10073.22	TDP1	1.03687	0.534095	0.999655
	SDHAF2.6420.4	SDHAF2	1.03684	0.576112	0.999655
	PTPRJ.8250.2	PTPRJ	1.03669	0.372279	0.999655
	CLC.11094.104	CLC	1.03665	0.141612	0.999655
	HSPA1A.11157.35	HSPA1A	1.03661	0.465971	0.999655
	PQBP1.11432.11	PQBP1	1.03659	0.611041	0.999655
	PNLIPRP2.15471.29	PNLIPRP2	1.03654	0.485485	0.999655
	PCDHGA2.7175.4	PCDHGA2	1.0364	0.278259	0.999655
	F11.2190.55	F11	1.03637	0.381872	0.999655
	AIFM1.9522.3	AIFM1	1.03628	0.362295	0.999655
	IGHG1.IGHG2.IGHG3.IGHG4.IGK.IGL.2744.57	IGHG1 IGHG2 IGHG3 IGHG4 IGK@ IGL@	1.03622	0.588244	0.999655
	CD163.5028.59	CD163	1.03612	0.507035	0.999655
	SPINK7.10974.20	SPINK7	1.03606	0.755793	0.999655
	RNF41.13411.21	RNF41	1.036	0.322596	0.999655
	SATB2.10081.17	SATB2	1.03597	0.628132	0.999655
	CD81.19612.3	CD81	1.0359	0.237225	0.999655
	FIS1.17746.77	FIS1	1.03585	0.664386	0.999655
	C11orf87.11116.16	C11orf87	1.03585	0.522943	0.999655
	CBLN4.5688.65	CBLN4	1.03575	0.689518	0.999655
	MYC.10362.35	MYC	1.03574	0.706222	0.999655
	GMDS.18337.4	GMDS	1.03567	0.7598	0.999655
	SETD2.12647.52	SETD2	1.03563	0.504432	0.999655
	VEGFA.2597.8	VEGFA	1.03562	0.497169	0.999655
	ATP5B.4965.27	ATP5B	1.03561	0.56717	0.999655
	TTL.13973.62	TTL	1.03545	0.83463	0.999655
	MYSM1.11536.9	MYSM1	1.03542	0.75858	0.999655
	INSL3.5723.4	INSL3	1.0354	0.456242	0.999655
	ATP1B4.9933.49	ATP1B4	1.03539	0.734022	0.999655
	LGI3.8003.57	LGI3	1.03538	0.336885	0.999655
	RAB7B.12409.90	RAB7B	1.03527	0.568431	0.999655
	PSMA6.3860.7	PSMA6	1.03526	0.692383	0.999655
	IFNA8.6214.84	IFNA8	1.03517	0.569242	0.999655
	BIRC3.4973.18	BIRC3	1.03507	0.343013	0.999655
	SPSB1.13942.140	SPSB1	1.03504	0.373431	0.999655
	OSCAR.7116.31	OSCAR	1.03499	0.145649	0.999655
	MCL1.9819.110	MCL1	1.03499	0.563362	0.999655
	KCNAB2.10015.119	KCNAB2	1.03498	0.161179	0.999655
	SATB1.13511.29	SATB1	1.03494	0.576276	0.999655
	NTRK1.3477.63	NTRK1	1.03493	0.503562	0.999655
	ITPA.18916.25	ITPA	1.03483	0.863062	0.999655
	SERPINA4.3449.58	SERPINA4	1.03482	0.510681	0.999655
	NFKB1.9869.28	NFKB1	1.0347	0.813474	0.999655
	ANPEP.15457.14	ANPEP	1.03467	0.52676	0.999655
	RNF148.9955.40	RNF148	1.03467	0.0789437	0.999655
	AGAP2.14291.53	AGAP2	1.03445	0.86949	0.999655
	GCNT4.10842.7	GCNT4	1.03442	0.223858	0.999655
	FKBP2.9339.204	FKBP2	1.03431	0.754934	0.999655
	KISS1.6606.61	KISS1	1.03428	0.243656	0.999655
	LRFN2.7200.4	LRFN2	1.03425	0.651215	0.999655
	TREX2.17829.2	TREX2	1.0342	0.134804	0.999655
	EVA1C.8877.22	EVA1C	1.0342	0.33385	0.999655
	PPP1R1A.17706.4	PPP1R1A	1.03419	0.501681	0.999655
	HybControlElution.2229.54	HCE003183	1.03416	0.0559215	0.999655
	NFATC1.14286.2	NFATC1	1.03405	0.497652	0.999655
	CD200R1L.8980.19	CD200R1L	1.03398	0.61286	0.999655
	COPS2.14029.42	COPS2	1.03398	0.646284	0.999655
	EDC4.13066.42	EDC4	1.03392	0.609037	0.999655
	RBL1.12879.5	RBL1	1.03377	0.312895	0.999655
	CRISP3.3187.52	CRISP3	1.03377	0.170056	0.999655
	ELF5.13457.33	ELF5	1.03371	0.0704671	0.999655
	GSTK1.13474.40	GSTK1	1.03371	0.89445	0.999655
	SLC5A8.13691.10	SLC5A8	1.03357	0.640921	0.999655
	CELA3B.6357.83	CELA3B	1.03353	0.246583	0.999655
	LIPK.6413.79	LIPK	1.03353	0.256288	0.999655
	ATRN.15499.11	ATRN	1.03347	0.686029	0.999655
	HS6ST1.5465.32	HS6ST1	1.0333	0.609261	0.999655
	ERO1LB.7994.41	ERO1LB	1.03323	0.565315	0.999655
	ADAMTS15.4533.76	ADAMTS15	1.03321	0.229749	0.999655
	TNFSF10.8833.20	TNFSF10	1.03321	0.385064	0.999655
	CALB1.9918.23	CALB1	1.03317	0.597192	0.999655
	PRRG1.8306.54	PRRG1	1.03315	0.0469883	0.999655
	PROC.2961.1	PROC	1.03308	0.59621	0.999655
	NFE2L1.11154.3	NFE2L1	1.03301	0.810328	0.999655
	STX10.12842.43	STX10	1.03283	0.589622	0.999655
	F13B.5658.64	F13B	1.0328	0.548732	0.999655
	ADAM17.8882.1	ADAM17	1.03278	0.684444	0.999655
	FGF8.4394.71	FGF8	1.03278	0.765486	0.999655
	SYN3.7199.3	SYN3	1.03275	0.536203	0.999655
	RNASE13.6424.2	RNASE13	1.0327	0.33607	0.999655
	PKP2.14067.6	PKP2	1.03266	0.735021	0.999655
	CBX1.18817.50	CBX1	1.03264	0.842611	0.999655
	NR4A1.8089.173	NR4A1	1.03261	0.457873	0.999655
	PMP2.15422.12	PMP2	1.0326	0.667228	0.999655
	EIF4G2.4230.1	EIF4G2	1.03251	0.938052	0.999655
	GALNT1.7090.17	GALNT1	1.03247	0.535189	0.999655
	ARHGEF2.12848.9	ARHGEF2	1.03245	0.338258	0.999655
	RAB5C.14287.6	RAB5C	1.03244	0.883609	0.999655
	DYNLT3.12867.40	DYNLT3	1.03239	0.0591053	0.999655
	TSG101.13044.5	TSG101	1.03237	0.898904	0.999655
	PAXIP1.12894.3	PAXIP1	1.03235	0.330207	0.999655
	AZGP1.9312.8	AZGP1	1.03223	0.500061	0.999655
	ARID1A.9898.161	ARID1A	1.03217	0.639784	0.999655
	IRF3.17151.84	IRF3	1.03213	0.935767	0.999655
	UBE2I.2877.3	UBE2I	1.03209	0.910059	0.999655
	ALDH2.18381.16	ALDH2	1.03208	0.778217	0.999655
	ADAMTS13.3175.51	ADAMTS13	1.03201	0.319488	0.999655
	NETO1.5639.49	NETO1	1.03194	0.646005	0.999655
	CLMP.10440.26	CLMP	1.03191	0.5997	0.999655
	TMEM167B.13421.17	TMEM167B	1.03188	0.184753	0.999655
	CYB561D1.13377.3	CYB561D1	1.03188	0.37643	0.999655
	AGFG1.11681.8	AGFG1	1.03182	0.923624	0.999655
	TMEM190.10442.1	TMEM190	1.03173	0.463413	0.999655
	LYG1.9243.10	LYG1	1.0317	0.3786	0.999655
	PPP1R2.19152.4	PPP1R2	1.03164	0.667326	0.999655
	IL36B.14149.9	IL36B	1.03162	0.513956	0.999655
	CTSD.5508.62	CTSD	1.03154	0.580401	0.999655
	PYDC1.12835.101	PYDC1	1.03153	0.120457	0.999655
	IL17D.4136.40	IL17D	1.03151	0.172393	0.999655
	ANKRD54.18404.22	ANKRD54	1.03144	0.358537	0.999655
	VAV3.9830.109	VAV3	1.03142	0.327424	0.999655
	PDHX.18319.7	PDHX	1.03141	0.773984	0.999655
	KNG1.7784.1	KNG1	1.03124	0.649034	0.999655
	FGF7.4487.1	FGF7	1.03123	0.777685	0.999655
	PPA2.18307.71	PPA2	1.03119	0.719125	0.999655
	C10orf54.14123.34	C10orf54	1.03117	0.548524	0.999655
	CFHR2.15584.9	CFHR2	1.03104	0.622333	0.999655
	SLC6A16.13056.18	SLC6A16	1.03103	0.271237	0.999655
	THPO.8059.1	THPO	1.03102	0.321748	0.999655
	LECT1.9928.125	LECT1	1.0309	0.643428	0.999655
	FBXO3.14628.72	FBXO3	1.03086	0.349725	0.999655
	FAM151A.7856.51	FAM151A	1.03083	0.866796	0.999655
	PAIP1.12430.78	PAIP1	1.03074	0.366313	0.999655
	WWOX.17724.3	WWOX	1.03071	0.202806	0.999655
	CCDC50.12399.194	CCDC50	1.03064	0.684496	0.999655
	PCSK2.15440.57	PCSK2	1.03058	0.556415	0.999655
	EIF1AY.19224.5	EIF1AY	1.03058	0.904788	0.999655
	NRG1.9178.30	NRG1	1.03053	0.224341	0.999655
	ARRB1.12643.4	ARRB1	1.03051	0.936739	0.999655
	B3GNT6.7082.2	B3GNT6	1.03047	0.403406	0.999655
	ASNA1.13620.10	ASNA1	1.03045	0.697109	0.999655
	ITIH4.4811.33	ITIH4	1.03034	0.530134	0.999655
	PGRMC2.8681.93	PGRMC2	1.03033	0.64644	0.999655
	PGM2.18330.7	PGM2	1.03007	0.878974	0.999655
	FHIT.9826.135	FHIT	1.03006	0.92038	0.999655
	WFIKKN2.3235.50	WFIKKN2	1.03003	0.710889	0.999655
	RAD1.12670.15	RAD1	1.02991	0.80167	0.999655
	CSNK2A1.3427.63	CSNK2A1	1.02988	0.561523	0.999655
	CD96.9735.44	CD96	1.02982	0.467638	0.999655
	NRXN2.8876.51	NRXN2	1.02979	0.61413	0.999655
	LGALS4.2982.82	LGALS4	1.02979	0.55537	0.999655
	SFTPB.10672.75	SFTPB	1.02969	0.666967	0.999655
	EBAG9.19323.1	EBAG9	1.02965	0.71181	0.999655
	AQP4.11363.58	AQP4	1.02964	0.295816	0.999655
	ATP5J2.11539.4	ATP5J2	1.02958	0.546748	0.999655
	ECEL1.7076.17	ECEL1	1.02949	0.738846	0.999655
	UMODL1.9114.84	UMODL1	1.02942	0.383078	0.999655
	HABP4.10815.2	HABP4	1.02941	0.445967	0.999655
	LGALS3.3066.12	LGALS3	1.02931	0.774938	0.999655
	SULT4A1.8357.43	SULT4A1	1.02925	0.706125	0.999655
	LILRB3.11334.7	LILRB3	1.02912	0.271116	0.999655
	ANXA4.17164.15	ANXA4	1.02907	0.959274	0.999655
	RBM3.12747.89	RBM3	1.02906	0.881753	0.999655
	MMP14.5002.76	MMP14	1.02906	0.558251	0.999655
	ZNF10.11567.23	ZNF10	1.02902	0.301465	0.999655
	HPGD.4995.16	HPGD	1.029	0.611429	0.999655
	GNMT.14006.36	GNMT	1.02895	0.673289	0.999655
	AKR1D1.18398.1	AKR1D1	1.02886	0.779854	0.999655
	WFDC10B.10695.12	WFDC10B	1.02876	0.598178	0.999655
	FBXL4.9951.36	FBXL4	1.02872	0.670278	0.999655
	EDN1.6495.14	EDN1	1.02872	0.548271	0.999655
	KCNF1.12834.3	KCNF1	1.02864	0.53078	0.999655
	GNRH2.10708.3	GNRH2	1.02845	0.865846	0.999655
	CNTN5.3299.29	CNTN5	1.02843	0.763683	0.999655
	XG.8044.90	XG	1.02833	0.526759	0.999655
	DIDO1.14329.4	DIDO1	1.02826	0.70795	0.999655
	NPTX1.9256.78	NPTX1	1.02821	0.481304	0.999655
	CISD2.8094.20	CISD2	1.02815	0.573399	0.999655
	DNAJB14.8053.16	DNAJB14	1.02813	0.878117	0.999655
	GADD45GIP1.9302.90	GADD45GIP1	1.02808	0.415748	0.999655
	DEFB128.6360.7	DEFB128	1.02808	0.506038	0.999655
	GULP1.19180.38	GULP1	1.02806	0.71405	0.999655
	B4GALT6.10832.24	B4GALT6	1.02804	0.785744	0.999655
	TMEM70.8074.32	TMEM70	1.02801	0.883461	0.999655
	EPDR1.9040.144	EPDR1	1.02799	0.288612	0.999655
	ABHD12.7825.7	ABHD12	1.02798	0.518082	0.999655
	MAP2K4.5242.37	MAP2K4	1.02797	0.741904	0.999655
	PTP4A1.17812.2	PTP4A1	1.02792	0.747677	0.999655
	GSN.16607.78	GSN	1.02789	0.588316	0.999655
	CSDE1.12735.39	CSDE1	1.02786	0.862334	0.999655
	WBP2.17698.15	WBP2	1.02779	0.656208	0.999655
	BPIFA1.6473.55	BPIFA1	1.0277	0.546569	0.999655
	TMEM2.8992.1	TMEM2	1.02764	0.634874	0.999655
	DOK2.14246.50	DOK2	1.02756	0.913064	0.999655
	PSMA3.18926.7	PSMA3	1.02748	0.468373	0.999655
	ARL6.18415.16	ARL6	1.02735	0.804539	0.999655
	BST2.8832.55	BST2	1.02733	0.111415	0.999655
	NRBP1.12616.45	NRBP1	1.02727	0.682925	0.999655
	ALPI.17441.4	ALPI	1.02726	0.507897	0.999655
	VWC2L.7995.16	VWC2L	1.02722	0.0842288	0.999655
	MPDZ.14036.116	MPDZ	1.0272	0.395401	0.999655
	PNLIPRP1.6627.25	PNLIPRP1	1.02719	0.785617	0.999655
	PRRG1.9008.6	PRRG1	1.02707	0.541064	0.999655
	C9orf89.7778.104	C9orf89	1.02705	0.822444	0.999655
	NRCAM.5109.24	NRCAM	1.02704	0.627703	0.999655
	B3GNT2.7980.72	B3GNT2	1.02704	0.696403	0.999655
	POFUT1.5634.39	POFUT1	1.02704	0.827617	0.999655
	LRMP.10704.91	LRMP	1.027	0.730748	0.999655
	NUDT1.19206.20	NUDT1	1.02696	0.409523	0.999655
	MFAP1.5606.24	MFAP1	1.02695	0.39955	0.999655
	KRT19.15606.19	KRT19	1.02683	0.733856	0.999655
	LRP1.10699.52	LRP1	1.02675	0.456661	0.999655
	COL1A1.13484.69	COL1A1	1.02671	0.0869731	0.999655
	GHRH.16293.1	GHRH	1.0267	0.443829	0.999655
	HMG20B.11551.16	HMG20B	1.02665	0.749388	0.999655
	PDRG1.12593.33	PDRG1	1.02665	0.776355	0.999655
	PRKCB.5475.10	PRKCB	1.02661	0.925367	0.999655
	XRCC6.2835.1	XRCC6	1.0266	0.880841	0.999655
	FOXM1.10056.5	FOXM1	1.02656	0.941032	0.999655
	NPFF.5617.41	NPFF	1.02654	0.930075	0.999655
	HTR2A.13556.28	HTR2A	1.02652	0.618979	0.999655
	TP63.10040.63	TP63	1.02651	0.485844	0.999655
	CHEK2.19328.51	CHEK2	1.0265	0.851474	0.999655
	SERPINA6.4785.30	SERPINA6	1.02649	0.470508	0.999655
	CAV3.8690.25	CAV3	1.02645	0.544334	0.999655
	GPC5.4991.12	GPC5	1.02645	0.828406	0.999655
	PROL1.6530.63	PROL1	1.02636	0.372378	0.999655
	RGS5.16850.5	RGS5	1.02633	0.36288	0.999655
	ARF1.19239.5	ARF1	1.02631	0.746991	0.999655
	SYT17.9110.2	SYT17	1.02631	0.718038	0.999655
	GMEB2.12804.5	GMEB2	1.02629	0.585112	0.999655
	TXLNA.15698.6	TXLNA	1.02627	0.682689	0.999655
	BTN2A1.8869.5	BTN2A1	1.02619	0.462406	0.999655
	DUSP3.3480.7	DUSP3	1.02619	0.850594	0.999655
	ETHE1.3847.56	ETHE1	1.02616	0.681927	0.999655
	BDP1.8929.7	BDP1	1.02615	0.541486	0.999655
	APBB2.12761.12	APBB2	1.02615	0.904445	0.999655
	DCTN2.5879.51	DCTN2	1.02609	0.518914	0.999655
	FABP12.18888.37	FABP12	1.02606	0.366017	0.999655
	SLC26A11.13502.2	SLC26A11	1.02598	0.66647	0.999655
	SNPH.17343.6	SNPH	1.02597	0.435387	0.999655
	OOSP2.7106.37	OOSP2	1.02596	0.631077	0.999655
	ATP4B.9994.217	ATP4B	1.02593	0.509727	0.999655
	SIGLEC12.10037.98	SIGLEC12	1.02591	0.376443	0.999655
	GOT1.4912.17	GOT1	1.0259	0.828979	0.999655
	FGF22.9513.9	FGF22	1.02587	0.770224	0.999655
	DNAJC4.8016.19	DNAJC4	1.02585	0.457958	0.999655
	ACP5.3232.28	ACP5	1.02583	0.555645	0.999655
	RBP5.19241.31	RBP5	1.02582	0.84597	0.999655
	MTCP1.19374.72	MTCP1	1.02581	0.604367	0.999655
	IL12RB2.3815.14	IL12RB2	1.0258	0.499493	0.999655
	SPINK14.8587.21	SPINK14	1.02577	0.684353	0.999655
	FAM162A.6531.29	FAM162A	1.02574	0.661302	0.999655
	UAP1.13580.2	UAP1	1.0257	0.374926	0.999655
	CYGB.11546.7	CYGB	1.02569	0.467996	0.999655
	CLPP.17196.5	CLPP	1.02567	0.351253	0.999655
	CFB.4129.72	CFB	1.02565	0.67702	0.999655
	TARS.18186.15	TARS	1.02557	0.924654	0.999655
	LRRC3.6917.49	LRRC3	1.0255	0.415024	0.999655
	G0S2.8931.124	G0S2	1.02549	0.303913	0.999655
	ITM2A.7765.15	ITM2A	1.02543	0.731493	0.999655
	SERPINE1.2925.9	SERPINE1	1.02543	0.93461	0.999655
	S100Z.18928.10	S100Z	1.02542	0.287351	0.999655
	SV2A.12880.1	SV2A	1.02535	0.348517	0.999655
	FBLN5.15585.304	FBLN5	1.0253	0.483249	0.999655
	SNAPIN.6975.52	SNAPIN	1.02529	0.370891	0.999655
	DECR2.18343.10	DECR2	1.0251	0.892415	0.999655
	FRRS1L.7976.19	FRRS1L	1.02505	0.201016	0.999655
	CEACAM19.7048.4	CEACAM19	1.025	0.633655	0.999655
	MYZAP.9055.81	MYZAP	1.02493	0.375447	0.999655
	TPK1.12018.84	TPK1	1.02492	0.589143	0.999655
	PKD2.13486.9	PKD2	1.02487	0.44792	0.999655
	LTA.4703.87	LTA	1.02475	0.493208	0.999655
	BAG4.12844.10	BAG4	1.02475	0.683574	0.999655
	UGDH.17755.5	UGDH	1.02475	0.870691	0.999655
	GALNT2.5764.4	GALNT2	1.02474	0.375725	0.999655
	MDM1.7898.29	MDM1	1.02468	0.606116	0.999655
	APTX.17736.105	APTX	1.02466	0.705235	0.999655
	CRYBB1.17751.68	CRYBB1	1.02462	0.830613	0.999655
	LGALS7.9196.8	LGALS7	1.02459	0.460001	0.999655
	ALDH3A1.11480.1	ALDH3A1	1.02458	0.32425	0.999655
	NDST1.6927.7	NDST1	1.02452	0.477638	0.999655
	IRAK4.18162.167	IRAK4	1.02447	0.907222	0.999655
	ZNF526.14619.8	ZNF526	1.02445	0.698883	0.999655
	PRPF6.9581.4	PRPF6	1.02443	0.70474	0.999655
	SCO2.16851.50	SCO2	1.02439	0.849124	0.999655
	HERC5.12934.1	HERC5	1.02436	0.461776	0.999655
	OLFM3.11143.32	OLFM3	1.02436	0.444221	0.999655
	PRKAA1.PRKAB1.PRKAG1.5183.53	PRKAA1 PRKAB1 PRKAG1	1.02436	0.699811	0.999655
	HERC1.12705.9	HERC1	1.02434	0.464532	0.999655
	PIAS3.13513.174	PIAS3	1.02431	0.306263	0.999655
	KIR3DL2.5096.51	KIR3DL2	1.02428	0.65794	0.999655
	ARSA.3583.54	ARSA	1.0242	0.795433	0.999655
	UBC.6647.55	UBC	1.02416	0.746534	0.999655
	AKR1C1.12618.50	AKR1C1	1.02415	0.718893	0.999655
	FSHB.8036.75	FSHB	1.02413	0.245984	0.999655
	PRLH.6543.182	PRLH	1.02402	0.56206	0.999655
	TYK2.5260.80	TYK2	1.02398	0.828179	0.999655
	TMPRSS15.3189.61	TMPRSS15	1.02397	0.351669	0.999655
	PLA2G2D.16298.84	PLA2G2D	1.02397	0.466507	0.999655
	TGFBR2.5133.17	TGFBR2	1.02396	0.438267	0.999655
	DPT.4979.34	DPT	1.02388	0.638629	0.999655
	EMC4.13516.46	EMC4	1.02387	0.380881	0.999655
	HSPG2.15626.223	HSPG2	1.02382	0.645266	0.999655
	CFAP45.6553.68	CFAP45	1.02378	0.34882	0.999655
	DEFB113.13374.4	DEFB113	1.02377	0.844854	0.999655
	PATE1.8386.11	PATE1	1.02376	0.366318	0.999655
	IGHG2.13230.174	IGHG2	1.02358	0.264877	0.999655
	RBP1.19279.42	RBP1	1.02349	0.52771	0.999655
	UCHL1.5019.16	UCHL1	1.02349	0.67365	0.999655
	SLC4A8.12798.46	SLC4A8	1.02344	0.455877	0.999655
	VEGFB.9453.12	VEGFB	1.02343	0.523037	0.999655
	OMD.5358.3	OMD	1.0234	0.80185	0.999655
	KIR3DS1.5097.14	KIR3DS1	1.02336	0.716148	0.999655
	PRKCZ.2645.54	PRKCZ	1.02335	0.622085	0.999655
	C17orf67.9070.1	C17orf67	1.02319	0.703389	0.999655
	HIF1AN.17199.43	HIF1AN	1.02318	0.445558	0.999655
	EXOSC3.12605.1	EXOSC3	1.02317	0.770243	0.999655
	TFR2.11537.12	TFR2	1.02315	0.262792	0.999655
	HDGFL1.18898.36	HDGFL1	1.02315	0.31202	0.999655
	DEFB135.6411.58	DEFB135	1.02308	0.757683	0.999655
	B3GALTL.5727.35	B3GALTL	1.02307	0.681719	0.999655
	YWHAB.14156.33	YWHAB	1.02303	0.951362	0.999655
	MMP3.2788.55	MMP3	1.02301	0.638967	0.999655
	LCAT.15413.3	LCAT	1.023	0.684146	0.999655
	ULBP1.3081.70	ULBP1	1.02298	0.857302	0.999655
	PLG.3710.49	PLG	1.02298	0.708227	0.999655
	ARL3.12571.14	ARL3	1.02288	0.938984	0.999655
	TYMP.11361.73	TYMP	1.02278	0.80515	0.999655
	PECR.17776.15	PECR	1.02277	0.620844	0.999655
	FKBP1B.11568.2	FKBP1B	1.02276	0.867366	0.999655
	PHEX.18921.30	PHEX	1.02273	0.618081	0.999655
	CPQ.9394.19	CPQ	1.02272	0.658123	0.999655
	ARG2.17752.24	ARG2	1.02269	0.489332	0.999655
	IFNA6.5714.88	IFNA6	1.02257	0.485057	0.999655
	SIRT2.5030.52	SIRT2	1.02256	0.783509	0.999655
	PCDHAC1.7193.98	PCDHAC1	1.02255	0.299459	0.999655
	IARS.12815.9	IARS	1.02254	0.696063	0.999655
	TRIO.11126.102	TRIO	1.02254	0.631947	0.999655
	BMP4.6326.20	BMP4	1.02252	0.896223	0.999655
	CKMT1A.15542.19	CKMT1A	1.0224	0.863656	0.999655
	TFIP11.9043.7	TFIP11	1.02238	0.821108	0.999655
	ACPP.19317.114	ACPP	1.0223	0.690089	0.999655
	FGF8.19570.12	FGF8	1.0222	0.541854	0.999655
	CABLES2.7105.7	CABLES2	1.02217	0.780644	0.999655
	B3GALT6.7981.230	B3GALT6	1.02214	0.635352	0.999655
	NFU1.7770.25	NFU1	1.0221	0.706086	0.999655
	TTC17.9550.153	TTC17	1.02207	0.706773	0.999655
	DNAJC10.8297.8	DNAJC10	1.02206	0.809858	0.999655
	FLT3LG.14093.10	FLT3LG	1.02202	0.773268	0.999655
	SULT1C2.17811.78	SULT1C2	1.02199	0.530978	0.999655
	DPYSL5.12683.156	DPYSL5	1.02199	0.450778	0.999655
	FAM19A5.5609.92	FAM19A5	1.02195	0.591021	0.999655
	ENOX2.13422.66	ENOX2	1.02185	0.540955	0.999655
	SMAP1.11649.3	SMAP1	1.02183	0.920965	0.999655
	CARHSP1.12808.103	CARHSP1	1.02182	0.852855	0.999655
	IL10.2773.50	IL10	1.02181	0.320576	0.999655
	LYSMD3.10563.13	LYSMD3	1.0218	0.607832	0.999655
	POU2F1.11715.1	POU2F1	1.02178	0.465035	0.999655
	BIRC7.15504.39	BIRC7	1.02175	0.172212	0.999655
	SERPINA11.9002.36	SERPINA11	1.02172	0.771644	0.999655
	KITLG.9377.25	KITLG	1.02172	0.783253	0.999655
	SYTL1.12892.10	SYTL1	1.0217	0.469658	0.999655
	MGAT4A.9392.43	MGAT4A	1.02163	0.692266	0.999655
	FKBP6.12529.32	FKBP6	1.02162	0.680755	0.999655
	CHST2.18863.176	CHST2	1.02155	0.360527	0.999655
	EXOSC1.7930.3	EXOSC1	1.02155	0.20345	0.999655
	ST8SIA6.6930.95	ST8SIA6	1.02151	0.732354	0.999655
	TREM2.16300.4	TREM2	1.02151	0.891378	0.999655
	CREBBP.13614.6	CREBBP	1.02148	0.495766	0.999655
	WBP1L.9532.5	WBP1L	1.02147	0.519351	0.999655
	UBE2A.17743.14	UBE2A	1.02146	0.530001	0.999655
	P4HA1.11645.9	P4HA1	1.02146	0.452086	0.999655
	MFAP2.10569.28	MFAP2	1.02143	0.594549	0.999655
	CLSTN1.15521.4	CLSTN1	1.02134	0.917672	0.999655
	FCN3.5462.62	FCN3	1.02128	0.715158	0.999655
	IL17RD.3376.49	IL17RD	1.02127	0.46021	0.999655
	ID2.15403.53	ID2	1.02127	0.686975	0.999655
	FANK1.15581.16	FANK1	1.02126	0.653003	0.999655
	CBS.10086.39	CBS	1.02124	0.7346	0.999655
	VAMP3.7903.18	VAMP3	1.02121	0.573657	0.999655
	SHANK1.13240.170	SHANK1	1.02118	0.391008	0.999655
	RAB3B.16847.39	RAB3B	1.02115	0.730557	0.999655
	ENAH.9757.29	ENAH	1.02115	0.910797	0.999655
	GLP1R.13085.18	GLP1R	1.02106	0.470862	0.999655
	ATF6.11277.23	ATF6	1.02101	0.557686	0.999655
	LST1.9531.24	LST1	1.02101	0.700494	0.999655
	ITPKC.12507.16	ITPKC	1.021	0.0402171	0.999655
	CSTL1.6368.9	CSTL1	1.02099	0.953167	0.999655
	GSTO1.12436.84	GSTO1	1.02098	0.864613	0.999655
	LRRC37A2.8897.3	LRRC37A2	1.02094	0.413837	0.999655
	IGFBP4.2950.57	IGFBP4	1.02093	0.862826	0.999655
	PCSK9.5231.79	PCSK9	1.02092	0.833901	0.999655
	JPH3.9089.77	JPH3	1.02092	0.418886	0.999655
	CLEC11A.4500.50	CLEC11A	1.0209	0.705072	0.999655
	CCBL2.12682.5	CCBL2	1.0209	0.731359	0.999655
	KCNE3.8067.21	KCNE3	1.02088	0.730864	0.999655
	KIR3DL3.8045.3	KIR3DL3	1.02087	0.672963	0.999655
	LEPR.5400.52	LEPR	1.02085	0.793388	0.999655
	ZNF134.12787.47	ZNF134	1.02078	0.473431	0.999655
	RSPO4.8464.31	RSPO4	1.0207	0.509827	0.999655
	MFAP2.9294.45	MFAP2	1.02067	0.692076	0.999655
	PIK3CA.PIK3R1.3390.72	PIK3CA PIK3R1	1.02066	0.702363	0.999655
	CLEC2B.7786.83	CLEC2B	1.02056	0.390626	0.999655
	ZNF264.9993.11	ZNF264	1.02053	0.409345	0.999655
	GGA3.11683.19	GGA3	1.02052	0.954305	0.999655
	SPAG11A.5726.49	SPAG11A	1.02049	0.696409	0.999655
	C2orf66.5677.15	C2orf66	1.02048	0.723549	0.999655
	PFDN2.19243.2	PFDN2	1.02048	0.845014	0.999655
	FLT4.16035.8	FLT4	1.02045	0.670458	0.999655
	FSTL3.3438.10	FSTL3	1.02045	0.626871	0.999655
	KLB.19557.3	KLB	1.02044	0.763534	0.999655
	FGF12.4392.54	FGF12	1.02039	0.453386	0.999655
	AFAP1L1.9889.42	AFAP1L1	1.02038	0.861467	0.999655
	UBE2L6.19190.4	UBE2L6	1.02037	0.673174	0.999655
	PPARGC1A.11825.27	PPARGC1A	1.02035	0.510827	0.999655
	PMS2.11312.40	PMS2	1.02032	0.528496	0.999655
	MYOC.16558.2	MYOC	1.02026	0.812758	0.999655
	SHC4.11692.21	SHC4	1.02017	0.42151	0.999655
	CD58.10938.13	CD58	1.02014	0.662936	0.999655
	ASH2L.12832.10	ASH2L	1.0201	0.669642	0.999655
	IGFBP6.14088.38	IGFBP6	1.0201	0.738469	0.999655
	PRRG4.9579.59	PRRG4	1.02004	0.313687	0.999655
	DCAF5.11283.13	DCAF5	1.01993	0.644556	0.999655
	CSNK1G2.12653.13	CSNK1G2	1.01993	0.609833	0.999655
	SLC14A1.13430.50	SLC14A1	1.0199	0.606208	0.999655
	ALB.18380.78	ALB	1.01988	0.319629	0.999655
	LILRA5.7787.25	LILRA5	1.01977	0.554674	0.999655
	COL13A1.6570.1	COL13A1	1.01976	0.862166	0.999655
	CFI.2567.5	CFI	1.01976	0.699648	0.999655
	PPAPDC1A.13548.53	PPAPDC1A	1.01971	0.759231	0.999655
	PCSK1N.9391.60	PCSK1N	1.01966	0.704279	0.999655
	PDE1A.5253.1	PDE1A	1.01965	0.839705	0.999655
	AP1S2.18405.117	AP1S2	1.01961	0.899232	0.999655
	HECW1.12669.30	HECW1	1.01958	0.293069	0.999655
	LRP1.8601.167	LRP1	1.01951	0.563584	0.999655
	FN1.3435.53	FN1	1.01948	0.670774	0.999655
	PES1.4267.81	PES1	1.01946	0.60055	0.999655
	ADAM10.8405.108	ADAM10	1.01945	0.754481	0.999655
	TRAPPC4.7007.24	TRAPPC4	1.01934	0.810536	0.999655
	CER1.6230.56	CER1	1.01928	0.207022	0.999655
	RND3.15439.21	RND3	1.01924	0.595171	0.999655
	RGS1.18945.11	RGS1	1.01918	0.692122	0.999655
	TNFRSF13B.2704.74	TNFRSF13B	1.01917	0.729074	0.999655
	EHMT2.5843.60	EHMT2	1.01906	0.761471	0.999655
	GNGT2.10917.40	GNGT2	1.01899	0.675243	0.999655
	POLD4.19159.9	POLD4	1.0189	0.458734	0.999655
	PRSS35.9983.97	PRSS35	1.01886	0.627883	0.999655
	PEF1.19272.9	PEF1	1.01885	0.46092	0.999655
	KAAG1.19492.5	KAAG1	1.01877	0.825209	0.999655
	RS1.6497.10	RS1	1.01875	0.559292	0.999655
	DNAJC30.7866.11	DNAJC30	1.01873	0.689076	0.999655
	VSIG10.10825.12	VSIG10	1.01871	0.808687	0.999655
	RPS6KB1.8962.48	RPS6KB1	1.01865	0.784721	0.999655
	FAM171B.8061.102	FAM171B	1.01863	0.621355	0.999655
	HRAS.18900.37	HRAS	1.0186	0.818951	0.999655
	PSMD10.18385.4	PSMD10	1.01857	0.835742	0.999655
	CHCHD10.11270.17	CHCHD10	1.01853	0.864251	0.999655
	TMPRSS5.8002.27	TMPRSS5	1.01853	0.53082	0.999655
	WRNIP1.12528.40	WRNIP1	1.01849	0.424073	0.999655
	BAG2.19228.11	BAG2	1.01847	0.402741	0.999655
	THRA.12527.50	THRA	1.01845	0.833367	0.999655
	FCAR.4987.17	FCAR	1.01845	0.466695	0.999655
	SNAP29.12357.41	SNAP29	1.01836	0.586227	0.999655
	BRDT.12748.6	BRDT	1.01829	0.171554	0.999655
	APOA4.17685.9	APOA4	1.01829	0.853745	0.999655
	RSPO3.13094.75	RSPO3	1.01826	0.62088	0.999655
	PFDN1.19242.21	PFDN1	1.01819	0.347014	0.999655
	CHST4.18876.77	CHST4	1.01818	0.525945	0.999655
	CLEC4A.8853.2	CLEC4A	1.01815	0.601446	0.999655
	MVK.11391.69	MVK	1.01814	0.903468	0.999655
	LRP2.10618.190	LRP2	1.01814	0.453138	0.999655
	FIBCD1.9378.6	FIBCD1	1.01812	0.700466	0.999655
	CDK2AP1.9450.18	CDK2AP1	1.0181	0.478538	0.999655
	MTAP.9910.9	MTAP	1.01807	0.804724	0.999655
	NRG3.10981.56	NRG3	1.01804	0.68393	0.999655
	PCTK1.16867.76	PCTK1	1.01804	0.882595	0.999655
	CHRD.13438.115	CHRD	1.01801	0.682609	0.999655
	CHST9.11646.4	CHST9	1.01798	0.73531	0.999655
	DCLK3.7826.1	DCLK3	1.01794	0.392863	0.999655
	GCNT2.7143.9	GCNT2	1.01793	0.712062	0.999655
	CXADR.11204.80	CXADR	1.0179	0.88621	0.999655
	DUSP23.17326.44	DUSP23	1.01788	0.334685	0.999655
	TMEM106A.10499.1	TMEM106A	1.01782	0.741483	0.999655
	RBBP5.13631.1	RBBP5	1.01779	0.539829	0.999655
	KLHL7.12625.138	KLHL7	1.01774	0.462434	0.999655
	AKR1B1.16606.85	AKR1B1	1.01773	0.814008	0.999655
	PCDHGC5.7983.1	PCDHGC5	1.01771	0.280587	0.999655
	CBR1.12381.26	CBR1	1.01765	0.942223	0.999655
	KCNIP3.10513.13	KCNIP3	1.01764	0.861046	0.999655
	CLTA.19257.11	CLTA	1.01752	0.618852	0.999655
	NRXN1.5110.84	NRXN1	1.01751	0.698304	0.999655
	FCGR1A.3312.64	FCGR1A	1.01745	0.753268	0.999655
	SNX17.12845.18	SNX17	1.01734	0.711377	0.999655
	PUS1.11201.19	PUS1	1.01733	0.725943	0.999655
	IL23R.5088.175	IL23R	1.01732	0.799145	0.999655
	CRYGS.19311.15	CRYGS	1.01731	0.600483	0.999655
	ITIH1.7955.195	ITIH1	1.01724	0.594509	0.999655
	SMIM24.7108.7	SMIM24	1.01724	0.532027	0.999655
	GOLGA7.19174.141	GOLGA7	1.01717	0.669649	0.999655
	FGFR4.4988.49	FGFR4	1.01713	0.660023	0.999655
	RXFP1.14135.3	RXFP1	1.01711	0.750657	0.999655
	C22orf15.7073.69	C22orf15	1.01706	0.394197	0.999655
	STX7.8274.64	STX7	1.01701	0.948079	0.999655
	CDC34.12532.28	CDC34	1.01701	0.780664	0.999655
	KCNMB3.8905.20	KCNMB3	1.01699	0.812087	0.999655
	VRK1.12553.5	VRK1	1.01697	0.650068	0.999655
	NXPH3.6054.6	NXPH3	1.0169	0.521363	0.999655
	CDH12.19388.2	CDH12	1.01688	0.819935	0.999655
	ALOX15B.12422.143	ALOX15B	1.01687	0.894732	0.999655
	ACADS.17393.13	ACADS	1.01681	0.748739	0.999655
	RDH16.12881.17	RDH16	1.01676	0.727693	0.999655
	ITLN1.18830.1	ITLN1	1.01673	0.876754	0.999655
	NAPB.12655.30	NAPB	1.01657	0.63413	0.999655
	VAMP1.17711.13	VAMP1	1.01656	0.735475	0.999655
	NDUFB8.9800.20	NDUFB8	1.01656	0.67646	0.999655
	CRYBB2.10000.28	CRYBB2	1.01654	0.337632	0.999655
	CLEC2D.7054.87	CLEC2D	1.01651	0.815036	0.999655
	NMNAT1.18932.84	NMNAT1	1.01649	0.866172	0.999655
	RELL1.13399.33	RELL1	1.01647	0.597659	0.999655
	C1orf210.8088.56	C1orf210	1.01644	0.787845	0.999655
	GJD2.11678.105	GJD2	1.01644	0.815037	0.999655
	GORAB.7247.1	GORAB	1.01641	0.703293	0.999655
	STAB1.14599.18	STAB1	1.01641	0.625855	0.999655
	PLEKHA4.10939.16	PLEKHA4	1.01635	0.758709	0.999655
	TRIB2.12363.70	TRIB2	1.01632	0.568342	0.999655
	SYF2.19438.68	SYF2	1.01631	0.87918	0.999655
	G6B.8659.68	G6B	1.0163	0.491886	0.999655
	SEPT11.12620.3	2022-09-11	1.01628	0.847863	0.999655
	PAPL.8011.96	PAPL	1.01623	0.79042	0.999655
	EID3.8079.39	EID3	1.01622	0.691551	0.999655
	ADRM1.9057.19	ADRM1	1.0162	0.687587	0.999655
	PIEZO1.11838.130	PIEZO1	1.01618	0.612698	0.999655
	KIR3DL3.7944.1	KIR3DL3	1.01618	0.571983	0.999655
	CT55.9363.11	CT55	1.01616	0.480059	0.999655
	BPIFA2.16302.11	BPIFA2	1.01616	0.846248	0.999655
	ST6GALNAC6.7228.2	ST6GALNAC6	1.01615	0.857421	0.999655
	ST6GALNAC1.7867.154	ST6GALNAC1	1.0161	0.650729	0.999655
	ALCAM.5451.1	ALCAM	1.01606	0.722592	0.999655
	ANXA9.13588.11	ANXA9	1.01606	0.93051	0.999655
	TNR.11302.237	TNR	1.01603	0.707742	0.999655
	HMGA1.16536.3	HMGA1	1.01599	0.472038	0.999655
	FAHD1.17819.30	FAHD1	1.01591	0.956258	0.999655
	CXCL12.3516.60	CXCL12	1.0159	0.911398	0.999655
	CLEC4M.3030.3	CLEC4M	1.01589	0.795965	0.999655
	LCMT1.4237.70	LCMT1	1.01585	0.858595	0.999655
	APEX1.9849.13	APEX1	1.01583	0.964107	0.999655
	TNFRSF18.11837.7	TNFRSF18	1.01565	0.509381	0.999655
	CCDC167.7797.11	CCDC167	1.01565	0.725555	0.999655
	MEPE.3209.69	MEPE	1.01565	0.437136	0.999655
	SLITRK3.10565.19	SLITRK3	1.01561	0.799596	0.999655
	CCM2.12347.29	CCM2	1.01561	0.816394	0.999655
	UBXN4.9970.7	UBXN4	1.0156	0.883462	0.999655
	TLR1.16324.38	TLR1	1.01558	0.773078	0.999655
	SEMA6C.14597.5	SEMA6C	1.01555	0.420236	0.999655
	APOM.10445.20	APOM	1.01555	0.837629	0.999655
	FAM24B.8775.61	FAM24B	1.01554	0.550771	0.999655
	DMBT1.19212.4	DMBT1	1.01554	0.704163	0.999655
	CD320.16320.139	CD320	1.01552	0.758851	0.999655
	LY86.3623.84	LY86	1.01551	0.742104	0.999655
	MOBKL3.19332.1	MOBKL3	1.01551	0.927713	0.999655
	RNASEH1.8470.213	RNASEH1	1.01543	0.925321	0.999655
	MEF2C.8933.84	MEF2C	1.01542	0.581424	0.999655
	MYB.11618.83	MYB	1.01542	0.883291	0.999655
	SIGIRR.8326.63	SIGIRR	1.01537	0.555085	0.999655
	PRSS1.3049.61	PRSS1	1.01533	0.745169	0.999655
	ETNK1.8328.9	ETNK1	1.01531	0.680095	0.999655
	AMICA1.5094.62	AMICA1	1.01526	0.369208	0.999655
	APBB1.12822.34	APBB1	1.01525	0.836869	0.999655
	RPN1.10490.3	RPN1	1.01521	0.855911	0.999655
	RNF149.9773.15	RNF149	1.0152	0.856573	0.999655
	GPX2.18894.1	GPX2	1.01513	0.379595	0.999655
	RNF114.9957.9	RNF114	1.01511	0.623498	0.999655
	RMDN3.9290.8	RMDN3	1.01503	0.778354	0.999655
	SOST.13101.60	SOST	1.01502	0.723201	0.999655
	MADCAM1.11258.41	MADCAM1	1.01498	0.794265	0.999655
	CNDP1.5456.59	CNDP1	1.01495	0.869671	0.999655
	PARK2.13013.41	PARK2	1.01492	0.658136	0.999655
	TOR4A.13459.30	TOR4A	1.01489	0.724209	0.999655
	TEAD3.12854.3	TEAD3	1.01483	0.502334	0.999655
	CD38.11513.92	CD38	1.01481	0.536009	0.999655
	GRPEL1.7113.1	GRPEL1	1.0148	0.922735	0.999655
	JAM2.2997.8	JAM2	1.01479	0.707416	0.999655
	PLEKHA7.12731.12	PLEKHA7	1.01472	0.701578	0.999655
	UBE2F.18213.30	UBE2F	1.01469	0.939315	0.999655
	SDSL.17777.31	SDSL	1.01466	0.608314	0.999655
	SMR3A.7838.27	SMR3A	1.01465	0.615924	0.999655
	SFTA2.10580.14	SFTA2	1.01461	0.65581	0.999655
	MBD1.14294.61	MBD1	1.01454	0.958057	0.999655
	DNMT3L.19142.39	DNMT3L	1.01453	0.517683	0.999655
	VAMP4.7732.45	VAMP4	1.01441	0.502389	0.999655
	PSMA2.4280.47	PSMA2	1.01437	0.702596	0.999655
	SLC16A3.9049.2	SLC16A3	1.01436	0.556698	0.999655
	KLRC4.10552.88	KLRC4	1.01435	0.939305	0.999655
	AGR2.4959.2	AGR2	1.01432	0.48042	0.999655
	SUSD1.9582.93	SUSD1	1.01432	0.444081	0.999655
	GNAS.5757.45	GNAS	1.0143	0.374829	0.999655
	CLEC7A.3603.60	CLEC7A	1.01422	0.848005	0.999655
	APBB3.12784.10	APBB3	1.01419	0.68668	0.999655
	RARRES1.8398.277	RARRES1	1.01412	0.897338	0.999655
	CST4.14076.74	CST4	1.01407	0.88191	0.999655
	LRRC4B.11911.13	LRRC4B	1.01397	0.710296	0.999655
	PSAP.6207.10	PSAP	1.01396	0.821538	0.999655
	PSMB5.12580.7	PSMB5	1.01392	0.862841	0.999655
	TMEM167A.11112.18	TMEM167A	1.0139	0.402524	0.999655
	SCARF2.8956.96	SCARF2	1.0139	0.838997	0.999655
	WFDC6.13412.5	WFDC6	1.01389	0.627303	0.999655
	AKT1.15627.83	AKT1	1.01389	0.965028	0.999655
	FDX1L.11231.12	FDX1L	1.01383	0.681844	0.999655
	ZDHHC14.11677.17	ZDHHC14	1.01383	0.747898	0.999655
	KIR2DS4.17152.10	KIR2DS4	1.01383	0.674151	0.999655
	MRPL2.19132.1	MRPL2	1.01381	0.727071	0.999655
	TOPBP1.9947.22	TOPBP1	1.01379	0.691269	0.999655
	ADAMDEC1.9115.78	ADAMDEC1	1.01375	0.882484	0.999655
	KLHL12.12695.62	KLHL12	1.01374	0.574927	0.999655
	LAT.10551.7	LAT	1.01374	0.871707	0.999655
	KEAP1.8485.7	KEAP1	1.01371	0.833566	0.999655
	FAM171A2.13479.8	FAM171A2	1.01367	0.644002	0.999655
	TXNDC11.9573.108	TXNDC11	1.01362	0.570162	0.999655
	CLEC11A.2966.65	CLEC11A	1.01359	0.7432	0.999655
	MTX2.8839.4	MTX2	1.01358	0.664323	0.999655
	MNX1.9576.58	MNX1	1.01354	0.390688	0.999655
	CCL2.2578.67	CCL2	1.0135	0.766041	0.999655
	C17orf78.6571.75	C17orf78	1.01343	0.862791	0.999655
	PTTG1.17727.1	PTTG1	1.01342	0.822195	0.999655
	FAM189A2.5719.66	FAM189A2	1.0134	0.681381	0.999655
	GRAMD1C.8336.267	GRAMD1C	1.0134	0.743421	0.999655
	CBLN1.9313.27	CBLN1	1.01337	0.811504	0.999655
	HERC4.7860.9	HERC4	1.01335	0.738533	0.999655
	PRIM1.13591.31	PRIM1	1.01332	0.611344	0.999655
	IL5.11071.1	IL5	1.01329	0.648877	0.999655
	OAF.6414.8	OAF	1.01329	0.611625	0.999655
	BOLA1.15370.5	BOLA1	1.01328	0.935909	0.999655
	MTPAP.9028.5	MTPAP	1.01327	0.729849	0.999655
	MTRF1L.11134.30	MTRF1L	1.01325	0.789998	0.999655
	SCARF2.9925.56	SCARF2	1.01317	0.814061	0.999655
	SIGLEC9.3007.7	SIGLEC9	1.01315	0.852163	0.999655
	CASQ2.19291.2	CASQ2	1.01314	0.875609	0.999655
	SST.5957.30	SST	1.01313	0.630924	0.999655
	ISM1.8355.80	ISM1	1.01312	0.735833	0.999655
	HSD17B11.17397.8	HSD17B11	1.01311	0.532246	0.999655
	BOLA2.8404.102	BOLA2	1.0131	0.858823	0.999655
	HSF1.11616.9	HSF1	1.01309	0.894158	0.999655
	CDNF.4962.52	CDNF	1.01299	0.797003	0.999655
	SNX7.14245.195	SNX7	1.01297	0.89324	0.999655
	GFAP.3034.1	GFAP	1.01295	0.851314	0.999655
	GSTT1.19230.12	GSTT1	1.01292	0.806298	0.999655
	TNF.5936.53	TNF	1.01289	0.510524	0.999655
	CD27.5412.53	CD27	1.01284	0.910861	0.999655
	LGALS13.19147.6	LGALS13	1.01281	0.725186	0.999655
	CRYZ.13983.27	CRYZ	1.0128	0.861466	0.999655
	PRR27.9607.39	PRR27	1.01277	0.853248	0.999655
	KERA.10758.2	KERA	1.01273	0.84581	0.999655
	AMIGO1.9979.13	AMIGO1	1.0127	0.981497	0.999655
	BECN1.13032.1	BECN1	1.01268	0.584595	0.999655
	LRRTM4.8646.61	LRRTM4	1.01267	0.694237	0.999655
	FAM171A1.5610.32	FAM171A1	1.01261	0.579251	0.999655
	TPM1.5033.27	TPM1	1.01259	0.712916	0.999655
	TCEA2.13481.24	TCEA2	1.01256	0.79063	0.999655
	PPP1R3B.12768.3	PPP1R3B	1.01252	0.791381	0.999655
	THBS2.14111.15	THBS2	1.01242	0.725797	0.999655
	PPM1D.11315.148	PPM1D	1.01242	0.826875	0.999655
	BAG5.12743.18	BAG5	1.01239	0.293622	0.999655
	DNER.11442.1	DNER	1.01233	0.923495	0.999655
	HEPACAM2.9116.28	HEPACAM2	1.01228	0.534635	0.999655
	DEFB107A.6399.52	DEFB107A	1.01222	0.652058	0.999655
	PRKCG.5476.66	PRKCG	1.01217	0.697253	0.999655
	CAPSL.13688.2	CAPSL	1.01216	0.663754	0.999655
	POMGNT1.8253.2	POMGNT1	1.01215	0.487337	0.999655
	ABL2.3342.76	ABL2	1.0121	0.889746	0.999655
	CD63.9190.7	CD63	1.0121	0.874328	0.999655
	NRXN1.8971.9	NRXN1	1.0121	0.87316	0.999655
	CCDC51.12790.10	CCDC51	1.01206	0.764599	0.999655
	CD300LF.5623.11	CD300LF	1.01206	0.613298	0.999655
	BCAR3.5262.57	BCAR3	1.01205	0.830426	0.999655
	DUSP26.8967.6	DUSP26	1.01204	0.87116	0.999655
	ZNF843.8321.27	ZNF843	1.012	0.723932	0.999655
	INA.11436.6	INA	1.01198	0.731787	0.999655
	BLK.11338.49	BLK	1.01198	0.664804	0.999655
	MOB1A.12426.19	MOB1A	1.01194	0.957531	0.999655
	ST6GALNAC5.7927.16	ST6GALNAC5	1.01191	0.655062	0.999655
	HS3ST3B1.6986.17	HS3ST3B1	1.01189	0.781048	0.999655
	ESRP1.8828.21	ESRP1	1.01188	0.471011	0.999655
	SEMA3G.5628.21	SEMA3G	1.01184	0.836166	0.999655
	SMCO2.7925.18	SMCO2	1.01183	0.747394	0.999655
	DEFA5.16785.45	DEFA5	1.01182	0.908706	0.999655
	FAM175A.8784.7	FAM175A	1.01169	0.728863	0.999655
	GAS1.5463.22	GAS1	1.01166	0.866727	0.999655
	SFRP4.17447.52	SFRP4	1.01164	0.909099	0.999655
	RNF122.11160.56	RNF122	1.01155	0.759554	0.999655
	KCNE5.8908.14	KCNE5	1.01148	0.797479	0.999655
	ARHGAP30.12807.89	ARHGAP30	1.01141	0.879949	0.999655
	GIMAP6.19302.7	GIMAP6	1.01141	0.729633	0.999655
	ACPL2.6079.59	ACPL2	1.0114	0.674117	0.999655
	C6.4127.75	C6	1.01139	0.885449	0.999655
	IL1B.3037.62	IL1B	1.01138	0.8657	0.999655
	PLA2G2C.8850.5	PLA2G2C	1.01138	0.786527	0.999655
	DEAF1.6369.82	DEAF1	1.01132	0.882227	0.999655
	MPPED2.19153.53	MPPED2	1.01124	0.69075	0.999655
	AOC2.6434.18	AOC2	1.01122	0.792278	0.999655
	DBNL.4978.54	DBNL	1.01117	0.964316	0.999655
	TGFB1.2333.72	TGFB1	1.01116	0.87665	0.999655
	ADAM9.3795.6	ADAM9	1.01115	0.905861	0.999655
	ACRV1.15301.24	ACRV1	1.01113	0.717025	0.999655
	BIRC7.15412.40	BIRC7	1.01113	0.693897	0.999655
	IGDCC4.9793.145	IGDCC4	1.01112	0.873959	0.999655
	CPVL.8891.7	CPVL	1.0111	0.861186	0.999655
	CHST5.7020.13	CHST5	1.01109	0.835832	0.999655
	A1CF.12423.38	A1CF	1.01106	0.759868	0.999655
	EIF5.2612.5	EIF5	1.01096	0.965809	0.999655
	SPINT3.7926.13	SPINT3	1.01095	0.816773	0.999655
	FGF9.19584.33	FGF9	1.01094	0.64534	0.999655
	EHBP1.12813.18	EHBP1	1.01094	0.696684	0.999655
	RPLP2.10949.59	RPLP2	1.01093	0.333686	0.999655
	LOXL2.6504.65	LOXL2	1.01091	0.661861	0.999655
	FAM19A3.7839.99	FAM19A3	1.01082	0.824217	0.999655
	NIPAL4.12864.9	NIPAL4	1.01079	0.724865	0.999655
	ADPGK.6221.1	ADPGK	1.01077	0.909043	0.999655
	CD5.14065.11	CD5	1.01069	0.701434	0.999655
	LRIG1.18831.6	LRIG1	1.01068	0.837252	0.999655
	GRB14.13628.58	GRB14	1.01067	0.875789	0.999655
	FAM209B.7066.199	FAM209B	1.01065	0.871486	0.999655
	TMEM52B.9778.45	TMEM52B	1.01065	0.933675	0.999655
	EFNB1.13104.32	EFNB1	1.01057	0.616567	0.999655
	TRAF4.13041.47	TRAF4	1.01057	0.655812	0.999655
	HBZ.6919.3	HBZ	1.01056	0.873313	0.999655
	VPS25.18189.12	VPS25	1.01055	0.980454	0.999655
	DNER.9769.48	DNER	1.01053	0.904414	0.999655
	ENTPD5.4437.56	ENTPD5	1.01053	0.851759	0.999655
	RAP1GAP.13735.1	RAP1GAP	1.01053	0.882987	0.999655
	HAPLN1.3196.6	HAPLN1	1.01053	0.840522	0.999655
	P2RX6.7233.73	P2RX6	1.01051	0.827991	0.999655
	MAGI2.14066.49	MAGI2	1.01049	0.629357	0.999655
	HRK.8008.28	HRK	1.01049	0.835602	0.999655
	CFHR1.15468.14	CFHR1	1.01049	0.838455	0.999655
	ING4.17671.58	ING4	1.01039	0.805978	0.999655
	SEPSECS.17357.33	SEPSECS	1.01037	0.822915	0.999655
	SPRED1.8318.13	SPRED1	1.01023	0.876819	0.999655
	TIMD4.15449.33	TIMD4	1.01022	0.930136	0.999655
	RAB2A.16857.2	RAB2A	1.01022	0.915839	0.999655
	TMUB2.9226.6	TMUB2	1.01013	0.706265	0.999655
	ANGPTL1.11142.11	ANGPTL1	1.01008	0.845869	0.999655
	SAYSD1.6594.64	SAYSD1	1.01007	0.822019	0.999655
	NRG4.14139.16	NRG4	1.01006	0.589539	0.999655
	KIR2DL5A.8000.17	KIR2DL5A	1.01004	0.755377	0.999655
	HN1.19335.2	HN1	1.01002	0.943757	0.999655
	CCL20.2468.62	CCL20	1.01001	0.752509	0.999655
	LHCGR.14634.13	LHCGR	1.00999	0.671214	0.999655
	CD1D.8749.194	CD1D	1.00993	0.749816	0.999655
	IGDCC3.11952.1	IGDCC3	1.00983	0.614409	0.999655
	IFI16.13940.19	IFI16	1.00975	0.975851	0.999655
	OLFM3.10643.16	OLFM3	1.00973	0.827013	0.999655
	ENPP6.15579.26	ENPP6	1.00972	0.746693	0.999655
	LAIR1.11284.24	LAIR1	1.00971	0.708252	0.999655
	LRPAP1.3640.14	LRPAP1	1.0097	0.860897	0.999655
	XDH.11264.33	XDH	1.00967	0.733946	0.999655
	CST8.10572.65	CST8	1.0096	0.886485	0.999655
	HIST1H3A.14146.92	HIST1H3A	1.00957	0.877829	0.999655
	IL15.19568.17	IL15	1.00956	0.904719	0.999655
	MRRF.12355.223	MRRF	1.00951	0.787718	0.999655
	PACSIN3.14674.63	PACSIN3	1.00946	0.793154	0.999655
	GPC1.8697.38	GPC1	1.00942	0.860592	0.999655
	CTF1.2889.37	CTF1	1.00939	0.922697	0.999655
	RRAS2.12361.102	RRAS2	1.00937	0.760515	0.999655
	NLRP1.11661.11	NLRP1	1.00936	0.828514	0.999655
	RGMB.3331.8	RGMB	1.00931	0.879218	0.999655
	ROBO4.16297.14	ROBO4	1.00927	0.918849	0.999655
	GLTP.12513.8	GLTP	1.00922	0.827559	0.999655
	APOL1.9506.10	APOL1	1.00921	0.85621	0.999655
	LDLR.13129.40	LDLR	1.00916	0.659688	0.999655
	TMEM237.12856.14	TMEM237	1.00914	0.601455	0.999655
	SHC1.5272.55	SHC1	1.00913	0.981369	0.999655
	GALP.9398.30	GALP	1.00911	0.839345	0.999655
	DENR.19287.59	DENR	1.00908	0.967557	0.999655
	GRAP.12820.1	GRAP	1.00906	0.785255	0.999655
	NFASC.7179.69	NFASC	1.00904	0.827067	0.999655
	NOG.8778.3	NOG	1.00898	0.871504	0.999655
	DOCK9.14002.18	DOCK9	1.00895	0.769758	0.999655
	RLBP1.12936.38	RLBP1	1.00894	0.763741	0.999655
	VAPB.7181.17	VAPB	1.00892	0.794741	0.999655
	INSIG1.10663.42	INSIG1	1.0089	0.666389	0.999655
	TMCO5A.6907.17	TMCO5A	1.0089	0.780566	0.999655
	BST1.4535.50	BST1	1.00889	0.923296	0.999655
	F3.4931.59	F3	1.00888	0.900711	0.999655
	CPN2.6415.90	CPN2	1.00888	0.823924	0.999655
	EIF1AX.9850.38	EIF1AX	1.00887	0.79845	0.999655
	GDF10.6517.14	GDF10	1.00886	0.715891	0.999655
	SEC22A.13713.164	SEC22A	1.00884	0.897029	0.999655
	ITIH2.9326.33	ITIH2	1.00879	0.789423	0.999655
	PF4V1.5663.18	PF4V1	1.00872	0.796308	0.999655
	EHF.13387.55	EHF	1.0087	0.687651	0.999655
	NQO1.9837.60	NQO1	1.00869	0.844081	0.999655
	FBP2.9867.23	FBP2	1.00868	0.863898	0.999655
	CARTPT.5743.82	CARTPT	1.00867	0.556564	0.999655
	UCMA.10977.55	UCMA	1.00865	0.900686	0.999655
	MAMDC2.6119.14	MAMDC2	1.00862	0.835373	0.999655
	ST8SIA3.6929.10	ST8SIA3	1.0086	0.632041	0.999655
	INHBC.15686.49	INHBC	1.00857	0.9094	0.999655
	LYSMD4.9106.87	LYSMD4	1.00853	0.720834	0.999655
	C3.2755.8	C3	1.00847	0.936384	0.999655
	SOD2.5008.51	SOD2	1.00847	0.881151	0.999655
	ACVRL1.16318.12	ACVRL1	1.00844	0.89977	0.999655
	HNRNPR.13512.28	HNRNPR	1.00843	0.707623	0.999655
	ACADL.17857.6	ACADL	1.00835	0.741741	0.999655
	NR1D1.5236.2	NR1D1	1.00835	0.75905	0.999655
	CBX3.18868.7	CBX3	1.00834	0.9569	0.999655
	HIBADH.4693.72	HIBADH	1.00834	0.739463	0.999655
	DGCR2.8055.33	DGCR2	1.00827	0.673933	0.999655
	FAAH2.8396.42	FAAH2	1.00827	0.742451	0.999655
	MSN.5009.11	MSN	1.00817	0.913866	0.999655
	TK2.19114.8	TK2	1.00812	0.927348	0.999655
	CD79B.6351.55	CD79B	1.00811	0.86948	0.999655
	IL4R.3055.54	IL4R	1.0081	0.834703	0.999655
	ITGA2.15603.20	ITGA2	1.00809	0.930766	0.999655
	TBP.2875.15	TBP	1.00809	0.854395	0.999655
	STATH.17172.19	STATH	1.00801	0.910489	0.999655
	PDLIM4.12387.7	PDLIM4	1.00796	0.909105	0.999655
	CDH15.5410.53	CDH15	1.00793	0.873154	0.999655
	RHOA.9855.10	RHOA	1.0079	0.984171	0.999655
	SQSTM1.15448.47	SQSTM1	1.00787	0.839977	0.999655
	CCNA1.15319.226	CCNA1	1.00784	0.752244	0.999655
	ELK3.5707.55	ELK3	1.00783	0.982347	0.999655
	TGFB2.4156.74	TGFB2	1.0078	0.715895	0.999655
	CARD17.18267.74	CARD17	1.00776	0.770232	0.999655
	SERPINC1.3344.60	SERPINC1	1.00776	0.834697	0.999655
	ENTPD2.18887.7	ENTPD2	1.00776	0.851079	0.999655
	LAIR2.7130.4	LAIR2	1.00771	0.859794	0.999655
	ADAM30.8520.8	ADAM30	1.00767	0.82566	0.999655
	DEFB125.9486.13	DEFB125	1.00766	0.657843	0.999655
	MAN2B2.9251.28	MAN2B2	1.00765	0.839255	0.999655
	SLC6A9.11653.69	SLC6A9	1.00757	0.88037	0.999655
	DCP1A.14008.22	DCP1A	1.00755	0.899193	0.999655
	SH2D1B.18840.205	SH2D1B	1.00754	0.879036	0.999655
	SLC35G2.13501.10	SLC35G2	1.00752	0.92715	0.999655
	FGF18.2761.49	FGF18	1.00749	0.848451	0.999655
	GH1.8462.18	GH1	1.00747	0.828857	0.999655
	MAGEA3.12576.21	MAGEA3	1.00745	0.737179	0.999655
	NLRP4.12794.6	NLRP4	1.00739	0.838181	0.999655
	FABP6.6450.8	FABP6	1.00739	0.874049	0.999655
	TERF1.10049.112	TERF1	1.00738	0.722069	0.999655
	FAM173A.7148.42	FAM173A	1.00738	0.864555	0.999655
	PGD.4187.49	PGD	1.0073	0.990809	0.999655
	ERAP2.8960.3	ERAP2	1.00723	0.922875	0.999655
	ZFP91.13651.54	ZFP91	1.00722	0.802987	0.999655
	VCAN.9561.21	VCAN	1.00718	0.746955	0.999655
	NIP7.12564.9	NIP7	1.00718	0.946013	0.999655
	TCL1A.17210.2	TCL1A	1.00717	0.83741	0.999655
	NPTN.7194.36	NPTN	1.00712	0.944705	0.999655
	GPD1.13697.51	GPD1	1.0071	0.946622	0.999655
	FCN1.15582.25	FCN1	1.00708	0.887528	0.999655
	ARHGDIB.9846.32	ARHGDIB	1.00704	0.98382	0.999655
	CASP2.4904.7	CASP2	1.00701	0.889304	0.999655
	FBXL5.12846.3	FBXL5	1.00701	0.761494	0.999655
	MLYCD.11538.216	MLYCD	1.00699	0.829175	0.999655
	CD247.15567.2	CD247	1.00697	0.872022	0.999655
	TBXAS1.8098.37	TBXAS1	1.00697	0.880935	0.999655
	CCL27.2192.63	CCL27	1.00695	0.85449	0.999655
	ADGRF1.11243.90	ADGRF1	1.00694	0.920948	0.999655
	CYTIP.13612.7	CYTIP	1.00687	0.892596	0.999655
	TMEM108.10583.1	TMEM108	1.00684	0.906714	0.999655
	ELANE.13671.40	ELANE	1.00683	0.949584	0.999655
	VCL.8750.46	VCL	1.00683	0.778208	0.999655
	PARP1.10534.40	PARP1	1.00683	0.696883	0.999655
	ARSK.8269.327	ARSK	1.00682	0.852618	0.999655
	CKB.3800.71	CKB	1.0067	0.952679	0.999655
	PPIC.18819.21	PPIC	1.00668	0.883651	0.999655
	NPLOC4.12993.21	NPLOC4	1.00656	0.981116	0.999655
	DIRAS1.17793.4	DIRAS1	1.00655	0.860666	0.999655
	HHLA2.14132.21	HHLA2	1.00643	0.936705	0.999655
	CA12.19347.37	CA12	1.00639	0.841929	0.999655
	TSLP.3010.53	TSLP	1.00637	0.875676	0.999655
	GCH1.11185.145	GCH1	1.00636	0.90894	0.999655
	CFTR.7717.95	CFTR	1.00634	0.866061	0.999655
	LY6G6D.6469.62	LY6G6D	1.00633	0.705528	0.999655
	CD69.16618.7	CD69	1.00633	0.917661	0.999655
	FAM175B.8945.7	FAM175B	1.0063	0.913543	0.999655
	HybControlElution.2430.52	HCE000342	1.0063	0.830534	0.999655
	FCAMR.9568.289	FCAMR	1.00627	0.936509	0.999655
	RNF24.9583.17	RNF24	1.00621	0.931607	0.999655
	EIF4G3.13991.47	EIF4G3	1.00618	0.821293	0.999655
	IGHG4.13231.90	IGHG4	1.00615	0.949589	0.999655
	ATP2A3.13510.7	ATP2A3	1.00612	0.850109	0.999655
	RHOD.12442.4	RHOD	1.00612	0.862358	0.999655
	OLFM4.4769.10	OLFM4	1.00608	0.818129	0.999655
	PTPRH.11988.24	PTPRH	1.00607	0.81767	0.999655
	CHD7.14005.2	CHD7	1.00604	0.63203	0.999655
	ACOT8.17400.71	ACOT8	1.00603	0.928577	0.999655
	EIF2B1.10080.9	EIF2B1	1.00601	0.987425	0.999655
	ACYP2.12812.25	ACYP2	1.00598	0.97888	0.999655
	GMPR2.19446.1	GMPR2	1.00591	0.984856	0.999655
	KIF3A.13961.18	KIF3A	1.0059	0.867129	0.999655
	CGREF1.6257.56	CGREF1	1.00588	0.960292	0.999655
	MANSC4.9578.263	MANSC4	1.00585	0.789991	0.999655
	EIF4A1.18829.4	EIF4A1	1.00583	0.985362	0.999655
	FREM2.7246.4	FREM2	1.00583	0.832212	0.999655
[truncated: 2,846 more rows]
