# Supplementary material for: Multidimensional definition of the interferonopathy of Down syndrome and its response to JAK inhibition
Source: Sci Adv. 2023 Jun 28;9(26):eadg6218. doi: 10.1126/sciadv.adg6218 (PMC10306300; doi:10.1126/sciadv.adg6218)
Supplement: Supplementary file 2 — Data S1 to S9 [file sciadv.adg6218_data_s1_to_s9.zip › adg6218_Data_S9.xlsx]

## Sheet: Sheet1
REAGENT or RESOURCE	SOURCE	IDENTIFIER
Antibodies
Fc Receptor Binding Inhibitor polyclonal	eBioscience/ThermoFisher Scientific	Cat # 14-9161-73
Mouse monoclonal Anti-Human CD45 (Clone HI30)	Fluidigm	Cat # 3089003B; RRID: AB_2661851
Mouse monoclonal anti-human CD66a/c/d/e (clone B1.1/CD66)	BD Biosciences	Cat # 551354; RRID: AB_394166
Mouse monoclonal anti-human Cleaved PARP (Clone F21-852)	BD Biosciences	Cat # 552596, RRID: AB_394437
Mouse monoclonal anti-human RORgt (Clone RORg2)	BioLegend	Cat # 646502, RRID: AB_2238503
Mouse monoclonal anti-human IgM (clone MHM-88)	BioLegend	Cat # 314502; RRID: AB_493003
Mouse monoclonal anti-human PICP (Clone PCIDG10)	Millipore	Cat # MAB1913, RRID: AB_94406
Mouse monoclonal anti-human CD19 (clone HIP19)	Fluidigm	Cat # 3142001; RRID: AB_2651155
Mouse monoclonal anti-human CD123 (clone 6H6)	Fluidigm	Cat # 3143014B, RRID: AB_2811081
Mouse monoclonal anti-human CD11b (Clone ICRF44)	Fluidigm	Cat # 3144001, RRID: AB_2714152
Mouse monoclonal anti-human CD4 (clone RPA-T4)	Fluidigm	Cat # 3145001; RRID: AB_2661789
Mouse monoclonal anti-human IgD (clone IA6-2)	Fluidigm	Cat # 3146005B; RRID: AB_2811082
Mouse monoclonal anti-human CD11c (clone Bu15)	Fluidigm	Cat # 3147008; RRID: AB_2687850
Mouse monoclonal anti-human TCR Va7.2 (Clone 3C10)	Biolegend	Cat # 351702, RRID: AB_10900258
Mouse monoclonal anti-human CD127 (clone A019D5)	Fluidigm	Cat # 3149011; RRID: AB_2661792
Mouse monoclonal anti-human CD1c (clone L161)	Biolegend	Cat # 331501; RRID: AB_1088996
Mouse monoclonal anti-human CD14 (clone M5E2)	Fluidigm	Cat # 3151009B, RRID: AB_2810244
Mouse monoclonal anti-human TCRgd (Clone 11F2)	Fluidigm	Cat # 3152008B, RRID: AB_2687643
Mouse monoclonal anti-human CD7 (clone CD7-6B7)	DVS Sciences	Cat # 3153014B; RRID: AB_2811084
Mouse monoclonal anti-human CD3 (clone UCHT1)	DVS Sciences	Cat # 3154003B; RRID: AB_2811086
Mouse monoclonal anti-human CD279/PD1 (clone EH12.2H7)	Fluidigm	Cat # 3155009B; RRID: AB_2811087
Mouse monoclonal anti-human PD-L1 (clone 29E.2A3)	Fluidigm	Cat # 3156026, RRID: AB_2687855
Mouse monoclonal anti-human CD45RA (clone HI100)	BioLegend	Cat # 304102; RRID: AB_314406
Mouse monoclonal anti-human EMR1 (Clone BM8)	Biolegend	Cat # 123102, RRID: AB_893506
Mouse monoclonal anti-human FOXP3 (clone 259D/C7)	Fluidigm	Cat # 3159028A; RRID: AB_2811088
Mouse monoclonal anti-human T-bet (Clone 4B10)	Fluidigm	Cat # 3160010B, RRID: AB_2810251
Mouse monoclonal anti-human CD16 (clone B73.1)	Biolegend	Cat # 360702; RRID: AB_2562693
Mouse monoclonal anti-human CD8a (clone RPA-T8)	Fluidigm	Cat # 3162015; RRID: AB_2661802
Mouse monoclonal anti-human CD34 (clone 581)	Fluidigm	Cat # 3163014B; RRID: AB_2811091
Mouse monoclonal anti-human CD45RO (clone UCHL1)	Fluidigm	Cat # 3164007B; RRID: AB_2811092
Mouse monoclonal anti-human CD15 (Clone W6D3)	Biolegend	Cat # 323002, RRID: AB_756008
Rabbit monoclonal anti-human phospho-4E-BP1 (Thr37 / Thr46) (clone 236B4)	Cell Signaling Technology	Cat # 2855; RRID: AB_560835
Mouse monoclonal anti-human CD27 (clone L128)	Fluidigm	Cat # 3167006B; RRID: AB_2811093
Rabbit monoclonal anti-human phospho-STAT1 (Tyr701) (clone 58D6)	Cell Signaling Technology	Cat # 9167; RRID: AB_561284
Mouse monoclonal anti-human CD25 (clone 2A3)	Fluidigm	Cat # 3169003; RRID: AB_2661806
Mouse monoclonal anti-human CD33 (clone WM53)	Biolegend	Cat # 303402, RRID: AB_314346
Mouse monoclonal anti-human CD95 (clone DX2)	Biolegend	Cat # 305602, RRID: AB_314540
Mouse monoclonal anti-human CD38 (clone HIT2)	Fluidigm	Cat # 3172007B; RRID: AB_2756288
Mouse monoclonal anti-human GZMB (clone GB11)	Fluidigm	Cat # 3173006B; RRID: AB_2811095
Mouse monoclonal anti-human HLA-DR (clone L243)	Fluidigm	Cat # 3174001; RRID: AB_2665397
Mouse monoclonal anti-human CD161 (clone DX12)	BD Biosciences	Cat # 556079, RRID: AB_396346
Mouse monoclonal anti-human CD56 (clone N901)	Fluidigm	Cat # 3176009B; RRID: AB_2811096
Critical Commercial Assays
Vacutainer EDTA tubes	BD	Cat # 36643
PAXgene Blood RNA tubes	Qiagen	Cat # 762165
PAXgene Blood RNA Kit	Qiagen	Cat # 762164
GlobinClear kit	ThermoFisher Scientific	Cat # AM1980
NEBNext Poly(A) mRNA Magnetic Isolation Module	New England Biolabs	Cat # E7490
NEBNext Ultra II Directional RNA Library Prep Kit for Illumina	New England Biolabs	Cat # E7760;
V-PLEX Human Biomarker 54-Plex	MesoScale Discovery	Cat # K15248D
Transcription Factor Phospho Buffer Set	BD Pharmingen	Cat # 563239
10X PBS, pH 7.2	Rockland	Cat # MB-008
Cell Staining Buffer	Fluidigm	Cat # 201068
Cell-IDTM 20- Plex Pd Barcoding Kit	Fluidigm	Cat # PRD023
Cell-ID Intercalator-Ir	Fluidigm	Cat # 201192A
Maxpar Antibody Labeling Kit	Fluidigm	Cat # 201160B
